# Supplementary material for: Genome-wide mutational signatures in low-coverage whole genome sequencing of cell-free DNA
Source: Nat Commun. 2022 Aug 23;13:4953. doi: 10.1038/s41467-022-32598-1 (PMC9399180; doi:10.1038/s41467-022-32598-1)
Supplement: Supplementary file 3 — Supplementary Data 1-5 [file 41467_2022_32598_MOESM3_ESM.zip]

Archive with 10 entries (10 files):
- t1.csv
- __MACOSX/._t1.csv
- t2.PGDX.SNPin.signatures.csv
- __MACOSX/._t2.PGDX.SNPin.signatures.csv
- t3.PGDX.SNPout.signatures.csv
- __MACOSX/._t3.PGDX.SNPout.signatures.csv
- t4.DELFI.sigs.SNPin.csv
- __MACOSX/._t4.DELFI.sigs.SNPin.csv
- t5.DELFI.50M.healthy_age.SNPs_in.csv
- __MACOSX/._t5.DELFI.50M.healthy_age.SNPs_in.csv
