# Supplementary material for: Genome-wide mutational signatures in low-coverage whole genome sequencing of cell-free DNA
Source: Nat Commun. 2022 Aug 23;13:4953. doi: 10.1038/s41467-022-32598-1 (PMC9399180; doi:10.1038/s41467-022-32598-1)
Supplement: Supplementary file 3 — Supplementary Data 1-5 [file 41467_2022_32598_MOESM3_ESM.zip › t1.csv]

study	SLX_barcode	read_length	Patient.Type	Stage	evaluable	total_reads	total_reads.post_downsample	n_mut.SNP_in	n_mut.SNP_out	downsample_target	median.pointy_score
PGDX.10M	PGDX9794P1_WGS	PE100	Colorectal Cancer	IV	TRUE	53779608	10221993	15587	1986	1e+07	0.79
PGDX.10M	PGDX9795P1_WGS	PE100	Colorectal Cancer	IV	TRUE	18092687	9950546	8564	874	1e+07	0.694
PGDX.10M	PGDX9796P1_WGS	PE100	Colorectal Cancer	IV	TRUE	44419353	10212207	7946	875	1e+07	0.668
PGDX.10M	PGDX9797P1_WGS	PE100	Colorectal Cancer	IV	TRUE	53079349	10079402	17194	2152	1e+07	0.848
PGDX.10M	PGDX9798P1_WGS	PE100	Colorectal Cancer	IV	TRUE	46348112	10197213	15410	1877	1e+07	0.822
PGDX.10M	PGDX9799P1_WGS	PE100	Colorectal Cancer	IV	TRUE	34908639	10120483	9779	1174	1e+07	0.672
PGDX.10M	PGDX9800P1_WGS	PE100	Colorectal Cancer	IV	TRUE	46908603	9853782	11833	1565	1e+07	0.664
PGDX.10M	PGDX9801P1_WGS	PE100	Colorectal Cancer	IV	TRUE	43852309	10087480	13587	1800	1e+07	0.786
PGDX.10M	PGDX9802P1_WGS	PE100	Colorectal Cancer	IV	TRUE	22178087	9985865	5646	750	1e+07	0.619
PGDX.10M	PGDX9803P1_WGS	PE100	Colorectal Cancer	IV	TRUE	43515453	10006054	10072	1117	1e+07	0.596
PGDX.10M	PGDX9804P1_WGS	PE100	Colorectal Cancer	IV	TRUE	50558106	10104708	12689	1582	1e+07	0.816
PGDX.10M	PGDX9805P1_WGS	PE100	Colorectal Cancer	IV	TRUE	30666383	10116670	8448	931	1e+07	0.742
PGDX.10M	PGDX9806P1_WGS	PE100	Colorectal Cancer	IV	TRUE	53092126	10086740	14210	1803	1e+07	0.34
PGDX.10M	PGDX9807P1_WGS	PE100	Colorectal Cancer	IV	TRUE	33139278	9937849	12110	1523	1e+07	0.756
PGDX.10M	PGDX9808P1_WGS	PE100	Colorectal Cancer	IV	TRUE	35960724	10068431	11739	1457	1e+07	0.824
PGDX.10M	PGDX9809P1_WGS	PE100	Colorectal Cancer	IV	TRUE	24583073	10073622	11476	1180	1e+07	0.878
PGDX.10M	VCPS0082P_WGS	PE100	Healthy	NA	TRUE	22105009	9948503	7396	915	1e+07	0.056
PGDX.10M	VCPS0083P_WGS	PE100	Healthy	NA	TRUE	33046846	9917784	9398	1159	1e+07	0.168
PGDX.10M	VCPS0084P_WGS	PE100	Healthy	NA	TRUE	17434624	9941298	5915	830	1e+07	0.57
PGDX.10M	VCPS0085P_WGS	PE100	Healthy	NA	TRUE	25121301	10045843	7695	1001	1e+07	0.087
PGDX.10M	VCPS0086P_WGS	PE100	Healthy	NA	TRUE	30731293	10141340	8497	1083	1e+07	0.058
PGDX.10M	VCPS0087P_WGS	PE100	Healthy	NA	TRUE	46065279	10137572	12926	1728	1e+07	0.238
PGDX.10M	VCPS0088P_WGS	PE100	Healthy	NA	TRUE	15281844	9935898	6951	917	1e+07	0.086
PGDX.10M	VCPS0089P_WGS	PE100	Healthy	NA	TRUE	13203650	10031097	9322	1220	1e+07	0.115
PGDX.10M	VCPS0090P_WGS	PE100	Healthy	NA	TRUE	17719701	9925397	8653	1121	1e+07	0.104
PGDX.10M	VCPS0091P_WGS	PE100	Healthy	NA	TRUE	23059490	9914718	10369	1389	1e+07	0.194
PGDX.10M	VCPS0102P_WGS	PE100	Healthy	NA	TRUE	25762865	10047573	10243	1153	1e+07	0.296
PGDX.10M	VCPS0103P_WGS	PE100	Healthy	NA	TRUE	22564386	9927591	9459	1117	1e+07	0.232
PGDX.10M	VCPS0104P_WGS	PE100	Healthy	NA	TRUE	24089033	10115232	10698	1355	1e+07	0.138
PGDX.10M	VCPS0106P_WGS	PE100	Healthy	NA	TRUE	33849439	10160080	10143	1176	1e+07	0.243
PGDX.10M	VCPS0107P_WGS	PE100	Healthy	NA	TRUE	21864716	10056778	9220	1174	1e+07	0.348
PGDX.10M	VCPS0108P_WGS	PE100	Healthy	NA	TRUE	28555023	9994932	11898	1492	1e+07	0.484
PGDX.10M	VCPS0109P_WGS	PE100	Healthy	NA	TRUE	21773194	10023171	8575	1006	1e+07	0.208
PGDX.10M	VCPS0110P_WGS	PE100	Healthy	NA	TRUE	20677009	9924775	8973	1019	1e+07	0.166
PGDX.10M	VCPS0111P_WGS	PE100	Healthy	NA	FALSE	2937741	2937741	972	104	1e+07	NA
PGDX.10M	VCPS0116P_WGS	PE100	Healthy	NA	TRUE	23728937	9965617	10143	1213	1e+07	0.348
PGDX.10M	VCPS0118P_WGS	PE100	Healthy	NA	FALSE	4530249	4530249	2060	222	1e+07	NA
DELFI.10M	PGDX10626P6_WGS	PE100	Lung Cancer	IV	TRUE	84663288	10162999	10770	10770	1e+07	1
DELFI.10M	PGDX13669P1_WGS	PE100	Gastric cancer	II	TRUE	62470080	9989498	11170	11170	1e+07	0.636
DELFI.10M	PGDX13674P1_WGS	PE100	Gastric cancer	IV	TRUE	80346653	9645086	9464	9464	1e+07	0.894
DELFI.10M	PGDX13676P1_WGS	PE100	Gastric cancer	X	TRUE	86663476	10400650	9437	9437	1e+07	0.958
DELFI.10M	PGDX13678P1_WGS	PE100	Gastric cancer	III	TRUE	77236675	10038332	9925	9925	1e+07	0.85
DELFI.10M	PGDX13680P1_WGS	PE100	Gastric cancer	II	TRUE	77360703	10059425	9592	9592	1e+07	0.894
DELFI.10M	PGDX13681P1_WGS	PE100	Gastric cancer	I	TRUE	84352433	10120185	8915	8915	1e+07	0.976
DELFI.10M	PGDX13686P1_WGS	PE100	Gastric cancer	0	TRUE	73690398	10310248	8781	8781	1e+07	0.922
DELFI.10M	PGDX13687P1_WGS	PE100	Gastric cancer	IV	TRUE	95216203	10478173	11756	11756	1e+07	0.976
DELFI.10M	PGDX13689P1_WGS	PE100	Gastric cancer	IV	TRUE	84519717	10146621	9172	9172	1e+07	0.976
DELFI.10M	PGDX13762P1_WGS	PE100	Gastric cancer	II	TRUE	72697108	10179768	9039	9039	1e+07	0.918
DELFI.10M	PGDX13765P1_WGS	PE100	Gastric cancer	IV	TRUE	81067301	9730680	9626	9626	1e+07	0.966
DELFI.10M	PGDX13770P1_WGS	PE100	Gastric cancer	0	TRUE	79202887	10300690	7907	7907	1e+07	0.677
DELFI.10M	PGDX15158P1_WGS	PE100	Gastric cancer	III	TRUE	58746647	9985547	9261	9261	1e+07	0.988
DELFI.10M	PGDX15160P1_WGS	PE100	Gastric cancer	III	TRUE	49216245	9850914	6473	6473	1e+07	0.938
DELFI.10M	PGDX15162P1_WGS	PE100	Gastric cancer	III	TRUE	73402791	10282976	8168	8168	1e+07	0.984
DELFI.10M	PGDX15164P1_WGS	PE100	Gastric cancer	I	TRUE	73008390	10216002	7916	7916	1e+07	0.978
DELFI.10M	PGDX15168P1_WGS	PE100	Gastric cancer	II	TRUE	56856344	10226131	8668	8668	1e+07	0.992
DELFI.10M	PGDX17724P_WGS	PE100	Pancreatic Cancer	II	TRUE	118539693	9484778	10874	10874	1e+07	0.91
DELFI.10M	PGDX17727P_WGS	PE100	Pancreatic Cancer	II	TRUE	81281544	9746564	9862	9862	1e+07	0.644
DELFI.10M	PGDX17728P_WGS	PE100	Pancreatic Cancer	II	TRUE	91678345	10085253	9744	9744	1e+07	0.834
DELFI.10M	PGDX17729P_WGS	PE100	Pancreatic Cancer	II	TRUE	73607883	10311673	9365	9365	1e+07	0.81
DELFI.10M	PGDX17730P_WGS	PE100	Pancreatic Cancer	II	TRUE	71403532	9994097	8668	8668	1e+07	0.88
DELFI.10M	PGDX17731P_WGS	PE100	Pancreatic Cancer	III	TRUE	68544691	10283774	9633	9633	1e+07	0.682
DELFI.10M	PGDX17732P_WGS	PE100	Pancreatic Cancer	II	TRUE	83328740	9999298	9253	9253	1e+07	0.974
DELFI.10M	PGDX17733P_WGS	PE100	Pancreatic Cancer	II	TRUE	75244222	9780306	9250	9250	1e+07	0.986
DELFI.10M	PGDX17734P_WGS	PE100	Pancreatic Cancer	II	TRUE	63925538	10225138	10319	10319	1e+07	0.882
DELFI.10M	PGDX17735P_WGS	PE100	Pancreatic Cancer	II	TRUE	54632258	9837302	8786	8786	1e+07	0.794
DELFI.10M	PGDX17736P_WGS	PE100	Pancreatic Cancer	II	TRUE	79668389	10359939	9664	9664	1e+07	0.868
DELFI.10M	PGDX17737P_WGS	PE100	Pancreatic Cancer	II	TRUE	98294927	9829809	9376	9376	1e+07	0.83
DELFI.10M	PGDX17738P_WGS	PE100	Pancreatic Cancer	II	TRUE	133836935	9368024	11227	11227	1e+07	0.85
DELFI.10M	PGDX17739P_WGS	PE100	Pancreatic Cancer	I	TRUE	70388532	9855505	8178	8178	1e+07	0.752
DELFI.10M	PGDX17740P_WGS	PE100	Pancreatic Cancer	II	TRUE	100561623	10058933	12436	12436	1e+07	0.962
DELFI.10M	PGDX17742P_WGS	PE100	Pancreatic Cancer	II	TRUE	43438750	9993423	7120	7120	1e+07	0.878
DELFI.10M	PGDX17743P_WGS	PE100	Pancreatic Cancer	I	TRUE	81776948	9810889	11090	11090	1e+07	0.98
DELFI.10M	PGDX17744P_WGS	PE100	Pancreatic Cancer	II	TRUE	68113213	10211538	10360	10360	1e+07	0.902
DELFI.10M	PGDX17745P_WGS	PE100	Pancreatic Cancer	II	TRUE	83723992	10043370	11137	11137	1e+07	0.992
DELFI.10M	PGDX17746P_WGS	PE100	Pancreatic Cancer	II	TRUE	71694051	10033589	9909	9909	1e+07	0.972
DELFI.10M	PGDX17747P_WGS	PE100	Pancreatic Cancer	II	TRUE	73129309	10234499	10256	10256	1e+07	0.972
DELFI.10M	PGDX17748P_WGS	PE100	Pancreatic Cancer	II	TRUE	52216967	9919178	8546	8546	1e+07	0.258
DELFI.10M	PGDX17749P_WGS	PE100	Pancreatic Cancer	II	TRUE	40167431	10045816	7337	7337	1e+07	0.643
DELFI.10M	PGDX17760P_WGS	PE100	Pancreatic Cancer	II	TRUE	88316738	9718663	9557	9557	1e+07	0.904
DELFI.10M	PGDX17761P_WGS	PE100	Pancreatic Cancer	II	TRUE	97606759	9759220	9025	9025	1e+07	0.49
DELFI.10M	PGDX17762P_WGS	PE100	Pancreatic Cancer	II	TRUE	75439539	9811214	9837	9837	1e+07	0.38
DELFI.10M	PGDX17763P_WGS	PE100	Pancreatic Cancer	II	TRUE	120941701	9677559	11458	11458	1e+07	0.596
DELFI.10M	PGDX17776P5_WGS	PE100	Lung Cancer	IV	TRUE	95006265	10449838	10820	10820	1e+07	0.986
DELFI.10M	PGDX17777P4_WGS	PE100	Lung Cancer	IV	TRUE	76102079	9895956	9244	9244	1e+07	0.918
DELFI.10M	PGDX17778P6_WGS	PE100	Lung Cancer	IV	TRUE	118477521	9483270	10578	10578	1e+07	0.992
DELFI.10M	PGDX17779P5_WGS	PE100	Lung Cancer	IV	TRUE	79370053	10326245	10348	10348	1e+07	0.184
DELFI.10M	PGDX17780P5_WGS	PE100	Lung Cancer	IV	TRUE	74413978	9673542	10132	10132	1e+07	0.424
DELFI.10M	PGDX17781P5_WGS	PE100	Lung Cancer	IV	TRUE	80831222	9699604	9504	9504	1e+07	0.332
DELFI.10M	PGDX18688P_WGS	PE100	Healthy	NA	TRUE	77277998	10045105	10228	10228	1e+07	0.35
DELFI.10M	PGDX18689P_WGS	PE100	Healthy	NA	TRUE	97801589	9775030	9943	9943	1e+07	0.279
DELFI.10M	PGDX18690P_WGS	PE100	Healthy	NA	TRUE	85212177	10218764	10027	10027	1e+07	0.262
DELFI.10M	PGDX18691P_WGS	PE100	Healthy	NA	TRUE	87982361	9674561	9114	9114	1e+07	0.464
DELFI.10M	PGDX18692P_WGS	PE100	Healthy	NA	TRUE	91054081	10015969	9603	9603	1e+07	0.182
DELFI.10M	PGDX18693P_WGS	PE100	Healthy	NA	TRUE	85597358	10264736	9543	9543	1e+07	0.358
DELFI.10M	PGDX18694P_WGS	PE100	Healthy	NA	TRUE	80992327	9724461	8543	8543	1e+07	0.546
DELFI.10M	PGDX18696P_WGS	PE100	Healthy	NA	TRUE	80442613	9651436	8654	8654	1e+07	0.632
DELFI.10M	PGDX18697P_WGS	PE100	Healthy	NA	TRUE	82534537	9907892	9617	9617	1e+07	0.582
DELFI.10M	PGDX18698P_WGS	PE100	Healthy	NA	TRUE	64234727	10273387	9702	9702	1e+07	0.66
DELFI.10M	PGDX18699P_WGS	PE100	Healthy	NA	TRUE	94105327	10358400	10244	10244	1e+07	0.758
DELFI.10M	PGDX18700P_WGS	PE100	Healthy	NA	TRUE	81829547	9820948	9800	9800	1e+07	0.568
DELFI.10M	PGDX18701P_WGS	PE100	Healthy	NA	TRUE	98947056	9903053	9785	9785	1e+07	0.644
DELFI.10M	PGDX18704P_WGS	PE100	Healthy	NA	TRUE	108369608	9753233	9338	9338	1e+07	0.592
DELFI.10M	PGDX18707P_WGS	PE100	Healthy	NA	TRUE	77518476	10075695	9318	9318	1e+07	0.414
DELFI.10M	PGDX18708P_WGS	PE100	Healthy	NA	TRUE	68903133	10337349	10078	10078	1e+07	0.422
DELFI.10M	PGDX18709P_WGS	PE100	Healthy	NA	TRUE	75100571	9766827	8795	8795	1e+07	0.478
DELFI.10M	PGDX18712P_WGS	PE100	Healthy	NA	TRUE	104625709	10465213	11314	11314	1e+07	0.74
DELFI.10M	PGDX18713P_WGS	PE100	Healthy	NA	TRUE	77800076	10114457	9923	9923	1e+07	0.73
DELFI.10M	PGDX3512P5_WGS	PE100	Lung Cancer	IV	TRUE	69417195	9723938	9963	9963	1e+07	0.338
DELFI.10M	PGDX6837P_WGS	PE100	Lung Cancer	II	TRUE	34777441	10085998	10218	10218	1e+07	0.912
DELFI.10M	PGDX6873P_WGS	PE100	Lung Cancer	I	TRUE	48283010	10139032	10600	10600	1e+07	0.978
DELFI.10M	PGDX6954P_WGS	PE100	Lung Cancer	II	TRUE	44058803	10134273	10173	10173	1e+07	0.97
DELFI.10M	PGDX6957P_WGS	PE100	Lung Cancer	III	TRUE	28382242	9932172	10339	10339	1e+07	0.994
DELFI.10M	PGDX6961P_WGS	PE100	Lung Cancer	I	TRUE	44029900	10123812	10798	10798	1e+07	0.966
DELFI.10M	PGDX6963P_WGS	PE100	Lung Cancer	II	TRUE	34151146	9897882	9640	9640	1e+07	0.98
DELFI.10M	PGDX6966P_WGS	PE100	Lung Cancer	I	TRUE	36293311	10157102	9590	9590	1e+07	0.99
DELFI.10M	PGDX7096P_WGS	PE100	Lung Cancer	I	TRUE	23118440	9943125	13359	13359	1e+07	0.88
DELFI.10M	PGDX7099P_WGS	PE100	Lung Cancer	I	TRUE	29832671	10138271	10441	10441	1e+07	1
DELFI.10M	PGDX7100P_WGS	PE100	Lung Cancer	II	TRUE	37776311	9821765	11810	11810	1e+07	0.998
DELFI.10M	PGDX7579P1_WGS	PE100	Ovarian Cancer	I	TRUE	58426460	9928897	9416	9416	1e+07	0.978
DELFI.10M	PGDX7580P1_WGS	PE100	Ovarian Cancer	I	TRUE	66668688	9998007	8965	8965	1e+07	0.95
DELFI.10M	PGDX7583P_WGS	PE100	Lung Cancer	III	TRUE	26595214	10104437	14059	14059	1e+07	0.968
DELFI.10M	PGDX7585P1_WGS	PE100	Lung Cancer	II	TRUE	67252872	10080124	10951	10951	1e+07	1
DELFI.10M	PGDX7586P_WGS	PE100	Lung Cancer	II	TRUE	33683345	10099427	11977	11977	1e+07	1
DELFI.10M	PGDX8820P1_WGS	PE100	Colorectal Cancer	IV	TRUE	92197910	10141370	11025	11025	1e+07	0.956
DELFI.10M	PGDX8825P1_WGS	PE100	Colorectal Cancer	IV	TRUE	121457334	9718413	11794	11794	1e+07	0.93
DELFI.10M	PGDX8829P1_WGS	PE100	Colorectal Cancer	IV	TRUE	103647733	10363441	13000	13000	1e+07	0.936
DELFI.10M	PGDX4549P_WGS	PE100	Healthy	NA	TRUE	392047633	11757585	11520	678	1e+07	0.18
DELFI.10M	PGDX4550P_WGS	PE100	Healthy	NA	TRUE	333247415	9995643	8905	548	1e+07	0.21
DELFI.10M	PGDX4556P_WGS	PE100	Healthy	NA	TRUE	343104333	10291600	10460	687	1e+07	0.174
DELFI.10M	PGDX4559P_WGS	PE100	Healthy	NA	TRUE	336192703	10085629	10375	667	1e+07	0.262
DELFI.10M	PGDX4560P_WGS	PE100	Healthy	NA	TRUE	306831701	9198460	8877	591	1e+07	0.245
DELFI.10M	PGDX4561P_WGS	PE100	Healthy	NA	TRUE	335382187	10069346	9551	678	1e+07	0.154
DELFI.10M	PGDX4563P_WGS	PE100	Healthy	NA	FALSE	289984441	8705193	8005	491	1e+07	0.286
DELFI.10M	PGDX4564P_WGS	PE100	Healthy	NA	TRUE	356123787	10682523	10916	693	1e+07	0.397
DELFI.10M	PGDX4565P_WGS	PE100	Healthy	NA	TRUE	307690922	9222531	8483	540	1e+07	0.214
DELFI.10M	PGDX4570P_WGS	PE100	Healthy	NA	FALSE	296337869	8885421	9994	761	1e+07	0.292
DELFI.10M	PGDX4571P_WGS	PE100	Healthy	NA	TRUE	324231916	9736845	9038	549	1e+07	0.244
DELFI.10M	PGDX4573P_WGS	PE100	Healthy	NA	TRUE	350727546	10522922	10034	645	1e+07	0.244
DELFI.10M	PGDX4577P_WGS	PE100	Healthy	NA	TRUE	333870740	10016053	9953	602	1e+07	0.192
DELFI.10M	PGDX4578P_WGS	PE100	Healthy	NA	TRUE	305152998	9153713	8761	548	1e+07	0.32
DELFI.10M	PGDX5881P_WGS	PE100	Colorectal Cancer	IV	TRUE	58613179	9961820	10318	769	1e+07	0.728
DELFI.10M	PGDX5882P_WGS	PE100	Colorectal Cancer	IV	TRUE	54493458	9811433	8782	580	1e+07	0.416
DELFI.10M	PGDX5884P_WGS	PE100	Colorectal Cancer	II	TRUE	64171505	10270297	8992	722	1e+07	0.674
DELFI.10M	PGDX5891P_WGS	PE100	Colorectal Cancer	I	TRUE	60846409	9734134	9022	747	1e+07	0.728
DELFI.10M	PGDX5894P1_WGS	PE100	Colorectal Cancer	II	TRUE	177459352	10650355	12562	1074	1e+07	0.478
DELFI.10M	PGDX5963P_WGS	PE100	Colorectal Cancer	III	TRUE	45685280	10054886	10876	852	1e+07	0.68
DELFI.10M	PGDX5964P_WGS	PE100	Colorectal Cancer	III	TRUE	57343128	9744455	13842	1276	1e+07	0.56
DELFI.10M	PGDX5965P_WGS	PE100	Colorectal Cancer	III	TRUE	54091132	9745418	12845	1065	1e+07	0.426
DELFI.10M	PGDX5966P_WGS	PE100	Colorectal Cancer	I	TRUE	58065732	9868193	10781	848	1e+07	0.75
DELFI.10M	PGDX5968P_WGS	PE100	Colorectal Cancer	I	TRUE	52934655	10061003	10813	899	1e+07	0.71
DELFI.10M	PGDX10344P1_WGS	PE100	Gastric cancer	IV	TRUE	87145932	9591603	10823	1340	1e+07	0.742
DELFI.10M	PGDX10349P1_WGS	PE100	Gastric cancer	III	TRUE	125026477	10010399	11321	1567	1e+07	0.888
DELFI.10M	PGDX10566P_WGS	PE100	Ovarian Cancer	I	TRUE	83386460	9999190	10404	1404	1e+07	0.832
DELFI.10M	PGDX10568P_WGS	PE100	Ovarian Cancer	I	TRUE	84286002	10112435	10744	1579	1e+07	0.818
DELFI.10M	PGDX10569P_WGS	PE100	Ovarian Cancer	I	TRUE	81110730	9736920	8813	1184	1e+07	0.77
DELFI.10M	PGDX10570P_WGS	PE100	Ovarian Cancer	I	TRUE	79391050	10319832	11299	1623	1e+07	0.768
DELFI.10M	PGDX10571P_WGS	PE100	Ovarian Cancer	IV	TRUE	88248395	9700080	8733	1213	1e+07	0.93
DELFI.10M	PGDX10572P_WGS	PE100	Ovarian Cancer	IV	TRUE	80974234	9721652	9950	1386	1e+07	0.954
DELFI.10M	PGDX10573P_WGS	PE100	Ovarian Cancer	I	TRUE	97192481	9721112	10678	1516	1e+07	0.914
DELFI.10M	PGDX10575P_WGS	PE100	Ovarian Cancer	I	TRUE	89540793	9853325	11667	1641	1e+07	0.834
DELFI.10M	PGDX10576P_WGS	PE100	Ovarian Cancer	I	TRUE	79527510	10343365	11840	1640	1e+07	0.736
DELFI.10M	PGDX10577P_WGS	PE100	Ovarian Cancer	I	TRUE	81273622	9753513	12136	1746	1e+07	0.844
DELFI.10M	PGDX10578P_WGS	PE100	Ovarian Cancer	I	TRUE	82597182	9916311	10892	1538	1e+07	0.876
DELFI.10M	PGDX10579P_WGS	PE100	Ovarian Cancer	III	TRUE	78665642	10231775	12750	1739	1e+07	0.904
DELFI.10M	PGDX10580P_WGS	PE100	Ovarian Cancer	III	TRUE	93191719	10245033	12583	1788	1e+07	0.972
DELFI.10M	PGDX16568P_WGS	PE100	Healthy	NA	TRUE	107295623	9652849	10235	1461	1e+07	0.776
DELFI.10M	PGDX16569P_WGS	PE100	Healthy	NA	TRUE	102460579	10244462	10843	1582	1e+07	0.8
DELFI.10M	PGDX16570P_WGS	PE100	Healthy	NA	TRUE	109263494	9832963	10726	1581	1e+07	0.768
DELFI.10M	PGDX16571P_WGS	PE100	Healthy	NA	TRUE	94206651	10360078	11070	1604	1e+07	0.932
DELFI.10M	PGDX16579P_WGS	PE100	Healthy	NA	TRUE	101173260	10116576	10369	1569	1e+07	0.799
DELFI.10M	PGDX16580P_WGS	PE100	Healthy	NA	TRUE	118404053	9469141	10296	1514	1e+07	0.734
DELFI.10M	PGDX16581P_WGS	PE100	Healthy	NA	TRUE	109214544	9826466	11515	1710	1e+07	0.492
DELFI.10M	PGDX16582P_WGS	PE100	Healthy	NA	TRUE	125086618	10006749	11509	1748	1e+07	0.884
DELFI.10M	PGDX16591P_WGS	PE100	Healthy	NA	TRUE	119396647	9560134	9831	1363	1e+07	0.702
DELFI.10M	PGDX16593P_WGS	PE100	Healthy	NA	TRUE	93146151	10245796	9628	1307	1e+07	0.842
DELFI.10M	PGDX18275P_WGS	PE100	Healthy	NA	TRUE	88286126	9715317	7896	908	1e+07	0.596
DELFI.10M	PGDX18276P_WGS	PE100	Healthy	NA	TRUE	123715256	9889467	8693	1022	1e+07	0.556
DELFI.10M	PGDX18284P_WGS	PE100	Healthy	NA	TRUE	110281345	9928871	9789	1097	1e+07	0.478
DELFI.10M	PGDX18285P_WGS	PE100	Healthy	NA	TRUE	119271242	9537730	9180	1078	1e+07	0.66
DELFI.10M	PGDX2261P1_WGS	PE100	Breast Cancer	III	TRUE	62044039	9926845	12367	1707	1e+07	0.77
DELFI.10M	PGDX2263P1_WGS	PE100	Breast Cancer	III	TRUE	91875035	10106904	12611	1766	1e+07	0.815
DELFI.10M	PGDX2749P_WGS	PE100	Breast Cancer	II	TRUE	80166147	9620637	10990	1629	1e+07	0.698
DELFI.10M	PGDX2750P_WGS	PE100	Breast Cancer	II	TRUE	84696550	10163248	16711	2517	1e+07	0.828
DELFI.10M	PGDX3184P_WGS	PE100	Breast Cancer	III	TRUE	70427761	9860037	10508	1507	1e+07	0.818
DELFI.10M	PGDX3185P_WGS	PE100	Breast Cancer	II	TRUE	75464721	9813149	14363	2098	1e+07	0.9
DELFI.10M	PGDX3186P_WGS	PE100	Breast Cancer	II	TRUE	117671176	9415920	10651	1476	1e+07	0.878
DELFI.10M	PGDX3187P_WGS	PE100	Breast Cancer	II	TRUE	77691850	10106882	11138	1601	1e+07	0.694
DELFI.10M	PGDX3188P_WGS	PE100	Breast Cancer	II	TRUE	92630498	10189824	11376	1624	1e+07	0.922
DELFI.10M	PGDX3189P_WGS	PE100	Breast Cancer	II	TRUE	97617638	9762501	13213	1943	1e+07	0.811
DELFI.10M	PGDX3190P_WGS	PE100	Breast Cancer	II	TRUE	81971725	9836780	9538	1348	1e+07	0.824
DELFI.10M	PGDX3191P_WGS	PE100	Breast Cancer	II	TRUE	81737034	9810659	9266	1394	1e+07	0.868
DELFI.10M	PGDX3192P_WGS	PE100	Breast Cancer	II	TRUE	95732956	9572516	10039	1566	1e+07	0.732
DELFI.10M	PGDX4710P_WGS	PE100	Breast Cancer	II	TRUE	78530710	10210757	12455	1772	1e+07	0.954
DELFI.10M	PGDX4711P_WGS	PE100	Breast Cancer	III	TRUE	63972630	10240484	10166	1446	1e+07	0.818
DELFI.10M	PGDX4712P_WGS	PE100	Breast Cancer	I	TRUE	70421970	9858628	10902	1546	1e+07	0.766
DELFI.10M	PGDX4713P_WGS	PE100	Breast Cancer	I	TRUE	99452419	9944296	15317	2223	1e+07	0.888
DELFI.10M	PGDX4714P_WGS	PE100	Breast Cancer	II	TRUE	69223491	9689878	11392	1626	1e+07	0.706
DELFI.10M	PGDX4715P_WGS	PE100	Breast Cancer	III	TRUE	81805656	9812963	11887	1749	1e+07	0.86
DELFI.10M	PGDX4717P_WGS	PE100	Breast Cancer	II	TRUE	113279053	10197212	13837	2254	1e+07	0.808
DELFI.10M	PGDX5886P_WGS	PE100	Colorectal Cancer	II	TRUE	90708179	9982089	10986	1549	1e+07	0.81
DELFI.10M	PGDX5889P_WGS	PE100	Colorectal Cancer	I	TRUE	96370388	9645233	13555	1771	1e+07	0.974
DELFI.10M	PGDX5892P_WGS	PE100	Colorectal Cancer	II	TRUE	108339755	9749346	13189	1923	1e+07	0.876
DELFI.10M	PGDX5967P_WGS	PE100	Colorectal Cancer	III	TRUE	95935831	9584993	14381	1989	1e+07	0.844
DELFI.10M	PGDX6834P_WGS	PE100	Lung Cancer	II	TRUE	85866042	10307129	12404	1611	1e+07	0.968
DELFI.10M	PGDX6835P_WGS	PE100	Lung Cancer	II	TRUE	82152154	9863859	10515	1354	1e+07	0.918
DELFI.10M	PGDX6861P_WGS	PE100	Ovarian Cancer	IV	TRUE	78091795	10146627	9700	1224	1e+07	0.898
DELFI.10M	PGDX6862P_WGS	PE100	Ovarian Cancer	I	TRUE	86074335	10333873	11190	1463	1e+07	0.864
DELFI.10M	PGDX6863P_WGS	PE100	Ovarian Cancer	IV	TRUE	91926669	10111502	11614	1545	1e+07	0.89
DELFI.10M	PGDX6866P_WGS	PE100	Ovarian Cancer	III	TRUE	98639826	9864271	10297	1313	1e+07	0.898
DELFI.10M	PGDX6871P_WGS	PE100	Lung Cancer	II	TRUE	82196791	9862181	12207	1612	1e+07	0.848
DELFI.10M	PGDX6952P_WGS	PE100	Ovarian Cancer	IV	TRUE	91587509	10073017	9315	1188	1e+07	0.918
DELFI.10M	PGDX6953P_WGS	PE100	Ovarian Cancer	III	TRUE	87780963	9655692	12087	1612	1e+07	0.886
DELFI.10M	PGDX7102P_WGS	PE100	Lung Cancer	II	TRUE	91693028	10085754	10832	1499	1e+07	0.894
DELFI.10M	PGDX7353P_WGS	PE100	Breast Cancer	I	TRUE	90553493	9953361	11157	1526	1e+07	0.852
DELFI.10M	PGDX7355P_WGS	PE100	Breast Cancer	III	TRUE	92093814	10128008	10629	1487	1e+07	0.868
DELFI.10M	PGDX7356P_WGS	PE100	Breast Cancer	III	TRUE	102958410	10293684	11080	1478	1e+07	0.948
DELFI.10M	PGDX7360P_WGS	PE100	Breast Cancer	II	TRUE	61868469	9892760	7377	939	1e+07	0.778
DELFI.10M	PGDX7361P_WGS	PE100	Breast Cancer	II	TRUE	64600297	9689777	8212	1119	1e+07	0.868
DELFI.10M	PGDX7363P_WGS	PE100	Breast Cancer	III	TRUE	82998582	9959860	12499	1645	1e+07	0.954
DELFI.10M	PGDX7364P_WGS	PE100	Breast Cancer	III	TRUE	86909376	10428083	11438	1491	1e+07	0.946
DELFI.10M	PGDX7482P_WGS	PE100	Breast Cancer	III	TRUE	91272444	10038385	13166	1817	1e+07	0.806
DELFI.10M	PGDX7490P_WGS	PE100	Breast Cancer	II	TRUE	91780947	10091302	9287	1254	1e+07	0.862
DELFI.10M	PGDX7494P_WGS	PE100	Breast Cancer	I	TRUE	97196578	9718342	11154	1466	1e+07	0.864
DELFI.10M	PGDX7495P_WGS	PE100	Breast Cancer	II	TRUE	81460603	9773089	9273	1189	1e+07	0.88
DELFI.10M	PGDX7563P_WGS	PE100	Breast Cancer	II	TRUE	77479248	10064582	10093	1395	1e+07	0.75
DELFI.10M	PGDX7564P_WGS	PE100	Breast Cancer	II	TRUE	79425577	10322036	8846	1132	1e+07	0.98
DELFI.10M	PGDX7565P_WGS	PE100	Breast Cancer	III	TRUE	97501355	9750994	11618	1552	1e+07	0.92
DELFI.10M	PGDX7566P_WGS	PE100	Breast Cancer	II	TRUE	95374869	9541726	11679	1623	1e+07	0.898
DELFI.10M	PGDX7572P_WGS	PE100	Breast Cancer	II	TRUE	90011944	9899809	9530	1324	1e+07	0.83
DELFI.10M	PGDX7575P_WGS	PE100	Breast Cancer	II	TRUE	85483071	10254348	11859	1541	1e+07	0.856
DELFI.10M	PGDX7578P_WGS	PE100	Ovarian Cancer	I	TRUE	95567507	9561833	9410	1270	1e+07	0.898
DELFI.10M	PGDX7581P_WGS	PE100	Ovarian Cancer	I	TRUE	104919816	10495059	14944	1906	1e+07	0.89
DELFI.10M	PGDX7584P_WGS	PE100	Lung Cancer	II	TRUE	97371850	9734072	11043	1361	1e+07	0.924
DELFI.10M	PGDX8823P_WGS	PE100	Colorectal Cancer	IV	TRUE	95794457	9579280	13091	2259	1e+07	0.736
DELFI.10M	PGDX8828P_WGS	PE100	Colorectal Cancer	IV	TRUE	97459186	9748256	12133	1855	1e+07	0.892
DELFI.10M	PGDX10346P1_WGS	PE100	Gastric cancer	II	TRUE	84926055	10192753	11210	1683	1e+07	0.554
DELFI.10M	PGDX10351P1_WGS	PE100	Gastric cancer	II	TRUE	67671384	10155431	8168	1150	1e+07	0.596
DELFI.10M	PGDX10574P1_WGS	PE100	Ovarian Cancer	I	TRUE	84481144	10132070	9311	1340	1e+07	0.842
DELFI.10M	PGDX10624P5_WGS	PE100	Lung Cancer	IV	TRUE	86431227	10373864	10419	1489	1e+07	0.559
DELFI.10M	PGDX10624P6_WGS	PE100	Lung Cancer	IV	TRUE	75178557	9778519	8605	1205	1e+07	0.73
DELFI.10M	PGDX10625P5_WGS	PE100	Lung Cancer	IV	TRUE	82261349	9875365	9235	1170	1e+07	0.828
DELFI.10M	PGDX10625P6_WGS	PE100	Lung Cancer	IV	TRUE	84916757	10184790	13459	1765	1e+07	0.842
DELFI.10M	PGDX10626P5_WGS	PE100	Lung Cancer	IV	TRUE	82197032	9861088	10511	1473	1e+07	0.767
DELFI.10M	PGDX13764P1_WGS	PE100	Gastric cancer	I	TRUE	81161347	9742731	8981	1212	1e+07	0.71
DELFI.10M	PGDX13775P1_WGS	PE100	Gastric cancer	III	TRUE	82052945	9847531	8196	1126	1e+07	0.386
DELFI.10M	PGDX13784P1_WGS	PE100	Gastric cancer	I	TRUE	80501338	9658210	7504	1041	1e+07	0.192
DELFI.10M	PGDX13787P1_WGS	PE100	Gastric cancer	III	TRUE	96259020	9627477	8436	1208	1e+07	0.044
DELFI.10M	PGDX14551P1_WGS	PE100	Gastric cancer	IV	TRUE	70700729	9902036	9434	1341	1e+07	0.168
DELFI.10M	PGDX15146P1_WGS	PE100	Gastric cancer	III	TRUE	85409252	10253813	10368	1734	1e+07	0.846
DELFI.10M	PGDX16584P_WGS	PE100	Healthy	NA	TRUE	132295749	10588774	11801	1776	1e+07	0.306
DELFI.10M	PGDX16585P_WGS	PE100	Healthy	NA	TRUE	56921096	10243232	9851	1451	1e+07	0.173
DELFI.10M	PGDX16586P_WGS	PE100	Healthy	NA	TRUE	104947962	10490277	10852	1678	1e+07	0.33
DELFI.10M	PGDX16587P_WGS	PE100	Healthy	NA	TRUE	126353844	10108578	11526	1787	1e+07	0.328
DELFI.10M	PGDX16588P_WGS	PE100	Healthy	NA	TRUE	98577926	9852316	10202	1572	1e+07	0.2
DELFI.10M	PGDX16592P_WGS	PE100	Healthy	NA	TRUE	120457351	9637044	9246	1355	1e+07	0.265
DELFI.10M	PGDX16594P_WGS	PE100	Healthy	NA	TRUE	125881238	10073113	9104	1390	1e+07	0.429
DELFI.10M	PGDX17750P_WGS	PE100	Pancreatic Cancer	II	TRUE	64121906	10262167	10817	1393	1e+07	0.28
DELFI.10M	PGDX17751P_WGS	PE100	Pancreatic Cancer	I	TRUE	68302787	10243147	9557	1126	1e+07	0.16
DELFI.10M	PGDX17752P_WGS	PE100	Pancreatic Cancer	II	TRUE	65440013	9817547	9167	1068	1e+07	0.066
DELFI.10M	PGDX17753P_WGS	PE100	Pancreatic Cancer	II	TRUE	60740111	9718656	9850	1178	1e+07	0.108
DELFI.10M	PGDX17754P_WGS	PE100	Pancreatic Cancer	II	TRUE	70863477	9919907	9468	1187	1e+07	0.216
DELFI.10M	PGDX17755P_WGS	PE100	Pancreatic Cancer	II	TRUE	101144285	10120361	12555	1634	1e+07	0.14
DELFI.10M	PGDX17756P_WGS	PE100	Pancreatic Cancer	II	TRUE	95079242	10454442	10156	1485	1e+07	0.376
DELFI.10M	PGDX17940P_WGS	PE100	Healthy	NA	TRUE	114120300	10270201	10096	1413	1e+07	0.18
DELFI.10M	PGDX17941P_WGS	PE100	Healthy	NA	TRUE	97782109	9775583	9228	1383	1e+07	0.022
DELFI.10M	PGDX17942P_WGS	PE100	Healthy	NA	TRUE	96153781	9612424	9487	1500	1e+07	0.084
DELFI.10M	PGDX17943P_WGS	PE100	Healthy	NA	TRUE	64556742	9687975	9140	1375	1e+07	0.06
DELFI.10M	PGDX17944P_WGS	PE100	Healthy	NA	TRUE	101379685	10137266	9567	1312	1e+07	0.05
DELFI.10M	PGDX17945P_WGS	PE100	Healthy	NA	TRUE	79077755	10276092	9561	1382	1e+07	0.054
DELFI.10M	PGDX17946P_WGS	PE100	Healthy	NA	TRUE	82278050	9875951	10636	1544	1e+07	0.334
DELFI.10M	PGDX17947P_WGS	PE100	Healthy	NA	TRUE	83315340	9998436	10136	1485	1e+07	0.144
DELFI.10M	PGDX17948P_WGS	PE100	Healthy	NA	TRUE	55381065	9975557	10378	1483	1e+07	0.218
DELFI.10M	PGDX17949P_WGS	PE100	Healthy	NA	TRUE	64912258	9736855	9841	1451	1e+07	0.038
DELFI.10M	PGDX17950P_WGS	PE100	Healthy	NA	TRUE	67856336	10181885	10253	1449	1e+07	0.09
DELFI.10M	PGDX17951P_WGS	PE100	Healthy	NA	TRUE	97644954	9763553	9907	1436	1e+07	0.118
DELFI.10M	PGDX17952P_WGS	PE100	Healthy	NA	TRUE	65800090	9870477	9993	1406	1e+07	0.07
DELFI.10M	PGDX17953P_WGS	PE100	Healthy	NA	TRUE	85555610	10269138	10111	1410	1e+07	0.056
DELFI.10M	PGDX17954P_WGS	PE100	Healthy	NA	TRUE	69299591	9706224	9209	1404	1e+07	0.138
DELFI.10M	PGDX17955P_WGS	PE100	Healthy	NA	TRUE	75545948	9823391	10122	1431	1e+07	0.055
DELFI.10M	PGDX17956P_WGS	PE100	Healthy	NA	TRUE	72003875	10079367	10180	1411	1e+07	0.054
DELFI.10M	PGDX17957P_WGS	PE100	Healthy	NA	TRUE	66981187	10045596	10221	1481	1e+07	0.042
DELFI.10M	PGDX17958P_WGS	PE100	Healthy	NA	TRUE	83988943	10076583	10664	1525	1e+07	0.116
DELFI.10M	PGDX17959P_WGS	PE100	Healthy	NA	TRUE	62745914	10040405	10523	1456	1e+07	0.202
DELFI.10M	PGDX17961P_WGS	PE100	Healthy	NA	TRUE	62957468	10071155	10354	1423	1e+07	0.032
DELFI.10M	PGDX17962P_WGS	PE100	Healthy	NA	TRUE	71877321	10063599	9896	1312	1e+07	0.106
DELFI.10M	PGDX17964P_WGS	PE100	Healthy	NA	TRUE	61445868	9834537	9334	1262	1e+07	0.008
DELFI.10M	PGDX17965P_WGS	PE100	Healthy	NA	TRUE	62828252	10050849	10654	1587	1e+07	0.308
DELFI.10M	PGDX17966P_WGS	PE100	Healthy	NA	TRUE	70103527	9820948	11388	1681	1e+07	0.394
DELFI.10M	PGDX17967P_WGS	PE100	Healthy	NA	TRUE	59662662	10140392	9053	1328	1e+07	0.122
DELFI.10M	PGDX17968P_WGS	PE100	Healthy	NA	TRUE	87108563	9584167	57	0	1e+07	0.748
DELFI.10M	PGDX17969P_WGS	PE100	Healthy	NA	TRUE	68213808	10231650	9763	1436	1e+07	0.148
DELFI.10M	PGDX17971P_WGS	PE100	Healthy	NA	TRUE	62604630	10014991	10603	1438	1e+07	0.04
DELFI.10M	PGDX17972P_WGS	PE100	Healthy	NA	TRUE	90054326	9901146	11263	1528	1e+07	0.086
DELFI.10M	PGDX17973P_WGS	PE100	Healthy	NA	TRUE	56064680	10094173	10859	1571	1e+07	0.238
DELFI.10M	PGDX17974P_WGS	PE100	Healthy	NA	TRUE	69895421	9783774	9941	1443	1e+07	0.122
DELFI.10M	PGDX17975P_WGS	PE100	Healthy	NA	TRUE	66291006	9939332	10168	1457	1e+07	0.072
DELFI.10M	PGDX17976P_WGS	PE100	Healthy	NA	TRUE	74792059	9720285	9312	1289	1e+07	0.054
DELFI.10M	PGDX17977P_WGS	PE100	Healthy	NA	TRUE	75002609	9748189	9624	1335	1e+07	0.014
DELFI.10M	PGDX17978P_WGS	PE100	Healthy	NA	TRUE	82175958	9859867	9642	1523	1e+07	0.154
DELFI.10M	PGDX17979P_WGS	PE100	Healthy	NA	TRUE	79038653	10274547	10387	1698	1e+07	0.312
DELFI.10M	PGDX17980P_WGS	PE100	Healthy	NA	TRUE	52161375	9911995	11186	1457	1e+07	0.144
DELFI.10M	PGDX17981P_WGS	PE100	Healthy	NA	TRUE	84470779	10141426	11034	1684	1e+07	0.262
DELFI.10M	PGDX17982P_WGS	PE100	Healthy	NA	TRUE	75286635	9788051	10244	1645	1e+07	0.268
DELFI.10M	PGDX17983P_WGS	PE100	Healthy	NA	TRUE	72759666	10185016	9313	1192	1e+07	0.052
DELFI.10M	PGDX17984P_WGS	PE100	Healthy	NA	TRUE	74782662	9719686	10018	1481	1e+07	0.086
DELFI.10M	PGDX17985P_WGS	PE100	Healthy	NA	TRUE	61452359	9835030	10386	1510	1e+07	0.098
DELFI.10M	PGDX17987P_WGS	PE100	Healthy	NA	TRUE	75882923	9870908	10188	1370	1e+07	0.03
DELFI.10M	PGDX17988P_WGS	PE100	Healthy	NA	TRUE	76676927	9967623	12206	1610	1e+07	0.194
DELFI.10M	PGDX17989P_WGS	PE100	Healthy	NA	TRUE	77930584	10134805	8820	1182	1e+07	0.102
DELFI.10M	PGDX17991P_WGS	PE100	Healthy	NA	TRUE	84536111	10134979	9913	1389	1e+07	0.008
DELFI.10M	PGDX18233P_WGS	PE100	Healthy	NA	TRUE	40750131	10185019	7750	1063	1e+07	0.102
DELFI.10M	PGDX18234P_WGS	PE100	Healthy	NA	TRUE	47747760	10028563	7190	1012	1e+07	0.11
DELFI.10M	PGDX18235P_WGS	PE100	Healthy	NA	TRUE	54168807	9751195	6799	983	1e+07	0.028
DELFI.10M	PGDX18236P_WGS	PE100	Healthy	NA	TRUE	55955349	10074067	7903	1192	1e+07	0.254
DELFI.10M	PGDX18237P_WGS	PE100	Healthy	NA	TRUE	44418543	10210308	8038	1080	1e+07	0.032
DELFI.10M	PGDX18238P_WGS	PE100	Healthy	NA	TRUE	54379430	9790128	6964	1039	1e+07	0.078
DELFI.10M	PGDX18239P_WGS	PE100	Healthy	NA	TRUE	56947898	10252517	7759	1065	1e+07	0.264
DELFI.10M	PGDX18240P_WGS	PE100	Healthy	NA	TRUE	62412218	9980184	8014	1128	1e+07	0.034
DELFI.10M	PGDX18241P_WGS	PE100	Healthy	NA	TRUE	48479916	10177272	8341	1156	1e+07	0.362
DELFI.10M	PGDX18242P_WGS	PE100	Healthy	NA	TRUE	65792788	9869907	8165	1157	1e+07	0.07
DELFI.10M	PGDX18243P_WGS	PE100	Healthy	NA	TRUE	63652686	10188809	8483	1257	1e+07	0.132
DELFI.10M	PGDX18244P_WGS	PE100	Healthy	NA	TRUE	61491185	9842808	7784	1069	1e+07	0.088
DELFI.10M	PGDX18245P_WGS	PE100	Healthy	NA	TRUE	55131463	9920319	7257	1057	1e+07	0.166
DELFI.10M	PGDX18246P_WGS	PE100	Healthy	NA	TRUE	62282233	9972497	9115	1413	1e+07	0.232
DELFI.10M	PGDX18247P_WGS	PE100	Healthy	NA	TRUE	58185731	9887624	7331	1038	1e+07	0.104
DELFI.10M	PGDX18248P_WGS	PE100	Healthy	NA	TRUE	67537458	10134701	8262	1123	1e+07	0.082
DELFI.10M	PGDX18249P_WGS	PE100	Healthy	NA	TRUE	60581093	10301187	9111	1157	1e+07	0.008
DELFI.10M	PGDX18251P_WGS	PE100	Healthy	NA	TRUE	60192045	10237770	9003	1202	1e+07	0.054
DELFI.10M	PGDX18252P_WGS	PE100	Healthy	NA	TRUE	70430718	9860384	8430	1149	1e+07	0.128
DELFI.10M	PGDX18253P_WGS	PE100	Healthy	NA	TRUE	63919524	10227789	9290	1206	1e+07	0.018
DELFI.10M	PGDX18254P_WGS	PE100	Healthy	NA	TRUE	72118885	10098025	8768	1198	1e+07	0.086
DELFI.10M	PGDX18255P_WGS	PE100	Healthy	NA	TRUE	66365468	9949807	9591	1313	1e+07	0.24
DELFI.10M	PGDX18256P_WGS	PE100	Healthy	NA	TRUE	67533613	10133822	9874	1284	1e+07	0.106
DELFI.10M	PGDX18257P_WGS	PE100	Healthy	NA	TRUE	67410175	10110145	9248	1331	1e+07	0.068
DELFI.10M	PGDX18258P_WGS	PE100	Healthy	NA	TRUE	61642492	9856147	8326	1221	1e+07	0.014
DELFI.10M	PGDX18259P_WGS	PE100	Healthy	NA	TRUE	70512961	9867606	10241	1462	1e+07	0.094
DELFI.10M	PGDX18260P_WGS	PE100	Healthy	NA	TRUE	63967160	10241290	10101	1406	1e+07	0.038
DELFI.10M	PGDX18261P_WGS	PE100	Healthy	NA	TRUE	70532227	9869635	8725	1145	1e+07	0.03
DELFI.10M	PGDX18262P_WGS	PE100	Healthy	NA	TRUE	61886791	9901597	8877	1164	1e+07	0.038
DELFI.10M	PGDX18263P_WGS	PE100	Healthy	NA	TRUE	69049132	9667747	6857	919	1e+07	0.07
DELFI.10M	PGDX18264P_WGS	PE100	Healthy	NA	TRUE	66154455	9917138	9711	1291	1e+07	0.062
DELFI.10M	PGDX18265P_WGS	PE100	Healthy	NA	TRUE	80161735	9620444	10137	1368	1e+07	0.004
DELFI.10M	PGDX18266P_WGS	PE100	Healthy	NA	TRUE	75836920	9856685	9849	1355	1e+07	0.21
DELFI.10M	PGDX18267P_WGS	PE100	Healthy	NA	TRUE	70817314	9909246	9464	1320	1e+07	0.024
DELFI.10M	PGDX18268P_WGS	PE100	Healthy	NA	TRUE	68603924	10300648	10291	1448	1e+07	0.068
DELFI.10M	PGDX18269P_WGS	PE100	Healthy	NA	TRUE	74167424	9641271	9793	1304	1e+07	0.036
DELFI.10M	PGDX18270P_WGS	PE100	Healthy	NA	TRUE	57238120	9734062	9215	1305	1e+07	0.162
DELFI.10M	PGDX18271P_WGS	PE100	Healthy	NA	TRUE	65028252	9744437	8484	1162	1e+07	0.034
DELFI.10M	PGDX18272P_WGS	PE100	Healthy	NA	TRUE	62883226	10064267	8305	1122	1e+07	0.128
DELFI.10M	PGDX18273P_WGS	PE100	Healthy	NA	TRUE	65703586	9856370	8216	1152	1e+07	0.03
DELFI.10M	PGDX18279P_WGS	PE100	Healthy	NA	TRUE	65633369	9844779	8864	1217	1e+07	0.096
DELFI.10M	PGDX18280P_WGS	PE100	Healthy	NA	TRUE	71447145	9994164	9998	1420	1e+07	0.072
DELFI.10M	PGDX18281P_WGS	PE100	Healthy	NA	TRUE	66472407	9964742	8951	1224	1e+07	0.384
DELFI.10M	PGDX18282P_WGS	PE100	Healthy	NA	TRUE	74027214	10364644	9815	1361	1e+07	0.194
DELFI.10M	PGDX18283P_WGS	PE100	Healthy	NA	TRUE	77370572	10060216	9805	1308	1e+07	0.094
DELFI.10M	PGDX18288P_WGS	PE100	Healthy	NA	TRUE	85092120	10213167	9915	1263	1e+07	0.428
DELFI.10M	PGDX18326P_WGS	PE100	Healthy	NA	TRUE	126438922	10121208	7764	860	1e+07	0.156
DELFI.10M	PGDX18327P_WGS	PE100	Healthy	NA	TRUE	157506972	9454008	7884	843	1e+07	0.128
DELFI.10M	PGDX18328P_WGS	PE100	Healthy	NA	TRUE	173080707	10394071	10072	1144	1e+07	0.224
DELFI.10M	PGDX18329P_WGS	PE100	Healthy	NA	TRUE	121688121	9734346	8345	981	1e+07	0.07
DELFI.10M	PGDX18330P_WGS	PE100	Healthy	NA	TRUE	82183821	9858523	10228	1222	1e+07	0.084
DELFI.10M	PGDX18331P_WGS	PE100	Healthy	NA	TRUE	85578371	10272609	9235	1131	1e+07	0.278
DELFI.10M	PGDX18332P_WGS	PE100	Healthy	NA	TRUE	94890233	10434876	10208	1251	1e+07	0.246
DELFI.10M	PGDX18333P_WGS	PE100	Healthy	NA	TRUE	131513441	10520906	9858	1261	1e+07	0.136
DELFI.10M	PGDX18334P_WGS	PE100	Healthy	NA	TRUE	69463168	9727741	8568	1049	1e+07	0.022
DELFI.10M	PGDX18346P_WGS	PE100	Healthy	NA	TRUE	75528426	9824478	7598	862	1e+07	0.122
DELFI.10M	PGDX18347P_WGS	PE100	Healthy	NA	TRUE	81224566	9743425	8678	1074	1e+07	0.124
DELFI.10M	PGDX18348P_WGS	PE100	Healthy	NA	TRUE	93671647	10307304	10134	1298	1e+07	0.224
DELFI.10M	PGDX18349P_WGS	PE100	Healthy	NA	TRUE	90408162	9946543	9521	1244	1e+07	0.134
DELFI.10M	PGDX18417P_WGS	PE100	Healthy	NA	TRUE	87634955	9638121	4004	476	1e+07	0.368
DELFI.10M	PGDX18418P_WGS	PE100	Healthy	NA	TRUE	82226545	9865128	3906	482	1e+07	0.038
DELFI.10M	PGDX18419P_WGS	PE100	Healthy	NA	TRUE	68330525	10247379	5134	581	1e+07	0.032
DELFI.10M	PGDX18420P_WGS	PE100	Healthy	NA	TRUE	66383416	9958312	5809	666	1e+07	0.01
DELFI.10M	PGDX18421P_WGS	PE100	Healthy	NA	TRUE	66448786	9965196	5422	654	1e+07	0.031
DELFI.10M	PGDX18422P_WGS	PE100	Healthy	NA	TRUE	71772471	10049615	5670	656	1e+07	0.026
DELFI.10M	PGDX18423P_WGS	PE100	Healthy	NA	TRUE	71354822	9987177	5953	723	1e+07	0.038
DELFI.10M	PGDX18424P_WGS	PE100	Healthy	NA	TRUE	68103123	10212695	6067	673	1e+07	0.004
DELFI.10M	PGDX18425P_WGS	PE100	Healthy	NA	TRUE	68235448	10236170	5601	726	1e+07	0.022
DELFI.10M	PGDX18426P_WGS	PE100	Healthy	NA	TRUE	52724205	10019760	6647	806	1e+07	0.144
DELFI.10M	PGDX18427P_WGS	PE100	Healthy	NA	TRUE	68011528	10196159	6634	765	1e+07	0.142
DELFI.10M	PGDX18428P_WGS	PE100	Healthy	NA	TRUE	69054366	9665674	6956	826	1e+07	0.056
DELFI.10M	PGDX18429P_WGS	PE100	Healthy	NA	TRUE	54824425	9866936	6882	856	1e+07	0.06
DELFI.10M	PGDX18430P_WGS	PE100	Healthy	NA	TRUE	68706999	10305123	6830	830	1e+07	0.074
DELFI.10M	PGDX18431P_WGS	PE100	Healthy	NA	TRUE	56046066	10085212	6579	830	1e+07	0.018
DELFI.10M	PGDX18432P_WGS	PE100	Healthy	NA	TRUE	68107596	10213615	7399	947	1e+07	0.068
DELFI.10M	PGDX18433P_WGS	PE100	Healthy	NA	TRUE	52574889	9992727	5523	646	1e+07	0.036
DELFI.10M	PGDX18434P_WGS	PE100	Healthy	NA	TRUE	58635759	9968248	6292	825	1e+07	0.016
DELFI.10M	PGDX18435P_WGS	PE100	Healthy	NA	TRUE	56581114	10191910	6313	847	1e+07	0.032
DELFI.10M	PGDX18436P_WGS	PE100	Healthy	NA	TRUE	76178842	9899658	6508	816	1e+07	0.014
DELFI.10M	PGDX18437P_WGS	PE100	Healthy	NA	TRUE	56763394	10225679	5817	721	1e+07	0.1
DELFI.10M	PGDX18438P_WGS	PE100	Healthy	NA	TRUE	64472952	10311255	6466	861	1e+07	0.066
DELFI.10M	PGDX18439P_WGS	PE100	Healthy	NA	TRUE	75270501	9788316	6364	813	1e+07	0.054
DELFI.10M	PGDX18440P_WGS	PE100	Healthy	NA	TRUE	70887250	9923903	7928	1045	1e+07	0.162
DELFI.10M	PGDX18441P_WGS	PE100	Healthy	NA	TRUE	69440461	9722420	7466	912	1e+07	0.056
DELFI.10M	PGDX18442P_WGS	PE100	Healthy	NA	TRUE	77465103	10070856	7238	918	1e+07	0.046
DELFI.10M	PGDX18443P_WGS	PE100	Healthy	NA	TRUE	69222255	9693465	7217	900	1e+07	0.122
DELFI.10M	PGDX18444P_WGS	PE100	Healthy	NA	TRUE	67059734	10063626	6879	898	1e+07	0.126
DELFI.10M	PGDX18445P_WGS	PE100	Healthy	NA	TRUE	72235994	10119484	6910	899	1e+07	0.038
DELFI.10M	PGDX18446P_WGS	PE100	Healthy	NA	TRUE	68755323	10312158	7333	936	1e+07	0.09
DELFI.10M	PGDX18447P_WGS	PE100	Healthy	NA	TRUE	68885810	10325926	7070	868	1e+07	0.026
DELFI.10M	PGDX18448P_WGS	PE100	Healthy	NA	TRUE	66759557	10017991	6725	904	1e+07	0.05
DELFI.10M	PGDX18452P_WGS	PE100	Healthy	NA	TRUE	73280914	10260762	7709	984	1e+07	0.018
DELFI.10M	PGDX18453P_WGS	PE100	Healthy	NA	TRUE	71516956	10005377	6640	863	1e+07	0.018
DELFI.10M	PGDX18454P_WGS	PE100	Healthy	NA	TRUE	69272950	9692184	6081	753	1e+07	0.044
DELFI.10M	PGDX18455P_WGS	PE100	Healthy	NA	TRUE	67368089	10103974	6296	769	1e+07	0.008
DELFI.10M	PGDX18456P_WGS	PE100	Healthy	NA	TRUE	69380709	9714403	6648	901	1e+07	0.014
DELFI.10M	PGDX18457P_WGS	PE100	Healthy	NA	TRUE	65718020	9855717	7022	884	1e+07	0.004
DELFI.10M	PGDX18458P_WGS	PE100	Healthy	NA	TRUE	74844924	9717918	6416	799	1e+07	0.036
DELFI.10M	PGDX18459P_WGS	PE100	Healthy	NA	TRUE	61051386	9764452	5800	746	1e+07	0.046
DELFI.10M	PGDX18460P_WGS	PE100	Healthy	NA	TRUE	89934342	9883741	6749	833	1e+07	0.002
DELFI.10M	PGDX18461P_WGS	PE100	Healthy	NA	TRUE	95499931	9548569	4628	550	1e+07	0.152
DELFI.10M	PGDX18702P_WGS	PE100	Healthy	NA	TRUE	85630911	10273994	7135	973	1e+07	0.074
DELFI.10M	PGDX18703P_WGS	PE100	Healthy	NA	TRUE	98045485	9809185	6644	887	1e+07	0.058
DELFI.10M	PGDX18705P_WGS	PE100	Healthy	NA	TRUE	91498887	10061293	6598	859	1e+07	0.01
DELFI.10M	PGDX18706P_WGS	PE100	Healthy	NA	TRUE	93799389	10316202	7343	1018	1e+07	0.054
DELFI.10M	PGDX3502P4_WGS	PE100	Lung Cancer	IV	TRUE	69984141	9807332	11604	1455	1e+07	0.778
DELFI.10M	PGDX5883P1_WGS	PE100	Colorectal Cancer	IV	TRUE	74844455	9728729	10747	1504	1e+07	0.914
DELFI.10M	PGDX5890P1_WGS	PE100	Colorectal Cancer	I	TRUE	88423101	9729604	9718	1252	1e+07	0.73
DELFI.10M	PGDX5895P1_WGS	PE100	Colorectal Cancer	II	TRUE	76758190	9980659	12109	1750	1e+07	0.868
DELFI.10M	PGDX5899P1_WGS	PE100	Colorectal Cancer	II	TRUE	73847511	10337160	11469	1612	1e+07	0.856
DELFI.10M	PGDX5900P1_WGS	PE100	Colorectal Cancer	III	TRUE	78902744	10265653	10830	1527	1e+07	0.802
DELFI.10M	PGDX5903P1_WGS	PE100	Colorectal Cancer	I	TRUE	62881816	10064744	9607	1349	1e+07	0.8
DELFI.10M	PGDX5969P1_WGS	PE100	Colorectal Cancer	II	TRUE	64942860	9737262	9774	1338	1e+07	0.764
DELFI.10M	PGDX6249P1_WGS	PE100	Colorectal Cancer	I	TRUE	75147408	9760226	11708	1527	1e+07	0.852
DELFI.10M	PGDX6838P1_WGS	PE100	Lung Cancer	I	TRUE	76025192	9882272	11705	1632	1e+07	0.842
DELFI.10M	PGDX6841P1_WGS	PE100	Lung Cancer	IV	TRUE	81682223	9806546	12024	1637	1e+07	0.834
DELFI.10M	PGDX6857P1_WGS	PE100	Lung Cancer	IV	TRUE	70940449	9930134	10869	1405	1e+07	0.884
DELFI.10M	PGDX6865P1_WGS	PE100	Ovarian Cancer	III	TRUE	75161716	9772035	11036	1479	1e+07	0.856
DELFI.10M	PGDX6870P1_WGS	PE100	Ovarian Cancer	II	TRUE	78821782	10247459	11929	1572	1e+07	0.832
DELFI.10M	PGDX6962P1_WGS	PE100	Lung Cancer	I	TRUE	76839916	9996895	9345	1294	1e+07	0.63
DELFI.10M	PGDX7348P1_WGS	PE100	Lung Cancer	IV	TRUE	74064148	10372842	13012	1742	1e+07	0.914
DELFI.10M	PGDX7365P1_WGS	PE100	Breast Cancer	I	TRUE	68168953	10231550	10316	1458	1e+07	0.45
DELFI.10M	PGDX7477P1_WGS	PE100	Breast Cancer	II	TRUE	84763503	10170113	12357	1648	1e+07	0.858
DELFI.10M	PGDX7478P1_WGS	PE100	Breast Cancer	II	TRUE	81675484	9799219	9602	1312	1e+07	0.746
DELFI.10M	PGDX7483P1_WGS	PE100	Breast Cancer	II	TRUE	90690710	9978037	11594	1591	1e+07	0.84
DELFI.10M	PGDX7484P1_WGS	PE100	Breast Cancer	II	TRUE	80769666	9693676	9774	1361	1e+07	0.75
DELFI.10M	PGDX7485P1_WGS	PE100	Breast Cancer	II	TRUE	93342767	10274100	12528	1734	1e+07	0.868
DELFI.10M	PGDX7487P1_WGS	PE100	Breast Cancer	II	TRUE	94569706	10404639	11184	1498	1e+07	0.774
DELFI.10M	PGDX7567P1_WGS	PE100	Breast Cancer	II	TRUE	52162173	9917129	12398	1726	1e+07	0.842
DELFI.10M	PGDX7571P1_WGS	PE100	Breast Cancer	III	TRUE	75627962	9834590	10877	1466	1e+07	0.746
DELFI.10M	PGDX7573P1_WGS	PE100	Breast Cancer	II	TRUE	77088333	10028009	9565	1235	1e+07	0.734
DELFI.10M	PGDX7574P1_WGS	PE100	Breast Cancer	II	TRUE	90063220	9912576	9629	1319	1e+07	0.732
DELFI.25M	PGDX10626P6_WGS	PE100	Lung Cancer	IV	TRUE	84663288	25396168	24936	3458	2.5e+07	0.998
DELFI.25M	PGDX13669P1_WGS	PE100	Gastric cancer	II	TRUE	62470080	24979269	26123	5104	2.5e+07	0.656
DELFI.25M	PGDX13674P1_WGS	PE100	Gastric cancer	IV	TRUE	80346653	24914396	23276	3546	2.5e+07	0.972
DELFI.25M	PGDX13676P1_WGS	PE100	Gastric cancer	X	TRUE	86663476	25129070	21553	3149	2.5e+07	0.994
DELFI.25M	PGDX13678P1_WGS	PE100	Gastric cancer	III	TRUE	77236675	24715472	23102	4893	2.5e+07	0.76
DELFI.25M	PGDX13680P1_WGS	PE100	Gastric cancer	II	TRUE	77360703	24756759	22156	4616	2.5e+07	0.898
DELFI.25M	PGDX13681P1_WGS	PE100	Gastric cancer	I	TRUE	84352433	25303437	21040	2893	2.5e+07	0.986
DELFI.25M	PGDX13686P1_WGS	PE100	Gastric cancer	0	TRUE	73690398	25056136	20309	2746	2.5e+07	0.955
DELFI.25M	PGDX13687P1_WGS	PE100	Gastric cancer	IV	TRUE	95216203	24766078	25873	3408	2.5e+07	0.978
DELFI.25M	PGDX13689P1_WGS	PE100	Gastric cancer	IV	TRUE	84519717	25355277	21696	2943	2.5e+07	0.992
DELFI.25M	PGDX13762P1_WGS	PE100	Gastric cancer	II	TRUE	72697108	24712761	20486	2860	2.5e+07	0.956
DELFI.25M	PGDX13765P1_WGS	PE100	Gastric cancer	IV	TRUE	81067301	25129859	23121	3240	2.5e+07	0.996
DELFI.25M	PGDX13770P1_WGS	PE100	Gastric cancer	0	TRUE	79202887	25354757	18501	2900	2.5e+07	0.59
DELFI.25M	PGDX15158P1_WGS	PE100	Gastric cancer	III	TRUE	58746647	25256960	22309	3713	2.5e+07	0.986
DELFI.25M	PGDX15160P1_WGS	PE100	Gastric cancer	III	TRUE	49216245	25104281	15694	2409	2.5e+07	0.962
DELFI.25M	PGDX15162P1_WGS	PE100	Gastric cancer	III	TRUE	73402791	24960530	18720	2983	2.5e+07	0.984
DELFI.25M	PGDX15164P1_WGS	PE100	Gastric cancer	I	TRUE	73008390	24813163	18084	3041	2.5e+07	0.916
DELFI.25M	PGDX15168P1_WGS	PE100	Gastric cancer	II	TRUE	56856344	25013410	19984	3349	2.5e+07	0.98
DELFI.25M	PGDX17724P_WGS	PE100	Pancreatic Cancer	II	TRUE	118539693	24894992	26662	4013	2.5e+07	0.914
DELFI.25M	PGDX17727P_WGS	PE100	Pancreatic Cancer	II	TRUE	81281544	25187522	23307	3466	2.5e+07	0.978
DELFI.25M	PGDX17728P_WGS	PE100	Pancreatic Cancer	II	TRUE	91678345	24744081	22273	3366	2.5e+07	0.944
DELFI.25M	PGDX17729P_WGS	PE100	Pancreatic Cancer	II	TRUE	73607883	25030060	21065	3128	2.5e+07	0.956
DELFI.25M	PGDX17730P_WGS	PE100	Pancreatic Cancer	II	TRUE	71403532	24988988	19405	3261	2.5e+07	0.9
DELFI.25M	PGDX17731P_WGS	PE100	Pancreatic Cancer	III	TRUE	68544691	24682048	21579	3342	2.5e+07	0.842
DELFI.25M	PGDX17732P_WGS	PE100	Pancreatic Cancer	II	TRUE	83328740	25001474	21978	3381	2.5e+07	0.988
DELFI.25M	PGDX17733P_WGS	PE100	Pancreatic Cancer	II	TRUE	75244222	24834546	22061	3448	2.5e+07	0.97
DELFI.25M	PGDX17734P_WGS	PE100	Pancreatic Cancer	II	TRUE	63925538	24929700	23257	3583	2.5e+07	0.902
DELFI.25M	PGDX17735P_WGS	PE100	Pancreatic Cancer	II	TRUE	54632258	25131544	20949	3105	2.5e+07	0.956
DELFI.25M	PGDX17736P_WGS	PE100	Pancreatic Cancer	II	TRUE	79668389	24701759	21751	3165	2.5e+07	0.826
DELFI.25M	PGDX17737P_WGS	PE100	Pancreatic Cancer	II	TRUE	98294927	24572070	22032	3257	2.5e+07	0.956
DELFI.25M	PGDX17738P_WGS	PE100	Pancreatic Cancer	II	TRUE	133836935	25429187	28082	4105	2.5e+07	0.878
DELFI.25M	PGDX17739P_WGS	PE100	Pancreatic Cancer	I	TRUE	70388532	25334681	19792	2737	2.5e+07	0.866
DELFI.25M	PGDX17740P_WGS	PE100	Pancreatic Cancer	II	TRUE	100561623	25138998	28364	4168	2.5e+07	0.895
DELFI.25M	PGDX17742P_WGS	PE100	Pancreatic Cancer	II	TRUE	43438750	25195449	17152	2871	2.5e+07	0.922
DELFI.25M	PGDX17743P_WGS	PE100	Pancreatic Cancer	I	TRUE	81776948	25346906	26702	4472	2.5e+07	0.992
DELFI.25M	PGDX17744P_WGS	PE100	Pancreatic Cancer	II	TRUE	68113213	25199928	23672	4045	2.5e+07	0.998
DELFI.25M	PGDX17745P_WGS	PE100	Pancreatic Cancer	II	TRUE	83723992	25110352	25955	4271	2.5e+07	0.998
DELFI.25M	PGDX17746P_WGS	PE100	Pancreatic Cancer	II	TRUE	71694051	25085873	23303	3607	2.5e+07	0.994
DELFI.25M	PGDX17747P_WGS	PE100	Pancreatic Cancer	II	TRUE	73129309	24859387	23098	3322	2.5e+07	0.962
DELFI.25M	PGDX17748P_WGS	PE100	Pancreatic Cancer	II	TRUE	52216967	25055120	20295	2723	2.5e+07	0.228
DELFI.25M	PGDX17749P_WGS	PE100	Pancreatic Cancer	II	TRUE	40167431	24905465	16467	2144	2.5e+07	0.57
DELFI.25M	PGDX17760P_WGS	PE100	Pancreatic Cancer	II	TRUE	88316738	24734133	22874	3466	2.5e+07	0.522
DELFI.25M	PGDX17761P_WGS	PE100	Pancreatic Cancer	II	TRUE	97606759	25377915	21945	3402	2.5e+07	0.538
DELFI.25M	PGDX17762P_WGS	PE100	Pancreatic Cancer	II	TRUE	75439539	24893320	23392	3367	2.5e+07	0.608
DELFI.25M	PGDX17763P_WGS	PE100	Pancreatic Cancer	II	TRUE	120941701	25403657	27705	3971	2.5e+07	0.732
DELFI.25M	PGDX17776P5_WGS	PE100	Lung Cancer	IV	TRUE	95006265	24704310	23896	4579	2.5e+07	0.986
DELFI.25M	PGDX17777P4_WGS	PE100	Lung Cancer	IV	TRUE	76102079	25114114	21981	4048	2.5e+07	0.9
DELFI.25M	PGDX17778P6_WGS	PE100	Lung Cancer	IV	TRUE	118477521	24880021	25927	5184	2.5e+07	0.962
DELFI.25M	PGDX17779P5_WGS	PE100	Lung Cancer	IV	TRUE	79370053	24606236	22781	3054	2.5e+07	0.294
DELFI.25M	PGDX17780P5_WGS	PE100	Lung Cancer	IV	TRUE	74413978	25303144	24611	3381	2.5e+07	0.398
DELFI.25M	PGDX17781P5_WGS	PE100	Lung Cancer	IV	TRUE	80831222	25055586	23153	3353	2.5e+07	0.82
DELFI.25M	PGDX18688P_WGS	PE100	Healthy	NA	TRUE	77277998	24726137	23550	3240	2.5e+07	0.464
DELFI.25M	PGDX18689P_WGS	PE100	Healthy	NA	TRUE	97801589	25431640	24061	3377	2.5e+07	0.238
DELFI.25M	PGDX18690P_WGS	PE100	Healthy	NA	TRUE	85212177	24705978	22776	3247	2.5e+07	0.124
DELFI.25M	PGDX18691P_WGS	PE100	Healthy	NA	TRUE	87982361	24636301	21748	2975	2.5e+07	0.262
DELFI.25M	PGDX18692P_WGS	PE100	Healthy	NA	TRUE	91054081	24586787	22233	3132	2.5e+07	0.134
DELFI.25M	PGDX18693P_WGS	PE100	Healthy	NA	TRUE	85597358	24819156	21458	2884	2.5e+07	0.358
DELFI.25M	PGDX18694P_WGS	PE100	Healthy	NA	TRUE	80992327	25111677	20856	2922	2.5e+07	0.424
DELFI.25M	PGDX18696P_WGS	PE100	Healthy	NA	TRUE	80442613	24946257	21141	2922	2.5e+07	0.372
DELFI.25M	PGDX18697P_WGS	PE100	Healthy	NA	TRUE	82534537	24765785	22370	3134	2.5e+07	0.55
DELFI.25M	PGDX18698P_WGS	PE100	Healthy	NA	TRUE	64234727	25057122	22131	3051	2.5e+07	0.39
DELFI.25M	PGDX18699P_WGS	PE100	Healthy	NA	TRUE	94105327	25413719	23615	3477	2.5e+07	0.48
DELFI.25M	PGDX18700P_WGS	PE100	Healthy	NA	TRUE	81829547	25370499	23427	3217	2.5e+07	0.372
DELFI.25M	PGDX18701P_WGS	PE100	Healthy	NA	TRUE	98947056	24747130	22847	3390	2.5e+07	0.434
DELFI.25M	PGDX18704P_WGS	PE100	Healthy	NA	TRUE	108369608	24923495	22366	3168	2.5e+07	0.308
DELFI.25M	PGDX18707P_WGS	PE100	Healthy	NA	TRUE	77518476	24808520	21372	3009	2.5e+07	0.264
DELFI.25M	PGDX18708P_WGS	PE100	Healthy	NA	TRUE	68903133	24807631	22656	3127	2.5e+07	0.328
DELFI.25M	PGDX18709P_WGS	PE100	Healthy	NA	TRUE	75100571	24793247	21059	2976	2.5e+07	0.338
DELFI.25M	PGDX18712P_WGS	PE100	Healthy	NA	TRUE	104625709	25106668	25184	3611	2.5e+07	0.86
DELFI.25M	PGDX18713P_WGS	PE100	Healthy	NA	TRUE	77800076	24893231	22842	3109	2.5e+07	0.622
DELFI.25M	PGDX3512P5_WGS	PE100	Lung Cancer	IV	TRUE	69417195	24985647	24101	3371	2.5e+07	0.696
DELFI.25M	PGDX6837P_WGS	PE100	Lung Cancer	II	TRUE	34777441	25045133	23617	3347	2.5e+07	0.822
DELFI.25M	PGDX6873P_WGS	PE100	Lung Cancer	I	TRUE	48283010	25109172	24786	3570	2.5e+07	0.964
DELFI.25M	PGDX6954P_WGS	PE100	Lung Cancer	II	TRUE	44058803	25109185	23357	3400	2.5e+07	0.976
DELFI.25M	PGDX6957P_WGS	PE100	Lung Cancer	III	TRUE	28382242	24976813	24331	3356	2.5e+07	0.996
DELFI.25M	PGDX6961P_WGS	PE100	Lung Cancer	I	TRUE	44029900	25089802	25020	3446	2.5e+07	0.994
DELFI.25M	PGDX6963P_WGS	PE100	Lung Cancer	II	TRUE	34151146	24931347	22907	3189	2.5e+07	0.982
DELFI.25M	PGDX6966P_WGS	PE100	Lung Cancer	I	TRUE	36293311	25047962	22190	3156	2.5e+07	0.984
DELFI.25M	PGDX7096P_WGS	PE100	Lung Cancer	I	TRUE	23118440	23118440	29320	4170	2.5e+07	0.826
DELFI.25M	PGDX7099P_WGS	PE100	Lung Cancer	I	TRUE	29832671	25053596	24297	3367	2.5e+07	0.976
DELFI.25M	PGDX7100P_WGS	PE100	Lung Cancer	II	TRUE	37776311	24932053	27694	3859	2.5e+07	0.978
DELFI.25M	PGDX7579P1_WGS	PE100	Ovarian Cancer	I	TRUE	58426460	25125922	22317	3098	2.5e+07	0.99
DELFI.25M	PGDX7580P1_WGS	PE100	Ovarian Cancer	I	TRUE	66668688	24672691	20870	2834	2.5e+07	0.976
DELFI.25M	PGDX7583P_WGS	PE100	Lung Cancer	III	TRUE	26595214	24999089	32283	4516	2.5e+07	0.96
DELFI.25M	PGDX7585P1_WGS	PE100	Lung Cancer	II	TRUE	67252872	24872113	25303	3535	2.5e+07	1
DELFI.25M	PGDX7586P_WGS	PE100	Lung Cancer	II	TRUE	33683345	24923024	27823	4102	2.5e+07	0.98
DELFI.25M	PGDX8820P1_WGS	PE100	Colorectal Cancer	IV	TRUE	92197910	24889842	24985	4301	2.5e+07	0.912
DELFI.25M	PGDX8825P1_WGS	PE100	Colorectal Cancer	IV	TRUE	121457334	25508241	28751	5016	2.5e+07	0.928
DELFI.25M	PGDX8829P1_WGS	PE100	Colorectal Cancer	IV	TRUE	103647733	24872172	28738	4673	2.5e+07	0.906
DELFI.25M	PGDX4549P_WGS	PE100	Healthy	NA	TRUE	392047633	23520291	35690	1010	2.5e+07	0.094
DELFI.25M	PGDX4550P_WGS	PE100	Healthy	NA	TRUE	333247415	26671222	34276	955	2.5e+07	0.132
DELFI.25M	PGDX4556P_WGS	PE100	Healthy	NA	TRUE	343104333	24016694	36640	1057	2.5e+07	0.158
DELFI.25M	PGDX4559P_WGS	PE100	Healthy	NA	TRUE	336192703	23529496	35808	1052	2.5e+07	0.282
DELFI.25M	PGDX4560P_WGS	PE100	Healthy	NA	TRUE	306831701	24541489	35307	1075	2.5e+07	0.184
DELFI.25M	PGDX4561P_WGS	PE100	Healthy	NA	TRUE	335382187	23482688	35509	1190	2.5e+07	0.234
DELFI.25M	PGDX4563P_WGS	PE100	Healthy	NA	TRUE	289984441	26104261	34272	922	2.5e+07	0.084
DELFI.25M	PGDX4564P_WGS	PE100	Healthy	NA	TRUE	356123787	24927494	36192	1102	2.5e+07	0.132
DELFI.25M	PGDX4565P_WGS	PE100	Healthy	NA	TRUE	307690922	24609720	34042	915	2.5e+07	0.412
DELFI.25M	PGDX4570P_WGS	PE100	Healthy	NA	TRUE	296337869	23704048	37742	1362	2.5e+07	0.592
DELFI.25M	PGDX4571P_WGS	PE100	Healthy	NA	TRUE	324231916	25954184	34559	996	2.5e+07	0.202
DELFI.25M	PGDX4573P_WGS	PE100	Healthy	NA	TRUE	350727546	24559723	34361	991	2.5e+07	0.248
DELFI.25M	PGDX4577P_WGS	PE100	Healthy	NA	TRUE	333870740	23375864	35178	903	2.5e+07	0.316
DELFI.25M	PGDX4578P_WGS	PE100	Healthy	NA	TRUE	305152998	24421638	35272	941	2.5e+07	0.1
DELFI.25M	PGDX5881P_WGS	PE100	Colorectal Cancer	IV	TRUE	58613179	25203081	34682	1322	2.5e+07	0.76
DELFI.25M	PGDX5882P_WGS	PE100	Colorectal Cancer	IV	TRUE	54493458	25068330	31934	943	2.5e+07	0.506
DELFI.25M	PGDX5884P_WGS	PE100	Colorectal Cancer	II	TRUE	64171505	25027490	31870	1147	2.5e+07	0.612
DELFI.25M	PGDX5891P_WGS	PE100	Colorectal Cancer	I	TRUE	60846409	24951454	32744	1345	2.5e+07	0.78
DELFI.25M	PGDX5894P1_WGS	PE100	Colorectal Cancer	II	TRUE	177459352	24848859	36011	1621	2.5e+07	0.566
DELFI.25M	PGDX5963P_WGS	PE100	Colorectal Cancer	III	TRUE	45685280	25131271	34452	1371	2.5e+07	0.816
DELFI.25M	PGDX5964P_WGS	PE100	Colorectal Cancer	III	TRUE	57343128	25231527	38822	2000	2.5e+07	0.622
DELFI.25M	PGDX5965P_WGS	PE100	Colorectal Cancer	III	TRUE	54091132	24882021	37797	1670	2.5e+07	0.544
DELFI.25M	PGDX5966P_WGS	PE100	Colorectal Cancer	I	TRUE	58065732	24962723	35310	1310	2.5e+07	0.652
DELFI.25M	PGDX5968P_WGS	PE100	Colorectal Cancer	I	TRUE	52934655	24884514	35576	1356	2.5e+07	0.538
DELFI.25M	PGDX10344P1_WGS	PE100	Gastric cancer	IV	TRUE	87145932	25279587	26853	4291	2.5e+07	0.68
DELFI.25M	PGDX10349P1_WGS	PE100	Gastric cancer	III	TRUE	125026477	25013537	26424	4069	2.5e+07	0.794
DELFI.25M	PGDX10566P_WGS	PE100	Ovarian Cancer	I	TRUE	83386460	25016422	24303	3673	2.5e+07	0.976
DELFI.25M	PGDX10568P_WGS	PE100	Ovarian Cancer	I	TRUE	84286002	25284472	24980	4079	2.5e+07	0.79
DELFI.25M	PGDX10569P_WGS	PE100	Ovarian Cancer	I	TRUE	81110730	25153390	21177	3520	2.5e+07	0.964
DELFI.25M	PGDX10570P_WGS	PE100	Ovarian Cancer	I	TRUE	79391050	24617351	25269	3587	2.5e+07	0.972
DELFI.25M	PGDX10571P_WGS	PE100	Ovarian Cancer	IV	TRUE	88248395	24706976	20874	3642	2.5e+07	0.968
DELFI.25M	PGDX10572P_WGS	PE100	Ovarian Cancer	IV	TRUE	80974234	25109686	24123	3812	2.5e+07	0.954
DELFI.25M	PGDX10573P_WGS	PE100	Ovarian Cancer	I	TRUE	97192481	25267703	25856	3945	2.5e+07	0.994
DELFI.25M	PGDX10575P_WGS	PE100	Ovarian Cancer	I	TRUE	89540793	25075400	27706	3748	2.5e+07	0.868
DELFI.25M	PGDX10576P_WGS	PE100	Ovarian Cancer	I	TRUE	79527510	24664198	26305	3811	2.5e+07	0.908
DELFI.25M	PGDX10577P_WGS	PE100	Ovarian Cancer	I	TRUE	81273622	25192587	28785	4108	2.5e+07	0.972
DELFI.25M	PGDX10578P_WGS	PE100	Ovarian Cancer	I	TRUE	82597182	24788476	25608	3805	2.5e+07	0.938
DELFI.25M	PGDX10579P_WGS	PE100	Ovarian Cancer	III	TRUE	78665642	25182949	29392	3844	2.5e+07	0.968
DELFI.25M	PGDX10580P_WGS	PE100	Ovarian Cancer	III	TRUE	93191719	25157353	28999	3864	2.5e+07	0.988
DELFI.25M	PGDX16568P_WGS	PE100	Healthy	NA	TRUE	107295623	24670735	24552	4219	2.5e+07	0.57
DELFI.25M	PGDX16569P_WGS	PE100	Healthy	NA	TRUE	102460579	24585202	24685	3912	2.5e+07	0.774
DELFI.25M	PGDX16570P_WGS	PE100	Healthy	NA	TRUE	109263494	25136564	25443	4159	2.5e+07	0.56
DELFI.25M	PGDX16571P_WGS	PE100	Healthy	NA	TRUE	94206651	25434730	25171	4118	2.5e+07	0.742
DELFI.25M	PGDX16579P_WGS	PE100	Healthy	NA	TRUE	101173260	25289995	24430	4237	2.5e+07	0.722
DELFI.25M	PGDX16580P_WGS	PE100	Healthy	NA	TRUE	118404053	24865052	25129	4533	2.5e+07	0.522
DELFI.25M	PGDX16581P_WGS	PE100	Healthy	NA	TRUE	109214544	25116970	27478	4402	2.5e+07	0.668
DELFI.25M	PGDX16582P_WGS	PE100	Healthy	NA	TRUE	125086618	25012120	26898	4697	2.5e+07	0.888
DELFI.25M	PGDX16591P_WGS	PE100	Healthy	NA	TRUE	119396647	25080810	24034	4243	2.5e+07	0.764
DELFI.25M	PGDX16593P_WGS	PE100	Healthy	NA	TRUE	93146151	25152612	22164	3501	2.5e+07	0.618
DELFI.25M	PGDX18275P_WGS	PE100	Healthy	NA	TRUE	88286126	24724835	18988	2974	2.5e+07	0.592
DELFI.25M	PGDX18276P_WGS	PE100	Healthy	NA	TRUE	123715256	24735987	20288	2933	2.5e+07	0.612
DELFI.25M	PGDX18284P_WGS	PE100	Healthy	NA	TRUE	110281345	25362854	23179	3007	2.5e+07	0.438
DELFI.25M	PGDX18285P_WGS	PE100	Healthy	NA	TRUE	119271242	25038406	22243	3125	2.5e+07	0.434
DELFI.25M	PGDX2261P1_WGS	PE100	Breast Cancer	III	TRUE	62044039	24820391	28480	3892	2.5e+07	0.942
DELFI.25M	PGDX2263P1_WGS	PE100	Breast Cancer	III	TRUE	91875035	24810208	28760	3823	2.5e+07	0.924
DELFI.25M	PGDX2749P_WGS	PE100	Breast Cancer	II	TRUE	80166147	24852339	26187	4130	2.5e+07	0.766
DELFI.25M	PGDX2750P_WGS	PE100	Breast Cancer	II	TRUE	84696550	25412315	38164	4483	2.5e+07	0.94
DELFI.25M	PGDX3184P_WGS	PE100	Breast Cancer	III	TRUE	70427761	24650715	25101	3873	2.5e+07	0.834
DELFI.25M	PGDX3185P_WGS	PE100	Breast Cancer	II	TRUE	75464721	24907398	33293	4423	2.5e+07	0.88
DELFI.25M	PGDX3186P_WGS	PE100	Breast Cancer	II	TRUE	117671176	24712310	25910	4222	2.5e+07	0.642
DELFI.25M	PGDX3187P_WGS	PE100	Breast Cancer	II	TRUE	77691850	24866141	25721	3965	2.5e+07	0.816
DELFI.25M	PGDX3188P_WGS	PE100	Breast Cancer	II	TRUE	92630498	25014960	26059	3955	2.5e+07	0.938
DELFI.25M	PGDX3189P_WGS	PE100	Breast Cancer	II	TRUE	97617638	25379158	31608	4411	2.5e+07	0.75
DELFI.25M	PGDX3190P_WGS	PE100	Breast Cancer	II	TRUE	81971725	24584670	22440	3797	2.5e+07	0.786
DELFI.25M	PGDX3191P_WGS	PE100	Breast Cancer	II	TRUE	81737034	25343701	22945	4007	2.5e+07	0.88
DELFI.25M	PGDX3192P_WGS	PE100	Breast Cancer	II	TRUE	95732956	24884231	24430	4402	2.5e+07	0.826
DELFI.25M	PGDX4710P_WGS	PE100	Breast Cancer	II	TRUE	78530710	25131298	28602	3926	2.5e+07	0.954
DELFI.25M	PGDX4711P_WGS	PE100	Breast Cancer	III	TRUE	63972630	24960081	22951	3746	2.5e+07	0.911
DELFI.25M	PGDX4712P_WGS	PE100	Breast Cancer	I	TRUE	70421970	25350644	26095	4096	2.5e+07	0.87
DELFI.25M	PGDX4713P_WGS	PE100	Breast Cancer	I	TRUE	99452419	24864186	34725	4500	2.5e+07	0.938
DELFI.25M	PGDX4714P_WGS	PE100	Breast Cancer	II	TRUE	69223491	24918008	27328	4436	2.5e+07	0.83
DELFI.25M	PGDX4715P_WGS	PE100	Breast Cancer	III	TRUE	81805656	25352094	28638	4462	2.5e+07	0.87
DELFI.25M	PGDX4717P_WGS	PE100	Breast Cancer	II	TRUE	113279053	24925828	31333	4774	2.5e+07	0.774
DELFI.25M	PGDX5886P_WGS	PE100	Colorectal Cancer	II	TRUE	90708179	25403748	26004	3782	2.5e+07	0.824
DELFI.25M	PGDX5889P_WGS	PE100	Colorectal Cancer	I	TRUE	96370388	25060348	32131	3953	2.5e+07	0.992
DELFI.25M	PGDX5892P_WGS	PE100	Colorectal Cancer	II	TRUE	108339755	24909006	30659	4187	2.5e+07	0.822
DELFI.25M	PGDX5967P_WGS	PE100	Colorectal Cancer	III	TRUE	95935831	24937012	33909	4116	2.5e+07	0.874
DELFI.25M	PGDX6834P_WGS	PE100	Lung Cancer	II	TRUE	85866042	24917087	28064	3671	2.5e+07	0.972
DELFI.25M	PGDX6835P_WGS	PE100	Lung Cancer	II	TRUE	82152154	24648171	24309	3576	2.5e+07	0.966
DELFI.25M	PGDX6861P_WGS	PE100	Ovarian Cancer	IV	TRUE	78091795	24974546	22425	2901	2.5e+07	0.88
DELFI.25M	PGDX6862P_WGS	PE100	Ovarian Cancer	I	TRUE	86074335	24972130	25210	3493	2.5e+07	0.912
DELFI.25M	PGDX6863P_WGS	PE100	Ovarian Cancer	IV	TRUE	91926669	24822865	26530	3471	2.5e+07	0.738
DELFI.25M	PGDX6866P_WGS	PE100	Ovarian Cancer	III	TRUE	98639826	24664871	23964	3041	2.5e+07	0.942
DELFI.25M	PGDX6871P_WGS	PE100	Lung Cancer	II	TRUE	82196791	24653518	28058	3810	2.5e+07	0.732
DELFI.25M	PGDX6952P_WGS	PE100	Ovarian Cancer	IV	TRUE	91587509	24723466	21697	2869	2.5e+07	0.922
DELFI.25M	PGDX6953P_WGS	PE100	Ovarian Cancer	III	TRUE	87780963	24576526	28426	3826	2.5e+07	0.962
DELFI.25M	PGDX7102P_WGS	PE100	Lung Cancer	II	TRUE	91693028	24758579	24892	3183	2.5e+07	0.962
DELFI.25M	PGDX7353P_WGS	PE100	Breast Cancer	I	TRUE	90553493	25344949	26475	3624	2.5e+07	0.752
DELFI.25M	PGDX7355P_WGS	PE100	Breast Cancer	III	TRUE	92093814	24865624	24281	3620	2.5e+07	0.922
DELFI.25M	PGDX7356P_WGS	PE100	Breast Cancer	III	TRUE	102958410	24707194	24986	3566	2.5e+07	0.92
DELFI.25M	PGDX7360P_WGS	PE100	Breast Cancer	II	TRUE	61868469	24746657	17787	2950	2.5e+07	0.862
DELFI.25M	PGDX7361P_WGS	PE100	Breast Cancer	II	TRUE	64600297	25195837	19659	3698	2.5e+07	0.96
DELFI.25M	PGDX7363P_WGS	PE100	Breast Cancer	III	TRUE	82998582	24904797	28814	3696	2.5e+07	0.888
DELFI.25M	PGDX7364P_WGS	PE100	Breast Cancer	III	TRUE	86909376	25200183	25618	3375	2.5e+07	0.924
DELFI.25M	PGDX7482P_WGS	PE100	Breast Cancer	III	TRUE	91272444	24643627	29987	3846	2.5e+07	0.864
DELFI.25M	PGDX7490P_WGS	PE100	Breast Cancer	II	TRUE	91780947	24771822	21342	3428	2.5e+07	0.906
DELFI.25M	PGDX7494P_WGS	PE100	Breast Cancer	I	TRUE	97196578	25276194	26700	3758	2.5e+07	0.868
DELFI.25M	PGDX7495P_WGS	PE100	Breast Cancer	II	TRUE	81460603	25252239	22560	3541	2.5e+07	0.874
DELFI.25M	PGDX7563P_WGS	PE100	Breast Cancer	II	TRUE	77479248	24793111	23122	3576	2.5e+07	0.876
DELFI.25M	PGDX7564P_WGS	PE100	Breast Cancer	II	TRUE	79425577	24620543	19799	3210	2.5e+07	0.934
DELFI.25M	PGDX7565P_WGS	PE100	Breast Cancer	III	TRUE	97501355	25351950	28373	3705	2.5e+07	0.864
DELFI.25M	PGDX7566P_WGS	PE100	Breast Cancer	II	TRUE	95374869	24805488	28070	3887	2.5e+07	0.9
DELFI.25M	PGDX7572P_WGS	PE100	Breast Cancer	II	TRUE	90011944	25209104	22870	3602	2.5e+07	0.75
DELFI.25M	PGDX7575P_WGS	PE100	Breast Cancer	II	TRUE	85483071	24787672	26764	3510	2.5e+07	0.98
DELFI.25M	PGDX7578P_WGS	PE100	Ovarian Cancer	I	TRUE	95567507	24857769	22907	3728	2.5e+07	0.936
DELFI.25M	PGDX7581P_WGS	PE100	Ovarian Cancer	I	TRUE	104919816	25191193	33068	3631	2.5e+07	0.93
DELFI.25M	PGDX7584P_WGS	PE100	Lung Cancer	II	TRUE	97371850	25316574	26313	3514	2.5e+07	0.906
DELFI.25M	PGDX8823P_WGS	PE100	Colorectal Cancer	IV	TRUE	95794457	24910377	31175	5288	2.5e+07	0.796
DELFI.25M	PGDX8828P_WGS	PE100	Colorectal Cancer	IV	TRUE	97459186	25340188	28764	4354	2.5e+07	0.894
DELFI.25M	PGDX10346P1_WGS	PE100	Gastric cancer	II	TRUE	84926055	24628956	25164	3962	2.5e+07	0.93
DELFI.25M	PGDX10351P1_WGS	PE100	Gastric cancer	II	TRUE	67671384	25037966	18932	2742	2.5e+07	0.852
DELFI.25M	PGDX10574P1_WGS	PE100	Ovarian Cancer	I	TRUE	84481144	25344231	22073	3314	2.5e+07	0.95
DELFI.25M	PGDX10624P5_WGS	PE100	Lung Cancer	IV	TRUE	86431227	25060214	23286	3512	2.5e+07	0.644
DELFI.25M	PGDX10624P6_WGS	PE100	Lung Cancer	IV	TRUE	75178557	24813726	20535	3036	2.5e+07	0.916
DELFI.25M	PGDX10625P5_WGS	PE100	Lung Cancer	IV	TRUE	82261349	24677993	21435	2991	2.5e+07	0.904
DELFI.25M	PGDX10625P6_WGS	PE100	Lung Cancer	IV	TRUE	84916757	24612774	30026	4296	2.5e+07	0.98
DELFI.25M	PGDX10626P5_WGS	PE100	Lung Cancer	IV	TRUE	82197032	24657666	24480	3558	2.5e+07	0.9
DELFI.25M	PGDX13764P1_WGS	PE100	Gastric cancer	I	TRUE	81161347	25165035	21637	3153	2.5e+07	0.784
DELFI.25M	PGDX13775P1_WGS	PE100	Gastric cancer	III	TRUE	82052945	24609621	19664	2714	2.5e+07	0.098
DELFI.25M	PGDX13784P1_WGS	PE100	Gastric cancer	I	TRUE	80501338	24956594	18274	2616	2.5e+07	0.008
DELFI.25M	PGDX13787P1_WGS	PE100	Gastric cancer	III	TRUE	96259020	25033670	21026	3129	2.5e+07	0.258
DELFI.25M	PGDX14551P1_WGS	PE100	Gastric cancer	IV	TRUE	70700729	24751139	22046	3405	2.5e+07	0.203
DELFI.25M	PGDX15146P1_WGS	PE100	Gastric cancer	III	TRUE	85409252	24774041	23850	4222	2.5e+07	0.878
DELFI.25M	PGDX16584P_WGS	PE100	Healthy	NA	TRUE	132295749	25146887	26138	4223	2.5e+07	0.19
DELFI.25M	PGDX16585P_WGS	PE100	Healthy	NA	TRUE	56921096	25046853	22429	3635	2.5e+07	0.122
DELFI.25M	PGDX16586P_WGS	PE100	Healthy	NA	TRUE	104947962	25184863	24702	4060	2.5e+07	0.2
DELFI.25M	PGDX16587P_WGS	PE100	Healthy	NA	TRUE	126353844	25282025	26864	4301	2.5e+07	0.262
DELFI.25M	PGDX16588P_WGS	PE100	Healthy	NA	TRUE	98577926	24641075	23968	3961	2.5e+07	0.22
DELFI.25M	PGDX16592P_WGS	PE100	Healthy	NA	TRUE	120457351	25299657	22650	3418	2.5e+07	0.262
DELFI.25M	PGDX16594P_WGS	PE100	Healthy	NA	TRUE	125881238	25181973	21259	3386	2.5e+07	0.821
DELFI.25M	PGDX17750P_WGS	PE100	Pancreatic Cancer	II	TRUE	64121906	25015631	24052	3394	2.5e+07	0.028
DELFI.25M	PGDX17751P_WGS	PE100	Pancreatic Cancer	I	TRUE	68302787	25269981	22441	2891	2.5e+07	0.056
DELFI.25M	PGDX17752P_WGS	PE100	Pancreatic Cancer	II	TRUE	65440013	24870523	21678	2731	2.5e+07	0.144
DELFI.25M	PGDX17753P_WGS	PE100	Pancreatic Cancer	II	TRUE	60740111	24905453	23769	3170	2.5e+07	0.108
DELFI.25M	PGDX17754P_WGS	PE100	Pancreatic Cancer	II	TRUE	70863477	24792789	22446	2950	2.5e+07	0.016
DELFI.25M	PGDX17755P_WGS	PE100	Pancreatic Cancer	II	TRUE	101144285	25286399	29111	4133	2.5e+07	0.093
DELFI.25M	PGDX17756P_WGS	PE100	Pancreatic Cancer	II	TRUE	95079242	24724955	22616	3534	2.5e+07	0.196
DELFI.25M	PGDX17940P_WGS	PE100	Healthy	NA	TRUE	114120300	25113121	23483	3462	2.5e+07	0.032
DELFI.25M	PGDX17941P_WGS	PE100	Healthy	NA	TRUE	97782109	25426983	22663	3497	2.5e+07	0.004
DELFI.25M	PGDX17942P_WGS	PE100	Healthy	NA	TRUE	96153781	24990531	23215	3764	2.5e+07	0.032
DELFI.25M	PGDX17943P_WGS	PE100	Healthy	NA	TRUE	64556742	25179699	22303	3532	2.5e+07	0.002
DELFI.25M	PGDX17944P_WGS	PE100	Healthy	NA	TRUE	101379685	25344411	22495	3372	2.5e+07	0.018
DELFI.25M	PGDX17945P_WGS	PE100	Healthy	NA	TRUE	79077755	25294092	22350	3319	2.5e+07	0.018
DELFI.25M	PGDX17946P_WGS	PE100	Healthy	NA	TRUE	82278050	24682476	24542	3784	2.5e+07	0.02
DELFI.25M	PGDX17947P_WGS	PE100	Healthy	NA	TRUE	83315340	24985523	23992	3710	2.5e+07	0.01
DELFI.25M	PGDX17948P_WGS	PE100	Healthy	NA	TRUE	55381065	24924858	24103	3680	2.5e+07	0.094
DELFI.25M	PGDX17949P_WGS	PE100	Healthy	NA	TRUE	64912258	25315870	23922	3692	2.5e+07	0.042
DELFI.25M	PGDX17950P_WGS	PE100	Healthy	NA	TRUE	67856336	25114645	23467	3527	2.5e+07	0.026
DELFI.25M	PGDX17951P_WGS	PE100	Healthy	NA	TRUE	97644954	25374016	24262	3617	2.5e+07	0.014
DELFI.25M	PGDX17952P_WGS	PE100	Healthy	NA	TRUE	65800090	25001319	23746	3552	2.5e+07	0.016
DELFI.25M	PGDX17953P_WGS	PE100	Healthy	NA	TRUE	85555610	24820771	22658	3399	2.5e+07	0.16
DELFI.25M	PGDX17954P_WGS	PE100	Healthy	NA	TRUE	69299591	24953834	21889	3553	2.5e+07	0.132
DELFI.25M	PGDX17955P_WGS	PE100	Healthy	NA	TRUE	75545948	24941882	24164	3636	2.5e+07	0.052
DELFI.25M	PGDX17956P_WGS	PE100	Healthy	NA	TRUE	72003875	25202368	23626	3520	2.5e+07	0.038
DELFI.25M	PGDX17957P_WGS	PE100	Healthy	NA	TRUE	66981187	24789875	23644	3679	2.5e+07	0.042
DELFI.25M	PGDX17958P_WGS	PE100	Healthy	NA	TRUE	83988943	25192624	24598	3663	2.5e+07	0.046
DELFI.25M	PGDX17959P_WGS	PE100	Healthy	NA	TRUE	62745914	25097209	24306	3618	2.5e+07	0.008
DELFI.25M	PGDX17961P_WGS	PE100	Healthy	NA	TRUE	62957468	25179936	24422	3733	2.5e+07	0.036
DELFI.25M	PGDX17962P_WGS	PE100	Healthy	NA	TRUE	71877321	25158036	23084	3372	2.5e+07	0.233
DELFI.25M	PGDX17964P_WGS	PE100	Healthy	NA	TRUE	61445868	25184444	22564	3255	2.5e+07	0.052
DELFI.25M	PGDX17965P_WGS	PE100	Healthy	NA	TRUE	62828252	25133078	25058	3877	2.5e+07	0.156
DELFI.25M	PGDX17966P_WGS	PE100	Healthy	NA	TRUE	70103527	25248455	27507	4268	2.5e+07	0.438
DELFI.25M	PGDX17967P_WGS	PE100	Healthy	NA	TRUE	59662662	25056103	21179	3189	2.5e+07	0.024
DELFI.25M	PGDX17968P_WGS	PE100	Healthy	NA	TRUE	87108563	25256869	24969	3637	2.5e+07	0.284
DELFI.25M	PGDX17969P_WGS	PE100	Healthy	NA	TRUE	68213808	25243747	22748	3418	2.5e+07	0.152
DELFI.25M	PGDX17971P_WGS	PE100	Healthy	NA	TRUE	62604630	25038862	24771	3633	2.5e+07	0.024
DELFI.25M	PGDX17972P_WGS	PE100	Healthy	NA	TRUE	90054326	25215326	26711	3813	2.5e+07	0.092
DELFI.25M	PGDX17973P_WGS	PE100	Healthy	NA	TRUE	56064680	25229954	25017	3887	2.5e+07	0.096
DELFI.25M	PGDX17974P_WGS	PE100	Healthy	NA	TRUE	69895421	25157397	24195	3704	2.5e+07	0.028
DELFI.25M	PGDX17975P_WGS	PE100	Healthy	NA	TRUE	66291006	25186424	24227	3621	2.5e+07	0.086
DELFI.25M	PGDX17976P_WGS	PE100	Healthy	NA	TRUE	74792059	24676795	22109	3146	2.5e+07	0.072
DELFI.25M	PGDX17977P_WGS	PE100	Healthy	NA	TRUE	75002609	24752070	22844	3422	2.5e+07	0.016
DELFI.25M	PGDX17978P_WGS	PE100	Healthy	NA	TRUE	82175958	24660215	22916	3845	2.5e+07	0.33
DELFI.25M	PGDX17979P_WGS	PE100	Healthy	NA	TRUE	79038653	25290363	24096	4166	2.5e+07	0.126
DELFI.25M	PGDX17980P_WGS	PE100	Healthy	NA	TRUE	52161375	25037201	26122	3770	2.5e+07	0.18
DELFI.25M	PGDX17981P_WGS	PE100	Healthy	NA	TRUE	84470779	25344827	25588	4272	2.5e+07	0.188
DELFI.25M	PGDX17982P_WGS	PE100	Healthy	NA	TRUE	75286635	24840364	24479	4073	2.5e+07	0.126
DELFI.25M	PGDX17983P_WGS	PE100	Healthy	NA	TRUE	72759666	24740580	21245	2945	2.5e+07	0.042
DELFI.25M	PGDX17984P_WGS	PE100	Healthy	NA	TRUE	74782662	24681559	23649	3668	2.5e+07	0.038
DELFI.25M	PGDX17985P_WGS	PE100	Healthy	NA	TRUE	61452359	25192521	25140	3953	2.5e+07	0.05
DELFI.25M	PGDX17987P_WGS	PE100	Healthy	NA	TRUE	75882923	25055054	24214	3493	2.5e+07	0.194
DELFI.25M	PGDX17988P_WGS	PE100	Healthy	NA	TRUE	76676927	25302765	28725	4040	2.5e+07	0.174
DELFI.25M	PGDX17989P_WGS	PE100	Healthy	NA	TRUE	77930584	24942162	20767	2935	2.5e+07	0.108
DELFI.25M	PGDX17991P_WGS	PE100	Healthy	NA	TRUE	84536111	25355288	23169	3511	2.5e+07	0.016
DELFI.25M	PGDX18326P_WGS	PE100	Healthy	NA	TRUE	126438922	25291786	18565	2202	2.5e+07	0.326
DELFI.25M	PGDX18327P_WGS	PE100	Healthy	NA	TRUE	157506972	25208052	19985	2326	2.5e+07	0.16
DELFI.25M	PGDX18328P_WGS	PE100	Healthy	NA	TRUE	173080707	24240934	22125	2664	2.5e+07	0.04
DELFI.25M	PGDX18329P_WGS	PE100	Healthy	NA	TRUE	121688121	25545294	20485	2555	2.5e+07	0.07
DELFI.25M	PGDX18330P_WGS	PE100	Healthy	NA	TRUE	82183821	24642669	23869	3087	2.5e+07	0.206
DELFI.25M	PGDX18331P_WGS	PE100	Healthy	NA	TRUE	85578371	24826431	20884	2719	2.5e+07	0.176
DELFI.25M	PGDX18332P_WGS	PE100	Healthy	NA	TRUE	94890233	24672427	22794	3013	2.5e+07	0.194
DELFI.25M	PGDX18333P_WGS	PE100	Healthy	NA	TRUE	131513441	24988894	21899	3009	2.5e+07	0.062
DELFI.25M	PGDX18334P_WGS	PE100	Healthy	NA	TRUE	69463168	25007265	20426	2593	2.5e+07	0.054
DELFI.25M	PGDX18346P_WGS	PE100	Healthy	NA	TRUE	75528426	24926045	18333	2267	2.5e+07	0.06
DELFI.25M	PGDX18347P_WGS	PE100	Healthy	NA	TRUE	81224566	25178012	21079	2725	2.5e+07	0.292
DELFI.25M	PGDX18348P_WGS	PE100	Healthy	NA	TRUE	93671647	25291618	23036	3075	2.5e+07	0.262
DELFI.25M	PGDX18349P_WGS	PE100	Healthy	NA	TRUE	90408162	25313140	22715	3144	2.5e+07	0.162
DELFI.25M	PGDX18417P_WGS	PE100	Healthy	NA	TRUE	87634955	25403021	10428	1257	2.5e+07	0.284
DELFI.25M	PGDX18418P_WGS	PE100	Healthy	NA	TRUE	82226545	24667257	9618	1168	2.5e+07	0.048
DELFI.25M	PGDX18419P_WGS	PE100	Healthy	NA	TRUE	68330525	25275605	12296	1433	2.5e+07	0.002
DELFI.25M	PGDX18420P_WGS	PE100	Healthy	NA	TRUE	66383416	25225954	13890	1641	2.5e+07	0.008
DELFI.25M	PGDX18421P_WGS	PE100	Healthy	NA	TRUE	66448786	25250997	13260	1610	2.5e+07	0.052
DELFI.25M	PGDX18422P_WGS	PE100	Healthy	NA	TRUE	71772471	25119425	13674	1704	2.5e+07	0.074
DELFI.25M	PGDX18423P_WGS	PE100	Healthy	NA	TRUE	71354822	24973385	14309	1753	2.5e+07	0.008
DELFI.25M	PGDX18424P_WGS	PE100	Healthy	NA	TRUE	68103123	25198584	14331	1632	2.5e+07	0.014
DELFI.25M	PGDX18425P_WGS	PE100	Healthy	NA	TRUE	68235448	25248547	13162	1697	2.5e+07	0.014
DELFI.25M	PGDX18426P_WGS	PE100	Healthy	NA	TRUE	52724205	24781370	15706	1984	2.5e+07	0.266
DELFI.25M	PGDX18427P_WGS	PE100	Healthy	NA	TRUE	68011528	25156148	15454	1882	2.5e+07	0.006
DELFI.25M	PGDX18428P_WGS	PE100	Healthy	NA	TRUE	69054366	24868241	17144	2169	2.5e+07	0.008
DELFI.25M	PGDX18429P_WGS	PE100	Healthy	NA	TRUE	54824425	25211105	16478	2110	2.5e+07	0.002
DELFI.25M	PGDX18430P_WGS	PE100	Healthy	NA	TRUE	68706999	24727004	15540	1956	2.5e+07	0.188
DELFI.25M	PGDX18431P_WGS	PE100	Healthy	NA	TRUE	56046066	25220031	15764	1991	2.5e+07	0.058
DELFI.25M	PGDX18432P_WGS	PE100	Healthy	NA	TRUE	68107596	25203039	17408	2306	2.5e+07	0.03
DELFI.25M	PGDX18433P_WGS	PE100	Healthy	NA	TRUE	52574889	25234435	13331	1613	2.5e+07	0.046
DELFI.25M	PGDX18434P_WGS	PE100	Healthy	NA	TRUE	58635759	25216304	15110	2027	2.5e+07	0.004
DELFI.25M	PGDX18435P_WGS	PE100	Healthy	NA	TRUE	56581114	24907154	14872	2105	2.5e+07	0.004
DELFI.25M	PGDX18436P_WGS	PE100	Healthy	NA	TRUE	76178842	25145682	15843	2179	2.5e+07	0.014
DELFI.25M	PGDX18437P_WGS	PE100	Healthy	NA	TRUE	56763394	24977446	14027	1880	2.5e+07	0.08
DELFI.25M	PGDX18438P_WGS	PE100	Healthy	NA	TRUE	64472952	25144097	15097	2017	2.5e+07	0.014
DELFI.25M	PGDX18439P_WGS	PE100	Healthy	NA	TRUE	75270501	24846190	15249	2061	2.5e+07	0.002
DELFI.25M	PGDX18440P_WGS	PE100	Healthy	NA	TRUE	70887250	24813482	18793	2654	2.5e+07	0.094
DELFI.25M	PGDX18441P_WGS	PE100	Healthy	NA	TRUE	69440461	24999948	18071	2378	2.5e+07	0.08
DELFI.25M	PGDX18442P_WGS	PE100	Healthy	NA	TRUE	77465103	24781130	16953	2264	2.5e+07	0.01
DELFI.25M	PGDX18443P_WGS	PE100	Healthy	NA	TRUE	69222255	24920790	17309	2299	2.5e+07	0.128
DELFI.25M	PGDX18444P_WGS	PE100	Healthy	NA	TRUE	67059734	24813165	16348	2270	2.5e+07	0.008
DELFI.25M	PGDX18445P_WGS	PE100	Healthy	NA	TRUE	72235994	25286958	16518	2236	2.5e+07	0.046
DELFI.25M	PGDX18446P_WGS	PE100	Healthy	NA	TRUE	68755323	24748250	17011	2258	2.5e+07	0.024
DELFI.25M	PGDX18447P_WGS	PE100	Healthy	NA	TRUE	68885810	24793309	16276	2123	2.5e+07	0.008
DELFI.25M	PGDX18448P_WGS	PE100	Healthy	NA	TRUE	66759557	24702081	15827	2163	2.5e+07	0.006
DELFI.25M	PGDX18452P_WGS	PE100	Healthy	NA	TRUE	73280914	24914437	17931	2427	2.5e+07	0.008
DELFI.25M	PGDX18453P_WGS	PE100	Healthy	NA	TRUE	71516956	25023290	15709	2120	2.5e+07	0
DELFI.25M	PGDX18454P_WGS	PE100	Healthy	NA	TRUE	69272950	24929691	15142	1974	2.5e+07	0.022
DELFI.25M	PGDX18455P_WGS	PE100	Healthy	NA	TRUE	67368089	24924575	14848	1849	2.5e+07	0.006
DELFI.25M	PGDX18456P_WGS	PE100	Healthy	NA	TRUE	69380709	24970033	16149	2183	2.5e+07	0.012
DELFI.25M	PGDX18457P_WGS	PE100	Healthy	NA	TRUE	65718020	24966815	17012	2224	2.5e+07	0.008
DELFI.25M	PGDX18458P_WGS	PE100	Healthy	NA	TRUE	74844924	24687868	15428	2100	2.5e+07	0.006
DELFI.25M	PGDX18459P_WGS	PE100	Healthy	NA	TRUE	61051386	25032752	14110	1824	2.5e+07	0.022
DELFI.25M	PGDX18460P_WGS	PE100	Healthy	NA	TRUE	89934342	25172559	16270	2099	2.5e+07	0
DELFI.25M	PGDX18461P_WGS	PE100	Healthy	NA	TRUE	95499931	24830804	11842	1482	2.5e+07	0.138
DELFI.25M	PGDX18702P_WGS	PE100	Healthy	NA	TRUE	85630911	24832415	16312	2292	2.5e+07	0.062
DELFI.25M	PGDX18703P_WGS	PE100	Healthy	NA	TRUE	98045485	24513178	15889	2249	2.5e+07	0.014
DELFI.25M	PGDX18705P_WGS	PE100	Healthy	NA	TRUE	91498887	24697310	15647	2148	2.5e+07	0.002
DELFI.25M	PGDX18706P_WGS	PE100	Healthy	NA	TRUE	93799389	25331475	17348	2409	2.5e+07	0.01
DELFI.25M	PGDX3502P4_WGS	PE100	Lung Cancer	IV	TRUE	69984141	25204143	27658	3881	2.5e+07	0.924
DELFI.25M	PGDX5883P1_WGS	PE100	Colorectal Cancer	IV	TRUE	74844455	24696935	25172	3640	2.5e+07	0.93
DELFI.25M	PGDX5890P1_WGS	PE100	Colorectal Cancer	I	TRUE	88423101	24766398	23417	3306	2.5e+07	0.936
DELFI.25M	PGDX5895P1_WGS	PE100	Colorectal Cancer	II	TRUE	76758190	25332911	28940	4374	2.5e+07	0.992
DELFI.25M	PGDX5899P1_WGS	PE100	Colorectal Cancer	II	TRUE	73847511	25107856	26014	3811	2.5e+07	0.878
DELFI.25M	PGDX5900P1_WGS	PE100	Colorectal Cancer	III	TRUE	78902744	25252821	25077	3816	2.5e+07	0.57
DELFI.25M	PGDX5903P1_WGS	PE100	Colorectal Cancer	I	TRUE	62881816	25159111	22677	3301	2.5e+07	0.904
DELFI.25M	PGDX5969P1_WGS	PE100	Colorectal Cancer	II	TRUE	64942860	24671985	22946	3382	2.5e+07	0.914
DELFI.25M	PGDX6249P1_WGS	PE100	Colorectal Cancer	I	TRUE	75147408	24789380	27486	3788	2.5e+07	0.924
DELFI.25M	PGDX6838P1_WGS	PE100	Lung Cancer	I	TRUE	76025192	25090128	27644	4060	2.5e+07	0.978
DELFI.25M	PGDX6841P1_WGS	PE100	Lung Cancer	IV	TRUE	81682223	25323754	29002	4342	2.5e+07	0.974
DELFI.25M	PGDX6857P1_WGS	PE100	Lung Cancer	IV	TRUE	70940449	24824326	25472	3591	2.5e+07	0.959
DELFI.25M	PGDX6865P1_WGS	PE100	Ovarian Cancer	III	TRUE	75161716	24815524	25767	3677	2.5e+07	0.9
DELFI.25M	PGDX6870P1_WGS	PE100	Ovarian Cancer	II	TRUE	78821782	25224516	27184	3893	2.5e+07	0.936
DELFI.25M	PGDX6962P1_WGS	PE100	Lung Cancer	I	TRUE	76839916	25363646	22450	3236	2.5e+07	0.876
DELFI.25M	PGDX7348P1_WGS	PE100	Lung Cancer	IV	TRUE	74064148	25178986	29091	4282	2.5e+07	0.99
DELFI.25M	PGDX7365P1_WGS	PE100	Breast Cancer	I	TRUE	68168953	25237509	23872	3522	2.5e+07	0.543
DELFI.25M	PGDX7477P1_WGS	PE100	Breast Cancer	II	TRUE	84763503	24582589	27959	4101	2.5e+07	0.964
DELFI.25M	PGDX7478P1_WGS	PE100	Breast Cancer	II	TRUE	81675484	25312290	23111	3307	2.5e+07	0.904
DELFI.25M	PGDX7483P1_WGS	PE100	Breast Cancer	II	TRUE	90690710	25401533	27545	4043	2.5e+07	0.958
DELFI.25M	PGDX7484P1_WGS	PE100	Breast Cancer	II	TRUE	80769666	25041108	23360	3503	2.5e+07	0.954
DELFI.25M	PGDX7485P1_WGS	PE100	Breast Cancer	II	TRUE	93342767	25210402	28433	4210	2.5e+07	0.961
DELFI.25M	PGDX7487P1_WGS	PE100	Breast Cancer	II	TRUE	94569706	24594931	24544	3542	2.5e+07	0.952
DELFI.25M	PGDX7567P1_WGS	PE100	Breast Cancer	II	TRUE	52162173	25045011	28910	4156	2.5e+07	0.976
DELFI.25M	PGDX7571P1_WGS	PE100	Breast Cancer	III	TRUE	75627962	24956880	25810	3612	2.5e+07	0.932
DELFI.25M	PGDX7573P1_WGS	PE100	Breast Cancer	II	TRUE	77088333	24675076	22001	3053	2.5e+07	0.916
DELFI.25M	PGDX7574P1_WGS	PE100	Breast Cancer	II	TRUE	90063220	25225415	23051	3268	2.5e+07	0.968
DELFI.25M	PGDX18233P_WGS	PE100	Healthy	NA	TRUE	40750131	24850443	17999	2610	2.5e+07	0.024
DELFI.25M	PGDX18234P_WGS	PE100	Healthy	NA	TRUE	47747760	24833655	16999	2490	2.5e+07	0.04
DELFI.25M	PGDX18235P_WGS	PE100	Healthy	NA	TRUE	54168807	24917923	16417	2427	2.5e+07	0.032
DELFI.25M	PGDX18236P_WGS	PE100	Healthy	NA	TRUE	55955349	25180651	18676	2848	2.5e+07	0.222
DELFI.25M	PGDX18237P_WGS	PE100	Healthy	NA	TRUE	44418543	24870820	18273	2585	2.5e+07	0.094
DELFI.25M	PGDX18238P_WGS	PE100	Healthy	NA	TRUE	54379430	25021248	16813	2563	2.5e+07	0.006
DELFI.25M	PGDX18239P_WGS	PE100	Healthy	NA	TRUE	56947898	25062085	17718	2506	2.5e+07	0.002
DELFI.25M	PGDX18240P_WGS	PE100	Healthy	NA	TRUE	62412218	24955272	18764	2835	2.5e+07	0.026
DELFI.25M	PGDX18241P_WGS	PE100	Healthy	NA	TRUE	48479916	25205138	19421	2828	2.5e+07	0.02
DELFI.25M	PGDX18242P_WGS	PE100	Healthy	NA	TRUE	65792788	25007979	19320	2848	2.5e+07	0.05
DELFI.25M	PGDX18243P_WGS	PE100	Healthy	NA	TRUE	63652686	24830271	19474	3067	2.5e+07	0.204
DELFI.25M	PGDX18244P_WGS	PE100	Healthy	NA	TRUE	61491185	25211194	18931	2721	2.5e+07	0.108
DELFI.25M	PGDX18245P_WGS	PE100	Healthy	NA	TRUE	55131463	24805370	17013	2496	2.5e+07	0.026
DELFI.25M	PGDX18246P_WGS	PE100	Healthy	NA	TRUE	62282233	24916476	21256	3342	2.5e+07	0.31
DELFI.25M	PGDX18247P_WGS	PE100	Healthy	NA	TRUE	58185731	25026125	17633	2651	2.5e+07	0.128
DELFI.25M	PGDX18248P_WGS	PE100	Healthy	NA	TRUE	67537458	24984383	19200	2779	2.5e+07	0.034
DELFI.25M	PGDX18249P_WGS	PE100	Healthy	NA	TRUE	60581093	24829815	20754	2905	2.5e+07	0.014
DELFI.25M	PGDX18251P_WGS	PE100	Healthy	NA	TRUE	60192045	25287798	20705	2894	2.5e+07	0.092
DELFI.25M	PGDX18252P_WGS	PE100	Healthy	NA	TRUE	70430718	24658677	19874	2720	2.5e+07	0.128
DELFI.25M	PGDX18253P_WGS	PE100	Healthy	NA	TRUE	63919524	24923669	21365	2915	2.5e+07	0.024
DELFI.25M	PGDX18254P_WGS	PE100	Healthy	NA	TRUE	72118885	25245257	20724	3058	2.5e+07	0.038
DELFI.25M	PGDX18255P_WGS	PE100	Healthy	NA	TRUE	66365468	25211290	22505	3368	2.5e+07	0.006
DELFI.25M	PGDX18256P_WGS	PE100	Healthy	NA	TRUE	67533613	24990232	22886	3137	2.5e+07	0.15
DELFI.25M	PGDX18257P_WGS	PE100	Healthy	NA	TRUE	67410175	24939025	21305	3222	2.5e+07	0.012
DELFI.25M	PGDX18258P_WGS	PE100	Healthy	NA	TRUE	61642492	25270406	19991	2908	2.5e+07	0.06
DELFI.25M	PGDX18259P_WGS	PE100	Healthy	NA	TRUE	70512961	24670005	23969	3635	2.5e+07	0.252
DELFI.25M	PGDX18260P_WGS	PE100	Healthy	NA	TRUE	63967160	24945788	22859	3401	2.5e+07	0.4
DELFI.25M	PGDX18261P_WGS	PE100	Healthy	NA	TRUE	70532227	24676327	20386	2847	2.5e+07	0.162
DELFI.25M	PGDX18262P_WGS	PE100	Healthy	NA	TRUE	61886791	24755596	20667	2873	2.5e+07	0.024
DELFI.25M	PGDX18263P_WGS	PE100	Healthy	NA	TRUE	69049132	24861657	16888	2316	2.5e+07	0.042
DELFI.25M	PGDX18264P_WGS	PE100	Healthy	NA	TRUE	66154455	25130923	22716	3236	2.5e+07	0.112
DELFI.25M	PGDX18265P_WGS	PE100	Healthy	NA	TRUE	80161735	24847225	24136	3566	2.5e+07	0.014
DELFI.25M	PGDX18266P_WGS	PE100	Healthy	NA	TRUE	75836920	25035331	23348	3324	2.5e+07	0.21
DELFI.25M	PGDX18267P_WGS	PE100	Healthy	NA	TRUE	70817314	24784229	22080	3198	2.5e+07	0.01
DELFI.25M	PGDX18268P_WGS	PE100	Healthy	NA	TRUE	68603924	24711195	23272	3416	2.5e+07	0.008
DELFI.25M	PGDX18269P_WGS	PE100	Healthy	NA	TRUE	74167424	25222427	23900	3523	2.5e+07	0.054
DELFI.25M	PGDX18270P_WGS	PE100	Healthy	NA	TRUE	57238120	25192250	22210	3197	2.5e+07	0.062
DELFI.25M	PGDX18271P_WGS	PE100	Healthy	NA	TRUE	65028252	24700552	19983	2887	2.5e+07	0.174
DELFI.25M	PGDX18272P_WGS	PE100	Healthy	NA	TRUE	62883226	25156614	19442	2707	2.5e+07	0.03
DELFI.25M	PGDX18273P_WGS	PE100	Healthy	NA	TRUE	65703586	24969366	20084	2891	2.5e+07	0.052
DELFI.25M	PGDX18279P_WGS	PE100	Healthy	NA	TRUE	65633369	24947108	21289	3014	2.5e+07	0.03
DELFI.25M	PGDX18280P_WGS	PE100	Healthy	NA	TRUE	71447145	25000056	23522	3425	2.5e+07	0.041
DELFI.25M	PGDX18281P_WGS	PE100	Healthy	NA	TRUE	66472407	25256577	21599	3083	2.5e+07	0.058
DELFI.25M	PGDX18282P_WGS	PE100	Healthy	NA	TRUE	74027214	25168097	22366	3285	2.5e+07	0.17
DELFI.25M	PGDX18283P_WGS	PE100	Healthy	NA	TRUE	77370572	24758867	22703	3175	2.5e+07	0.008
DELFI.25M	PGDX18288P_WGS	PE100	Healthy	NA	TRUE	85092120	24672415	22494	3022	2.5e+07	0.076
DELFI_healthy.50M	PGDX16584P_WGS	PE100	Healthy	NA	TRUE	132295749	50278740	47095	8528	5e+07	NA
DELFI_healthy.50M	PGDX16585P_WGS	PE100	Healthy	NA	TRUE	56921096	50090530	40673	7132	5e+07	NA
DELFI_healthy.50M	PGDX16586P_WGS	PE100	Healthy	NA	TRUE	104947962	50374757	44699	8125	5e+07	NA
DELFI_healthy.50M	PGDX16587P_WGS	PE100	Healthy	NA	TRUE	126353844	50553853	48081	8589	5e+07	NA
DELFI_healthy.50M	PGDX16588P_WGS	PE100	Healthy	NA	TRUE	98577926	50264733	44187	7963	5e+07	NA
DELFI_healthy.50M	PGDX16592P_WGS	PE100	Healthy	NA	TRUE	120457351	50587841	40830	6875	5e+07	NA
DELFI_healthy.50M	PGDX16594P_WGS	PE100	Healthy	NA	TRUE	125881238	50371571	38632	6591	5e+07	NA
DELFI_healthy.50M	PGDX17940P_WGS	PE100	Healthy	NA	TRUE	114120300	50216466	41842	6842	5e+07	NA
DELFI_healthy.50M	PGDX17941P_WGS	PE100	Healthy	NA	TRUE	97782109	49861318	40800	6849	5e+07	NA
DELFI_healthy.50M	PGDX17942P_WGS	PE100	Healthy	NA	TRUE	96153781	49997483	42005	7427	5e+07	NA
DELFI_healthy.50M	PGDX17943P_WGS	PE100	Healthy	NA	TRUE	64556742	49711370	40062	6689	5e+07	NA
DELFI_healthy.50M	PGDX17944P_WGS	PE100	Healthy	NA	TRUE	101379685	49674654	40141	6587	5e+07	NA
DELFI_healthy.50M	PGDX17945P_WGS	PE100	Healthy	NA	TRUE	79077755	49806414	39872	6568	5e+07	NA
DELFI_healthy.50M	PGDX17946P_WGS	PE100	Healthy	NA	TRUE	82278050	50190711	44770	7513	5e+07	NA
DELFI_healthy.50M	PGDX17947P_WGS	PE100	Healthy	NA	TRUE	83315340	49986768	42878	7324	5e+07	NA
DELFI_healthy.50M	PGDX17948P_WGS	PE100	Healthy	NA	TRUE	55381065	49846171	43598	7341	5e+07	NA
DELFI_healthy.50M	PGDX17949P_WGS	PE100	Healthy	NA	TRUE	64912258	49976287	42614	7104	5e+07	NA
DELFI_healthy.50M	PGDX17950P_WGS	PE100	Healthy	NA	TRUE	67856336	50213469	41969	6973	5e+07	NA
DELFI_healthy.50M	PGDX17951P_WGS	PE100	Healthy	NA	TRUE	97644954	49795425	42592	7112	5e+07	NA
DELFI_healthy.50M	PGDX17952P_WGS	PE100	Healthy	NA	TRUE	65800090	50000277	42755	6981	5e+07	NA
DELFI_healthy.50M	PGDX17953P_WGS	PE100	Healthy	NA	TRUE	85555610	49632229	40861	6720	5e+07	NA
DELFI_healthy.50M	PGDX17954P_WGS	PE100	Healthy	NA	TRUE	69299591	49890305	39866	7000	5e+07	NA
DELFI_healthy.50M	PGDX17955P_WGS	PE100	Healthy	NA	TRUE	75545948	49859553	43694	7331	5e+07	NA
DELFI_healthy.50M	PGDX17956P_WGS	PE100	Healthy	NA	TRUE	72003875	49683269	41881	6730	5e+07	NA
DELFI_healthy.50M	PGDX17957P_WGS	PE100	Healthy	NA	TRUE	66981187	50246731	43705	7315	5e+07	NA
DELFI_healthy.50M	PGDX17958P_WGS	PE100	Healthy	NA	TRUE	83988943	50394697	44315	7338	5e+07	NA
DELFI_healthy.50M	PGDX17959P_WGS	PE100	Healthy	NA	TRUE	62745914	50199454	43469	7135	5e+07	NA
DELFI_healthy.50M	PGDX17961P_WGS	PE100	Healthy	NA	TRUE	62957468	49736710	43723	7286	5e+07	NA
DELFI_healthy.50M	PGDX17962P_WGS	PE100	Healthy	NA	TRUE	71877321	50315009	41616	6651	5e+07	NA
DELFI_healthy.50M	PGDX17964P_WGS	PE100	Healthy	NA	TRUE	61445868	49776739	40549	6186	5e+07	NA
DELFI_healthy.50M	PGDX17965P_WGS	PE100	Healthy	NA	TRUE	62828252	50267975	44928	7706	5e+07	NA
DELFI_healthy.50M	PGDX17966P_WGS	PE100	Healthy	NA	TRUE	70103527	49778745	48184	8339	5e+07	NA
DELFI_healthy.50M	PGDX17967P_WGS	PE100	Healthy	NA	TRUE	59662662	50115475	38728	6389	5e+07	NA
DELFI_healthy.50M	PGDX17968P_WGS	PE100	Healthy	NA	TRUE	87108563	49651627	43986	7000	5e+07	NA
DELFI_healthy.50M	PGDX17969P_WGS	PE100	Healthy	NA	TRUE	68213808	49799379	40902	6740	5e+07	NA
DELFI_healthy.50M	PGDX17971P_WGS	PE100	Healthy	NA	TRUE	62604630	50072273	44142	7196	5e+07	NA
DELFI_healthy.50M	PGDX17972P_WGS	PE100	Healthy	NA	TRUE	90054326	50434808	47572	7562	5e+07	NA
DELFI_healthy.50M	PGDX17973P_WGS	PE100	Healthy	NA	TRUE	56064680	49900031	44406	7582	5e+07	NA
DELFI_healthy.50M	PGDX17974P_WGS	PE100	Healthy	NA	TRUE	69895421	50324200	43479	7285	5e+07	NA
DELFI_healthy.50M	PGDX17975P_WGS	PE100	Healthy	NA	TRUE	66291006	49721545	42911	7100	5e+07	NA
DELFI_healthy.50M	PGDX17976P_WGS	PE100	Healthy	NA	TRUE	74792059	50109336	40378	6254	5e+07	NA
DELFI_healthy.50M	PGDX17977P_WGS	PE100	Healthy	NA	TRUE	75002609	50247425	42032	6930	5e+07	NA
DELFI_healthy.50M	PGDX17978P_WGS	PE100	Healthy	NA	TRUE	82175958	50143593	41861	7670	5e+07	NA
DELFI_healthy.50M	PGDX17979P_WGS	PE100	Healthy	NA	TRUE	79038653	49799311	43142	8104	5e+07	NA
DELFI_healthy.50M	PGDX17980P_WGS	PE100	Healthy	NA	TRUE	52161375	50075950	47286	7561	5e+07	NA
DELFI_healthy.50M	PGDX17981P_WGS	PE100	Healthy	NA	TRUE	84470779	49832560	45340	8220	5e+07	NA
DELFI_healthy.50M	PGDX17982P_WGS	PE100	Healthy	NA	TRUE	75286635	49684920	44219	8069	5e+07	NA
DELFI_healthy.50M	PGDX17983P_WGS	PE100	Healthy	NA	TRUE	72759666	50210928	39352	5908	5e+07	NA
DELFI_healthy.50M	PGDX17984P_WGS	PE100	Healthy	NA	TRUE	74782662	50096678	43267	7226	5e+07	NA
DELFI_healthy.50M	PGDX17985P_WGS	PE100	Healthy	NA	TRUE	61452359	49783579	45054	7838	5e+07	NA
DELFI_healthy.50M	PGDX17987P_WGS	PE100	Healthy	NA	TRUE	75882923	50086976	43802	6915	5e+07	NA
DELFI_healthy.50M	PGDX17988P_WGS	PE100	Healthy	NA	TRUE	76676927	49843772	50624	7951	5e+07	NA
DELFI_healthy.50M	PGDX17989P_WGS	PE100	Healthy	NA	TRUE	77930584	49876405	38073	5963	5e+07	NA
DELFI_healthy.50M	PGDX17991P_WGS	PE100	Healthy	NA	TRUE	84536111	49866801	41423	6712	5e+07	NA
DELFI_healthy.50M	PGDX18233P_WGS	PE100	Healthy	NA	FALSE	40750131	40750131	27934	4300	5e+07	NA
DELFI_healthy.50M	PGDX18234P_WGS	PE100	Healthy	NA	TRUE	47747760	47747760	30078	4773	5e+07	NA
DELFI_healthy.50M	PGDX18235P_WGS	PE100	Healthy	NA	TRUE	54168807	49831296	30310	4853	5e+07	NA
DELFI_healthy.50M	PGDX18236P_WGS	PE100	Healthy	NA	TRUE	55955349	49805269	33854	5618	5e+07	NA
DELFI_healthy.50M	PGDX18237P_WGS	PE100	Healthy	NA	FALSE	44418543	44418543	30419	4620	5e+07	NA
DELFI_healthy.50M	PGDX18238P_WGS	PE100	Healthy	NA	TRUE	54379430	50034100	30837	4955	5e+07	NA
DELFI_healthy.50M	PGDX18239P_WGS	PE100	Healthy	NA	TRUE	56947898	50118541	32362	4899	5e+07	NA
DELFI_healthy.50M	PGDX18240P_WGS	PE100	Healthy	NA	TRUE	62412218	49920894	34599	5659	5e+07	NA
DELFI_healthy.50M	PGDX18241P_WGS	PE100	Healthy	NA	TRUE	48479916	48479916	34486	5341	5e+07	NA
DELFI_healthy.50M	PGDX18242P_WGS	PE100	Healthy	NA	TRUE	65792788	50001565	34872	5576	5e+07	NA
DELFI_healthy.50M	PGDX18243P_WGS	PE100	Healthy	NA	TRUE	63652686	50287778	35959	5951	5e+07	NA
DELFI_healthy.50M	PGDX18244P_WGS	PE100	Healthy	NA	TRUE	61491185	49806957	33899	5299	5e+07	NA
DELFI_healthy.50M	PGDX18245P_WGS	PE100	Healthy	NA	TRUE	55131463	50170426	31484	4964	5e+07	NA
DELFI_healthy.50M	PGDX18246P_WGS	PE100	Healthy	NA	TRUE	62282233	49826754	38602	6584	5e+07	NA
DELFI_healthy.50M	PGDX18247P_WGS	PE100	Healthy	NA	TRUE	58185731	50041745	32409	5194	5e+07	NA
DELFI_healthy.50M	PGDX18248P_WGS	PE100	Healthy	NA	TRUE	67537458	49974528	35110	5551	5e+07	NA
DELFI_healthy.50M	PGDX18249P_WGS	PE100	Healthy	NA	TRUE	60581093	50278036	38254	5912	5e+07	NA
DELFI_healthy.50M	PGDX18251P_WGS	PE100	Healthy	NA	TRUE	60192045	49964249	37093	5557	5e+07	NA
DELFI_healthy.50M	PGDX18252P_WGS	PE100	Healthy	NA	TRUE	70430718	50015566	36594	5503	5e+07	NA
DELFI_healthy.50M	PGDX18253P_WGS	PE100	Healthy	NA	TRUE	63919524	49860778	38774	5804	5e+07	NA
DELFI_healthy.50M	PGDX18254P_WGS	PE100	Healthy	NA	TRUE	72118885	49770879	37210	5924	5e+07	NA
DELFI_healthy.50M	PGDX18255P_WGS	PE100	Healthy	NA	TRUE	66365468	49769410	40337	6538	5e+07	NA
DELFI_healthy.50M	PGDX18256P_WGS	PE100	Healthy	NA	TRUE	67533613	49980581	41487	6378	5e+07	NA
DELFI_healthy.50M	PGDX18257P_WGS	PE100	Healthy	NA	TRUE	67410175	49880971	38989	6449	5e+07	NA
DELFI_healthy.50M	PGDX18258P_WGS	PE100	Healthy	NA	TRUE	61642492	49926095	36158	5675	5e+07	NA
DELFI_healthy.50M	PGDX18259P_WGS	PE100	Healthy	NA	TRUE	70512961	50055575	43431	7375	5e+07	NA
DELFI_healthy.50M	PGDX18260P_WGS	PE100	Healthy	NA	TRUE	63967160	49899708	41759	6805	5e+07	NA
DELFI_healthy.50M	PGDX18261P_WGS	PE100	Healthy	NA	TRUE	70532227	50064903	37567	5735	5e+07	NA
DELFI_healthy.50M	PGDX18262P_WGS	PE100	Healthy	NA	TRUE	61886791	50126952	38424	5930	5e+07	NA
DELFI_healthy.50M	PGDX18263P_WGS	PE100	Healthy	NA	TRUE	69049132	49721755	31166	4566	5e+07	NA
DELFI_healthy.50M	PGDX18264P_WGS	PE100	Healthy	NA	TRUE	66154455	50272419	41042	6482	5e+07	NA
DELFI_healthy.50M	PGDX18265P_WGS	PE100	Healthy	NA	TRUE	80161735	49702512	43293	6995	5e+07	NA
DELFI_healthy.50M	PGDX18266P_WGS	PE100	Healthy	NA	TRUE	75836920	50055952	42061	6531	5e+07	NA
DELFI_healthy.50M	PGDX18267P_WGS	PE100	Healthy	NA	TRUE	70817314	50280211	40303	6223	5e+07	NA
DELFI_healthy.50M	PGDX18268P_WGS	PE100	Healthy	NA	TRUE	68603924	50077569	42104	6764	5e+07	NA
DELFI_healthy.50M	PGDX18269P_WGS	PE100	Healthy	NA	TRUE	74167424	49680786	42616	6875	5e+07	NA
DELFI_healthy.50M	PGDX18270P_WGS	PE100	Healthy	NA	TRUE	57238120	49791058	39831	6256	5e+07	NA
DELFI_healthy.50M	PGDX18271P_WGS	PE100	Healthy	NA	TRUE	65028252	50064319	36774	5693	5e+07	NA
DELFI_healthy.50M	PGDX18272P_WGS	PE100	Healthy	NA	TRUE	62883226	50311801	35214	5379	5e+07	NA
DELFI_healthy.50M	PGDX18273P_WGS	PE100	Healthy	NA	TRUE	65703586	49926801	36941	5748	5e+07	NA
DELFI_healthy.50M	PGDX18279P_WGS	PE100	Healthy	NA	TRUE	65633369	49889088	38693	5913	5e+07	NA
DELFI_healthy.50M	PGDX18280P_WGS	PE100	Healthy	NA	TRUE	71447145	50010663	42430	6800	5e+07	NA
DELFI_healthy.50M	PGDX18281P_WGS	PE100	Healthy	NA	TRUE	66472407	49859643	38962	6030	5e+07	NA
DELFI_healthy.50M	PGDX18282P_WGS	PE100	Healthy	NA	TRUE	74027214	50336820	40838	6458	5e+07	NA
DELFI_healthy.50M	PGDX18283P_WGS	PE100	Healthy	NA	TRUE	77370572	50288293	41627	6432	5e+07	NA
DELFI_healthy.50M	PGDX18288P_WGS	PE100	Healthy	NA	TRUE	85092120	50203520	40989	6252	5e+07	NA
DELFI_healthy.50M	PGDX18326P_WGS	PE100	Healthy	NA	TRUE	126438922	50578000	34164	4382	5e+07	NA
DELFI_healthy.50M	PGDX18327P_WGS	PE100	Healthy	NA	TRUE	157506972	50408717	36368	4693	5e+07	NA
DELFI_healthy.50M	PGDX18328P_WGS	PE100	Healthy	NA	TRUE	173080707	50197550	41056	5547	5e+07	NA
DELFI_healthy.50M	PGDX18329P_WGS	PE100	Healthy	NA	TRUE	121688121	49881476	36523	4928	5e+07	NA
DELFI_healthy.50M	PGDX18330P_WGS	PE100	Healthy	NA	TRUE	82183821	50134389	43760	6290	5e+07	NA
DELFI_healthy.50M	PGDX18331P_WGS	PE100	Healthy	NA	TRUE	85578371	49632233	38111	5476	5e+07	NA
DELFI_healthy.50M	PGDX18332P_WGS	PE100	Healthy	NA	TRUE	94890233	50285788	41702	6037	5e+07	NA
DELFI_healthy.50M	PGDX18333P_WGS	PE100	Healthy	NA	TRUE	131513441	49983134	39457	5982	5e+07	NA
DELFI_healthy.50M	PGDX18334P_WGS	PE100	Healthy	NA	TRUE	69463168	50009220	37191	5154	5e+07	NA
DELFI_healthy.50M	PGDX18346P_WGS	PE100	Healthy	NA	TRUE	75528426	49848797	33973	4637	5e+07	NA
DELFI_healthy.50M	PGDX18347P_WGS	PE100	Healthy	NA	TRUE	81224566	50362344	38401	5467	5e+07	NA
DELFI_healthy.50M	PGDX18348P_WGS	PE100	Healthy	NA	TRUE	93671647	49655177	40664	6046	5e+07	NA
DELFI_healthy.50M	PGDX18349P_WGS	PE100	Healthy	NA	TRUE	90408162	49724217	40341	6065	5e+07	NA
DELFI_healthy.50M	PGDX18417P_WGS	PE100	Healthy	NA	TRUE	87634955	49949099	19644	2439	5e+07	NA
DELFI_healthy.50M	PGDX18418P_WGS	PE100	Healthy	NA	TRUE	82226545	50158485	18917	2264	5e+07	NA
DELFI_healthy.50M	PGDX18419P_WGS	PE100	Healthy	NA	TRUE	68330525	49882617	22726	2808	5e+07	NA
DELFI_healthy.50M	PGDX18420P_WGS	PE100	Healthy	NA	TRUE	66383416	49789530	26154	3301	5e+07	NA
DELFI_healthy.50M	PGDX18421P_WGS	PE100	Healthy	NA	TRUE	66448786	49834409	24735	3152	5e+07	NA
DELFI_healthy.50M	PGDX18422P_WGS	PE100	Healthy	NA	TRUE	71772471	50247201	25627	3355	5e+07	NA
DELFI_healthy.50M	PGDX18423P_WGS	PE100	Healthy	NA	TRUE	71354822	49938046	26411	3467	5e+07	NA
DELFI_healthy.50M	PGDX18424P_WGS	PE100	Healthy	NA	TRUE	68103123	49710267	26146	3270	5e+07	NA
DELFI_healthy.50M	PGDX18425P_WGS	PE100	Healthy	NA	TRUE	68235448	49812550	24362	3245	5e+07	NA
DELFI_healthy.50M	PGDX18426P_WGS	PE100	Healthy	NA	TRUE	52724205	50086853	29477	4004	5e+07	NA
DELFI_healthy.50M	PGDX18427P_WGS	PE100	Healthy	NA	TRUE	68011528	50336833	28632	3784	5e+07	NA
DELFI_healthy.50M	PGDX18428P_WGS	PE100	Healthy	NA	TRUE	69054366	49721928	31807	4340	5e+07	NA
DELFI_healthy.50M	PGDX18429P_WGS	PE100	Healthy	NA	TRUE	54824425	49887253	30273	4117	5e+07	NA
DELFI_healthy.50M	PGDX18430P_WGS	PE100	Healthy	NA	TRUE	68706999	50153584	29392	3992	5e+07	NA
DELFI_healthy.50M	PGDX18431P_WGS	PE100	Healthy	NA	TRUE	56046066	49882942	28681	3847	5e+07	NA
DELFI_healthy.50M	PGDX18432P_WGS	PE100	Healthy	NA	TRUE	68107596	49718610	31556	4466	5e+07	NA
DELFI_healthy.50M	PGDX18433P_WGS	PE100	Healthy	NA	TRUE	52574889	49944977	24786	3200	5e+07	NA
DELFI_healthy.50M	PGDX18434P_WGS	PE100	Healthy	NA	TRUE	58635759	49842785	27430	3864	5e+07	NA
DELFI_healthy.50M	PGDX18435P_WGS	PE100	Healthy	NA	TRUE	56581114	49792516	27889	4072	5e+07	NA
DELFI_healthy.50M	PGDX18436P_WGS	PE100	Healthy	NA	TRUE	76178842	50282795	29260	4305	5e+07	NA
DELFI_healthy.50M	PGDX18437P_WGS	PE100	Healthy	NA	TRUE	56763394	49957281	26099	3708	5e+07	NA
DELFI_healthy.50M	PGDX18438P_WGS	PE100	Healthy	NA	TRUE	64472952	50295839	27755	3901	5e+07	NA
DELFI_healthy.50M	PGDX18439P_WGS	PE100	Healthy	NA	TRUE	75270501	49680787	28423	3992	5e+07	NA
DELFI_healthy.50M	PGDX18440P_WGS	PE100	Healthy	NA	TRUE	70887250	50341633	35265	5347	5e+07	NA
DELFI_healthy.50M	PGDX18441P_WGS	PE100	Healthy	NA	TRUE	69440461	50000030	33169	4789	5e+07	NA
DELFI_healthy.50M	PGDX18442P_WGS	PE100	Healthy	NA	TRUE	77465103	50346889	31527	4624	5e+07	NA
DELFI_healthy.50M	PGDX18443P_WGS	PE100	Healthy	NA	TRUE	69222255	49844208	31770	4591	5e+07	NA
DELFI_healthy.50M	PGDX18444P_WGS	PE100	Healthy	NA	TRUE	67059734	50296182	30318	4453	5e+07	NA
DELFI_healthy.50M	PGDX18445P_WGS	PE100	Healthy	NA	TRUE	72235994	49839312	30203	4345	5e+07	NA
DELFI_healthy.50M	PGDX18446P_WGS	PE100	Healthy	NA	TRUE	68755323	50189540	31527	4502	5e+07	NA
DELFI_healthy.50M	PGDX18447P_WGS	PE100	Healthy	NA	TRUE	68885810	50292324	30530	4299	5e+07	NA
DELFI_healthy.50M	PGDX18448P_WGS	PE100	Healthy	NA	TRUE	66759557	50066117	29771	4176	5e+07	NA
DELFI_healthy.50M	PGDX18452P_WGS	PE100	Healthy	NA	TRUE	73280914	49825971	32859	4659	5e+07	NA
DELFI_healthy.50M	PGDX18453P_WGS	PE100	Healthy	NA	TRUE	71516956	50058615	29257	4181	5e+07	NA
DELFI_healthy.50M	PGDX18454P_WGS	PE100	Healthy	NA	TRUE	69272950	49876003	27938	3962	5e+07	NA
DELFI_healthy.50M	PGDX18455P_WGS	PE100	Healthy	NA	TRUE	67368089	49851799	28179	3799	5e+07	NA
DELFI_healthy.50M	PGDX18456P_WGS	PE100	Healthy	NA	TRUE	69380709	49949559	29848	4224	5e+07	NA
DELFI_healthy.50M	PGDX18457P_WGS	PE100	Healthy	NA	TRUE	65718020	49939937	31392	4363	5e+07	NA
DELFI_healthy.50M	PGDX18458P_WGS	PE100	Healthy	NA	TRUE	74844924	50138118	29083	4151	5e+07	NA
DELFI_healthy.50M	PGDX18459P_WGS	PE100	Healthy	NA	TRUE	61051386	50061188	26267	3663	5e+07	NA
DELFI_healthy.50M	PGDX18460P_WGS	PE100	Healthy	NA	TRUE	89934342	50361004	29984	4135	5e+07	NA
DELFI_healthy.50M	PGDX18461P_WGS	PE100	Healthy	NA	TRUE	95499931	49656693	22341	3012	5e+07	NA
DELFI_healthy.50M	PGDX18702P_WGS	PE100	Healthy	NA	TRUE	85630911	49672791	30281	4531	5e+07	NA
DELFI_healthy.50M	PGDX18703P_WGS	PE100	Healthy	NA	TRUE	98045485	50000453	29872	4600	5e+07	NA
DELFI_healthy.50M	PGDX18705P_WGS	PE100	Healthy	NA	TRUE	91498887	50314836	29434	4278	5e+07	NA
DELFI_healthy.50M	PGDX18706P_WGS	PE100	Healthy	NA	TRUE	93799389	49705165	31026	4590	5e+07	NA
