# Supplementary material for: Genome-wide mutational signatures in low-coverage whole genome sequencing of cell-free DNA
Source: Nat Commun. 2022 Aug 23;13:4953. doi: 10.1038/s41467-022-32598-1 (PMC9399180; doi:10.1038/s41467-022-32598-1)
Supplement: Supplementary file 3 — Supplementary Data 1-5 [file 41467_2022_32598_MOESM3_ESM.zip › t2.PGDX.SNPin.signatures.csv]

SLX_barcode	SNP.boolean	evaluable	cancer_type	Stage	Tumor.Fraction	MSI	tmb	SBS1	SBS2	SBS3	SBS4	SBS5	SBS6	SBS7a	SBS7b	SBS7c	SBS7d	SBS8	SBS9	SBS10a	SBS10b	SBS11	SBS12	SBS13	SBS14	SBS15	SBS16	SBS17a	SBS17b	SBS18	SBS19	SBS20	SBS21	SBS22	SBS23	SBS24	SBS25	SBS26	SBS27	SBS28	SBS29	SBS30	SBS31	SBS32	SBS33	SBS34	SBS35	SBS36	SBS37
PGDX9794P1_WGS	SNPs_in	TRUE	Colorectal cancer	IV	0.05898	MSI-H	40.6	811	31	0	133	1265	19	0	147	0	0	146	0	0	0	0	392	0	0	0	0	0	21	0	101	60	80	72	0	0	0	0	0	0	0	147	11	574	0	0	0	0	134
PGDX9795P1_WGS	SNPs_in	TRUE	Colorectal cancer	IV	0.04553	MSS	10.2	35	0	0	0	0	0	8	0	0	0	0	0	5	0	0	0	0	0	0	0	0	0	0	14	0	0	2	0	0	0	0	0	3	0	0	6	0	0	14	0	0	0
PGDX9796P1_WGS	SNPs_in	TRUE	Colorectal cancer	IV	0.03828	MSS	10.2	0	0	0	0	0	0	0	0	0	0	0	0	7	0	0	0	0	0	0	0	0	8	0	0	0	0	19	0	0	0	0	0	0	0	0	0	0	0	0	0	0	2
PGDX9797P1_WGS	SNPs_in	TRUE	Colorectal cancer	IV	0.1574	MSI-H	111.7	972	13	0	0	1562	0	47	0	12	59	66	0	0	0	0	290	0	0	0	0	0	8	0	182	218	73	52	0	0	341	0	0	0	0	143	76	460	19	0	0	0	450
PGDX9798P1_WGS	SNPs_in	TRUE	Colorectal cancer	IV	0.2073	MSI-H	203.2	559	0	0	0	1962	43	0	87	18	0	0	0	0	0	0	64	0	0	0	0	0	24	0	55	75	147	155	0	0	41	0	0	0	0	12	81	214	0	0	0	0	394
PGDX9799P1_WGS	SNPs_in	TRUE	Colorectal cancer	IV	0.1488	MSS	10.2	24	0	0	0	0	0	0	0	16	0	8	0	10	0	0	0	14	0	3	0	0	0	0	0	0	75	42	0	0	0	0	0	11	0	0	121	86	0	4	0	0	0
PGDX9800P1_WGS	SNPs_in	TRUE	Colorectal cancer	IV	0.03268	MSI-H	152.4	325	0	0	40	0	0	16	47	28	0	13	0	6	15	0	120	6	0	0	0	0	0	0	208	0	141	55	0	89	0	18	0	0	0	0	0	27	0	0	0	2	143
PGDX9801P1_WGS	SNPs_in	TRUE	Colorectal cancer	IV	0.3566	MSS	20.3	542	0	144	0	0	0	6	29	0	39	65	0	0	0	0	100	1	0	0	0	20	0	7	205	103	141	27	142	44	81	0	0	3	0	120	0	117	63	0	115	0	226
PGDX9802P1_WGS	SNPs_in	TRUE	Colorectal cancer	IV	0.03162	MSS	0	0	0	0	0	0	0	0	0	0	0	0	0	0	0	0	0	0	0	0	0	0	0	0	0	0	0	16	0	0	0	0	11	0	0	0	0	0	0	13	0	0	0
PGDX9803P1_WGS	SNPs_in	TRUE	Colorectal cancer	IV	0.03143	MSI-H	50.8	137	0	0	0	0	0	26	0	0	29	31	0	0	21	31	0	0	0	0	0	0	0	0	64	0	90	18	0	0	0	0	0	0	0	0	17	32	0	0	0	0	0
PGDX9804P1_WGS	SNPs_in	TRUE	Colorectal cancer	IV	0.1193	MSS	20.3	439	22	0	0	35	0	0	92	0	11	18	49	0	112	105	164	18	0	0	101	34	0	0	136	0	29	54	0	38	76	157	0	0	72	0	0	71	0	0	15	0	0
PGDX9805P1_WGS	SNPs_in	TRUE	Colorectal cancer	IV	0.05204	MSI-H	10.2	0	0	0	1	0	0	0	0	18	0	21	0	0	0	0	0	1	0	0	0	0	1	0	0	0	4	31	0	0	0	0	0	0	0	0	0	0	7	0	0	0	4
PGDX9806P1_WGS	SNPs_in	TRUE	Colorectal cancer	IV	0.03358	MSI-H	91.4	661	0	0	0	196	0	32	1	0	0	161	0	0	0	0	417	0	0	0	98	0	0	0	141	15	63	26	0	20	0	0	0	0	0	249	0	308	13	0	166	0	353
PGDX9807P1_WGS	SNPs_in	TRUE	Colorectal cancer	IV	0.07591	MSI-H	233.6	513	0	0	0	963	0	0	0	8	8	0	0	0	0	0	29	0	0	0	8	0	14	0	19	125	43	24	0	0	0	0	0	0	0	70	0	53	65	0	0	0	177
PGDX9808P1_WGS	SNPs_in	TRUE	Colorectal cancer	IV	0.07151	MSI-H	40.6	371	3	118	0	195	0	53	0	16	42	0	0	0	12	0	2	0	0	0	0	0	23	0	84	50	0	62	0	0	94	0	0	0	0	0	72	142	60	0	0	0	422
PGDX9809P1_WGS	SNPs_in	TRUE	Colorectal cancer	IV	0.1941	MSS	20.3	268	0	0	0	205	0	57	8	0	0	42	0	0	72	0	0	1	0	0	31	0	13	0	47	0	55	15	0	28	13	0	0	0	0	0	29	0	8	0	0	0	290
VCPS0082P_WGS	SNPs_in	TRUE	Healthy	NA	0.01015	NA	NA	0	0	0	0	0	0	0	1	0	0	0	0	0	0	0	0	0	2	0	0	0	0	0	1	6	0	4	0	0	0	0	0	0	0	1	0	0	0	0	0	0	0
VCPS0083P_WGS	SNPs_in	TRUE	Healthy	NA	0.03014	NA	NA	0	9	0	0	0	67	0	15	0	11	0	0	0	18	0	0	0	0	0	0	0	7	0	34	0	0	36	0	0	0	0	0	0	0	0	0	0	0	0	0	0	0
VCPS0084P_WGS	SNPs_in	TRUE	Healthy	NA	0.02429	NA	NA	0	0	0	0	0	0	0	0	0	0	0	0	0	0	0	0	0	0	0	0	0	0	0	0	0	0	0	0	0	0	0	5	0	0	0	0	0	0	0	0	0	0
VCPS0085P_WGS	SNPs_in	TRUE	Healthy	NA	0.02705	NA	NA	0	0	0	0	0	0	0	0	1	0	0	0	0	0	0	0	0	0	0	0	0	1	0	0	0	0	3	0	0	0	0	19	0	0	0	0	0	0	0	0	0	0
VCPS0086P_WGS	SNPs_in	TRUE	Healthy	NA	0.01159	NA	NA	9	12	0	0	0	0	0	0	0	0	0	46	0	0	0	0	0	0	0	0	0	0	0	0	0	0	13	0	0	0	0	0	0	0	3	0	0	0	0	0	0	0
VCPS0087P_WGS	SNPs_in	TRUE	Healthy	NA	0.0194	NA	NA	410	110	0	45	476	0	0	0	0	28	151	0	4	37	0	130	21	0	0	0	0	0	0	78	0	0	23	0	21	82	0	0	0	0	125	165	129	55	0	0	0	276
VCPS0088P_WGS	SNPs_in	TRUE	Healthy	NA	0.009864	NA	NA	0	0	0	0	0	0	0	0	0	0	0	0	0	0	0	0	0	0	0	0	0	0	0	0	0	0	2	0	0	0	0	0	0	0	0	0	0	0	0	0	0	0
VCPS0089P_WGS	SNPs_in	TRUE	Healthy	NA	0.01842	NA	NA	7	0	0	41	65	0	0	0	7	0	0	0	0	0	0	54	0	0	0	0	0	19	0	0	13	0	0	0	4	0	0	0	8	0	0	0	47	0	0	0	0	6
VCPS0090P_WGS	SNPs_in	TRUE	Healthy	NA	0.02037	NA	NA	2	0	0	0	0	0	0	0	0	0	0	0	3	0	2	0	0	0	4	0	0	0	0	0	0	3	6	0	0	0	0	0	0	0	0	36	16	9	0	0	0	5
VCPS0091P_WGS	SNPs_in	TRUE	Healthy	NA	0.01272	NA	NA	134	58	0	0	0	110	0	22	25	0	0	0	1	0	7	0	0	0	0	15	22	0	0	0	0	92	3	0	0	0	0	0	0	0	10	119	0	16	0	3	0	80
VCPS0102P_WGS	SNPs_in	TRUE	Healthy	NA	0.03165	NA	NA	95	27	0	0	0	0	0	79	0	21	0	0	0	56	0	67	0	0	0	0	0	6	0	0	21	60	11	0	0	0	0	14	0	0	30	13	16	41	0	0	0	0
VCPS0103P_WGS	SNPs_in	TRUE	Healthy	NA	0.02898	NA	NA	66	2	0	0	0	0	0	0	0	0	38	0	0	31	0	24	6	0	0	0	43	0	0	0	0	40	10	0	10	0	0	0	0	0	0	0	15	0	0	0	0	102
VCPS0104P_WGS	SNPs_in	TRUE	Healthy	NA	0.01759	NA	NA	83	27	0	0	0	148	0	68	0	0	29	0	8	25	0	165	0	9	0	0	0	3	5	42	20	30	64	0	8	0	0	0	12	0	83	0	62	52	2	0	0	0
VCPS0106P_WGS	SNPs_in	TRUE	Healthy	NA	0.03131	NA	NA	137	37	75	0	84	0	0	0	0	17	0	0	13	37	0	0	4	0	0	97	0	3	0	0	0	0	11	0	0	19	0	0	0	0	52	0	34	8	0	0	0	73
VCPS0107P_WGS	SNPs_in	TRUE	Healthy	NA	0.03447	NA	NA	0	0	0	0	0	0	0	0	0	46	0	0	0	0	0	0	7	0	2	107	0	0	0	0	0	0	7	0	0	0	0	0	3	0	8	0	0	0	0	0	0	0
VCPS0108P_WGS	SNPs_in	TRUE	Healthy	NA	0.04669	NA	NA	213	0	0	0	759	0	0	9	0	0	0	0	0	30	0	0	0	0	0	6	0	5	0	35	0	66	58	0	0	0	0	0	0	0	59	136	137	65	5	0	0	93
VCPS0109P_WGS	SNPs_in	TRUE	Healthy	NA	0.01901	NA	NA	0	0	0	0	0	0	0	0	4	0	0	0	0	0	0	0	17	0	43	0	11	15	0	0	0	0	38	0	0	0	0	0	0	0	0	0	0	0	0	0	0	0
VCPS0110P_WGS	SNPs_in	TRUE	Healthy	NA	0.02947	NA	NA	0	0	0	0	0	0	1	0	12	4	0	0	17	0	0	0	0	0	0	0	16	0	0	0	0	0	0	0	0	0	0	0	3	0	0	0	0	0	0	0	0	69
VCPS0111P_WGS	SNPs_in	FALSE	Healthy	NA	NA	NA	NA	0	0	0	0	0	0	0	0	0	0	0	0	0	0	0	0	0	0	0	0	0	0	0	0	0	0	0	0	0	0	0	0	0	0	0	0	0	0	0	0	0	0
VCPS0116P_WGS	SNPs_in	TRUE	Healthy	NA	0.03607	NA	NA	69	26	0	0	514	0	8	0	2	1	0	0	0	59	0	75	0	0	0	0	9	0	0	0	28	0	0	0	0	94	0	0	0	0	21	21	0	86	10	0	0	0
VCPS0118P_WGS	SNPs_in	FALSE	Healthy	NA	0.02896	NA	NA	0	0	0	0	0	0	0	0	0	0	0	0	0	0	0	0	0	0	0	0	0	0	0	0	0	0	0	0	0	0	0	0	0	0	0	0	0	0	0	0	0	0
[truncated: 24 more columns]
