# Supplementary material for: Genome-wide mutational signatures in low-coverage whole genome sequencing of cell-free DNA
Source: Nat Commun. 2022 Aug 23;13:4953. doi: 10.1038/s41467-022-32598-1 (PMC9399180; doi:10.1038/s41467-022-32598-1)
Supplement: Supplementary file 3 — Supplementary Data 1-5 [file 41467_2022_32598_MOESM3_ESM.zip › t3.PGDX.SNPout.signatures.csv]

SLX_barcode	SNP.boolean	evaluable	cancer_type	Stage	Tumor.Fraction	MSI	tmb	SBS1′	SBS2′	SBS3′	SBS4′	SBS5′	SBS6′	SBS7a′	SBS7b′	SBS7c′	SBS7d′	SBS8′	SBS9′	SBS10a′	SBS10b′	SBS11′	SBS12′	SBS13′	SBS14′	SBS15′	SBS16′	SBS17a′	SBS17b′	SBS18′	SBS19′	SBS20′	SBS21′	SBS22′	SBS23′	SBS24′	SBS25′	SBS26′	SBS27′	SBS28′	SBS29′	SBS30′	SBS31′	SBS32′	SBS33′	SBS34′	SBS35′	SBS36′	SBS37′
PGDX9794P1_WGS	SNPs_out	TRUE	Colorectal cancer	IV	0.05898	MSI-H	40.6	0	0	206	22	0	0	0	7	0	0	114	0	0	0	0	0	1	0	9	0	0	0	38	18	6	0	64	0	0	78	0	0	0	0	27	0	3	0	18	0	0	0
PGDX9795P1_WGS	SNPs_out	TRUE	Colorectal cancer	IV	0.04553	MSS	10.2	0	0	0	0	0	0	0	0	0	0	3	0	1	0	0	0	0	3	0	0	1	0	0	0	6	0	6	0	0	0	0	0	0	0	0	0	0	0	0	8	0	0
PGDX9796P1_WGS	SNPs_out	TRUE	Colorectal cancer	IV	0.03828	MSS	10.2	0	0	11	8	0	0	0	0	0	0	0	0	0	0	0	0	0	0	0	0	0	0	0	0	0	0	12	0	0	0	0	0	5	0	0	0	2	0	4	0	0	0
PGDX9797P1_WGS	SNPs_out	TRUE	Colorectal cancer	IV	0.1574	MSI-H	111.7	0	8	134	0	0	0	8	0	54	0	42	0	0	0	0	26	0	0	0	0	16	0	0	17	109	9	87	0	0	219	0	0	0	0	0	0	0	0	0	0	0	0
PGDX9798P1_WGS	SNPs_out	TRUE	Colorectal cancer	IV	0.2073	MSI-H	203.2	0	0	143	0	0	0	0	0	15	0	47	0	0	4	46	57	0	0	0	0	0	0	0	0	13	19	124	5	0	0	0	0	0	0	0	0	1	7	0	0	3	0
PGDX9799P1_WGS	SNPs_out	TRUE	Colorectal cancer	IV	0.1488	MSS	10.2	2	0	0	0	0	0	0	0	17	0	0	0	4	0	0	0	0	0	0	0	0	0	0	0	0	1	27	5	0	35	0	0	0	0	0	9	0	0	0	15	0	0
PGDX9800P1_WGS	SNPs_out	TRUE	Colorectal cancer	IV	0.03268	MSI-H	152.4	0	0	0	69	0	0	0	0	0	0	66	0	6	4	0	24	2	0	0	0	18	4	0	0	0	130	40	0	0	0	0	0	0	0	0	15	0	0	1	0	0	0
PGDX9801P1_WGS	SNPs_out	TRUE	Colorectal cancer	IV	0.3566	MSS	20.3	0	0	103	102	0	0	0	0	0	0	46	0	0	0	0	0	0	0	0	0	31	0	0	32	12	49	32	3	0	152	0	0	0	0	20	0	34	8	0	11	0	0
PGDX9802P1_WGS	SNPs_out	TRUE	Colorectal cancer	IV	0.03162	MSS	0	0	0	0	0	0	0	0	0	0	0	0	0	0	0	0	0	0	0	0	0	0	0	0	0	0	0	15	0	0	0	0	41	0	0	0	0	0	0	18	0	0	0
PGDX9803P1_WGS	SNPs_out	TRUE	Colorectal cancer	IV	0.03143	MSI-H	50.8	0	0	6	7	0	0	0	0	18	0	8	0	0	0	0	0	0	0	0	0	14	0	0	15	0	15	43	0	2	0	0	0	0	0	0	0	0	0	1	0	0	0
PGDX9804P1_WGS	SNPs_out	TRUE	Colorectal cancer	IV	0.1193	MSS	20.3	0	0	0	0	0	0	0	11	2	0	185	0	0	2	0	22	6	0	0	0	21	2	3	1	4	0	27	0	0	42	17	2	0	0	0	0	0	0	0	0	6	0
PGDX9805P1_WGS	SNPs_out	TRUE	Colorectal cancer	IV	0.05204	MSI-H	10.2	1	0	0	24	0	0	0	0	17	0	11	0	5	0	0	0	0	0	0	0	0	0	0	0	0	6	35	0	0	0	0	0	0	0	0	0	0	0	0	0	0	0
PGDX9806P1_WGS	SNPs_out	TRUE	Colorectal cancer	IV	0.03358	MSI-H	91.4	0	0	160	0	0	0	0	13	13	0	47	0	0	0	0	0	0	0	3	0	0	0	0	12	31	19	57	20	0	0	0	0	0	0	24	0	0	0	11	0	0	0
PGDX9807P1_WGS	SNPs_out	TRUE	Colorectal cancer	IV	0.07591	MSI-H	233.6	0	0	0	0	0	0	0	0	28	0	65	0	0	6	3	0	0	0	28	0	0	1	0	0	51	27	20	15	0	0	0	7	0	0	0	0	0	0	0	0	0	0
PGDX9808P1_WGS	SNPs_out	TRUE	Colorectal cancer	IV	0.07151	MSI-H	40.6	0	2	19	0	0	0	7	0	28	4	35	0	0	6	9	0	0	0	0	0	27	8	0	0	20	21	64	0	0	0	11	0	0	0	0	0	0	0	13	0	0	0
PGDX9809P1_WGS	SNPs_out	TRUE	Colorectal cancer	IV	0.1941	MSS	20.3	5	0	15	0	0	0	6	0	26	0	62	0	8	0	0	0	0	0	0	0	16	2	0	0	0	7	17	0	0	0	0	0	1	0	0	0	0	4	0	0	0	0
VCPS0082P_WGS	SNPs_out	TRUE	Healthy	NA	0.01015	NA	NA	0	0	0	0	0	0	0	0	0	0	0	0	0	1	0	0	1	0	0	0	0	0	0	0	0	0	1	0	0	0	0	1	4	0	4	0	8	2	0	0	0	0
VCPS0083P_WGS	SNPs_out	TRUE	Healthy	NA	0.03014	NA	NA	0	11	0	5	0	3	0	0	0	6	12	0	0	0	0	0	0	0	0	3	8	0	0	0	0	0	18	15	0	0	0	0	2	0	6	0	0	0	0	0	0	0
VCPS0084P_WGS	SNPs_out	TRUE	Healthy	NA	0.02429	NA	NA	0	0	0	0	0	0	0	0	0	0	0	0	0	0	0	0	1	0	0	0	0	0	0	0	0	5	0	0	0	0	0	14	2	0	0	5	0	0	0	9	0	0
VCPS0085P_WGS	SNPs_out	TRUE	Healthy	NA	0.02705	NA	NA	8	0	0	0	0	0	0	0	0	0	0	0	0	6	0	0	0	0	0	5	1	0	0	0	0	7	4	0	0	0	0	10	0	0	0	0	4	0	0	0	0	0
VCPS0086P_WGS	SNPs_out	TRUE	Healthy	NA	0.01159	NA	NA	0	0	0	0	0	1	0	0	0	0	0	6	2	0	4	5	0	0	0	0	0	0	0	0	0	2	22	0	0	0	0	0	0	0	11	0	10	0	6	0	0	0
VCPS0087P_WGS	SNPs_out	TRUE	Healthy	NA	0.0194	NA	NA	0	15	0	0	0	0	0	0	2	0	73	0	4	0	0	4	7	0	0	0	0	0	32	22	13	0	29	0	27	0	0	1	0	8	71	0	0	0	5	0	4	0
VCPS0088P_WGS	SNPs_out	TRUE	Healthy	NA	0.009864	NA	NA	3	0	0	0	0	0	0	6	1	0	0	0	0	0	0	8	0	0	0	0	0	2	0	0	0	0	4	0	9	0	0	0	0	0	0	0	0	0	0	0	0	0
VCPS0089P_WGS	SNPs_out	TRUE	Healthy	NA	0.01842	NA	NA	0	0	0	0	0	0	2	6	0	0	0	0	0	1	0	51	0	0	0	0	0	0	0	16	17	0	2	0	0	0	0	6	1	0	3	0	16	5	0	0	0	27
VCPS0090P_WGS	SNPs_out	TRUE	Healthy	NA	0.02037	NA	NA	2	0	0	0	0	0	0	0	0	0	0	0	5	4	6	0	0	0	0	10	6	0	0	0	0	0	0	0	4	0	0	0	0	0	0	13	5	0	0	3	0	0
VCPS0091P_WGS	SNPs_out	TRUE	Healthy	NA	0.01272	NA	NA	0	34	0	0	0	0	14	0	2	1	0	0	0	0	0	28	0	0	0	0	47	0	0	0	11	18	10	8	0	0	0	0	0	0	0	0	0	51	0	0	0	24
VCPS0102P_WGS	SNPs_out	TRUE	Healthy	NA	0.03165	NA	NA	0	0	2	0	0	0	0	0	3	5	0	0	0	0	0	25	0	0	0	0	0	3	0	0	13	4	11	0	0	0	0	5	0	0	1	0	13	8	0	0	0	0
VCPS0103P_WGS	SNPs_out	TRUE	Healthy	NA	0.02898	NA	NA	0	0	0	0	0	0	0	0	0	0	9	0	3	2	0	0	3	0	0	0	33	0	0	0	0	4	7	0	0	0	0	1	0	0	0	0	1	1	0	0	4	0
VCPS0104P_WGS	SNPs_out	TRUE	Healthy	NA	0.01759	NA	NA	0	19	33	0	0	0	0	9	9	0	14	0	1	1	26	0	0	0	0	0	8	1	0	0	0	2	42	0	0	22	0	0	0	0	0	0	0	20	0	0	10	0
VCPS0106P_WGS	SNPs_out	TRUE	Healthy	NA	0.03131	NA	NA	0	5	16	0	0	0	9	0	3	0	0	0	0	0	0	0	3	0	0	1	1	2	0	2	0	0	10	0	0	24	0	0	0	0	0	0	16	0	6	0	0	0
VCPS0107P_WGS	SNPs_out	TRUE	Healthy	NA	0.03447	NA	NA	0	0	0	0	0	0	0	0	0	17	0	0	0	1	0	0	0	0	0	4	31	4	0	0	8	0	16	7	0	0	27	0	0	0	0	0	2	0	0	0	0	0
VCPS0108P_WGS	SNPs_out	TRUE	Healthy	NA	0.04669	NA	NA	0	0	0	0	0	0	8	0	1	0	0	0	0	0	3	0	0	0	0	0	24	0	0	0	0	0	47	35	0	0	0	6	0	0	4	0	0	21	12	0	0	0
VCPS0109P_WGS	SNPs_out	TRUE	Healthy	NA	0.01901	NA	NA	0	0	0	0	0	0	0	0	15	0	0	0	0	0	0	0	0	0	2	0	0	0	0	2	0	0	28	12	0	18	0	0	0	0	0	0	0	0	0	16	0	0
VCPS0110P_WGS	SNPs_out	TRUE	Healthy	NA	0.02947	NA	NA	0	0	0	0	0	0	0	0	31	5	0	0	2	0	0	0	0	0	0	0	6	0	0	0	0	0	0	0	1	0	0	0	0	5	0	0	0	0	0	0	0	9
VCPS0111P_WGS	SNPs_out	FALSE	Healthy	NA	NA	NA	NA	0	0	0	0	0	0	0	0	0	0	0	0	0	0	0	0	0	0	0	0	0	0	0	0	0	0	0	0	0	0	0	0	0	0	0	0	0	0	0	0	0	0
VCPS0116P_WGS	SNPs_out	TRUE	Healthy	NA	0.03607	NA	NA	1	11	0	0	0	0	0	0	30	2	8	0	0	0	0	0	3	0	0	0	8	0	0	0	0	0	16	0	0	40	0	0	0	0	0	0	0	0	22	0	0	0
VCPS0118P_WGS	SNPs_out	FALSE	Healthy	NA	0.02896	NA	NA	0	0	0	0	0	0	0	0	0	0	0	0	0	0	0	0	0	0	0	0	0	0	0	0	0	0	0	0	0	0	0	0	0	0	0	0	0	0	0	0	0	0
[truncated: 24 more columns]
