# Supplementary material for: Genome-wide mutational signatures in low-coverage whole genome sequencing of cell-free DNA
Source: Nat Commun. 2022 Aug 23;13:4953. doi: 10.1038/s41467-022-32598-1 (PMC9399180; doi:10.1038/s41467-022-32598-1)
Supplement: Supplementary file 3 — Supplementary Data 1-5 [file 41467_2022_32598_MOESM3_ESM.zip › t4.DELFI.sigs.SNPin.csv]

study	SLX_barcode	cancer_type	stage	SNP.boolean	maf_targeted_seq	SBS1	SBS2	SBS3	SBS4	SBS5	SBS6	SBS7a	SBS7b	SBS7c	SBS7d	SBS8	SBS9	SBS10a	SBS10b	SBS11	SBS12	SBS13	SBS14	SBS15	SBS16	SBS17a	SBS17b	SBS18	SBS19	SBS20	SBS21	SBS22	SBS23	SBS24	SBS25	SBS26	SBS27	SBS28	SBS29	SBS30	SBS31	SBS32	SBS33	SBS34	SBS35	SBS36	SBS37	SBS38	SBS39
DELFI	PGDX8820P1_WGS	Colorectal.Cancer	IV	SNPs_in	0.4303	29	67	0	0	0	27	0	0	0	16	0	0	0	34	0	206	0	0	0	0	5	20	0	0	25	72	0	0	0	0	0	0	0	16	149	0	0	0	0	0	0	76	0	244
DELFI	PGDX8825P1_WGS	Colorectal.Cancer	IV	SNPs_in	0.36	34	145	0	0	49	128	0	0	0	0	41	0	0	0	0	24	8	0	0	93	0	0	59	94	0	0	0	0	0	0	0	15	0	0	24	0	133	0	0	0	0	313	0	317
DELFI	PGDX8829P1_WGS	Colorectal.Cancer	IV	SNPs_in	0.3072	228	33	0	0	976	0	0	0	0	0	0	0	0	0	0	134	8	0	0	0	8	1	0	78	0	0	35	0	0	6	0	8	0	0	142	76	371	17	0	0	0	277	0	116
DELFI	PGDX13686P1_WGS	Gastric.cancer	0	SNPs_in	NA	0	17	0	0	0	0	0	0	2	0	0	11	0	0	0	0	18	19	0	0	0	0	0	0	13	0	4	0	0	0	0	12	0	0	0	0	0	0	0	0	0	1	0	0
DELFI	PGDX13770P1_WGS	Gastric.cancer	0	SNPs_in	NA	0	0	0	0	0	0	0	1	0	0	0	0	0	0	0	0	0	0	0	0	0	0	0	0	0	0	0	2	0	55	0	16	0	0	0	1	0	0	9	0	0	0	0	0
DELFI	PGDX13676P1_WGS	Gastric.cancer	X	SNPs_in	0.0162	0	51	0	0	0	0	0	0	0	0	0	0	0	13	0	53	0	11	0	0	0	0	0	0	16	10	58	0	0	0	0	0	0	0	0	0	26	0	0	0	0	0	0	28
DELFI	PGDX13681P1_WGS	Gastric.cancer	I	SNPs_in	0.0232	0	0	0	0	0	0	0	0	0	0	0	0	0	0	0	0	16	0	0	0	0	0	0	0	0	12	0	0	0	0	0	0	0	0	37	0	0	8	0	0	0	0	0	0
DELFI	PGDX15164P1_WGS	Gastric.cancer	I	SNPs_in	0.002	0	18	0	0	0	0	0	0	0	0	0	0	0	0	0	0	0	0	0	0	0	0	0	0	0	0	0	0	0	0	0	0	0	0	0	0	0	0	0	0	0	0	0	12
DELFI	PGDX13669P1_WGS	Gastric.cancer	II	SNPs_in	NA	0	35	0	63	0	0	0	0	0	0	0	0	0	8	0	114	0	21	0	40	0	0	0	117	6	0	440	0	0	0	0	0	0	0	359	0	0	81	0	0	0	0	0	113
DELFI	PGDX13680P1_WGS	Gastric.cancer	II	SNPs_in	0.0299	0	0	0	0	0	0	0	0	29	0	217	0	0	0	0	0	4	0	0	0	0	0	0	0	47	0	170	0	0	0	0	0	2	0	0	0	0	0	0	0	0	0	0	0
DELFI	PGDX13762P1_WGS	Gastric.cancer	II	SNPs_in	NA	0	54	0	4	0	0	15	0	0	0	0	0	0	0	0	0	0	0	18	0	0	0	0	0	0	11	21	0	7	0	6	0	0	0	24	0	0	5	6	0	0	0	0	3
DELFI	PGDX15168P1_WGS	Gastric.cancer	II	SNPs_in	0.0043	0	23	0	0	0	0	0	0	0	0	4	0	0	0	0	0	26	0	0	0	0	0	0	0	0	0	0	0	0	0	0	0	1	0	40	0	0	0	0	0	0	0	0	1
DELFI	PGDX13678P1_WGS	Gastric.cancer	III	SNPs_in	0.0042	0	6	2	0	0	0	0	0	0	0	200	0	0	0	0	0	0	0	0	0	0	0	0	0	72	15	207	0	0	179	0	0	0	0	29	0	0	0	0	0	0	0	0	0
DELFI	PGDX15158P1_WGS	Gastric.cancer	III	SNPs_in	NA	0	12	0	0	0	0	0	0	0	0	0	0	0	0	0	0	3	0	0	0	0	0	0	47	0	0	7	0	4	0	0	0	0	0	72	0	0	0	0	0	0	0	0	28
DELFI	PGDX15160P1_WGS	Gastric.cancer	III	SNPs_in	NA	0	0	0	0	0	0	0	0	0	0	0	0	0	0	0	0	0	0	0	0	0	0	0	0	0	0	0	0	0	0	0	0	0	0	0	0	0	0	0	0	0	0	0	4
DELFI	PGDX15162P1_WGS	Gastric.cancer	III	SNPs_in	NA	0	10	0	0	0	0	0	0	0	0	0	8	0	0	0	0	0	0	0	0	0	0	0	6	0	0	1	0	0	0	0	0	0	0	12	0	0	0	10	0	0	0	0	12
DELFI	PGDX13674P1_WGS	Gastric.cancer	IV	SNPs_in	NA	14	49	0	0	0	0	0	0	0	0	0	0	0	17	30	0	7	0	0	0	0	13	0	0	0	0	52	0	0	12	0	0	0	0	9	12	0	0	0	8	0	21	0	58
DELFI	PGDX13687P1_WGS	Gastric.cancer	IV	SNPs_in	NA	220	82	0	0	545	0	28	0	0	0	0	0	0	0	0	90	36	19	0	0	58	7	0	0	17	33	5	0	0	0	146	12	0	0	144	0	88	124	0	0	0	131	0	140
DELFI	PGDX13689P1_WGS	Gastric.cancer	IV	SNPs_in	NA	0	23	0	0	0	0	19	0	0	0	0	0	0	0	0	0	5	0	0	88	0	0	0	0	0	0	0	0	0	0	0	0	12	0	25	0	0	0	1	0	0	14	0	0
DELFI	PGDX13765P1_WGS	Gastric.cancer	IV	SNPs_in	0.0421	0	55	0	0	0	0	5	0	0	18	0	0	0	0	0	0	0	0	83	0	0	5	0	0	0	2	2	0	0	0	0	0	0	0	0	0	22	0	0	0	0	0	0	26
DELFI	PGDX18688P_WGS	Healthy	NA	SNPs_in	NA	23	10	0	17	0	0	0	0	0	30	0	0	2	0	0	8	0	0	39	0	17	9	0	48	9	11	9	0	0	0	0	0	0	12	6	0	3	22	0	0	0	140	3	156
DELFI	PGDX18689P_WGS	Healthy	NA	SNPs_in	NA	0	17	0	0	0	0	0	0	0	38	0	0	0	44	0	0	17	9	0	46	0	12	0	0	24	47	0	0	0	116	0	0	0	0	0	0	13	0	0	0	0	0	0	0
DELFI	PGDX18690P_WGS	Healthy	NA	SNPs_in	NA	49	0	0	0	0	5	0	0	0	0	0	11	0	0	0	137	13	4	88	6	0	0	0	0	11	21	3	0	0	0	0	3	20	0	0	0	0	0	0	27	0	0	0	21
DELFI	PGDX18691P_WGS	Healthy	NA	SNPs_in	NA	0	0	0	0	0	0	0	0	0	0	0	28	0	0	0	0	1	0	0	0	0	1	0	0	0	0	6	0	0	0	0	5	0	0	0	0	0	0	0	0	0	0	0	12
DELFI	PGDX18692P_WGS	Healthy	NA	SNPs_in	NA	8	0	0	0	0	0	0	0	0	0	0	0	0	0	0	47	5	17	0	0	0	16	0	0	19	11	16	0	0	0	0	0	0	0	0	0	115	0	1	0	0	27	0	13
DELFI	PGDX18693P_WGS	Healthy	NA	SNPs_in	NA	32	0	89	2	0	0	12	2	0	0	0	0	0	0	0	0	0	0	0	0	0	0	0	9	9	8	0	0	0	0	0	8	0	0	0	0	0	19	19	0	0	11	0	0
DELFI	PGDX18694P_WGS	Healthy	NA	SNPs_in	NA	0	0	0	0	0	0	0	0	13	0	0	0	0	0	0	0	5	0	0	0	0	0	0	0	0	0	0	0	0	0	0	0	26	0	0	0	0	0	0	0	0	0	0	0
DELFI	PGDX18696P_WGS	Healthy	NA	SNPs_in	NA	0	0	0	0	0	0	0	0	12	0	1	0	0	0	0	0	0	0	0	0	2	0	0	0	0	0	3	0	0	0	0	0	4	0	0	0	0	0	0	20	0	0	0	13
DELFI	PGDX18697P_WGS	Healthy	NA	SNPs_in	NA	17	1	0	0	0	0	0	0	31	3	9	0	5	0	0	0	23	0	3	16	0	0	0	30	0	20	10	0	13	0	19	0	2	0	0	0	0	0	22	0	0	0	0	7
DELFI	PGDX18698P_WGS	Healthy	NA	SNPs_in	NA	0	8	0	0	0	0	29	0	0	54	0	0	3	0	0	0	23	0	0	7	16	0	0	3	0	54	3	0	0	0	37	0	0	0	3	0	0	0	0	0	0	45	0	31
DELFI	PGDX18699P_WGS	Healthy	NA	SNPs_in	NA	11	7	39	0	0	0	12	0	0	30	1	0	10	39	0	5	21	0	0	0	0	16	0	0	0	20	0	0	19	34	0	0	0	0	5	36	0	0	26	37	0	0	0	103
DELFI	PGDX18700P_WGS	Healthy	NA	SNPs_in	NA	0	0	0	0	0	0	0	0	0	0	0	0	0	0	0	0	20	0	0	17	4	0	0	0	0	0	13	0	0	0	0	0	0	0	0	0	74	8	4	0	0	18	0	132
DELFI	PGDX18701P_WGS	Healthy	NA	SNPs_in	NA	0	12	0	0	0	0	0	0	0	0	0	0	0	0	0	0	0	12	0	0	19	8	0	1	0	0	0	0	0	0	0	0	0	0	4	53	63	0	0	0	0	0	0	106
DELFI	PGDX18704P_WGS	Healthy	NA	SNPs_in	NA	0	11	80	10	0	0	0	0	0	0	0	3	0	0	0	0	0	0	0	7	0	0	0	0	0	0	0	10	0	0	0	9	0	0	0	0	0	6	0	0	0	0	0	11
DELFI	PGDX18707P_WGS	Healthy	NA	SNPs_in	NA	17	0	0	0	0	0	0	0	0	0	0	0	3	2	0	0	0	0	0	7	0	0	0	0	0	3	11	0	13	0	0	0	0	0	0	31	0	0	0	0	0	18	0	0
DELFI	PGDX18708P_WGS	Healthy	NA	SNPs_in	NA	57	5	0	37	0	0	0	0	0	39	0	0	0	0	0	0	52	0	0	19	0	0	0	25	0	0	14	0	0	0	0	8	13	0	0	0	0	0	0	0	0	0	0	20
DELFI	PGDX18709P_WGS	Healthy	NA	SNPs_in	NA	0	0	0	0	0	0	0	0	9	0	0	0	0	0	0	0	9	0	0	0	0	11	0	0	0	1	0	0	2	0	0	0	0	0	0	0	0	0	0	0	0	0	0	24
DELFI	PGDX18712P_WGS	Healthy	NA	SNPs_in	NA	95	0	0	0	0	0	0	73	0	46	66	34	0	36	0	130	18	0	0	0	9	23	0	0	27	0	10	0	0	0	0	3	0	39	3	72	198	0	16	0	0	192	0	2
DELFI	PGDX18713P_WGS	Healthy	NA	SNPs_in	NA	12	0	0	0	68	0	11	0	0	0	0	44	0	0	33	69	0	9	0	1	0	8	0	0	0	0	3	0	39	0	0	0	0	0	13	0	16	0	0	0	0	0	0	98
DELFI	PGDX6873P_WGS	Lung.Cancer	I	SNPs_in	7e-04	10	50	0	0	330	36	0	0	23	71	0	0	0	2	0	116	32	0	0	0	18	9	0	0	33	19	0	0	0	0	0	0	42	0	96	0	38	30	0	0	0	0	0	10
DELFI	PGDX6961P_WGS	Lung.Cancer	I	SNPs_in	NA	129	33	0	0	0	0	0	0	0	113	41	22	0	0	0	0	1	0	29	0	0	8	0	0	0	0	0	0	0	0	0	0	43	0	165	0	102	88	0	0	0	94	0	128
DELFI	PGDX6966P_WGS	Lung.Cancer	I	SNPs_in	NA	0	0	0	0	0	0	0	0	9	0	0	0	0	0	0	0	26	0	0	0	24	0	0	0	0	25	0	0	0	0	0	11	36	0	0	0	94	0	5	0	0	17	0	60
DELFI	PGDX7096P_WGS	Lung.Cancer	I	SNPs_in	NA	303	33	0	0	460	0	0	0	0	0	0	0	0	34	0	523	0	0	0	0	6	0	0	49	0	0	9	0	0	126	0	0	15	0	390	0	242	12	0	0	0	0	0	547
DELFI	PGDX7099P_WGS	Lung.Cancer	I	SNPs_in	NA	56	58	0	0	0	0	0	0	0	0	0	0	0	0	0	12	18	0	62	32	0	16	0	0	0	84	8	0	0	37	131	0	0	0	0	48	114	0	0	33	0	0	0	75
DELFI	PGDX6837P_WGS	Lung.Cancer	II	SNPs_in	NA	54	10	0	0	0	0	0	0	0	24	7	0	0	0	0	0	16	0	0	60	0	5	0	0	7	0	1	0	0	13	0	0	0	0	125	0	0	0	0	0	0	97	0	4
DELFI	PGDX6954P_WGS	Lung.Cancer	II	SNPs_in	0.051	0	40	0	0	198	0	0	0	0	0	0	0	21	0	0	0	2	0	0	44	111	0	0	0	0	8	0	0	0	0	0	0	15	0	88	0	12	0	0	0	0	0	0	0
DELFI	PGDX6963P_WGS	Lung.Cancer	II	SNPs_in	0.0322	0	40	0	0	29	0	0	0	0	0	0	14	0	14	0	0	21	0	0	0	0	0	0	0	0	0	0	0	0	0	0	2	0	0	35	0	25	36	0	0	0	63	0	0
DELFI	PGDX7100P_WGS	Lung.Cancer	II	SNPs_in	0.0011	201	71	0	0	286	27	0	0	0	101	0	0	0	0	0	121	24	0	0	0	0	3	0	43	0	16	1	0	0	0	0	8	4	0	308	22	100	39	0	0	0	133	0	231
DELFI	PGDX7585P1_WGS	Lung.Cancer	II	SNPs_in	0.0133	135	60	0	0	363	0	0	0	0	38	0	35	0	0	0	230	16	0	0	0	62	0	0	57	0	2	0	0	0	0	0	0	0	0	43	0	73	0	0	0	0	0	0	147
DELFI	PGDX7586P_WGS	Lung.Cancer	II	SNPs_in	NA	182	76	0	0	0	0	45	0	9	0	31	0	0	7	0	354	36	0	0	0	10	14	0	4	42	0	0	0	5	125	0	0	0	0	277	0	293	0	0	0	0	241	0	218
DELFI	PGDX6957P_WGS	Lung.Cancer	III	SNPs_in	NA	46	65	0	0	0	0	3	0	0	38	0	0	0	18	0	247	48	11	0	14	0	13	0	0	12	0	0	0	0	0	0	0	0	0	114	0	63	0	0	0	0	0	0	51
DELFI	PGDX7583P_WGS	Lung.Cancer	III	SNPs_in	NA	443	80	0	0	430	0	0	0	0	0	0	0	0	53	0	35	41	0	0	1	12	9	0	104	0	142	0	0	0	169	0	0	0	0	299	0	391	0	0	0	0	441	0	446
DELFI	PGDX10626P6_WGS	Lung.Cancer	IV	SNPs_in	NA	103	77	5	0	0	0	0	0	0	5	0	0	0	16	0	130	55	0	8	86	0	13	0	0	0	0	0	0	0	0	0	0	0	0	37	91	137	0	0	0	0	62	0	108
DELFI	PGDX17776P5_WGS	Lung.Cancer	IV	SNPs_in	NA	2	16	0	197	0	46	0	15	0	0	6	88	0	0	87	83	0	29	0	0	0	2	43	0	0	0	48	0	13	0	0	0	3	153	19	0	0	0	0	0	0	0	52	142
DELFI	PGDX17777P4_WGS	Lung.Cancer	IV	SNPs_in	NA	0	0	0	114	0	0	0	0	0	0	0	0	0	0	0	15	10	0	0	0	0	0	0	0	0	3	0	0	0	0	0	10	0	89	0	0	0	0	0	0	71	0	0	0
DELFI	PGDX17778P6_WGS	Lung.Cancer	IV	SNPs_in	NA	0	0	0	211	0	31	0	0	0	20	0	0	27	0	17	42	25	54	0	0	6	10	0	0	0	0	0	0	0	0	0	0	0	213	0	0	130	35	0	0	0	0	0	0
DELFI	PGDX17779P5_WGS	Lung.Cancer	IV	SNPs_in	NA	80	0	0	0	0	0	0	0	0	29	22	0	0	0	0	78	12	0	0	0	0	13	0	28	0	8	0	0	0	0	0	0	5	0	0	17	126	19	18	24	0	35	0	104
DELFI	PGDX17780P5_WGS	Lung.Cancer	IV	SNPs_in	NA	91	0	0	0	26	0	0	0	9	0	0	0	0	0	0	133	0	1	0	0	0	11	0	17	23	44	28	0	0	0	0	0	0	0	15	0	24	0	0	0	0	0	0	99
DELFI	PGDX17781P5_WGS	Lung.Cancer	IV	SNPs_in	NA	0	0	0	0	0	0	0	0	0	0	34	0	0	0	0	0	24	8	0	39	13	0	0	0	0	0	0	0	0	0	0	0	0	0	0	0	16	0	0	0	0	0	0	0
DELFI	PGDX3512P5_WGS	Lung.Cancer	IV	SNPs_in	NA	0	0	0	0	0	0	0	0	0	0	0	0	0	0	0	0	21	0	0	8	26	1	0	0	0	0	19	0	0	11	0	3	0	0	25	0	60	0	0	0	0	0	0	2
DELFI	PGDX7579P1_WGS	Ovarian.Cancer	I	SNPs_in	NA	0	48	0	0	0	0	0	0	0	0	0	0	0	0	0	0	5	6	0	0	18	0	0	0	15	0	0	0	24	0	0	0	14	0	0	0	32	0	0	0	0	0	0	37
DELFI	PGDX7580P1_WGS	Ovarian.Cancer	I	SNPs_in	NA	0	29	0	0	0	0	0	0	0	0	0	0	0	0	0	0	0	3	0	0	1	0	0	0	3	18	7	0	0	0	0	0	9	0	0	0	0	0	2	0	0	0	0	27
DELFI	PGDX17739P_WGS	Pancreatic.Cancer	I	SNPs_in	NA	0	15	0	0	0	0	0	0	0	0	0	0	0	0	0	0	0	0	0	0	0	13	0	0	0	0	0	0	0	0	0	0	0	0	0	0	0	0	0	0	0	0	0	14
DELFI	PGDX17743P_WGS	Pancreatic.Cancer	I	SNPs_in	NA	102	72	0	0	0	0	0	0	0	17	22	0	0	0	0	170	50	58	0	180	0	0	0	0	0	0	30	0	0	0	0	0	0	25	156	0	17	10	0	0	53	28	0	27
DELFI	PGDX17724P_WGS	Pancreatic.Cancer	II	SNPs_in	NA	12	52	0	0	0	0	0	0	0	28	208	0	0	10	0	0	0	0	121	45	0	20	0	0	0	22	2	0	0	0	0	0	0	0	0	0	183	0	0	0	0	32	0	127
DELFI	PGDX17727P_WGS	Pancreatic.Cancer	II	SNPs_in	NA	0	0	0	0	0	35	0	0	0	37	9	0	0	31	0	0	0	22	0	0	0	4	0	0	66	0	0	0	0	0	0	17	22	2	0	0	0	58	0	0	0	21	0	99
DELFI	PGDX17728P_WGS	Pancreatic.Cancer	II	SNPs_in	NA	0	40	0	0	0	0	0	0	1	0	113	0	0	0	0	0	0	0	10	0	12	7	0	18	0	5	10	0	0	0	0	0	0	0	5	0	27	63	0	0	0	0	0	35
DELFI	PGDX17729P_WGS	Pancreatic.Cancer	II	SNPs_in	NA	0	0	25	0	0	0	0	0	0	0	0	0	0	12	0	0	4	0	0	0	15	0	0	18	36	2	0	0	0	0	0	2	6	0	0	13	0	0	1	0	0	0	0	50
DELFI	PGDX17730P_WGS	Pancreatic.Cancer	II	SNPs_in	NA	0	0	0	187	0	0	0	0	0	131	0	0	0	0	0	0	0	0	0	0	0	2	0	0	0	0	0	0	19	0	0	0	0	0	0	0	0	0	0	0	0	0	0	107
DELFI	PGDX17732P_WGS	Pancreatic.Cancer	II	SNPs_in	NA	0	43	0	0	0	0	0	0	0	0	84	0	0	0	0	0	0	0	0	0	15	14	0	0	24	0	0	0	0	0	0	0	0	0	0	0	0	12	0	1	0	0	41	0
DELFI	PGDX17733P_WGS	Pancreatic.Cancer	II	SNPs_in	NA	0	11	0	0	0	0	0	0	2	0	0	0	0	0	0	0	0	0	0	0	4	5	0	0	3	0	0	0	43	0	0	0	0	0	0	0	0	36	0	0	0	0	0	16
DELFI	PGDX17734P_WGS	Pancreatic.Cancer	II	SNPs_in	NA	72	0	0	69	0	0	0	0	0	37	0	0	0	0	0	0	10	0	0	0	59	5	0	110	26	66	0	17	0	0	0	0	0	0	0	43	0	0	0	0	0	41	0	182
DELFI	PGDX17735P_WGS	Pancreatic.Cancer	II	SNPs_in	NA	0	0	0	0	0	0	0	0	2	0	14	0	0	0	0	0	7	0	0	0	0	12	0	0	0	0	0	2	0	0	0	0	0	0	0	1	0	11	5	0	0	0	0	24
DELFI	PGDX17736P_WGS	Pancreatic.Cancer	II	SNPs_in	NA	0	21	0	0	0	0	14	0	0	46	0	0	0	0	0	0	9	3	61	0	0	0	0	0	33	0	0	0	0	0	0	0	16	0	0	0	17	0	0	0	0	0	0	11
DELFI	PGDX17737P_WGS	Pancreatic.Cancer	II	SNPs_in	NA	0	2	0	0	0	0	31	0	0	14	39	0	0	0	0	0	0	0	0	0	0	1	0	0	22	12	0	0	0	0	0	0	5	0	4	0	45	0	0	0	0	0	0	25
DELFI	PGDX17738P_WGS	Pancreatic.Cancer	II	SNPs_in	NA	11	21	0	0	669	29	0	0	0	0	0	0	0	0	9	157	22	0	0	0	0	0	0	0	31	0	40	0	0	0	0	0	0	0	8	0	111	0	9	0	0	0	0	0
DELFI	PGDX17740P_WGS	Pancreatic.Cancer	II	SNPs_in	NA	81	32	0	0	711	206	16	0	0	0	90	0	0	47	0	0	30	0	0	0	0	0	0	38	12	59	35	0	0	99	0	0	0	0	142	0	88	104	0	0	0	0	0	259
DELFI	PGDX17742P_WGS	Pancreatic.Cancer	II	SNPs_in	NA	0	0	0	0	0	0	0	0	0	0	0	0	3	0	0	0	0	0	0	0	0	2	0	0	0	0	0	0	0	0	0	0	0	0	0	0	0	0	0	0	0	0	0	0
DELFI	PGDX17744P_WGS	Pancreatic.Cancer	II	SNPs_in	NA	11	30	29	21	0	0	4	0	0	12	0	0	0	19	0	0	39	38	0	9	0	0	0	0	0	80	0	0	0	0	0	0	0	30	33	25	0	28	0	10	0	0	7	0
DELFI	PGDX17745P_WGS	Pancreatic.Cancer	II	SNPs_in	NA	85	8	0	0	0	0	0	0	0	123	29	0	0	0	0	0	43	72	0	0	40	13	0	71	4	0	0	0	0	1	0	0	7	123	197	0	4	0	0	0	0	125	0	158
DELFI	PGDX17746P_WGS	Pancreatic.Cancer	II	SNPs_in	NA	0	15	0	0	0	0	21	0	0	22	0	0	11	0	0	0	0	34	0	0	0	0	0	0	0	0	0	11	0	0	0	0	13	0	0	41	28	0	4	24	18	0	0	62
DELFI	PGDX17747P_WGS	Pancreatic.Cancer	II	SNPs_in	NA	72	49	0	0	0	0	0	0	0	0	0	0	0	0	0	0	0	0	0	9	16	3	0	21	18	0	39	53	0	55	0	0	43	0	0	70	29	82	0	8	0	0	0	73
DELFI	PGDX17748P_WGS	Pancreatic.Cancer	II	SNPs_in	NA	0	0	0	0	0	0	0	0	0	0	0	0	0	0	0	0	0	14	0	0	0	0	0	0	9	0	0	0	0	0	0	2	2	0	0	0	0	0	0	0	0	0	0	27
DELFI	PGDX17749P_WGS	Pancreatic.Cancer	II	SNPs_in	NA	0	0	0	0	0	0	0	0	0	0	0	0	0	0	0	0	72	0	0	0	0	0	0	0	0	0	0	0	0	0	0	0	0	0	0	0	0	0	0	1	0	11	0	0
DELFI	PGDX17760P_WGS	Pancreatic.Cancer	II	SNPs_in	NA	0	0	0	0	0	0	0	0	0	16	5	0	0	0	0	26	0	53	0	0	0	13	0	13	33	34	0	0	0	0	0	0	0	0	0	52	0	0	0	0	0	0	0	45
DELFI	PGDX17761P_WGS	Pancreatic.Cancer	II	SNPs_in	NA	0	0	0	0	0	0	0	0	0	0	48	0	0	0	0	0	12	13	0	0	0	0	0	0	11	28	6	0	0	0	0	0	0	0	0	0	0	1	0	0	0	0	0	39
DELFI	PGDX17762P_WGS	Pancreatic.Cancer	II	SNPs_in	NA	0	0	0	0	0	0	4	0	0	0	0	0	0	0	0	0	7	0	0	29	60	7	0	0	0	54	43	0	6	0	0	0	9	0	0	5	65	3	0	0	0	0	0	133
DELFI	PGDX17763P_WGS	Pancreatic.Cancer	II	SNPs_in	NA	192	0	0	0	0	0	12	0	0	14	117	0	0	50	0	284	14	0	0	0	0	24	0	22	19	0	3	0	11	0	0	0	0	0	0	0	138	0	0	0	0	0	0	286
DELFI	PGDX17731P_WGS	Pancreatic.Cancer	III	SNPs_in	NA	22	0	0	0	0	0	0	19	0	0	42	0	0	0	0	0	28	0	0	0	0	2	0	0	0	47	0	0	16	0	0	0	0	0	0	7	25	0	0	2	0	0	0	77
DELFI	PGDX5891P_WGS	Colorectal.Cancer	I	SNPs_in	0.0021	0	47	0	0	0	0	0	0	0	0	20	0	0	0	0	10	0	0	0	0	0	1	0	0	0	2	13	0	0	0	0	0	0	0	0	6	7	0	12	5	0	9	0	0
DELFI	PGDX5966P_WGS	Colorectal.Cancer	I	SNPs_in	NA	115	24	0	0	0	75	0	0	0	0	0	0	0	0	0	0	18	20	0	2	0	0	0	47	16	56	41	0	0	0	0	0	0	0	123	24	50	0	0	0	0	29	0	226
DELFI	PGDX5968P_WGS	Colorectal.Cancer	I	SNPs_in	0.0064	145	66	0	0	0	0	0	0	9	0	0	0	0	0	0	0	0	0	0	0	0	12	0	0	0	86	1	30	0	0	56	0	0	6	210	34	0	0	0	25	0	0	0	219
DELFI	PGDX5884P_WGS	Colorectal.Cancer	II	SNPs_in	0.0017	0	32	0	0	0	0	14	0	5	0	0	0	0	0	0	0	4	0	0	0	0	5	0	0	0	0	10	0	13	0	0	12	0	0	0	0	0	0	0	0	0	0	0	13
DELFI	PGDX5894P1_WGS	Colorectal.Cancer	II	SNPs_in	0.0027	119	63	0	0	0	466	26	95	0	0	0	0	0	44	0	0	0	0	0	100	0	7	0	0	0	62	38	0	45	0	0	0	0	15	182	0	0	0	0	0	0	26	0	412
DELFI	PGDX5963P_WGS	Colorectal.Cancer	III	SNPs_in	0.0027	170	77	0	0	0	0	0	56	0	0	0	52	0	9	0	0	9	0	0	112	42	0	0	0	0	0	17	0	0	0	240	12	0	0	61	0	23	17	0	64	0	0	0	99
DELFI	PGDX5964P_WGS	Colorectal.Cancer	III	SNPs_in	0.0652	413	29	0	0	459	0	0	49	0	0	0	0	0	0	46	0	0	0	0	43	0	3	0	105	20	28	75	219	0	54	0	0	0	0	106	0	92	226	0	0	0	190	0	407
DELFI	PGDX5965P_WGS	Colorectal.Cancer	III	SNPs_in	0.0036	383	6	0	0	467	61	0	0	0	68	0	0	0	0	0	203	44	0	0	33	0	12	0	17	0	140	34	0	47	0	0	0	10	0	337	168	0	160	0	0	0	23	0	265
DELFI	PGDX5881P_WGS	Colorectal.Cancer	IV	SNPs_in	0.2285	0	20	0	0	0	95	95	0	0	0	0	0	0	0	0	53	49	0	0	171	0	10	0	0	0	0	4	0	0	0	0	0	0	0	0	0	79	0	0	0	0	20	0	74
DELFI	PGDX5882P_WGS	Colorectal.Cancer	IV	SNPs_in	0.0141	0	17	0	0	0	0	8	0	0	0	0	0	0	0	0	5	0	0	0	0	0	19	0	0	0	3	7	0	15	0	0	8	0	0	0	30	0	0	0	0	0	0	0	0
DELFI	PGDX4549P_WGS	Healthy	NA	SNPs_in	NA	94	0	0	0	639	0	0	0	0	0	15	0	0	0	0	219	0	0	0	86	0	8	0	0	0	0	0	0	0	0	0	10	21	0	134	123	28	0	0	0	0	32	0	238
DELFI	PGDX4550P_WGS	Healthy	NA	SNPs_in	NA	0	0	0	0	0	0	0	0	0	0	0	0	0	0	0	22	12	0	0	0	0	0	0	0	0	2	0	0	25	0	0	0	13	0	0	0	0	0	0	0	0	7	0	0
DELFI	PGDX4556P_WGS	Healthy	NA	SNPs_in	NA	63	0	0	0	0	0	0	0	12	27	0	0	0	0	0	0	0	0	0	134	0	5	0	0	0	0	60	0	0	0	27	0	0	0	83	51	137	16	0	0	0	34	0	0
DELFI	PGDX4559P_WGS	Healthy	NA	SNPs_in	NA	123	0	0	0	0	0	0	0	0	63	0	0	0	0	0	0	28	0	0	0	0	0	0	0	0	25	0	64	0	0	0	18	12	0	0	93	0	0	0	57	0	17	0	103
DELFI	PGDX4560P_WGS	Healthy	NA	SNPs_in	NA	0	0	0	0	0	0	0	0	2	0	15	0	0	0	0	0	0	0	0	0	0	0	0	0	0	0	0	0	0	0	0	0	1	0	0	0	61	0	0	0	0	5	0	0
DELFI	PGDX4561P_WGS	Healthy	NA	SNPs_in	NA	26	0	0	0	0	0	0	0	0	0	0	1	0	0	0	0	0	27	0	7	3	0	0	0	0	0	0	0	0	0	0	0	3	0	0	22	3	16	0	47	0	0	0	22
DELFI	PGDX4563P_WGS	Healthy	NA	SNPs_in	NA	0	0	0	0	0	0	0	0	3	0	0	0	0	0	0	0	0	0	0	0	0	0	0	0	0	0	2	0	11	0	0	0	0	0	0	0	0	0	0	0	0	0	0	1
DELFI	PGDX4564P_WGS	Healthy	NA	SNPs_in	NA	52	19	0	0	0	75	0	0	0	19	0	11	0	0	0	143	22	0	0	0	8	19	0	0	0	0	80	15	64	4	0	8	0	0	0	34	85	27	0	0	0	206	0	156
DELFI	PGDX4565P_WGS	Healthy	NA	SNPs_in	NA	0	0	0	0	0	0	0	0	0	2	0	0	0	0	0	7	0	0	0	0	0	0	0	0	0	0	6	0	0	0	0	0	0	0	0	0	0	0	0	0	0	0	1	33
DELFI	PGDX4570P_WGS	Healthy	NA	SNPs_in	NA	0	0	0	0	0	0	0	0	4	26	0	0	0	0	0	0	0	0	46	0	23	3	0	0	0	91	0	0	6	0	0	0	0	0	0	0	0	28	0	0	0	0	0	228
DELFI	PGDX4571P_WGS	Healthy	NA	SNPs_in	NA	0	0	0	0	0	0	0	0	0	0	0	2	7	0	0	0	0	0	0	3	0	0	0	0	1	0	1	0	1	0	0	3	0	7	0	0	0	0	4	0	0	0	0	34
DELFI	PGDX4573P_WGS	Healthy	NA	SNPs_in	NA	124	0	0	0	0	0	0	0	0	26	0	0	5	0	0	0	13	0	0	0	32	5	0	42	0	0	35	0	0	0	0	2	0	0	0	0	8	0	8	0	0	0	0	82
DELFI	PGDX4577P_WGS	Healthy	NA	SNPs_in	NA	0	0	0	0	0	0	0	0	0	0	0	0	0	0	0	0	0	0	75	85	0	17	0	54	0	0	0	0	1	0	39	11	0	0	29	0	0	34	0	0	0	0	0	24
DELFI	PGDX4578P_WGS	Healthy	NA	SNPs_in	NA	0	1	0	0	0	0	0	0	0	0	0	0	0	0	0	0	0	0	6	0	0	5	0	0	0	0	2	0	0	0	0	0	0	0	0	0	0	0	0	0	0	0	0	16
DELFI	PGDX4712P_WGS	Breast.Cancer	I	SNPs_in	NA	77	45	0	0	0	1	60	0	0	84	0	0	0	0	0	0	0	4	0	0	0	3	0	70	29	0	51	0	0	0	0	0	0	0	0	0	3	26	0	0	0	182	13	88
DELFI	PGDX4713P_WGS	Breast.Cancer	I	SNPs_in	NA	502	62	0	0	658	0	0	0	0	2	275	0	0	0	0	261	10	21	0	194	0	0	0	167	48	0	25	0	0	0	0	0	0	0	310	0	321	128	13	0	0	370	0	576
DELFI	PGDX7353P_WGS	Breast.Cancer	I	SNPs_in	0.0053	132	64	0	0	0	0	0	0	18	0	0	8	0	0	0	0	0	0	0	10	0	0	0	16	0	0	0	0	0	67	0	17	9	0	224	0	19	96	0	0	0	34	0	155
DELFI	PGDX2749P_WGS	Breast.Cancer	II	SNPs_in	NA	72	0	0	0	0	0	0	0	25	37	34	0	15	0	0	0	5	0	0	0	0	25	0	0	6	0	36	0	0	0	0	0	0	0	0	133	43	0	0	0	0	0	0	54
DELFI	PGDX2750P_WGS	Breast.Cancer	II	SNPs_in	NA	651	47	0	0	2218	0	13	0	0	131	0	0	0	0	0	442	0	0	0	0	0	0	0	58	95	0	103	0	0	0	0	0	0	0	166	331	424	16	0	0	0	246	0	506
DELFI	PGDX3185P_WGS	Breast.Cancer	II	SNPs_in	NA	347	53	0	0	1439	70	0	0	0	80	0	0	0	0	0	279	27	16	0	0	0	0	0	162	72	0	129	19	0	78	0	0	0	0	145	73	107	8	0	0	0	174	0	435
DELFI	PGDX3186P_WGS	Breast.Cancer	II	SNPs_in	NA	94	40	0	0	0	0	0	0	0	19	53	0	0	0	0	0	0	19	0	26	32	0	0	0	31	32	0	0	0	0	0	12	0	0	55	0	44	0	5	0	0	68	0	43
DELFI	PGDX3187P_WGS	Breast.Cancer	II	SNPs_in	NA	118	13	0	0	0	0	32	0	2	0	55	0	0	9	0	60	25	0	0	74	0	1	0	54	1	0	35	0	0	0	0	0	0	0	20	0	90	10	16	0	0	0	0	148
DELFI	PGDX3188P_WGS	Breast.Cancer	II	SNPs_in	NA	155	44	0	0	0	0	0	0	0	32	0	0	1	1	0	157	0	15	0	16	0	0	0	88	24	12	77	0	0	0	0	0	0	0	0	0	1	37	0	0	0	95	9	184
DELFI	PGDX3189P_WGS	Breast.Cancer	II	SNPs_in	NA	303	7	0	0	1062	0	0	0	11	57	0	0	0	0	0	0	6	0	0	0	27	0	0	52	44	0	76	0	0	0	0	0	0	0	180	0	37	91	5	0	0	127	0	103
DELFI	PGDX3190P_WGS	Breast.Cancer	II	SNPs_in	NA	0	0	0	0	0	0	0	0	0	1	0	0	0	0	0	10	0	0	0	0	0	0	0	0	0	0	2	0	0	10	0	0	0	0	0	0	0	0	10	0	0	0	0	0
DELFI	PGDX3191P_WGS	Breast.Cancer	II	SNPs_in	NA	0	0	0	0	0	0	0	0	0	27	0	0	0	0	0	0	0	0	0	0	0	0	0	0	0	0	1	0	5	0	0	0	0	0	0	0	0	0	11	1	0	0	0	48
DELFI	PGDX3192P_WGS	Breast.Cancer	II	SNPs_in	NA	0	22	0	20	0	0	0	0	0	28	17	0	0	0	0	0	0	0	0	0	0	0	0	13	0	13	34	0	0	0	0	0	0	20	2	0	0	55	6	0	0	0	0	54
DELFI	PGDX4710P_WGS	Breast.Cancer	II	SNPs_in	NA	244	17	0	0	173	0	0	0	17	19	0	0	0	43	0	152	42	4	0	0	34	17	0	45	0	82	89	0	0	112	0	0	0	0	184	0	295	8	0	0	0	102	0	200
DELFI	PGDX4714P_WGS	Breast.Cancer	II	SNPs_in	NA	137	28	0	0	0	0	0	0	0	31	82	0	16	33	0	0	0	0	0	0	0	11	0	0	0	0	6	0	29	28	0	6	0	121	122	0	75	0	0	17	0	88	0	152
DELFI	PGDX4717P_WGS	Breast.Cancer	II	SNPs_in	NA	299	67	0	0	1098	0	0	0	0	0	72	0	0	24	0	260	26	0	0	0	0	0	0	0	87	0	7	0	0	0	0	0	0	0	0	208	404	0	0	0	0	47	0	324
DELFI	PGDX7360P_WGS	Breast.Cancer	II	SNPs_in	0.0018	0	0	0	0	0	0	0	0	0	0	0	0	0	0	0	0	0	0	0	0	0	0	0	0	0	0	0	0	0	0	0	0	0	0	0	0	0	0	0	0	0	0	0	0
DELFI	PGDX7361P_WGS	Breast.Cancer	II	SNPs_in	NA	0	25	0	0	0	0	0	0	0	0	0	0	0	0	0	0	0	0	0	0	0	0	0	0	0	0	2	0	0	0	0	0	0	0	0	0	0	0	0	0	0	0	0	0
DELFI	PGDX7490P_WGS	Breast.Cancer	II	SNPs_in	0.0012	0	0	0	0	0	0	8	0	1	0	1	0	0	0	0	0	0	0	0	0	0	0	0	0	0	0	4	0	0	0	0	0	0	0	0	0	0	0	0	0	0	0	0	62
DELFI	PGDX7495P_WGS	Breast.Cancer	II	SNPs_in	0.0028	0	16	0	0	0	0	0	0	0	0	0	0	0	0	0	0	0	0	0	0	0	0	3	0	0	0	0	0	0	0	0	9	4	2	0	0	0	18	0	0	0	0	0	13
DELFI	PGDX7563P_WGS	Breast.Cancer	II	SNPs_in	0.0045	52	53	0	0	0	0	0	0	0	0	0	0	0	0	0	0	0	0	0	47	43	0	0	0	0	0	0	53	0	0	0	2	11	0	0	0	0	46	0	0	0	27	0	44
DELFI	PGDX7564P_WGS	Breast.Cancer	II	SNPs_in	0.0038	0	0	0	0	0	0	0	0	1	0	10	0	0	0	0	0	0	0	1	0	1	1	0	0	0	0	0	0	0	0	0	0	0	0	0	0	0	0	14	0	0	0	0	0
DELFI	PGDX7566P_WGS	Breast.Cancer	II	SNPs_in	0.002	65	106	0	0	341	57	0	0	0	43	0	0	0	0	0	0	0	0	0	0	26	7	0	140	0	0	30	0	0	17	0	17	0	0	8	0	2	101	1	0	0	0	0	205
DELFI	PGDX7572P_WGS	Breast.Cancer	II	SNPs_in	NA	0	59	0	0	0	0	0	0	0	0	0	0	0	0	0	0	0	0	0	0	0	11	0	5	0	0	5	0	0	0	0	0	0	0	0	0	0	0	0	0	0	0	0	35
DELFI	PGDX7575P_WGS	Breast.Cancer	II	SNPs_in	0.0013	147	113	0	0	379	85	0	0	3	99	0	0	0	0	0	106	9	0	0	0	0	1	0	0	0	0	39	10	0	25	0	0	0	0	40	0	55	49	0	0	0	58	0	210
DELFI	PGDX2261P1_WGS	Breast.Cancer	III	SNPs_in	NA	108	41	0	0	371	202	74	0	0	77	0	0	0	12	0	0	0	2	0	0	70	0	22	0	4	61	104	0	0	0	0	0	0	0	0	0	286	151	0	0	0	183	0	138
DELFI	PGDX2263P1_WGS	Breast.Cancer	III	SNPs_in	NA	145	11	0	0	903	0	24	0	0	0	0	10	0	35	0	96	1	0	0	0	20	0	0	110	28	0	23	0	0	86	0	0	0	0	0	0	105	160	11	0	0	33	0	72
DELFI	PGDX3184P_WGS	Breast.Cancer	III	SNPs_in	NA	55	0	0	0	0	0	0	0	0	0	37	0	0	43	0	0	0	51	0	118	0	0	0	0	0	0	44	0	0	147	0	0	0	0	0	0	0	0	0	0	0	39	4	32
DELFI	PGDX4711P_WGS	Breast.Cancer	III	SNPs_in	NA	15	0	0	0	0	0	0	0	0	0	24	5	1	11	0	1	8	27	0	0	8	0	0	96	0	0	1	0	0	0	0	12	0	0	0	0	0	0	0	0	16	0	0	30
DELFI	PGDX4715P_WGS	Breast.Cancer	III	SNPs_in	NA	156	35	0	0	486	52	0	0	0	90	63	0	5	0	0	0	0	0	0	65	0	0	0	112	96	0	21	0	0	0	0	0	0	0	0	0	60	7	0	0	0	136	0	40
DELFI	PGDX7355P_WGS	Breast.Cancer	III	SNPs_in	NA	45	0	0	0	0	7	64	0	0	87	3	0	0	0	0	74	27	0	9	74	18	1	0	88	0	0	3	0	0	0	0	10	4	0	10	64	0	0	1	13	0	0	0	12
DELFI	PGDX7356P_WGS	Breast.Cancer	III	SNPs_in	0.0032	0	23	0	0	0	83	26	0	0	61	0	16	0	0	0	112	0	0	0	0	0	0	0	0	0	61	26	0	0	86	0	0	0	0	135	0	88	0	0	0	0	18	0	149
DELFI	PGDX7363P_WGS	Breast.Cancer	III	SNPs_in	0.0068	306	50	0	0	0	0	0	0	0	7	0	0	0	1	0	346	5	0	0	90	0	0	0	104	0	0	32	0	0	61	0	0	0	0	379	0	14	71	0	0	0	57	0	201
DELFI	PGDX7364P_WGS	Breast.Cancer	III	SNPs_in	NA	41	34	0	0	13	124	0	0	0	0	0	0	0	8	0	43	0	4	0	0	25	0	0	0	0	0	11	0	0	0	63	0	0	0	77	46	147	65	29	26	0	192	0	111
DELFI	PGDX7482P_WGS	Breast.Cancer	III	SNPs_in	NA	297	58	0	0	881	0	0	0	0	59	0	0	1	0	0	219	0	0	0	0	0	4	0	129	0	0	50	0	0	50	0	0	0	0	211	3	202	23	1	0	0	188	0	125
DELFI	PGDX7565P_WGS	Breast.Cancer	III	SNPs_in	NA	154	43	0	0	221	0	22	0	12	0	0	0	0	0	0	225	14	4	0	22	35	12	0	98	15	0	40	0	0	0	0	0	0	0	137	0	0	89	0	0	0	114	0	114
DELFI	PGDX7494P_WGS	Breast.Cancer	NA	SNPs_in	0.0012	146	60	0	0	95	0	29	0	0	28	0	0	0	0	0	42	13	0	0	44	5	0	0	6	0	10	50	0	0	0	0	7	0	0	199	0	0	0	0	0	0	67	0	172
DELFI	PGDX5889P_WGS	Colorectal.Cancer	I	SNPs_in	NA	333	63	0	0	154	0	0	0	0	0	103	0	0	21	0	556	6	0	0	82	4	0	0	204	12	0	98	0	0	0	95	7	0	0	308	56	179	6	37	0	0	221	0	419
DELFI	PGDX5886P_WGS	Colorectal.Cancer	II	SNPs_in	NA	3	45	0	0	0	0	0	34	0	93	0	0	0	0	0	221	20	0	25	0	32	0	0	19	0	0	0	0	0	0	0	0	0	0	0	24	178	35	0	0	0	0	0	84
DELFI	PGDX5892P_WGS	Colorectal.Cancer	II	SNPs_in	0.0012	236	40	0	0	455	0	0	0	41	49	0	0	0	0	0	0	46	0	0	82	47	0	0	209	73	0	87	29	0	0	0	0	0	0	175	3	311	173	0	0	0	319	0	221
DELFI	PGDX5967P_WGS	Colorectal.Cancer	III	SNPs_in	0.0011	368	79	0	0	685	77	32	166	0	51	0	0	0	0	0	376	0	0	0	0	0	9	0	111	45	0	109	0	0	0	0	0	2	0	0	0	555	127	16	2	0	273	0	264
DELFI	PGDX8823P_WGS	Colorectal.Cancer	IV	SNPs_in	0.8161	253	45	0	42	324	0	8	0	0	105	162	0	0	0	0	0	35	0	0	15	0	0	0	130	83	0	59	0	0	66	0	30	0	0	201	0	146	0	0	0	12	222	0	75
DELFI	PGDX8828P_WGS	Colorectal.Cancer	IV	SNPs_in	NA	194	0	78	0	541	0	139	0	0	85	0	0	0	0	0	49	0	0	0	119	58	2	30	20	9	0	0	0	0	123	0	0	0	0	98	0	49	70	0	0	0	16	0	127
DELFI	PGDX10349P1_WGS	Gastric.cancer	III	SNPs_in	0.0093	169	32	0	0	0	0	37	32	6	1	0	0	0	0	0	64	0	16	0	59	0	0	0	70	39	0	35	0	0	0	0	0	0	0	0	0	152	89	0	0	0	23	0	129
DELFI	PGDX10344P1_WGS	Gastric.cancer	IV	SNPs_in	NA	100	34	0	0	42	0	0	0	0	0	0	0	1	18	0	121	12	0	0	0	0	0	0	53	0	0	0	0	0	0	0	11	0	0	71	0	4	0	38	0	0	0	0	206
DELFI	PGDX16568P_WGS	Healthy	NA	SNPs_in	NA	30	25	0	0	0	0	0	0	8	0	0	0	0	0	0	0	0	0	61	0	15	17	0	0	0	0	12	0	0	0	0	0	0	0	0	0	0	78	7	0	0	12	0	97
DELFI	PGDX16569P_WGS	Healthy	NA	SNPs_in	NA	0	28	0	0	0	75	14	0	0	0	0	7	0	18	0	109	0	0	0	0	26	3	0	0	0	40	69	0	33	0	0	0	6	32	81	0	0	0	0	0	0	28	0	70
DELFI	PGDX16570P_WGS	Healthy	NA	SNPs_in	NA	72	21	0	0	0	0	0	0	0	0	0	11	0	24	0	45	0	0	0	75	0	0	0	36	0	25	12	0	0	0	82	31	4	0	36	27	16	0	25	0	0	40	0	71
DELFI	PGDX16571P_WGS	Healthy	NA	SNPs_in	NA	0	51	0	0	0	32	2	0	0	0	0	23	0	82	0	7	2	24	5	0	0	0	0	16	0	3	21	0	0	0	0	8	0	0	0	0	30	40	0	0	0	0	0	160
DELFI	PGDX16579P_WGS	Healthy	NA	SNPs_in	NA	12	0	0	6	0	5	0	0	0	7	47	0	4	15	0	43	3	0	0	0	0	11	0	0	4	13	0	0	27	0	0	0	0	0	0	0	11	0	20	0	0	0	0	12
DELFI	PGDX16580P_WGS	Healthy	NA	SNPs_in	NA	18	0	0	0	0	0	0	0	1	0	14	0	12	0	0	0	6	0	0	4	23	0	0	0	0	0	0	0	0	0	0	0	0	0	0	25	0	67	0	100	0	114	7	0
DELFI	PGDX16581P_WGS	Healthy	NA	SNPs_in	NA	76	62	0	0	0	0	0	0	0	0	52	2	6	0	0	0	0	0	0	13	11	0	0	0	0	43	0	0	0	161	0	0	3	0	0	8	0	13	8	18	0	117	0	152
DELFI	PGDX16582P_WGS	Healthy	NA	SNPs_in	NA	100	38	0	0	430	0	0	0	0	22	109	0	0	0	0	0	5	0	0	0	30	0	0	29	0	0	26	0	0	0	0	0	0	0	0	113	54	0	0	101	0	95	0	0
DELFI	PGDX16591P_WGS	Healthy	NA	SNPs_in	NA	6	3	0	0	0	17	0	0	0	0	0	0	0	0	5	0	0	0	0	0	2	0	0	0	0	16	16	0	0	0	0	0	0	0	0	0	0	16	0	0	0	0	0	26
DELFI	PGDX16593P_WGS	Healthy	NA	SNPs_in	NA	0	0	0	0	0	0	0	0	3	0	0	0	0	0	0	0	0	0	0	0	1	1	0	0	0	0	12	0	0	0	0	0	0	0	0	0	101	0	0	0	0	0	0	29
DELFI	PGDX18275P_WGS	Healthy	NA	SNPs_in	NA	0	0	0	0	0	0	0	0	0	0	0	0	0	0	0	0	0	0	0	0	0	3	0	0	0	0	0	0	0	0	0	0	0	0	0	0	0	0	0	0	0	0	0	0
DELFI	PGDX18276P_WGS	Healthy	NA	SNPs_in	NA	0	0	0	0	0	0	0	0	0	0	0	0	2	0	0	0	0	2	0	0	0	0	0	0	0	0	0	0	0	0	0	5	0	0	0	0	0	0	0	0	0	0	0	0
DELFI	PGDX18284P_WGS	Healthy	NA	SNPs_in	NA	0	3	0	0	0	0	0	28	0	7	0	1	0	0	0	20	0	0	0	5	0	0	0	28	0	0	0	0	0	0	0	0	1	0	0	5	0	0	0	2	0	0	1	12
DELFI	PGDX18285P_WGS	Healthy	NA	SNPs_in	NA	0	0	0	0	0	1	0	0	0	19	0	0	0	0	0	0	0	0	0	0	0	0	0	0	0	0	14	0	0	0	0	0	0	0	0	0	0	0	9	0	0	0	0	7
DELFI	PGDX6834P_WGS	Lung.Cancer	II	SNPs_in	0.0022	226	53	0	0	379	0	0	0	0	10	0	0	7	13	0	38	0	32	0	0	35	10	0	69	0	0	90	0	0	0	0	0	0	0	229	0	90	69	0	0	0	197	0	104
DELFI	PGDX6835P_WGS	Lung.Cancer	II	SNPs_in	0.0021	75	5	0	0	0	0	69	0	0	50	0	0	0	0	0	0	0	0	0	98	0	5	0	0	44	0	10	0	0	31	0	0	0	0	8	0	0	15	0	0	0	0	0	75
DELFI	PGDX6871P_WGS	Lung.Cancer	II	SNPs_in	0.002	296	76	0	0	792	0	0	0	7	18	0	0	0	15	0	112	32	0	0	0	42	0	0	127	0	0	4	0	0	0	0	19	0	0	0	0	75	0	0	0	0	41	0	83
DELFI	PGDX7102P_WGS	Lung.Cancer	II	SNPs_in	NA	59	60	0	0	272	0	0	0	5	22	19	0	0	29	0	0	4	0	0	0	14	2	0	124	0	0	6	0	0	0	0	0	2	0	44	0	0	0	27	0	0	0	0	10
DELFI	PGDX7584P_WGS	Lung.Cancer	II	SNPs_in	0.0032	129	16	0	0	0	0	0	0	0	0	0	0	0	0	0	0	30	0	0	72	22	0	0	0	5	23	57	92	0	0	0	0	0	0	53	0	21	0	0	0	0	289	0	0
DELFI	PGDX10566P_WGS	Ovarian.Cancer	I	SNPs_in	NA	29	10	0	0	0	0	0	0	0	0	0	0	0	0	0	0	0	13	0	11	0	3	0	84	7	64	35	0	0	0	0	0	0	0	40	57	0	0	0	0	0	14	0	65
DELFI	PGDX10568P_WGS	Ovarian.Cancer	I	SNPs_in	NA	29	60	0	0	0	36	0	0	4	86	0	0	6	0	0	1	2	27	0	0	0	13	0	0	0	0	12	0	6	222	0	0	0	0	0	0	109	0	0	0	34	0	0	60
DELFI	PGDX10569P_WGS	Ovarian.Cancer	I	SNPs_in	0.0029	0	7	0	0	0	0	0	0	0	0	0	0	0	0	0	0	0	0	0	0	0	0	0	0	0	0	31	0	0	22	0	0	0	0	0	0	0	0	0	0	0	0	0	0
DELFI	PGDX10570P_WGS	Ovarian.Cancer	I	SNPs_in	0.0489	38	40	0	0	315	0	0	0	0	47	66	0	10	0	0	69	0	0	0	63	29	0	0	38	0	0	22	0	0	6	0	23	0	0	91	0	10	0	0	0	0	0	0	93
DELFI	PGDX10573P_WGS	Ovarian.Cancer	I	SNPs_in	0.0124	7	7	0	0	0	0	0	0	3	0	0	0	13	0	0	0	16	0	0	20	0	0	0	54	0	0	72	0	0	38	0	0	0	0	149	0	0	0	0	0	0	75	0	105
DELFI	PGDX10575P_WGS	Ovarian.Cancer	I	SNPs_in	0.0037	44	0	0	0	51	0	61	0	10	0	24	0	0	0	0	20	0	0	0	21	82	0	0	0	33	0	64	0	0	0	0	0	0	0	231	61	34	84	20	0	0	223	0	33
DELFI	PGDX10576P_WGS	Ovarian.Cancer	I	SNPs_in	NA	135	16	0	0	0	211	60	0	0	10	123	0	0	0	0	75	26	0	0	0	14	3	0	0	0	0	96	0	7	0	0	0	0	0	68	167	0	123	0	0	50	252	0	213
DELFI	PGDX10577P_WGS	Ovarian.Cancer	I	SNPs_in	0.032	157	59	0	10	0	0	47	0	0	0	80	0	4	0	0	0	31	0	0	81	0	0	0	67	41	0	55	0	86	0	0	0	0	0	163	0	203	56	3	0	0	286	0	145
DELFI	PGDX10578P_WGS	Ovarian.Cancer	I	SNPs_in	0.107	95	51	0	0	198	0	0	0	17	0	13	0	0	2	0	23	0	0	0	0	3	0	0	17	47	0	57	7	0	102	0	0	10	0	28	0	35	0	2	0	0	16	0	39
DELFI	PGDX6862P_WGS	Ovarian.Cancer	I	SNPs_in	NA	140	66	0	0	124	0	0	0	0	46	0	0	0	9	0	0	0	0	0	0	0	0	0	23	0	16	51	0	0	0	0	12	9	0	104	9	36	0	0	0	0	0	0	163
DELFI	PGDX7578P_WGS	Ovarian.Cancer	I	SNPs_in	0.0139	1	5	0	0	0	0	2	0	18	0	0	0	0	0	0	0	0	5	0	0	0	0	0	19	9	0	0	0	0	0	0	0	0	0	0	0	0	80	0	0	0	0	0	32
DELFI	PGDX7581P_WGS	Ovarian.Cancer	I	SNPs_in	NA	457	32	1	0	0	0	0	0	0	0	30	0	0	0	0	613	0	0	0	138	0	29	0	157	0	63	34	0	0	96	0	0	4	0	321	70	367	29	0	0	0	274	0	476
DELFI	PGDX10579P_WGS	Ovarian.Cancer	III	SNPs_in	0.0203	247	91	0	0	0	0	0	0	0	42	0	2	0	0	0	283	0	36	0	109	0	0	0	130	30	12	73	0	0	0	0	19	15	0	157	0	101	10	0	0	0	284	0	297
DELFI	PGDX10580P_WGS	Ovarian.Cancer	III	SNPs_in	NA	130	46	0	0	470	0	0	0	0	91	0	0	0	0	0	59	0	13	0	60	9	0	0	0	0	0	45	0	0	0	0	0	0	0	178	0	161	0	0	0	0	162	0	310
DELFI	PGDX6866P_WGS	Ovarian.Cancer	III	SNPs_in	0.0112	34	0	0	0	0	0	19	0	0	39	0	0	0	0	0	0	0	0	0	0	0	2	0	131	0	0	13	0	0	0	0	1	0	0	0	26	19	31	0	0	0	74	0	52
DELFI	PGDX6953P_WGS	Ovarian.Cancer	III	SNPs_in	0.0049	242	50	0	0	0	0	0	0	0	73	0	0	0	2	0	0	14	0	0	59	0	0	0	39	53	68	0	0	0	0	0	21	0	0	246	23	28	36	0	0	0	125	0	127
DELFI	PGDX10571P_WGS	Ovarian.Cancer	IV	SNPs_in	0.0673	0	0	0	0	0	0	0	0	0	0	0	14	0	0	0	0	0	0	0	0	0	0	0	0	0	0	0	0	0	0	0	1	0	0	0	0	0	0	17	1	0	0	0	29
DELFI	PGDX10572P_WGS	Ovarian.Cancer	IV	SNPs_in	0.006	0	20	0	0	0	0	0	0	3	0	0	0	1	0	0	0	0	0	0	5	0	0	0	100	0	38	8	0	0	0	0	3	9	0	32	0	0	0	11	0	0	3	0	49
DELFI	PGDX6861P_WGS	Ovarian.Cancer	IV	SNPs_in	0.0087	0	27	0	0	0	0	0	0	10	0	0	0	0	0	0	0	0	0	0	0	0	0	0	0	0	5	0	0	0	0	0	0	3	0	20	0	0	16	14	0	0	16	0	52
DELFI	PGDX6863P_WGS	Ovarian.Cancer	IV	SNPs_in	0.0035	169	19	0	0	113	0	0	0	8	0	0	0	0	0	0	5	17	0	0	52	0	0	0	48	0	68	28	0	0	0	0	6	0	0	123	0	134	45	0	0	0	153	0	134
DELFI	PGDX6952P_WGS	Ovarian.Cancer	IV	SNPs_in	0.1436	0	25	0	0	0	0	0	0	0	0	0	20	0	5	0	0	0	0	0	0	2	0	0	0	0	0	14	0	0	0	0	0	0	0	7	0	0	0	0	0	0	0	0	31
DELFI	PGDX7365P1_WGS	Breast.Cancer	I	SNPs_in	NA	150	42	25	0	0	0	38	0	6	0	0	68	0	44	0	129	0	0	0	12	29	0	0	6	40	0	27	43	0	0	0	10	12	0	69	0	71	35	15	0	0	202	0	148
DELFI	PGDX7477P1_WGS	Breast.Cancer	II	SNPs_in	0.0044	285	68	0	0	1009	0	0	0	22	0	24	0	0	39	0	294	0	0	0	0	27	4	0	45	27	3	8	0	0	0	0	0	0	0	342	0	192	6	0	0	0	157	0	298
DELFI	PGDX7478P1_WGS	Breast.Cancer	II	SNPs_in	NA	44	97	0	0	0	50	0	0	0	32	0	0	0	0	0	0	12	0	0	7	52	8	0	33	0	7	0	0	0	0	105	0	0	0	19	0	55	0	0	0	0	0	0	167
DELFI	PGDX7483P1_WGS	Breast.Cancer	II	SNPs_in	NA	137	0	0	0	642	122	44	37	0	0	0	0	0	47	0	0	12	0	0	0	36	0	0	17	0	0	16	0	0	0	103	0	0	0	299	0	58	92	0	0	0	432	0	152
DELFI	PGDX7484P1_WGS	Breast.Cancer	II	SNPs_in	0.0036	29	18	0	0	190	84	0	0	0	57	0	0	0	0	0	68	0	0	0	0	0	3	0	15	0	0	0	0	5	0	0	0	0	0	176	38	0	40	0	0	0	68	0	60
DELFI	PGDX7485P1_WGS	Breast.Cancer	II	SNPs_in	0.001	368	36	73	0	48	0	146	0	0	19	0	0	0	36	0	217	0	32	0	27	0	0	0	21	31	0	47	0	0	0	0	24	0	0	319	125	259	0	0	0	0	549	0	400
DELFI	PGDX7487P1_WGS	Breast.Cancer	II	SNPs_in	0.0027	176	60	0	0	257	116	70	0	0	0	0	0	0	0	0	310	6	0	0	0	0	11	0	0	0	0	17	0	0	0	0	0	0	0	281	49	189	0	0	0	0	157	0	267
DELFI	PGDX7567P1_WGS	Breast.Cancer	II	SNPs_in	NA	388	49	0	0	327	0	0	0	0	18	121	0	0	55	0	356	5	0	0	22	0	25	0	80	0	1	36	0	0	0	0	0	0	0	471	0	315	92	0	0	0	266	0	374
DELFI	PGDX7573P1_WGS	Breast.Cancer	II	SNPs_in	0.0025	48	18	0	0	0	27	76	0	0	12	0	0	0	0	0	102	3	0	0	75	39	8	0	87	0	0	8	0	0	0	0	0	0	0	0	0	83	0	0	0	0	57	0	34
DELFI	PGDX7574P1_WGS	Breast.Cancer	II	SNPs_in	NA	50	0	0	0	0	0	66	41	0	27	0	16	0	0	0	152	0	0	109	0	5	7	0	70	0	0	10	0	0	0	0	4	0	0	0	0	97	0	2	0	0	0	0	160
DELFI	PGDX7571P1_WGS	Breast.Cancer	III	SNPs_in	NA	134	70	0	0	194	165	20	0	0	0	0	0	0	45	0	121	0	27	0	2	0	15	0	85	0	0	11	0	0	19	169	17	0	0	26	26	105	0	0	0	0	210	0	253
DELFI	PGDX5890P1_WGS	Colorectal.Cancer	I	SNPs_in	NA	99	35	0	0	0	0	0	0	0	19	0	0	8	0	0	0	35	0	50	0	54	0	0	26	0	0	12	0	0	0	0	0	1	0	0	64	134	0	0	0	0	217	0	97
DELFI	PGDX5903P1_WGS	Colorectal.Cancer	I	SNPs_in	NA	0	65	0	0	502	0	0	0	0	3	0	0	0	10	0	0	0	0	0	0	0	0	0	0	0	0	15	0	0	0	76	4	0	0	109	0	14	0	0	0	0	46	0	32
DELFI	PGDX6249P1_WGS	Colorectal.Cancer	I	SNPs_in	0.002	386	71	73	0	0	0	0	0	0	143	0	0	0	0	0	161	0	0	0	90	86	13	0	67	0	0	29	0	0	0	0	0	1	0	364	0	93	29	0	0	0	363	0	295
DELFI	PGDX5895P1_WGS	Colorectal.Cancer	II	SNPs_in	0.0802	363	135	0	6	489	15	24	0	0	34	15	0	0	0	0	41	15	0	0	0	0	26	0	13	0	0	90	0	9	20	225	0	0	29	308	0	112	0	0	0	0	409	0	353
DELFI	PGDX5899P1_WGS	Colorectal.Cancer	II	SNPs_in	0.0056	270	48	0	0	309	27	97	0	26	61	0	0	0	0	0	295	58	0	0	0	80	15	0	142	23	2	0	0	46	0	0	5	0	0	89	0	236	0	0	99	0	247	0	80
DELFI	PGDX5969P1_WGS	Colorectal.Cancer	II	SNPs_in	0.0019	175	0	0	0	0	0	13	0	0	0	0	0	0	0	0	0	0	49	0	77	0	7	0	84	0	31	1	0	0	0	0	0	3	0	197	0	0	27	10	0	0	0	0	137
DELFI	PGDX5900P1_WGS	Colorectal.Cancer	III	SNPs_in	0.0011	216	34	0	0	312	0	0	0	26	0	0	0	0	0	0	112	14	0	0	20	30	14	0	90	0	0	0	0	0	0	0	0	0	0	306	0	102	51	0	0	0	93	0	84
DELFI	PGDX5883P1_WGS	Colorectal.Cancer	IV	SNPs_in	0.0035	155	50	2	0	0	0	62	0	0	0	0	0	0	0	0	162	20	0	0	86	56	0	0	28	36	0	31	0	0	0	0	0	0	0	77	0	308	0	0	0	0	387	0	259
DELFI	PGDX13764P1_WGS	Gastric.cancer	I	SNPs_in	0.0045	6	31	0	0	0	0	0	0	0	34	0	0	0	0	0	0	17	0	37	10	0	0	0	23	0	9	55	0	0	0	0	0	0	0	24	0	0	0	0	0	0	26	0	117
DELFI	PGDX13784P1_WGS	Gastric.cancer	I	SNPs_in	NA	0	0	0	0	0	0	0	0	0	0	0	0	0	2	0	0	0	0	1	0	0	12	0	0	0	0	0	0	0	0	0	0	0	0	0	0	0	0	6	0	0	0	0	13
DELFI	PGDX10346P1_WGS	Gastric.cancer	II	SNPs_in	NA	240	5	0	0	0	0	123	0	6	0	0	0	0	22	0	0	4	0	0	127	71	0	0	59	0	14	91	0	9	0	362	0	3	0	141	0	176	0	0	0	0	91	0	298
DELFI	PGDX10351P1_WGS	Gastric.cancer	II	SNPs_in	0.0014	15	2	0	0	0	0	18	0	0	0	0	0	0	49	0	0	0	0	0	15	0	0	0	2	0	2	1	0	0	0	0	0	0	0	0	2	0	0	0	0	0	0	0	27
DELFI	PGDX13775P1_WGS	Gastric.cancer	III	SNPs_in	NA	0	0	0	0	0	3	0	0	0	0	0	0	0	0	0	0	0	0	0	0	0	0	0	0	0	0	0	5	17	0	0	3	19	0	0	0	0	0	0	2	0	0	0	89
DELFI	PGDX13787P1_WGS	Gastric.cancer	III	SNPs_in	0.0104	0	0	0	0	0	0	17	0	5	0	0	21	0	0	0	0	0	0	0	7	6	0	0	0	0	0	0	0	45	0	0	4	0	0	11	0	0	0	12	0	0	0	0	29
DELFI	PGDX15146P1_WGS	Gastric.cancer	III	SNPs_in	NA	136	10	0	0	39	0	7	0	0	0	0	0	0	0	0	335	0	0	0	32	6	5	0	47	0	0	4	0	0	0	130	0	0	0	287	0	28	87	0	0	0	19	0	104
DELFI	PGDX14551P1_WGS	Gastric.cancer	IV	SNPs_in	NA	47	0	0	0	0	0	71	0	43	18	0	0	0	22	0	0	0	0	0	0	0	0	0	47	0	0	36	14	9	69	0	26	0	0	6	0	1	76	3	0	0	8	0	196
DELFI	PGDX16584P_WGS	Healthy	NA	SNPs_in	NA	103	35	0	0	90	250	28	74	0	7	62	30	6	73	0	286	0	0	0	12	0	12	0	44	0	0	0	0	0	24	0	0	0	0	0	0	323	65	0	19	0	153	0	444
DELFI	PGDX16585P_WGS	Healthy	NA	SNPs_in	NA	124	48	0	67	156	20	0	0	0	0	0	0	2	0	0	73	0	0	0	0	0	4	0	11	0	0	0	0	0	0	0	10	0	0	69	5	0	0	0	0	0	126	0	80
DELFI	PGDX16586P_WGS	Healthy	NA	SNPs_in	NA	244	0	283	4	0	0	0	0	0	19	119	0	0	0	0	202	5	0	0	0	52	24	0	0	4	0	0	0	0	0	0	0	0	0	315	0	110	72	0	0	0	98	0	177
DELFI	PGDX16587P_WGS	Healthy	NA	SNPs_in	NA	182	18	0	0	72	68	0	0	20	0	0	0	9	38	0	150	0	0	31	116	23	0	0	73	0	0	73	0	37	0	0	0	0	0	191	0	101	69	0	0	0	0	0	463
DELFI	PGDX16588P_WGS	Healthy	NA	SNPs_in	NA	81	0	0	0	0	49	97	0	7	15	52	0	0	1	0	81	12	0	0	0	67	11	25	0	0	0	0	0	75	0	0	0	0	0	0	66	0	0	0	0	0	211	0	85
DELFI	PGDX16592P_WGS	Healthy	NA	SNPs_in	NA	40	36	0	0	0	0	1	0	0	22	0	27	0	39	0	16	2	0	0	0	66	20	0	0	0	0	0	12	0	0	0	0	0	0	168	0	0	0	0	0	0	0	0	153
DELFI	PGDX16594P_WGS	Healthy	NA	SNPs_in	NA	0	13	0	0	0	117	0	0	0	15	55	20	0	0	0	14	0	0	0	0	0	0	0	52	0	34	8	0	0	0	0	0	0	0	59	0	0	0	0	0	0	0	0	80
DELFI	PGDX17940P_WGS	Healthy	NA	SNPs_in	NA	143	0	0	0	0	0	0	0	37	0	84	0	7	0	0	128	0	0	30	66	0	0	0	97	0	0	55	0	0	0	0	0	0	0	54	0	24	124	6	0	0	130	0	114
DELFI	PGDX17941P_WGS	Healthy	NA	SNPs_in	NA	0	0	0	0	0	0	0	0	0	0	0	0	0	14	0	0	0	0	0	2	0	0	0	60	0	51	37	3	0	0	0	0	0	0	0	0	19	29	7	0	0	148	0	87
DELFI	PGDX17942P_WGS	Healthy	NA	SNPs_in	NA	21	0	0	0	0	0	61	0	0	0	23	0	0	27	0	57	0	0	54	94	0	0	0	0	14	0	0	0	0	0	0	1	0	24	16	0	0	0	0	63	0	76	0	78
DELFI	PGDX17943P_WGS	Healthy	NA	SNPs_in	NA	39	2	0	0	0	0	0	0	0	0	0	0	0	6	33	0	16	0	0	0	25	0	0	4	9	0	38	0	0	0	78	4	0	0	0	0	0	4	7	13	0	25	0	66
DELFI	PGDX17944P_WGS	Healthy	NA	SNPs_in	NA	127	0	0	0	0	0	0	0	14	0	0	0	0	0	0	0	20	0	0	0	0	0	0	0	0	14	42	0	0	36	130	0	0	0	32	0	46	0	0	0	0	80	0	82
DELFI	PGDX17945P_WGS	Healthy	NA	SNPs_in	NA	0	0	0	0	0	0	0	0	9	0	43	0	5	0	0	29	0	0	0	18	1	3	0	0	0	0	6	0	0	0	0	0	0	0	12	73	122	60	3	0	0	0	0	112
DELFI	PGDX17946P_WGS	Healthy	NA	SNPs_in	NA	134	0	0	0	81	0	0	0	0	0	45	0	4	0	0	305	6	0	36	0	0	6	0	154	0	0	58	0	0	0	0	0	14	0	108	0	80	0	0	0	0	0	0	133
DELFI	PGDX17947P_WGS	Healthy	NA	SNPs_in	NA	96	0	168	6	0	0	0	38	0	0	0	0	0	7	0	174	2	0	38	0	0	0	0	0	0	0	42	8	9	0	0	0	0	0	8	145	96	63	0	0	0	0	0	210
DELFI	PGDX17948P_WGS	Healthy	NA	SNPs_in	NA	132	0	0	0	0	0	0	0	0	1	170	0	0	0	0	0	5	0	0	14	11	0	0	9	0	0	25	0	54	0	0	23	0	0	137	0	0	140	0	0	0	308	0	238
DELFI	PGDX17949P_WGS	Healthy	NA	SNPs_in	NA	87	2	0	67	0	0	0	0	0	0	137	0	0	0	0	0	0	0	0	0	47	11	0	0	4	0	26	0	0	0	49	2	5	0	0	0	72	0	5	0	0	158	0	41
DELFI	PGDX17950P_WGS	Healthy	NA	SNPs_in	NA	134	8	0	26	154	9	28	0	0	0	58	0	5	15	0	47	0	0	0	0	0	0	0	70	9	0	0	0	21	131	0	21	0	0	0	0	0	69	0	0	0	258	0	111
DELFI	PGDX17951P_WGS	Healthy	NA	SNPs_in	NA	0	5	0	10	0	15	0	63	0	0	0	0	13	48	0	92	0	0	82	0	4	0	0	36	0	0	71	0	0	0	0	0	0	0	27	13	129	2	0	7	0	54	0	250
DELFI	PGDX17952P_WGS	Healthy	NA	SNPs_in	NA	87	0	0	0	0	0	58	34	0	47	0	48	14	40	0	7	0	0	0	151	18	0	0	0	0	16	74	0	0	52	19	0	0	0	0	0	26	0	2	0	0	0	0	176
DELFI	PGDX17953P_WGS	Healthy	NA	SNPs_in	NA	130	0	0	0	104	0	2	0	0	46	69	0	0	21	0	189	0	0	0	0	0	36	0	98	0	43	54	0	0	0	0	0	0	22	82	0	0	36	12	0	0	5	0	188
DELFI	PGDX17954P_WGS	Healthy	NA	SNPs_in	NA	0	0	0	0	0	0	0	0	17	0	0	0	0	33	0	0	15	0	49	0	4	0	0	0	11	0	0	0	27	0	0	0	0	0	0	0	0	0	0	0	0	119	0	24
DELFI	PGDX17955P_WGS	Healthy	NA	SNPs_in	NA	69	0	0	0	341	0	0	0	0	38	0	0	0	28	0	135	33	0	0	47	0	0	0	0	33	6	0	0	0	79	0	2	0	0	0	0	138	0	3	0	0	0	0	172
DELFI	PGDX17956P_WGS	Healthy	NA	SNPs_in	NA	76	25	29	0	94	0	0	0	42	27	30	12	0	0	0	318	0	42	0	49	22	9	0	49	0	2	6	0	0	0	0	0	0	0	42	17	205	3	0	7	0	10	0	110
DELFI	PGDX17957P_WGS	Healthy	NA	SNPs_in	NA	75	30	0	0	0	0	0	68	0	0	0	0	0	22	0	133	18	0	0	0	33	14	0	0	28	0	44	0	32	0	0	0	0	0	33	0	212	0	0	10	0	203	0	199
DELFI	PGDX17958P_WGS	Healthy	NA	SNPs_in	NA	113	0	0	0	0	10	87	14	0	79	38	0	0	8	0	0	9	0	0	20	31	0	0	42	0	0	63	0	64	0	0	0	0	0	87	0	102	26	15	0	0	227	0	237
DELFI	PGDX17959P_WGS	Healthy	NA	SNPs_in	NA	166	0	0	0	0	0	11	0	0	0	85	71	0	31	0	380	0	3	0	0	21	7	0	31	24	5	0	0	0	48	0	0	0	0	164	0	71	18	0	0	0	0	0	261
DELFI	PGDX17961P_WGS	Healthy	NA	SNPs_in	NA	86	0	0	0	0	0	0	0	0	0	44	0	12	4	0	53	0	0	0	87	22	2	0	0	0	59	3	0	28	13	14	24	0	0	157	0	126	0	10	0	0	136	0	142
DELFI	PGDX17962P_WGS	Healthy	NA	SNPs_in	NA	59	20	0	0	0	73	22	0	0	0	81	0	2	0	0	149	23	0	0	199	0	1	0	7	4	0	0	0	10	0	0	0	0	0	0	83	0	0	0	0	0	136	0	95
DELFI	PGDX17964P_WGS	Healthy	NA	SNPs_in	NA	96	18	0	0	0	73	5	0	0	0	0	0	0	0	0	3	0	0	0	0	40	0	58	0	45	6	10	0	0	0	26	21	0	0	0	3	0	0	26	23	0	160	0	19
DELFI	PGDX17965P_WGS	Healthy	NA	SNPs_in	NA	183	59	0	63	61	0	0	0	0	0	0	24	0	13	0	0	12	0	0	78	0	2	0	175	26	0	3	0	0	18	110	0	1	0	78	0	0	27	0	0	0	183	0	199
DELFI	PGDX17966P_WGS	Healthy	NA	SNPs_in	NA	260	0	0	69	0	0	0	0	0	0	133	0	17	49	0	0	0	0	0	0	0	0	0	67	21	0	71	0	0	0	405	0	3	0	225	91	150	0	0	0	0	121	0	400
DELFI	PGDX17967P_WGS	Healthy	NA	SNPs_in	NA	2	0	0	0	0	21	2	0	0	0	0	0	0	0	39	0	0	0	0	76	0	0	22	0	22	0	3	0	0	0	0	9	8	0	0	0	0	14	7	0	0	34	0	174
DELFI	PGDX17968P_WGS	Healthy	NA	SNPs_in	NA	0	0	0	0	0	0	0	0	0	0	0	0	0	0	0	0	0	0	0	0	0	0	0	0	0	0	0	0	0	0	0	0	0	0	0	0	0	0	0	0	0	0	0	0
DELFI	PGDX17969P_WGS	Healthy	NA	SNPs_in	NA	133	0	0	0	0	0	0	0	3	0	0	36	0	0	25	0	0	0	0	0	78	0	0	55	0	0	22	0	0	0	0	10	0	0	0	0	107	33	15	0	0	65	0	123
DELFI	PGDX17971P_WGS	Healthy	NA	SNPs_in	NA	148	0	0	19	0	0	0	0	0	15	46	0	4	62	0	0	0	0	0	0	0	5	6	11	0	0	6	0	21	0	0	0	0	0	57	78	246	18	0	0	0	242	0	260
DELFI	PGDX17972P_WGS	Healthy	NA	SNPs_in	NA	295	0	0	0	0	0	0	0	0	53	9	0	0	0	0	0	32	0	0	176	33	0	0	93	0	0	76	0	0	0	8	0	0	55	0	80	277	0	10	0	0	380	0	254
DELFI	PGDX17973P_WGS	Healthy	NA	SNPs_in	NA	189	0	0	0	0	0	15	20	39	0	0	0	6	0	0	0	2	0	9	0	142	0	0	143	0	22	22	12	52	0	208	11	0	0	73	25	75	0	0	0	0	135	0	302
DELFI	PGDX17974P_WGS	Healthy	NA	SNPs_in	NA	88	22	67	0	0	28	0	14	3	24	6	15	29	0	0	176	6	0	0	0	38	0	0	0	0	0	0	0	32	0	0	0	0	0	0	23	50	0	0	0	0	33	0	202
DELFI	PGDX17975P_WGS	Healthy	NA	SNPs_in	NA	123	16	0	0	0	0	0	0	0	41	0	0	0	0	0	176	36	0	0	0	0	8	0	0	0	106	65	0	0	0	10	0	0	51	88	99	32	0	0	0	0	82	0	178
DELFI	PGDX17976P_WGS	Healthy	NA	SNPs_in	NA	11	0	0	0	0	0	18	0	0	0	0	46	0	0	36	0	6	0	11	4	18	4	0	118	0	0	64	0	0	0	92	2	7	0	0	0	0	0	3	0	0	0	21	135
DELFI	PGDX17977P_WGS	Healthy	NA	SNPs_in	NA	75	46	0	0	0	0	0	0	0	0	0	0	0	0	18	0	0	25	0	105	51	0	0	4	29	32	44	0	0	0	0	0	17	0	0	0	44	24	0	41	0	0	6	114
DELFI	PGDX17978P_WGS	Healthy	NA	SNPs_in	NA	57	0	0	0	0	0	0	0	1	0	0	0	0	0	1	0	0	0	0	62	17	0	0	0	10	26	0	0	33	0	0	21	0	0	0	0	122	79	0	93	0	350	0	49
DELFI	PGDX17979P_WGS	Healthy	NA	SNPs_in	NA	106	47	0	0	0	0	0	0	0	31	14	0	30	0	39	392	4	0	3	161	0	0	11	0	0	0	0	0	6	0	0	0	0	0	0	0	11	0	0	0	0	0	0	225
DELFI	PGDX17980P_WGS	Healthy	NA	SNPs_in	NA	297	8	0	0	160	0	0	0	0	0	0	0	0	13	0	224	0	0	0	0	0	3	0	172	0	0	116	0	0	0	0	0	0	0	54	0	144	64	0	0	0	207	0	288
DELFI	PGDX17981P_WGS	Healthy	NA	SNPs_in	NA	197	0	202	0	0	0	17	21	0	0	0	0	0	0	0	258	22	61	0	49	0	8	0	22	56	0	42	0	0	0	0	0	0	0	124	98	106	18	0	0	0	297	5	187
DELFI	PGDX17982P_WGS	Healthy	NA	SNPs_in	NA	152	0	0	0	0	0	0	0	0	0	40	0	1	0	0	0	0	31	0	95	36	0	0	0	10	0	15	0	0	0	0	0	0	0	0	0	63	21	0	0	0	141	0	119
DELFI	PGDX17983P_WGS	Healthy	NA	SNPs_in	NA	46	0	0	0	0	29	9	0	15	0	0	0	0	0	0	0	3	0	0	12	46	8	0	87	33	0	2	0	0	0	0	1	11	0	0	0	97	0	0	0	0	51	0	171
DELFI	PGDX17984P_WGS	Healthy	NA	SNPs_in	NA	30	0	0	0	0	88	0	0	58	1	8	0	0	29	0	0	0	5	0	0	26	0	0	0	14	78	31	0	0	0	0	0	0	76	0	0	226	16	0	0	0	152	0	132
DELFI	PGDX17985P_WGS	Healthy	NA	SNPs_in	NA	130	0	0	0	656	6	0	0	0	0	10	0	0	12	0	89	0	0	0	29	20	0	0	0	35	0	0	0	0	0	0	0	0	0	0	4	19	0	0	0	0	111	0	164
DELFI	PGDX17987P_WGS	Healthy	NA	SNPs_in	NA	106	13	0	0	0	0	1	0	1	11	0	0	0	4	33	153	0	0	13	28	0	0	0	111	16	0	64	0	0	0	0	0	0	0	0	0	66	19	0	0	0	118	0	278
DELFI	PGDX17988P_WGS	Healthy	NA	SNPs_in	NA	320	0	0	0	646	0	75	0	0	43	0	122	2	0	0	8	36	0	0	0	78	7	0	42	0	0	0	0	0	289	0	0	0	0	13	0	166	39	0	0	0	260	0	241
DELFI	PGDX17989P_WGS	Healthy	NA	SNPs_in	NA	0	0	0	0	0	0	0	5	1	0	20	0	0	0	0	0	0	0	69	0	0	0	0	0	0	0	12	0	0	0	11	0	0	0	0	19	0	0	8	0	0	0	0	82
DELFI	PGDX17991P_WGS	Healthy	NA	SNPs_in	NA	54	0	0	13	0	0	55	0	0	43	0	0	0	0	0	135	0	0	59	19	0	0	12	39	31	0	85	0	0	29	0	0	0	41	64	0	120	19	1	0	39	0	0	289
DELFI	PGDX18233P_WGS	Healthy	NA	SNPs_in	NA	0	1	0	0	0	0	0	0	4	0	0	0	3	0	0	0	0	0	0	0	0	9	0	0	0	0	12	0	0	0	0	0	0	0	0	0	0	0	0	0	0	0	0	22
DELFI	PGDX18234P_WGS	Healthy	NA	SNPs_in	NA	0	0	0	0	0	0	0	0	0	0	5	0	0	0	0	0	0	0	0	0	0	0	0	6	6	0	8	0	0	0	0	0	0	0	0	0	0	0	0	0	0	0	0	0
DELFI	PGDX18235P_WGS	Healthy	NA	SNPs_in	NA	0	3	0	0	0	0	0	0	0	0	0	0	0	0	0	0	0	0	0	0	0	0	0	0	0	0	0	0	0	0	0	1	1	0	0	0	0	0	0	0	2	0	0	0
DELFI	PGDX18236P_WGS	Healthy	NA	SNPs_in	NA	0	16	0	0	0	0	0	0	0	0	0	0	0	0	0	0	0	10	0	0	0	0	0	0	10	0	55	0	2	0	0	0	6	0	0	0	0	0	4	0	0	0	0	44
DELFI	PGDX18237P_WGS	Healthy	NA	SNPs_in	NA	0	0	0	0	0	0	0	0	8	0	8	33	0	0	0	0	0	17	0	0	0	0	0	0	0	0	0	0	0	0	0	0	0	0	0	0	0	0	0	0	0	0	0	27
DELFI	PGDX18238P_WGS	Healthy	NA	SNPs_in	NA	0	0	0	0	0	0	0	0	0	0	0	0	0	0	0	0	0	0	0	0	0	2	0	0	0	0	1	0	0	0	0	0	0	0	0	0	0	0	3	0	0	0	0	1
DELFI	PGDX18239P_WGS	Healthy	NA	SNPs_in	NA	0	4	0	0	0	0	0	0	0	0	3	4	0	0	0	0	0	0	0	0	0	8	0	0	0	0	3	0	0	0	0	0	0	0	1	0	0	0	2	0	0	0	0	8
DELFI	PGDX18240P_WGS	Healthy	NA	SNPs_in	NA	0	0	0	0	0	0	0	0	22	0	0	0	5	0	0	0	9	0	0	0	0	0	0	0	0	0	0	0	23	0	0	16	2	1	0	0	1	0	0	0	0	0	0	0
DELFI	PGDX18241P_WGS	Healthy	NA	SNPs_in	NA	0	0	0	0	0	0	0	0	8	39	0	0	0	0	9	0	0	0	0	0	0	0	0	0	0	0	0	0	0	0	0	15	4	0	0	1	0	0	1	15	0	3	0	45
DELFI	PGDX18242P_WGS	Healthy	NA	SNPs_in	NA	0	0	0	0	0	0	0	0	0	0	0	0	20	2	0	0	0	0	0	0	18	0	0	20	0	41	2	0	5	0	0	0	0	0	0	0	0	0	4	0	0	0	0	5
DELFI	PGDX18243P_WGS	Healthy	NA	SNPs_in	NA	0	1	0	0	0	24	0	0	0	0	21	0	11	0	0	0	22	0	0	0	0	1	0	10	0	0	0	0	6	50	0	0	0	0	0	0	0	0	0	0	0	0	0	41
DELFI	PGDX18244P_WGS	Healthy	NA	SNPs_in	NA	0	0	0	0	0	0	0	0	15	0	0	4	8	0	0	0	0	0	0	0	0	8	0	0	0	0	0	0	0	0	0	1	0	0	0	0	0	0	0	0	0	0	0	27
DELFI	PGDX18245P_WGS	Healthy	NA	SNPs_in	NA	0	0	0	0	0	0	0	0	0	0	0	0	0	0	0	0	0	14	0	0	0	0	0	0	23	0	0	0	0	0	0	0	13	0	0	0	0	0	0	0	0	0	0	0
DELFI	PGDX18246P_WGS	Healthy	NA	SNPs_in	NA	28	5	17	0	0	0	0	0	49	0	112	0	0	0	31	4	5	0	0	34	0	15	0	0	0	35	66	33	17	0	0	0	20	0	0	0	0	0	0	32	0	0	0	6
DELFI	PGDX18247P_WGS	Healthy	NA	SNPs_in	NA	0	0	0	0	0	0	0	0	8	0	0	0	0	0	0	0	0	0	0	0	0	1	0	0	0	0	0	0	26	0	0	0	0	0	0	0	0	0	0	0	0	0	0	21
DELFI	PGDX18248P_WGS	Healthy	NA	SNPs_in	NA	6	0	0	3	0	0	0	0	26	4	7	0	7	0	0	0	0	0	0	0	0	1	0	0	0	0	6	0	2	0	0	17	9	0	0	0	0	0	0	0	0	0	0	49
DELFI	PGDX18249P_WGS	Healthy	NA	SNPs_in	NA	0	0	0	0	68	26	5	7	0	0	14	0	0	0	15	28	0	0	0	0	0	0	0	2	2	0	21	0	9	0	0	0	0	0	20	0	0	0	0	0	0	26	0	147
DELFI	PGDX18251P_WGS	Healthy	NA	SNPs_in	NA	43	0	0	0	0	0	0	0	0	0	48	0	0	9	0	0	0	0	9	9	0	0	0	0	0	0	16	0	0	0	0	0	0	0	0	0	48	0	12	0	0	147	0	141
DELFI	PGDX18252P_WGS	Healthy	NA	SNPs_in	NA	0	0	0	0	0	47	20	0	23	0	0	0	0	0	0	0	0	0	0	0	0	0	0	0	0	0	13	0	0	0	0	0	8	0	0	0	0	0	0	3	0	0	0	32
DELFI	PGDX18253P_WGS	Healthy	NA	SNPs_in	NA	75	0	0	0	0	35	0	0	7	0	0	0	4	9	0	158	0	0	0	0	27	0	37	79	0	12	35	0	0	0	0	0	5	0	0	0	43	10	2	0	1	12	0	67
DELFI	PGDX18254P_WGS	Healthy	NA	SNPs_in	NA	18	0	0	0	0	0	0	0	12	14	0	0	0	0	0	0	0	0	0	0	0	0	0	0	0	32	30	0	30	0	0	0	14	0	12	0	24	0	0	0	0	0	0	109
DELFI	PGDX18255P_WGS	Healthy	NA	SNPs_in	NA	52	0	0	0	0	8	0	26	1	0	0	0	0	0	0	0	0	7	0	61	84	0	0	51	37	0	47	0	44	0	0	0	0	0	0	0	96	67	0	0	0	71	0	100
DELFI	PGDX18256P_WGS	Healthy	NA	SNPs_in	NA	77	6	0	0	0	0	0	0	0	0	0	0	0	21	0	0	0	0	0	98	0	0	0	88	27	0	0	0	0	148	62	0	0	0	45	0	75	6	0	0	0	0	0	34
DELFI	PGDX18257P_WGS	Healthy	NA	SNPs_in	NA	27	0	0	0	0	0	0	6	0	0	0	0	0	33	0	0	0	0	0	0	21	0	0	36	0	0	51	0	31	9	0	0	0	0	0	0	0	0	21	0	0	0	0	58
DELFI	PGDX18258P_WGS	Healthy	NA	SNPs_in	NA	0	0	0	0	0	0	0	0	0	0	0	0	0	0	0	0	0	0	0	0	0	12	0	0	0	1	1	0	0	0	0	7	0	0	24	42	0	0	5	0	0	0	0	14
DELFI	PGDX18259P_WGS	Healthy	NA	SNPs_in	NA	123	22	0	0	0	0	0	0	0	30	0	17	11	0	0	17	0	0	0	147	39	0	0	56	0	77	54	0	20	0	0	0	0	0	0	78	142	6	11	0	0	0	0	183
DELFI	PGDX18260P_WGS	Healthy	NA	SNPs_in	NA	87	0	0	0	390	0	0	0	0	58	0	0	0	0	0	53	0	0	0	0	0	7	0	3	0	0	94	98	0	0	0	0	0	0	7	50	51	0	0	0	0	57	0	223
DELFI	PGDX18261P_WGS	Healthy	NA	SNPs_in	NA	13	23	0	0	0	0	0	0	0	20	0	0	0	0	0	0	0	0	50	0	0	0	0	0	0	22	6	53	30	0	0	0	18	0	0	2	0	0	0	0	0	37	0	91
DELFI	PGDX18262P_WGS	Healthy	NA	SNPs_in	NA	81	0	0	0	0	0	0	0	0	31	0	0	8	0	43	0	0	0	0	33	0	8	0	0	0	38	0	0	0	0	0	0	0	0	0	0	0	108	0	0	0	0	17	26
DELFI	PGDX18263P_WGS	Healthy	NA	SNPs_in	NA	0	0	0	0	0	0	0	0	0	0	0	0	0	0	0	0	0	0	0	0	0	0	0	0	0	0	10	0	0	0	0	0	0	0	0	0	0	0	0	0	0	0	0	0
DELFI	PGDX18264P_WGS	Healthy	NA	SNPs_in	NA	102	0	0	0	0	0	0	38	0	0	0	0	0	21	0	81	0	21	60	141	20	0	0	16	0	0	0	0	0	0	0	31	0	0	28	0	0	0	0	63	0	41	0	166
DELFI	PGDX18265P_WGS	Healthy	NA	SNPs_in	NA	63	17	0	0	284	0	24	0	5	112	0	0	0	14	0	0	25	4	0	34	0	21	0	0	0	0	19	0	8	70	0	0	0	0	0	0	70	10	0	0	0	0	0	135
DELFI	PGDX18266P_WGS	Healthy	NA	SNPs_in	NA	100	17	110	0	0	17	0	0	0	43	4	0	0	18	0	0	66	0	0	51	6	5	0	106	0	0	45	0	28	0	0	0	0	0	0	0	0	77	0	0	0	189	0	74
DELFI	PGDX18267P_WGS	Healthy	NA	SNPs_in	NA	32	0	0	0	0	0	0	0	0	0	0	0	0	0	0	0	0	0	0	0	28	12	0	0	0	0	53	0	0	0	227	0	14	0	108	0	113	11	0	0	0	0	0	191
DELFI	PGDX18268P_WGS	Healthy	NA	SNPs_in	NA	121	0	0	0	0	0	0	35	0	0	0	0	0	0	66	0	35	0	68	5	0	0	0	0	0	0	43	0	36	72	0	0	32	0	9	0	0	0	0	0	0	164	0	228
DELFI	PGDX18269P_WGS	Healthy	NA	SNPs_in	NA	73	25	0	0	0	0	0	0	0	0	47	0	0	0	0	0	0	0	0	29	0	33	0	0	0	0	0	0	0	0	0	0	0	0	41	117	44	0	0	0	0	252	0	259
DELFI	PGDX18270P_WGS	Healthy	NA	SNPs_in	NA	32	1	0	2	0	0	12	0	19	0	28	0	0	22	0	0	0	0	0	13	0	5	0	0	41	0	11	0	0	0	0	0	0	0	0	0	0	0	0	1	0	152	0	74
DELFI	PGDX18271P_WGS	Healthy	NA	SNPs_in	NA	0	0	0	0	0	0	0	0	0	0	0	0	0	30	0	0	18	0	0	0	34	8	0	0	0	0	16	0	0	0	0	22	0	0	0	0	0	7	21	5	0	0	0	44
DELFI	PGDX18272P_WGS	Healthy	NA	SNPs_in	NA	0	0	0	0	0	0	0	0	0	0	0	21	0	0	0	0	0	0	0	0	0	11	0	0	0	0	0	0	10	0	0	0	0	2	0	0	0	0	0	0	0	0	0	69
DELFI	PGDX18273P_WGS	Healthy	NA	SNPs_in	NA	0	0	0	0	0	12	0	0	0	0	42	0	0	0	0	0	0	0	16	0	1	0	0	0	0	0	1	0	0	0	0	0	26	0	0	0	0	0	0	0	0	0	0	47
DELFI	PGDX18279P_WGS	Healthy	NA	SNPs_in	NA	0	0	0	3	0	0	11	0	11	0	0	0	0	11	0	64	1	0	0	23	42	1	0	0	0	0	0	0	0	0	0	32	2	0	19	0	0	0	0	0	0	0	0	98
DELFI	PGDX18280P_WGS	Healthy	NA	SNPs_in	NA	113	20	0	0	0	0	6	0	0	0	0	0	0	0	0	9	22	0	12	123	3	19	0	0	60	0	45	58	0	0	291	0	0	0	69	0	0	23	0	0	0	0	0	263
DELFI	PGDX18281P_WGS	Healthy	NA	SNPs_in	NA	54	0	0	0	0	0	0	0	0	9	9	0	0	0	0	0	0	0	0	0	0	6	0	39	0	31	19	0	0	0	0	0	28	0	0	58	29	0	14	0	0	60	0	32
DELFI	PGDX18282P_WGS	Healthy	NA	SNPs_in	NA	84	27	0	0	0	28	0	0	0	0	60	102	0	31	0	113	20	0	0	0	7	2	0	31	0	23	0	0	0	0	0	0	2	0	0	0	0	0	0	0	0	20	0	18
DELFI	PGDX18283P_WGS	Healthy	NA	SNPs_in	NA	123	0	0	0	0	0	18	0	0	78	0	0	0	0	0	0	0	0	75	16	9	0	0	0	0	0	35	0	27	0	0	0	0	0	140	2	0	66	0	0	0	85	0	204
DELFI	PGDX18288P_WGS	Healthy	NA	SNPs_in	NA	0	0	0	0	0	128	0	0	0	0	50	0	0	24	0	0	7	0	0	0	16	4	0	7	0	0	0	0	0	0	154	0	0	0	80	82	0	41	0	0	0	219	0	210
DELFI	PGDX18326P_WGS	Healthy	NA	SNPs_in	NA	0	0	0	0	0	0	0	0	0	0	0	0	0	0	0	0	2	0	0	0	0	3	0	0	0	4	0	0	35	0	0	0	7	0	0	0	0	0	0	0	0	0	0	0
DELFI	PGDX18327P_WGS	Healthy	NA	SNPs_in	NA	0	0	0	0	0	0	0	0	0	8	0	0	0	0	0	0	0	0	0	0	0	0	0	0	0	0	0	0	3	0	0	0	1	0	0	0	0	0	0	0	0	0	0	29
DELFI	PGDX18328P_WGS	Healthy	NA	SNPs_in	NA	157	17	0	0	0	16	0	0	0	68	0	0	0	0	0	9	24	0	0	7	18	17	0	48	12	52	0	0	0	0	0	0	0	0	0	0	146	0	0	0	24	181	0	240
DELFI	PGDX18329P_WGS	Healthy	NA	SNPs_in	NA	0	0	0	0	0	0	0	0	0	0	0	0	0	0	0	0	0	0	0	0	0	19	30	0	0	0	0	0	0	0	0	0	4	0	0	0	51	0	0	0	0	15	15	21
DELFI	PGDX18330P_WGS	Healthy	NA	SNPs_in	NA	218	0	0	0	340	0	0	0	0	0	0	15	0	10	0	0	18	0	0	0	21	0	0	0	0	0	41	0	0	0	80	0	19	0	22	49	55	0	0	0	0	143	0	0
DELFI	PGDX18331P_WGS	Healthy	NA	SNPs_in	NA	27	0	0	0	0	0	0	0	0	0	0	0	0	17	0	0	0	0	0	13	0	0	0	51	0	105	14	0	11	12	88	7	0	0	5	0	8	26	0	0	0	0	0	38
DELFI	PGDX18332P_WGS	Healthy	NA	SNPs_in	NA	162	7	0	0	0	0	0	0	0	0	0	0	0	0	0	0	0	0	90	0	37	0	0	26	0	0	27	0	5	0	0	0	0	0	125	6	0	100	0	0	0	179	0	214
DELFI	PGDX18333P_WGS	Healthy	NA	SNPs_in	NA	82	0	0	0	0	0	24	0	4	0	0	0	0	0	0	0	0	0	0	44	21	1	0	44	0	0	24	0	0	0	10	0	0	0	137	0	49	0	28	0	0	348	0	61
DELFI	PGDX18334P_WGS	Healthy	NA	SNPs_in	NA	37	0	0	0	0	0	0	0	0	0	0	0	0	0	0	0	10	0	0	0	17	0	2	49	0	17	54	0	0	0	0	0	13	4	0	0	0	0	0	0	0	44	0	27
DELFI	PGDX18346P_WGS	Healthy	NA	SNPs_in	NA	0	0	0	0	0	0	0	0	6	0	0	0	0	0	0	0	0	0	0	0	0	0	0	0	0	9	10	0	13	0	0	0	0	0	0	0	0	0	0	0	0	0	0	0
DELFI	PGDX18347P_WGS	Healthy	NA	SNPs_in	NA	0	0	0	0	0	14	0	0	0	0	0	0	1	1	0	0	0	0	0	0	0	5	0	13	0	0	22	0	0	0	0	9	5	0	6	0	0	65	4	0	0	33	0	34
DELFI	PGDX18348P_WGS	Healthy	NA	SNPs_in	NA	138	0	0	0	0	53	0	69	0	43	0	0	3	37	0	103	8	0	0	11	0	5	0	0	0	15	50	0	6	0	0	4	0	0	97	0	76	13	10	0	0	0	0	217
DELFI	PGDX18349P_WGS	Healthy	NA	SNPs_in	NA	56	0	0	0	0	0	0	7	21	51	0	0	5	0	33	57	4	0	0	20	0	20	0	0	0	0	28	19	0	0	0	0	0	0	33	0	0	0	11	0	0	124	0	126
DELFI	PGDX18417P_WGS	Healthy	NA	SNPs_in	NA	0	0	0	0	0	0	0	0	0	0	0	0	0	0	0	0	0	0	0	0	0	0	0	0	0	0	0	0	0	0	0	0	0	0	0	0	0	0	0	0	0	0	0	0
DELFI	PGDX18418P_WGS	Healthy	NA	SNPs_in	NA	0	0	0	0	0	0	0	0	0	0	0	0	0	0	0	0	0	0	0	0	0	0	0	0	0	0	0	0	0	0	0	0	0	0	0	0	0	0	0	0	0	0	0	0
DELFI	PGDX18419P_WGS	Healthy	NA	SNPs_in	NA	0	0	0	0	0	0	0	0	0	0	0	0	0	0	0	0	0	0	0	0	0	0	0	0	0	0	0	0	0	0	0	0	0	0	0	0	0	0	0	0	0	0	0	0
DELFI	PGDX18420P_WGS	Healthy	NA	SNPs_in	NA	0	0	0	0	0	0	0	0	0	0	0	0	0	0	0	0	0	0	0	0	0	0	0	0	0	0	0	0	0	0	0	0	0	0	0	0	0	0	0	0	0	0	0	0
DELFI	PGDX18421P_WGS	Healthy	NA	SNPs_in	NA	0	0	0	0	0	0	0	0	0	0	0	0	0	0	0	0	0	0	0	0	0	0	0	0	0	0	0	0	0	0	0	0	0	0	0	0	0	0	0	0	0	0	0	0
DELFI	PGDX18422P_WGS	Healthy	NA	SNPs_in	NA	0	0	0	0	0	0	0	0	0	0	0	0	0	0	0	0	0	0	0	0	0	0	0	0	0	0	0	0	0	0	0	0	0	0	0	0	0	0	0	0	0	0	0	0
DELFI	PGDX18423P_WGS	Healthy	NA	SNPs_in	NA	0	0	0	0	0	0	0	0	0	0	0	0	0	0	0	0	0	0	0	0	0	0	0	0	0	0	0	0	0	0	0	0	0	0	0	0	0	0	0	0	0	0	0	2
DELFI	PGDX18424P_WGS	Healthy	NA	SNPs_in	NA	0	0	0	0	0	0	0	0	0	0	0	0	0	0	0	0	0	0	0	0	0	0	0	0	0	0	0	0	0	0	0	0	0	0	0	0	0	0	0	0	0	0	0	0
DELFI	PGDX18425P_WGS	Healthy	NA	SNPs_in	NA	0	0	0	0	0	0	0	0	0	0	0	0	0	0	0	0	0	0	0	0	0	0	0	0	0	0	0	0	0	0	0	0	0	0	0	0	0	0	0	0	0	0	0	0
DELFI	PGDX18426P_WGS	Healthy	NA	SNPs_in	NA	0	0	0	0	0	0	0	0	0	0	0	0	0	0	0	0	0	0	0	0	0	0	0	0	0	0	0	0	0	1	0	2	0	0	0	0	0	0	0	0	0	0	0	0
DELFI	PGDX18427P_WGS	Healthy	NA	SNPs_in	NA	0	0	0	0	0	0	0	0	0	0	0	0	0	0	0	0	0	0	0	0	0	0	0	0	0	0	0	0	0	0	0	2	0	0	0	0	0	0	0	0	0	0	0	1
DELFI	PGDX18428P_WGS	Healthy	NA	SNPs_in	NA	0	0	0	0	0	0	0	0	0	0	0	0	0	0	0	0	0	0	0	0	0	0	0	0	0	0	3	0	0	0	0	0	0	0	0	0	0	0	0	0	0	0	0	15
DELFI	PGDX18429P_WGS	Healthy	NA	SNPs_in	NA	0	0	0	0	0	0	0	0	0	0	0	4	0	0	0	0	0	0	0	0	0	0	0	0	0	0	0	0	0	0	0	0	0	0	0	0	0	0	0	0	0	0	0	0
DELFI	PGDX18430P_WGS	Healthy	NA	SNPs_in	NA	0	0	0	0	0	0	0	0	0	0	0	0	0	0	0	0	0	0	0	0	0	0	0	0	0	0	0	0	0	0	0	20	0	0	0	0	0	0	0	0	0	0	0	0
DELFI	PGDX18431P_WGS	Healthy	NA	SNPs_in	NA	0	0	0	0	0	0	0	0	0	0	0	0	0	0	0	0	0	0	0	0	0	0	0	0	0	0	0	0	0	0	0	0	0	0	0	0	0	0	10	0	0	0	0	0
DELFI	PGDX18432P_WGS	Healthy	NA	SNPs_in	NA	0	0	0	0	0	0	0	0	0	0	0	0	0	0	4	0	0	0	0	0	0	0	0	0	0	0	0	0	0	0	0	0	0	0	0	0	11	0	0	0	0	0	0	0
DELFI	PGDX18433P_WGS	Healthy	NA	SNPs_in	NA	0	0	0	0	0	0	0	0	0	0	0	0	0	0	0	0	0	0	0	0	0	3	0	0	0	0	0	0	0	0	0	0	0	0	0	0	0	0	0	0	0	0	0	0
DELFI	PGDX18434P_WGS	Healthy	NA	SNPs_in	NA	0	0	0	0	0	0	0	0	1	0	0	0	0	0	0	0	0	0	0	0	1	0	0	0	0	0	1	0	0	2	0	0	0	0	0	0	0	0	0	7	0	0	0	0
DELFI	PGDX18435P_WGS	Healthy	NA	SNPs_in	NA	0	0	0	0	0	0	0	0	0	0	0	0	0	0	0	0	0	0	0	0	0	0	0	0	0	0	22	0	0	5	0	0	0	0	0	0	0	0	0	0	0	0	0	0
DELFI	PGDX18436P_WGS	Healthy	NA	SNPs_in	NA	0	0	0	0	0	0	0	0	0	0	0	0	7	0	0	0	0	0	0	0	0	0	0	0	0	0	0	0	0	4	0	2	0	0	0	0	0	0	1	0	0	0	0	0
DELFI	PGDX18437P_WGS	Healthy	NA	SNPs_in	NA	0	0	0	0	0	0	0	0	0	0	0	0	0	0	0	0	0	0	0	0	0	0	0	0	0	0	0	0	0	0	0	0	0	0	0	0	0	0	0	0	0	0	0	0
DELFI	PGDX18438P_WGS	Healthy	NA	SNPs_in	NA	0	0	0	0	0	0	0	0	0	0	0	0	0	0	0	0	0	0	0	0	0	0	0	0	0	0	0	0	0	0	0	0	0	0	0	0	0	0	0	0	0	0	0	0
DELFI	PGDX18439P_WGS	Healthy	NA	SNPs_in	NA	0	0	0	0	0	0	0	0	0	0	0	0	0	0	0	0	0	0	0	0	0	0	0	0	0	0	0	0	0	0	0	3	0	0	0	0	0	0	0	0	0	0	0	0
DELFI	PGDX18440P_WGS	Healthy	NA	SNPs_in	NA	0	0	0	0	0	0	0	0	0	0	0	0	0	0	0	0	0	0	0	0	6	3	0	29	0	0	0	0	0	0	0	6	0	8	0	0	0	0	0	0	0	5	0	0
DELFI	PGDX18441P_WGS	Healthy	NA	SNPs_in	NA	0	0	0	0	0	0	0	0	0	0	0	0	0	0	0	0	0	0	0	0	0	14	0	0	0	0	0	0	0	0	0	3	0	0	0	0	0	0	0	0	0	0	0	1
DELFI	PGDX18442P_WGS	Healthy	NA	SNPs_in	NA	0	0	0	0	0	0	0	0	0	0	0	0	0	0	0	0	0	0	0	0	1	0	0	0	0	0	9	0	0	0	0	0	0	0	0	0	0	0	5	3	0	0	0	1
DELFI	PGDX18443P_WGS	Healthy	NA	SNPs_in	NA	0	0	0	0	0	0	0	0	0	0	0	0	0	0	0	0	0	0	0	0	0	0	0	0	0	0	0	0	0	2	0	4	0	0	0	0	0	0	0	0	0	1	0	21
DELFI	PGDX18444P_WGS	Healthy	NA	SNPs_in	NA	0	0	0	0	0	0	0	0	0	0	0	0	0	0	0	0	0	0	0	0	0	0	0	0	0	0	0	0	0	0	0	1	0	0	0	0	0	0	1	1	0	0	0	6
DELFI	PGDX18445P_WGS	Healthy	NA	SNPs_in	NA	0	0	0	0	0	0	0	0	0	0	0	0	0	0	0	0	0	0	0	0	0	0	0	0	0	0	0	0	0	0	0	0	0	0	0	0	0	0	4	0	0	0	0	8
DELFI	PGDX18446P_WGS	Healthy	NA	SNPs_in	NA	0	0	0	0	0	0	0	0	0	0	0	10	2	0	0	0	0	0	0	0	0	0	0	0	0	0	2	0	0	0	0	2	0	0	0	0	0	0	0	9	0	6	0	0
DELFI	PGDX18447P_WGS	Healthy	NA	SNPs_in	NA	0	0	0	0	0	0	0	0	0	0	0	0	0	0	0	0	0	0	0	0	0	0	0	0	0	0	0	0	0	0	0	0	0	2	0	0	0	0	0	0	0	0	0	0
DELFI	PGDX18448P_WGS	Healthy	NA	SNPs_in	NA	0	0	0	0	0	0	0	0	0	0	0	6	0	0	0	0	0	0	0	0	0	0	0	0	0	0	0	0	0	0	0	0	0	0	0	0	0	0	0	0	0	0	0	4
DELFI	PGDX18452P_WGS	Healthy	NA	SNPs_in	NA	0	0	0	0	0	0	0	0	0	0	0	17	0	0	0	0	4	0	0	0	0	6	0	0	0	0	2	0	0	0	0	0	0	0	2	0	2	0	0	0	0	0	0	24
DELFI	PGDX18453P_WGS	Healthy	NA	SNPs_in	NA	0	0	0	0	0	0	0	0	0	0	0	0	0	0	0	0	0	0	0	0	0	0	0	0	0	0	0	0	0	0	0	0	0	0	0	0	0	0	0	0	0	0	0	2
DELFI	PGDX18454P_WGS	Healthy	NA	SNPs_in	NA	0	0	0	0	0	0	0	0	0	0	0	0	0	0	0	0	0	0	0	0	0	0	0	0	0	0	0	0	0	0	0	0	0	0	0	0	0	0	0	0	0	0	0	0
DELFI	PGDX18455P_WGS	Healthy	NA	SNPs_in	NA	0	0	0	0	0	0	0	0	0	0	0	0	0	0	0	0	0	0	0	0	0	0	0	0	0	0	0	0	0	0	0	0	0	0	0	0	0	0	0	0	0	0	0	8
DELFI	PGDX18456P_WGS	Healthy	NA	SNPs_in	NA	0	0	5	0	0	0	0	0	2	0	4	0	0	0	0	0	0	0	0	0	0	0	0	0	0	0	2	0	0	0	0	0	0	0	0	0	0	0	0	0	0	0	0	0
DELFI	PGDX18457P_WGS	Healthy	NA	SNPs_in	NA	0	0	0	0	0	0	0	0	0	0	0	0	0	0	0	0	0	0	0	0	0	0	0	0	0	0	0	0	0	0	0	0	0	0	0	0	0	0	0	0	0	0	0	0
DELFI	PGDX18458P_WGS	Healthy	NA	SNPs_in	NA	0	0	0	0	0	0	0	0	0	0	0	3	0	0	0	0	0	0	0	0	0	0	0	0	0	0	0	0	0	0	0	0	0	0	0	0	0	0	0	0	0	0	0	0
DELFI	PGDX18459P_WGS	Healthy	NA	SNPs_in	NA	0	0	0	0	0	0	0	0	0	0	0	0	0	0	0	0	0	0	0	0	0	0	0	0	0	0	0	0	0	0	0	0	0	0	0	0	0	0	0	0	0	0	0	0
DELFI	PGDX18460P_WGS	Healthy	NA	SNPs_in	NA	0	0	0	0	0	0	0	0	0	0	0	0	0	0	0	0	0	0	0	0	0	5	0	0	0	0	0	0	0	0	0	0	0	0	0	0	0	0	0	0	0	0	0	0
DELFI	PGDX18461P_WGS	Healthy	NA	SNPs_in	NA	0	0	0	0	0	0	0	0	0	0	0	0	0	0	0	0	0	0	0	0	0	0	0	0	0	0	0	0	0	0	0	0	0	0	0	0	0	0	0	0	0	0	0	0
DELFI	PGDX18702P_WGS	Healthy	NA	SNPs_in	NA	0	0	0	0	0	0	0	0	0	0	1	0	0	0	0	0	0	0	0	0	0	0	0	0	0	0	0	0	0	0	0	1	0	0	0	0	0	0	0	0	0	0	5	0
DELFI	PGDX18703P_WGS	Healthy	NA	SNPs_in	NA	0	0	0	0	0	0	0	0	0	0	0	0	0	0	0	0	0	0	0	0	0	0	0	0	0	0	0	0	0	0	0	3	0	0	0	0	0	0	6	1	0	0	0	0
DELFI	PGDX18705P_WGS	Healthy	NA	SNPs_in	NA	0	0	0	0	0	0	0	0	0	0	0	0	0	0	0	0	0	8	0	0	0	0	0	0	19	0	0	0	0	0	0	0	0	0	0	0	0	0	0	0	0	0	1	0
DELFI	PGDX18706P_WGS	Healthy	NA	SNPs_in	NA	0	1	0	0	0	0	0	0	0	0	0	6	0	0	0	0	0	0	0	0	0	0	0	0	0	0	1	0	2	0	0	0	2	0	0	0	0	0	1	0	0	0	0	0
DELFI	PGDX6838P1_WGS	Lung.Cancer	I	SNPs_in	0.0013	365	37	0	0	11	0	0	0	39	43	0	62	17	0	0	545	5	0	0	42	21	17	0	188	0	0	37	0	16	0	129	0	0	0	336	0	0	29	0	0	0	88	0	316
DELFI	PGDX6962P1_WGS	Lung.Cancer	I	SNPs_in	NA	57	68	0	0	0	0	0	0	0	0	0	10	0	0	0	0	0	0	0	0	92	0	0	0	0	75	0	0	0	0	0	0	0	0	104	0	88	12	0	0	0	7	0	101
DELFI	PGDX10624P5_WGS	Lung.Cancer	IV	SNPs_in	NA	131	41	0	0	0	23	18	0	46	0	3	0	0	3	0	0	56	0	0	177	17	7	0	195	0	122	31	0	0	51	0	0	0	0	137	0	35	0	0	0	0	77	0	75
DELFI	PGDX10624P6_WGS	Lung.Cancer	IV	SNPs_in	NA	0	47	0	0	0	0	0	0	0	0	0	0	0	0	0	0	9	0	0	0	1	5	0	0	8	9	0	0	0	0	0	11	0	54	23	0	16	0	0	16	0	8	0	79
DELFI	PGDX10625P5_WGS	Lung.Cancer	IV	SNPs_in	NA	3	31	0	0	0	12	6	0	0	0	0	0	0	0	0	180	0	0	0	0	0	0	0	0	0	0	28	0	0	0	0	0	0	0	90	0	7	0	0	0	0	0	0	89
DELFI	PGDX10625P6_WGS	Lung.Cancer	IV	SNPs_in	NA	470	42	0	0	1613	0	150	0	0	54	0	0	0	20	0	328	11	25	0	6	0	0	0	153	0	0	104	0	0	0	83	0	0	0	108	0	225	0	0	0	0	183	0	331
DELFI	PGDX10626P5_WGS	Lung.Cancer	IV	SNPs_in	NA	131	69	0	0	0	22	0	0	0	0	0	0	0	0	0	108	37	0	0	0	33	14	0	194	0	12	29	0	0	0	60	0	0	0	133	0	0	0	8	0	0	295	0	185
DELFI	PGDX3502P4_WGS	Lung.Cancer	IV	SNPs_in	NA	341	64	0	0	0	0	70	0	0	0	43	0	0	0	0	181	0	0	0	138	0	5	0	94	5	0	0	0	0	174	0	0	0	0	258	0	145	0	0	0	0	167	0	357
DELFI	PGDX6841P1_WGS	Lung.Cancer	IV	SNPs_in	NA	332	39	0	0	343	0	99	0	0	0	0	0	0	0	0	290	0	0	0	13	54	0	0	221	5	0	76	0	0	0	0	22	0	19	99	0	313	0	0	0	0	436	0	321
DELFI	PGDX6857P1_WGS	Lung.Cancer	IV	SNPs_in	NA	137	116	0	0	548	30	0	0	0	0	0	0	0	35	0	89	0	0	0	35	0	2	0	0	0	0	11	0	0	0	0	0	0	0	198	84	74	42	0	0	0	274	0	53
DELFI	PGDX7348P1_WGS	Lung.Cancer	IV	SNPs_in	NA	364	80	0	0	719	0	0	0	0	0	0	0	0	53	0	303	11	0	0	9	0	14	0	145	97	0	58	0	0	0	0	0	0	0	174	0	451	0	0	0	0	440	0	393
DELFI	PGDX10574P1_WGS	Ovarian.Cancer	I	SNPs_in	NA	0	45	0	0	120	53	0	0	0	10	0	0	0	10	0	61	9	0	0	0	7	0	41	0	0	14	0	0	0	107	21	0	0	15	96	0	7	0	0	0	0	0	0	76
DELFI	PGDX6870P1_WGS	Ovarian.Cancer	II	SNPs_in	0.0021	177	77	0	0	32	278	0	0	0	79	7	0	0	12	0	102	1	10	0	101	28	16	0	180	9	0	66	0	0	0	74	0	0	0	241	0	190	63	0	0	0	411	0	469
DELFI	PGDX6865P1_WGS	Ovarian.Cancer	III	SNPs_in	0.0354	231	45	0	0	0	0	0	0	0	0	0	0	0	8	0	0	0	0	0	258	108	0	0	103	0	29	0	0	0	139	58	0	0	0	253	0	130	0	0	0	0	238	0	247
DELFI	PGDX17751P_WGS	Pancreatic.Cancer	I	SNPs_in	NA	83	0	0	0	0	0	0	7	0	0	0	78	0	0	0	104	0	0	66	0	0	0	0	83	4	0	12	0	0	0	0	0	0	0	7	16	0	0	0	0	0	0	0	280
DELFI	PGDX17750P_WGS	Pancreatic.Cancer	II	SNPs_in	NA	152	0	0	0	0	172	0	66	0	16	0	0	0	3	47	0	0	0	0	0	44	26	0	22	0	105	57	19	119	0	0	0	8	0	50	0	0	0	6	0	0	0	0	240
DELFI	PGDX17752P_WGS	Pancreatic.Cancer	II	SNPs_in	NA	104	1	0	0	0	0	0	0	0	26	0	0	0	0	0	0	0	0	0	0	20	4	0	13	0	0	0	0	0	0	0	0	0	0	0	0	0	0	0	0	0	102	0	137
DELFI	PGDX17753P_WGS	Pancreatic.Cancer	II	SNPs_in	NA	94	0	0	0	7	0	0	0	0	3	0	0	7	25	0	0	19	0	0	12	0	5	0	54	0	0	11	0	0	50	94	0	0	0	0	0	47	31	0	4	0	164	0	132
DELFI	PGDX17754P_WGS	Pancreatic.Cancer	II	SNPs_in	NA	141	0	0	0	0	0	0	0	5	55	0	0	0	0	0	10	2	0	0	36	40	0	0	0	0	0	1	0	0	20	0	0	0	0	0	49	98	18	11	0	0	0	0	206
DELFI	PGDX17755P_WGS	Pancreatic.Cancer	II	SNPs_in	NA	374	0	0	0	1468	0	0	39	4	0	0	0	0	0	0	245	4	0	0	0	4	0	0	47	25	0	49	0	6	0	0	0	0	0	125	10	0	0	5	0	0	160	0	268
DELFI	PGDX17756P_WGS	Pancreatic.Cancer	II	SNPs_in	NA	127	0	141	19	96	0	34	0	0	59	58	0	0	0	0	19	27	0	0	105	77	0	0	0	0	0	12	0	64	0	0	0	0	0	52	74	0	0	0	0	0	105	0	0
[truncated: 23 more columns]
