# Supplementary material for: Genome-wide mutational signatures in low-coverage whole genome sequencing of cell-free DNA
Source: Nat Commun. 2022 Aug 23;13:4953. doi: 10.1038/s41467-022-32598-1 (PMC9399180; doi:10.1038/s41467-022-32598-1)
Supplement: Supplementary file 3 — Supplementary Data 1-5 [file 41467_2022_32598_MOESM3_ESM.zip › t5.DELFI.50M.healthy_age.SNPs_in.csv]

SLX_barcode	downsample_target	SLX	Patient.Type	SNP.boolean	Gender	Age.at.Diagnosis	SBS1	SBS2	SBS5	SBS8	SBS12	SBS13	SBS19	SBS20	SBS22	SBS25	SBS30	SBS31	SBS32	SBS33	SBS37	SBS39	SBS43	SBS46	SBS48	SBS49	SBS53	SBS54	SBS84
PGDX16584P_WGS	5e+07	HISEQ	Healthy	SNPs_in	M	51	4445	236.1	11538	1639	2342	55.3	1484	91.5	553	432	1898	0	2440	275.5	3025	3715	553	4693	58.0	43.5	130.2	5323	648.9
PGDX16585P_WGS	5e+07	HISEQ	Healthy	SNPs_in	F	68	3762	301.2	10576	1432	2296	23.8	1373	0.0	483	0	1633	120	2245	264.3	2053	3274	510	4013	50.3	73.3	115.6	4621	325.3
PGDX16586P_WGS	5e+07	HISEQ	Healthy	SNPs_in	M	73	4195	165.4	10209	1509	2536	44.6	1381	180.8	700	101	2160	0	2558	443.5	2539	4117	530	4244	71.8	22.2	176.5	4839	549.1
PGDX16587P_WGS	5e+07	HISEQ	Healthy	SNPs_in	M	59	4482	255.9	13330	1272	2725	1.7	1415	230.2	751	0	1724	0	2823	423.2	2111	4029	645	4853	28.9	117.0	56.9	4865	560.7
PGDX16588P_WGS	5e+07	HISEQ	Healthy	SNPs_in	F	68	4103	244.3	11953	1001	1735	44.0	933	297.6	534	543	1541	499	2254	461.9	2444	3405	495	4717	19.3	71.2	170.4	4526	1029.1
PGDX16592P_WGS	5e+07	HISEQ	Healthy	SNPs_in	M	74	3860	253.3	10636	990	1971	170.3	1047	0.0	488	526	2017	345	2072	175.3	2338	2961	539	3678	48.3	21.3	85.4	4648	610.8
PGDX16594P_WGS	5e+07	HISEQ	Healthy	SNPs_in	F	75	3696	188.0	11219	789	2285	55.7	1177	0.0	593	133	1595	83	2028	243.4	1178	2994	514	3796	16.6	42.2	100.8	3906	447.9
PGDX17940P_WGS	5e+07	HISEQ	Healthy	SNPs_in	M	68	3869	11.8	11786	1275	2265	75.2	1277	114.9	697	316	1446	0	2519	467.7	1958	3055	483	3878	28.4	55.4	221.1	4292	263.7
PGDX17941P_WGS	5e+07	HISEQ	Healthy	SNPs_in	F	50	3812	180.1	10087	1468	1998	106.3	1213	224.0	662	628	1491	41	2526	349.7	2319	3255	486	3589	28.9	94.6	115.6	4449	643.3
PGDX17942P_WGS	5e+07	HISEQ	Healthy	SNPs_in	M	75	3919	168.7	11173	1830	2346	131.9	948	344.9	494	230	1160	335	2450	262.3	2614	2843	499	4005	42.0	0.0	193.4	4290	573.4
PGDX17943P_WGS	5e+07	HISEQ	Healthy	SNPs_in	F	73	3692	158.3	9809	1443	2085	150.6	838	241.8	766	205	1237	564	2328	196.3	2288	3167	585	3774	30.5	48.1	133.3	4586	758.3
PGDX17944P_WGS	5e+07	HISEQ	Healthy	SNPs_in	F	72	3794	129.3	11026	1148	1951	119.2	1205	296.7	576	360	1276	0	2322	278.2	2470	2873	475	3651	19.0	88.0	90.9	4157	502.0
PGDX17945P_WGS	5e+07	HISEQ	Healthy	SNPs_in	M	54	3648	130.4	10021	1692	1876	72.6	1201	0.0	653	0	1428	310	2045	351.2	2348	3246	397	3859	41.6	81.8	207.6	4401	0.0
PGDX17946P_WGS	5e+07	HISEQ	Healthy	SNPs_in	F	50	4248	92.6	11102	1765	2770	141.0	1542	419.7	772	0	1826	0	2955	226.6	2282	3838	618	3985	45.5	14.7	173.2	4835	320.7
PGDX17947P_WGS	5e+07	HISEQ	Healthy	SNPs_in	M	50	3852	98.5	11498	1196	2570	40.6	1089	220.1	812	323	1552	260	2609	248.9	2049	3423	521	3663	36.7	33.0	204.4	4395	280.1
PGDX17948P_WGS	5e+07	HISEQ	Healthy	SNPs_in	F	68	4097	170.0	10392	1712	2686	124.6	1410	147.5	788	136	1748	115	2251	236.7	2531	3523	615	3626	47.3	93.0	202.0	4926	527.7
PGDX17949P_WGS	5e+07	HISEQ	Healthy	SNPs_in	F	57	3888	183.4	11016	1257	2064	32.9	1276	303.1	527	944	1326	0	2608	23.2	2590	3326	383	3749	62.2	43.2	175.9	5088	395.6
PGDX17950P_WGS	5e+07	HISEQ	Healthy	SNPs_in	F	50	3940	129.1	11072	1464	1941	37.2	1323	104.2	658	259	1519	209	2451	180.9	2488	3320	451	3857	48.0	14.4	247.3	4639	177.5
PGDX17951P_WGS	5e+07	HISEQ	Healthy	SNPs_in	F	55	3864	110.6	11077	1446	2046	110.4	1239	243.6	808	256	1587	75	2908	324.2	2532	3016	441	3943	35.0	87.2	93.1	4691	461.3
PGDX17952P_WGS	5e+07	HISEQ	Healthy	SNPs_in	M	62	3974	15.6	11607	1089	2368	54.2	1332	347.3	687	761	1609	0	2451	359.0	2126	3296	516	3959	50.7	44.1	226.2	4449	394.0
PGDX17953P_WGS	5e+07	HISEQ	Healthy	SNPs_in	M	69	3758	137.5	12129	966	1547	48.5	1079	123.5	632	736	1058	443	2516	305.2	1722	3171	440	4020	31.4	83.4	55.8	4173	184.0
PGDX17954P_WGS	5e+07	HISEQ	Healthy	SNPs_in	M	60	3611	113.5	10468	1452	2552	94.3	1067	272.4	519	185	889	345	2481	244.4	2213	3157	480	3992	31.6	56.0	89.3	4028	0.0
PGDX17955P_WGS	5e+07	HISEQ	Healthy	SNPs_in	F	55	3916	0.0	12579	1679	2200	112.6	1616	368.4	625	0	1304	29	2582	293.2	1922	3535	468	4047	42.3	0.0	152.0	4794	6.7
PGDX17956P_WGS	5e+07	HISEQ	Healthy	SNPs_in	F	57	3950	254.8	10498	1304	2397	7.0	1239	85.2	712	97	1282	404	2732	401.1	2484	3354	474	3702	28.7	62.8	255.3	4584	119.0
PGDX17957P_WGS	5e+07	HISEQ	Healthy	SNPs_in	F	56	4063	230.9	11389	1546	2165	174.3	1216	469.4	675	449	1329	0	2673	0.0	2145	3395	511	4328	40.6	107.5	29.8	4919	720.9
PGDX17958P_WGS	5e+07	HISEQ	Healthy	SNPs_in	F	67	4046	113.9	12507	1388	1708	62.2	1339	283.9	587	436	1227	86	2752	400.0	2464	3347	587	4589	40.7	54.2	95.4	4632	199.8
PGDX17959P_WGS	5e+07	HISEQ	Healthy	SNPs_in	M	61	4073	93.4	11722	1226	2547	36.5	1289	196.3	622	387	1172	0	2650	294.3	2121	3754	498	4100	52.6	53.3	90.5	4617	323.7
PGDX17961P_WGS	5e+07	HISEQ	Healthy	SNPs_in	M	58	3948	86.9	12108	1545	2058	135.2	969	139.5	742	0	1492	446	2579	288.7	2454	3137	568	4339	25.7	64.7	263.6	4590	229.6
PGDX17962P_WGS	5e+07	HISEQ	Healthy	SNPs_in	M	50	3885	196.0	11047	1484	2237	139.6	1224	277.3	568	146	1115	143	2150	164.8	2626	3251	507	3897	62.3	2.8	159.7	4744	654.7
PGDX17964P_WGS	5e+07	HISEQ	Healthy	SNPs_in	M	53	3925	240.3	11164	1242	1809	182.3	1158	110.4	549	552	945	303	2298	168.6	2296	2824	577	3844	35.0	15.7	214.7	4120	611.2
PGDX17965P_WGS	5e+07	HISEQ	Healthy	SNPs_in	F	50	4123	278.9	12839	1071	2208	107.0	1050	397.4	928	137	1358	416	2771	495.5	2667	3375	433	4068	47.1	90.5	77.8	4371	626.6
PGDX17966P_WGS	5e+07	HISEQ	Healthy	SNPs_in	F	50	4653	144.7	11409	1785	2752	80.8	1431	486.3	801	610	1789	113	2944	267.6	2890	3901	553	4612	59.0	63.8	130.8	5200	561.3
PGDX17967P_WGS	5e+07	HISEQ	Healthy	SNPs_in	F	71	3555	83.9	10397	1500	1970	104.9	1199	322.0	557	331	1222	0	2237	283.6	1834	3051	551	3425	73.2	38.4	127.6	4187	519.0
PGDX17968P_WGS	5e+07	HISEQ	Healthy	SNPs_in	F	53	4162	200.6	9951	1679	2577	148.7	1168	43.4	647	586	1406	145	2954	117.6	2932	3654	519	3838	58.6	105.9	174.2	4954	689.9
PGDX17969P_WGS	5e+07	HISEQ	Healthy	SNPs_in	M	50	4065	40.4	10878	1189	2060	92.4	1090	173.9	623	364	1588	174	2343	98.4	1867	3294	475	4229	19.5	79.8	70.2	4616	392.7
PGDX17971P_WGS	5e+07	HISEQ	Healthy	SNPs_in	F	68	4108	153.6	11558	1500	2426	74.0	1280	308.4	463	577	1207	236	2551	257.7	2753	3517	458	3997	66.7	40.6	195.1	4712	650.9
PGDX17972P_WGS	5e+07	HISEQ	Healthy	SNPs_in	M	64	4745	256.3	11004	1729	2462	144.7	1463	242.9	1013	98	1438	172	3007	341.2	3497	3870	558	3924	65.3	44.9	243.0	5095	892.8
PGDX17973P_WGS	5e+07	HISEQ	Healthy	SNPs_in	F	53	4139	156.0	10855	1290	2174	130.7	1466	83.0	871	142	1390	64	2753	0.0	2414	3934	468	4605	48.6	24.4	250.0	5097	264.8
PGDX17974P_WGS	5e+07	HISEQ	Healthy	SNPs_in	M	54	4203	228.6	12015	1561	2147	111.5	710	239.3	379	459	997	674	2666	201.0	2357	3270	435	4605	24.3	52.7	150.2	4411	728.7
PGDX17975P_WGS	5e+07	HISEQ	Healthy	SNPs_in	M	50	4087	152.8	11153	1119	2579	118.9	1127	288.3	877	410	1482	66	2847	151.9	2314	3213	584	3774	20.4	49.0	177.5	4532	598.1
PGDX17976P_WGS	5e+07	HISEQ	Healthy	SNPs_in	M	60	3906	118.0	11715	1310	2064	50.7	1080	252.5	690	374	1274	114	2370	94.3	1952	3045	462	3646	14.5	29.0	201.6	4438	505.5
PGDX17977P_WGS	5e+07	HISEQ	Healthy	SNPs_in	F	57	3937	249.9	12139	1299	2129	111.6	1252	389.3	717	84	771	223	2474	314.6	1859	3082	581	4042	33.3	0.0	178.0	4516	481.9
PGDX17978P_WGS	5e+07	HISEQ	Healthy	SNPs_in	M	74	3897	0.0	11433	1318	2172	177.2	919	362.6	564	0	890	397	2581	396.4	2928	2862	392	4271	40.1	85.3	220.3	4311	693.9
PGDX17979P_WGS	5e+07	HISEQ	Healthy	SNPs_in	F	50	3965	179.3	11708	1334	2849	134.6	865	340.5	313	937	976	290	2186	130.8	2237	3274	423	4167	23.8	119.7	62.0	4606	636.9
PGDX17980P_WGS	5e+07	HISEQ	Healthy	SNPs_in	F	68	4503	202.3	13537	356	1870	52.7	1089	60.1	948	31	1069	781	2803	336.0	2177	3881	611	4957	52.1	22.3	183.4	5083	357.0
PGDX17981P_WGS	5e+07	HISEQ	Healthy	SNPs_in	F	53	4187	142.5	12310	1795	2912	200.3	1315	511.5	580	271	1456	340	2474	258.1	2570	3436	512	4124	29.7	99.8	80.4	4511	348.9
PGDX17982P_WGS	5e+07	HISEQ	Healthy	SNPs_in	M	55	4031	175.9	12432	1547	2314	62.1	735	347.5	592	0	665	678	2601	412.2	2860	3388	431	4862	49.7	70.6	33.7	4379	601.2
PGDX17983P_WGS	5e+07	HISEQ	Healthy	SNPs_in	F	53	3704	46.6	12087	749	721	21.4	1198	346.5	645	273	792	299	2670	182.7	2385	3117	452	4126	42.9	18.0	126.0	4272	147.1
PGDX17984P_WGS	5e+07	HISEQ	Healthy	SNPs_in	M	59	4172	210.5	11730	1558	2233	121.5	1120	165.4	591	0	1016	488	2780	200.2	2589	3277	429	4181	29.6	60.0	201.8	4353	441.5
PGDX17985P_WGS	5e+07	HISEQ	Healthy	SNPs_in	F	55	4013	114.4	12770	1711	1961	141.2	939	354.0	412	209	1094	463	2594	384.1	3077	3126	505	4650	35.2	50.4	238.3	4574	783.1
PGDX17987P_WGS	5e+07	HISEQ	Healthy	SNPs_in	F	60	4162	140.4	13802	1200	2190	117.1	1181	461.8	841	74	1038	201	2337	105.6	1671	3144	554	4060	48.9	27.8	160.5	4595	675.8
PGDX17988P_WGS	5e+07	HISEQ	Healthy	SNPs_in	F	75	4711	120.5	13464	1913	2254	112.3	1520	1.0	728	390	1307	364	3131	168.1	2858	4044	683	4528	55.1	44.1	191.8	5554	607.4
PGDX17989P_WGS	5e+07	HISEQ	Healthy	SNPs_in	F	62	3600	74.0	9918	1298	1859	77.1	1191	14.3	662	0	1119	203	2354	79.7	2302	2952	440	3779	79.3	35.4	134.3	4260	256.3
PGDX17991P_WGS	5e+07	HISEQ	Healthy	SNPs_in	M	64	3789	90.3	10267	1345	2669	0.0	1461	168.5	735	177	1351	0	2448	383.8	2147	3711	575	3434	46.8	94.6	104.3	4078	0.0
PGDX18233P_WGS	5e+07	HISEQ	Healthy	SNPs_in	F	57	2694	101.1	9078	750	1070	96.8	578	170.4	400	149	1039	247	1423	164.9	1536	1791	253	2476	27.9	41.7	79.9	2902	294.5
PGDX18234P_WGS	5e+07	HISEQ	Healthy	SNPs_in	M	64	2788	116.2	8006	770	1332	146.0	719	232.1	464	88	950	410	1826	43.4	1721	2112	389	2767	18.8	83.5	75.7	3502	432.7
PGDX18235P_WGS	5e+07	HISEQ	Healthy	SNPs_in	M	50	2769	135.2	8509	1099	1172	99.5	947	275.1	517	62	1011	0	1807	246.4	1568	2246	372	2986	21.4	30.9	146.3	3186	96.7
PGDX18236P_WGS	5e+07	HISEQ	Healthy	SNPs_in	F	50	3110	122.5	9903	1264	1841	22.6	1119	351.2	498	292	1252	0	2009	157.6	1393	2617	405	2705	58.3	55.7	120.4	3620	227.8
PGDX18237P_WGS	5e+07	HISEQ	Healthy	SNPs_in	M	57	2832	121.6	7801	984	2107	101.4	807	218.8	223	588	1170	112	2003	202.1	1504	2331	393	2383	26.3	65.1	104.7	3171	287.2
PGDX18238P_WGS	5e+07	HISEQ	Healthy	SNPs_in	F	75	2912	48.2	8076	1092	1491	0.0	1086	177.4	474	0	1038	0	2024	264.7	1771	2585	358	2859	22.0	19.0	101.8	3130	104.6
PGDX18239P_WGS	5e+07	HISEQ	Healthy	SNPs_in	M	53	3002	119.2	10279	646	1360	81.9	955	302.0	508	0	812	112	2077	200.6	1791	2037	455	3218	15.5	79.7	188.3	3238	271.5
PGDX18240P_WGS	5e+07	HISEQ	Healthy	SNPs_in	M	52	3160	150.6	10422	1014	1472	32.2	850	188.2	399	381	888	296	2133	262.7	1569	2580	365	3284	38.6	55.5	77.6	3656	291.3
PGDX18241P_WGS	5e+07	HISEQ	Healthy	SNPs_in	F	50	3222	182.0	8780	1274	1488	154.0	915	222.9	603	52	1079	359	2133	259.5	2353	2246	401	3093	23.6	64.4	132.0	3873	675.9
PGDX18242P_WGS	5e+07	HISEQ	Healthy	SNPs_in	F	53	3225	160.0	8478	1390	1471	56.1	1248	145.3	545	149	886	0	2209	158.4	2293	2862	433	3470	23.8	78.1	3.5	3816	389.7
PGDX18243P_WGS	5e+07	HISEQ	Healthy	SNPs_in	F	54	3445	105.0	9244	1419	1469	148.4	1044	289.3	403	501	1456	163	1933	388.3	2178	2695	314	3123	31.6	43.9	155.1	3828	509.2
PGDX18244P_WGS	5e+07	HISEQ	Healthy	SNPs_in	M	56	3167	125.4	9273	949	1836	152.6	886	254.1	350	803	1189	195	2105	185.2	1604	2482	444	3150	36.8	29.1	59.2	3475	458.1
PGDX18245P_WGS	5e+07	HISEQ	Healthy	SNPs_in	M	59	2939	146.4	9029	1033	1533	110.5	601	255.8	410	355	1101	372	1747	227.5	1877	2086	364	2561	25.8	79.0	110.0	3254	533.3
PGDX18246P_WGS	5e+07	HISEQ	Healthy	SNPs_in	F	58	3554	109.3	11375	1401	1752	116.8	1090	281.3	627	541	1279	83	2174	212.8	1761	2703	400	3242	41.0	14.3	229.6	4013	359.6
PGDX18247P_WGS	5e+07	HISEQ	Healthy	SNPs_in	M	70	3075	157.3	7346	1433	1949	90.2	1094	288.3	463	51	1292	131	1825	124.9	2095	2464	348	2741	22.0	62.4	97.3	3623	436.7
PGDX18248P_WGS	5e+07	HISEQ	Healthy	SNPs_in	F	70	3272	76.3	8638	1037	2119	51.5	786	0.0	611	0	1330	607	2437	196.6	1614	3026	552	2658	35.0	71.4	132.0	4043	0.0
PGDX18249P_WGS	5e+07	HISEQ	Healthy	SNPs_in	F	72	3585	161.0	10310	993	2550	12.2	1012	207.5	680	0	1170	269	2339	244.8	1784	3080	471	3467	30.5	3.1	120.9	4032	657.2
PGDX18251P_WGS	5e+07	HISEQ	Healthy	SNPs_in	F	59	3482	203.5	9827	857	1449	98.8	708	230.2	515	185	978	528	2466	329.6	2702	2768	361	3394	41.0	56.6	105.2	4214	449.4
PGDX18252P_WGS	5e+07	HISEQ	Healthy	SNPs_in	F	53	3399	80.0	10392	877	2089	0.0	925	33.0	588	369	1228	174	1956	371.6	1352	3063	501	3125	44.7	77.8	93.7	3861	463.4
PGDX18253P_WGS	5e+07	HISEQ	Healthy	SNPs_in	M	60	3710	174.2	10128	957	2129	0.0	1320	0.0	651	189	1101	0	2344	393.5	2156	3148	447	3666	21.0	14.9	211.0	3975	402.4
PGDX18254P_WGS	5e+07	HISEQ	Healthy	SNPs_in	M	50	3518	166.1	8911	1453	2047	96.3	1082	124.1	676	93	1392	0	2029	113.5	1953	3113	423	3736	11.5	95.0	64.7	4317	633.6
PGDX18255P_WGS	5e+07	HISEQ	Healthy	SNPs_in	M	50	3781	104.1	11322	992	1488	48.3	1352	269.1	788	129	1320	0	2491	363.0	2454	3251	430	3662	22.0	44.6	118.3	4361	160.6
PGDX18256P_WGS	5e+07	HISEQ	Healthy	SNPs_in	F	50	3915	81.9	11283	734	2205	66.3	1075	336.0	741	632	1407	162	2589	499.6	1860	3328	574	3929	40.7	61.3	128.1	4359	622.3
PGDX18257P_WGS	5e+07	HISEQ	Healthy	SNPs_in	F	65	3696	165.9	8933	1274	2629	80.5	1258	329.1	790	479	1451	44	2109	40.2	2232	3030	501	3399	39.8	37.5	223.8	4623	697.0
PGDX18258P_WGS	5e+07	HISEQ	Healthy	SNPs_in	M	51	3541	88.5	9808	1008	1412	163.4	1359	196.8	619	390	1070	86	2106	305.2	2164	2686	441	3548	37.3	92.1	38.5	3761	223.9
PGDX18259P_WGS	5e+07	HISEQ	Healthy	SNPs_in	F	50	4000	83.6	11280	1397	2122	45.3	1369	273.1	1015	0	1666	0	2837	399.4	2170	3891	520	3938	38.7	40.7	109.3	4543	43.6
PGDX18260P_WGS	5e+07	HISEQ	Healthy	SNPs_in	F	54	4019	194.4	11280	1145	1969	87.6	1352	158.4	948	16	1267	57	2506	125.3	2269	3335	417	3968	25.9	22.8	200.7	4886	384.4
PGDX18261P_WGS	5e+07	HISEQ	Healthy	SNPs_in	F	55	3676	191.9	10101	955	1466	30.0	1089	72.8	624	0	976	430	2432	234.3	2047	3088	506	3436	37.7	57.8	113.5	4249	273.5
PGDX18262P_WGS	5e+07	HISEQ	Healthy	SNPs_in	F	50	3663	52.0	9945	932	2539	109.2	941	295.3	545	499	1411	382	2187	290.3	1670	3220	521	3098	43.0	70.4	99.4	4211	410.6
PGDX18263P_WGS	5e+07	HISEQ	Healthy	SNPs_in	F	50	3226	151.7	7444	797	1947	77.6	880	243.4	498	330	1159	137	1835	283.4	1848	2367	398	2549	31.6	68.8	125.7	3478	571.4
PGDX18264P_WGS	5e+07	HISEQ	Healthy	SNPs_in	F	53	3923	171.0	9089	1514	2803	97.0	1214	358.3	688	0	1599	199	2399	95.7	2475	3395	502	3214	37.9	50.4	111.0	5193	639.9
PGDX18265P_WGS	5e+07	HISEQ	Healthy	SNPs_in	M	75	4020	91.4	10651	997	2373	54.5	1331	408.9	987	285	1819	0	2570	224.7	2309	3657	530	3602	42.9	82.1	65.6	4922	509.1
PGDX18266P_WGS	5e+07	HISEQ	Healthy	SNPs_in	M	70	4057	130.8	11228	961	2403	147.6	1478	145.7	941	84	1572	29	2531	365.4	2672	3205	463	3618	37.8	29.4	229.0	4372	135.8
PGDX18267P_WGS	5e+07	HISEQ	Healthy	SNPs_in	M	62	3912	158.5	9978	915	2081	111.4	1017	277.3	737	194	1542	345	2406	306.2	2334	3448	464	3678	36.2	38.8	162.8	4495	541.0
PGDX18268P_WGS	5e+07	HISEQ	Healthy	SNPs_in	F	61	3987	137.9	11090	1373	1584	145.7	1137	226.8	653	660	1325	0	2346	260.0	2393	2980	488	3982	34.6	58.2	232.4	4633	832.6
PGDX18269P_WGS	5e+07	HISEQ	Healthy	SNPs_in	F	49	3917	244.3	10564	1717	2572	67.5	1268	199.5	516	708	1463	178	2446	87.9	2407	3509	545	3809	42.0	84.0	38.0	4719	657.4
PGDX18270P_WGS	5e+07	HISEQ	Healthy	SNPs_in	M	58	3759	62.8	10259	1106	2440	87.2	1176	296.1	652	303	1285	0	2549	64.1	2558	2918	539	3255	39.5	7.7	239.8	4579	381.3
PGDX18271P_WGS	5e+07	HISEQ	Healthy	SNPs_in	M	50	3524	94.0	9687	957	1606	29.7	958	69.2	352	797	1195	253	2064	199.8	2042	3181	461	3563	66.3	26.0	69.8	4070	253.0
PGDX18272P_WGS	5e+07	HISEQ	Healthy	SNPs_in	F	55	3161	36.1	10619	838	1397	41.2	1022	165.3	530	0	1124	74	1941	244.8	1912	2833	497	3334	55.2	6.8	229.8	3835	298.2
PGDX18273P_WGS	5e+07	HISEQ	Healthy	SNPs_in	F	50	3562	83.0	10606	994	1793	14.9	1090	294.2	670	91	1210	0	1903	198.9	1762	2848	591	3458	28.2	12.0	146.2	4089	406.7
PGDX18279P_WGS	5e+07	HISEQ	Healthy	SNPs_in	F	50	3778	181.4	10335	1197	1913	38.4	884	242.9	667	0	1478	225	2191	0.0	1963	3206	505	3602	24.7	102.3	13.8	4711	628.4
PGDX18280P_WGS	5e+07	HISEQ	Healthy	SNPs_in	F	50	3896	178.0	12249	788	2131	65.8	1040	254.7	689	521	1362	175	2267	552.2	2274	3078	544	3984	44.0	97.5	159.3	4395	563.9
PGDX18281P_WGS	5e+07	HISEQ	Healthy	SNPs_in	F	50	3655	214.3	11568	516	1509	49.1	996	190.9	708	87	829	653	2400	202.9	2393	2907	475	3562	28.3	68.0	129.3	4153	349.7
PGDX18282P_WGS	5e+07	HISEQ	Healthy	SNPs_in	M	70	3837	77.0	10498	1299	2135	82.9	1327	162.0	723	0	1461	40	2223	79.0	2352	3418	636	3858	28.8	75.8	159.3	4538	244.3
PGDX18283P_WGS	5e+07	HISEQ	Healthy	SNPs_in	F	50	3988	176.1	12300	896	1353	89.7	1278	13.9	800	0	1000	178	2398	355.9	2112	2952	545	4472	22.9	46.4	111.8	4528	391.5
PGDX18288P_WGS	5e+07	HISEQ	Healthy	SNPs_in	F	59	3872	62.3	12115	1466	2180	122.9	1179	306.7	670	190	1309	0	2473	266.8	2374	2734	467	3457	44.3	49.4	99.9	4320	340.7
PGDX18326P_WGS	5e+07	HISEQ	Healthy	SNPs_in	F	53	3323	165.6	10532	625	1136	82.5	734	323.5	178	0	456	441	2391	226.1	1683	2371	421	3561	43.5	14.5	213.3	3822	389.0
PGDX18327P_WGS	5e+07	HISEQ	Healthy	SNPs_in	F	56	3427	34.7	12275	118	1729	23.2	1059	385.8	237	354	821	0	2317	315.6	1625	2657	456	3341	11.6	52.7	169.5	3868	42.0
PGDX18328P_WGS	5e+07	HISEQ	Healthy	SNPs_in	F	53	4004	183.3	12161	943	1823	150.0	934	374.3	90	560	761	534	2690	204.2	2325	2798	458	3639	47.2	41.2	201.5	4582	515.5
PGDX18329P_WGS	5e+07	HISEQ	Healthy	SNPs_in	F	62	3476	96.2	12405	519	1604	107.7	513	322.9	132	350	751	551	2452	300.0	1885	2336	373	3591	0.0	53.9	184.8	3580	378.2
PGDX18330P_WGS	5e+07	HISEQ	Healthy	SNPs_in	F	68	4202	84.1	11335	1100	2126	160.2	1427	0.0	852	438	1642	267	2558	205.9	2962	3182	567	3834	43.8	73.4	116.4	4873	442.5
PGDX18331P_WGS	5e+07	HISEQ	Healthy	SNPs_in	M	54	3700	10.0	9197	1005	2568	10.1	1187	0.0	734	0	1601	187	2383	251.2	2213	3077	534	3034	25.5	121.2	90.2	4410	212.7
PGDX18332P_WGS	5e+07	HISEQ	Healthy	SNPs_in	F	53	4002	173.7	10157	968	1896	59.1	1317	116.5	632	506	1547	106	2501	250.0	2386	3268	527	4392	21.6	63.2	35.8	4946	414.9
PGDX18333P_WGS	5e+07	HISEQ	Healthy	SNPs_in	F	53	3719	53.6	10547	1149	2077	86.4	1238	254.5	749	388	1536	0	2311	170.4	2606	2817	492	3581	26.6	19.9	94.2	4426	307.2
PGDX18334P_WGS	5e+07	HISEQ	Healthy	SNPs_in	M	68	3623	147.7	9421	711	1470	135.8	995	119.1	501	620	1111	564	2302	225.6	2359	2750	402	3214	34.6	78.3	147.7	4422	328.9
PGDX18346P_WGS	5e+07	HISEQ	Healthy	SNPs_in	F	50	3255	224.7	8288	560	2399	104.4	582	0.0	655	0	1361	953	1859	192.0	1430	2623	572	2866	35.2	96.6	63.6	4061	527.0
PGDX18347P_WGS	5e+07	HISEQ	Healthy	SNPs_in	M	72	3550	80.4	11476	657	1725	94.1	1098	173.0	734	158	1256	208	2101	440.1	2271	2607	491	3492	52.1	82.3	106.5	4040	521.0
PGDX18348P_WGS	5e+07	HISEQ	Healthy	SNPs_in	F	50	3998	101.0	10301	1103	2020	121.0	1165	200.8	842	285	1567	95	2603	338.2	2556	2894	551	3850	44.2	58.5	123.7	4373	578.9
PGDX18349P_WGS	5e+07	HISEQ	Healthy	SNPs_in	F	59	3920	0.0	11596	1124	1871	27.3	1130	6.6	645	287	1226	140	2489	136.4	2027	3028	547	3858	44.1	4.9	123.3	4450	234.4
PGDX18417P_WGS	5e+07	HISEQ	Healthy	SNPs_in	F	52	1782	13.8	4302	678	1006	37.2	745	71.7	248	0	612	0	1323	95.9	1374	1669	251	2146	12.7	13.0	0.0	2246	226.0
PGDX18418P_WGS	5e+07	HISEQ	Healthy	SNPs_in	F	60	1919	14.3	4028	452	1112	19.4	486	30.5	294	0	724	139	1195	61.8	1323	1699	236	1933	18.1	0.0	52.3	2351	398.3
PGDX18419P_WGS	5e+07	HISEQ	Healthy	SNPs_in	F	53	2309	134.8	5190	422	1060	49.0	772	0.0	475	0	611	127	1321	0.0	1893	1882	374	2008	16.1	44.2	78.6	2782	119.6
PGDX18420P_WGS	5e+07	HISEQ	Healthy	SNPs_in	F	51	2546	51.6	7892	348	1108	52.9	914	235.7	467	0	573	119	1620	0.0	1749	1973	388	2122	13.3	13.2	114.8	3223	41.7
PGDX18421P_WGS	5e+07	HISEQ	Healthy	SNPs_in	F	50	2413	92.8	7136	465	1175	0.0	748	89.8	386	11	670	46	1592	255.4	1436	2038	318	2291	15.8	28.6	55.5	2652	100.2
PGDX18422P_WGS	5e+07	HISEQ	Healthy	SNPs_in	F	51	2552	82.7	7144	374	996	38.4	843	40.0	551	107	637	13	1543	199.8	1547	2069	346	2567	41.0	60.1	13.9	2730	161.5
PGDX18423P_WGS	5e+07	HISEQ	Healthy	SNPs_in	F	51	2543	31.0	7011	521	1423	95.8	698	97.5	570	0	740	132	1506	117.0	1575	2037	367	2261	39.1	50.5	65.3	3177	391.6
PGDX18424P_WGS	5e+07	HISEQ	Healthy	SNPs_in	F	50	2588	93.3	7922	306	1063	74.9	767	148.2	437	0	499	0	1762	201.5	1478	1858	339	2507	32.2	32.5	104.5	2762	139.2
PGDX18425P_WGS	5e+07	HISEQ	Healthy	SNPs_in	F	54	2489	160.8	5430	488	1426	80.2	728	136.1	310	300	740	63	1499	46.1	1767	2042	337	2181	9.2	4.4	76.7	2866	335.2
PGDX18426P_WGS	5e+07	HISEQ	Healthy	SNPs_in	M	69	2918	198.7	7256	486	1557	110.0	747	42.2	599	0	874	333	2032	368.8	1856	2102	477	2685	24.1	64.1	64.6	3299	435.5
PGDX18427P_WGS	5e+07	HISEQ	Healthy	SNPs_in	F	54	2826	122.3	7840	409	1251	21.7	980	243.3	569	41	775	0	1902	120.1	1662	2353	410	2956	10.7	42.8	66.1	3151	160.5
PGDX18428P_WGS	5e+07	HISEQ	Healthy	SNPs_in	F	54	3126	122.1	9221	552	1442	50.6	945	261.6	724	0	1021	0	1825	143.7	1632	2524	465	2919	0.0	75.7	70.3	3455	418.4
PGDX18429P_WGS	5e+07	HISEQ	Healthy	SNPs_in	F	52	2957	135.1	8334	470	1781	33.5	992	77.1	552	248	1039	0	1875	172.9	1658	2354	432	2669	25.7	77.8	120.9	3152	119.6
PGDX18430P_WGS	5e+07	HISEQ	Healthy	SNPs_in	F	50	2961	108.3	7150	426	1281	68.6	952	183.9	636	113	808	0	1929	0.0	1983	2316	384	2999	28.9	50.9	134.4	3528	245.4
PGDX18431P_WGS	5e+07	HISEQ	Healthy	SNPs_in	F	50	2784	29.9	9076	392	1202	47.2	1016	212.2	510	104	862	0	1764	173.2	1434	2077	431	2644	17.0	39.1	50.0	2999	0.0
PGDX18432P_WGS	5e+07	HISEQ	Healthy	SNPs_in	F	53	3082	118.6	9008	650	1303	66.2	1141	250.4	534	146	640	106	2266	203.9	2148	2135	349	2976	0.0	43.3	120.2	3457	230.4
PGDX18433P_WGS	5e+07	HISEQ	Healthy	SNPs_in	F	50	2540	82.7	6753	165	1354	97.4	725	0.0	531	0	654	254	1466	8.0	1570	1815	352	2314	38.4	18.4	132.6	2835	156.3
PGDX18434P_WGS	5e+07	HISEQ	Healthy	SNPs_in	F	50	2648	182.6	7456	505	1444	102.7	963	226.9	562	172	521	0	1655	62.5	1516	1947	374	2432	23.1	48.9	119.2	3111	386.9
PGDX18435P_WGS	5e+07	HISEQ	Healthy	SNPs_in	F	50	2869	122.6	8929	669	1423	111.5	728	130.7	483	0	629	158	1565	142.2	1095	1695	444	2883	0.0	66.9	88.4	2636	178.4
PGDX18436P_WGS	5e+07	HISEQ	Healthy	SNPs_in	M	53	2646	119.1	7427	1189	1391	138.9	951	102.6	492	0	950	46	1830	0.0	2026	2072	383	2760	23.5	60.0	108.7	3422	242.7
PGDX18437P_WGS	5e+07	HISEQ	Healthy	SNPs_in	F	50	2652	139.3	6876	653	1322	20.6	921	119.5	387	0	678	0	1748	91.0	1493	2323	304	2484	27.7	35.2	172.8	2875	305.9
PGDX18438P_WGS	5e+07	HISEQ	Healthy	SNPs_in	F	68	2699	122.5	8054	621	1501	108.2	620	231.3	552	0	961	130	1672	198.2	1678	1887	350	2518	18.5	24.9	99.0	2902	381.8
PGDX18439P_WGS	5e+07	HISEQ	Healthy	SNPs_in	F	70	2762	91.3	8206	689	1332	52.7	805	0.0	400	406	1049	0	1522	92.0	1680	2165	352	2346	29.8	30.9	143.3	3132	289.5
PGDX18440P_WGS	5e+07	HISEQ	Healthy	SNPs_in	F	69	3444	120.2	9198	1248	1502	67.3	1292	289.0	569	113	956	0	2263	163.3	2347	2377	405	3345	32.4	19.8	204.4	3865	478.6
PGDX18441P_WGS	5e+07	HISEQ	Healthy	SNPs_in	M	62	3130	127.0	10137	841	1226	58.9	1229	96.2	594	0	666	0	1988	334.9	1739	2510	355	3228	49.1	0.0	177.0	3369	164.1
PGDX18442P_WGS	5e+07	HISEQ	Healthy	SNPs_in	M	63	3068	100.5	7104	1036	1768	73.8	1150	200.2	456	458	1071	65	1889	59.2	2204	2540	409	2763	46.2	47.7	97.3	3697	429.9
PGDX18443P_WGS	5e+07	HISEQ	Healthy	SNPs_in	F	67	3091	207.6	7441	905	1692	44.9	1060	0.0	682	0	1114	0	2234	172.7	2281	2628	400	2823	12.7	37.4	92.4	3512	163.6
PGDX18444P_WGS	5e+07	HISEQ	Healthy	SNPs_in	F	65	2997	141.2	7620	1332	1835	78.0	829	117.9	408	233	1234	0	1603	192.3	1868	2265	415	2522	16.0	34.2	25.8	3162	263.9
PGDX18445P_WGS	5e+07	HISEQ	Healthy	SNPs_in	F	61	2903	101.1	8596	683	1448	71.2	797	237.3	504	265	1218	109	1714	75.3	1439	2171	440	2695	9.8	79.2	130.4	3408	263.2
PGDX18446P_WGS	5e+07	HISEQ	Healthy	SNPs_in	F	51	3046	41.0	9497	737	1354	141.6	850	84.1	634	139	1020	0	1841	253.1	1991	1972	424	2630	42.2	41.7	131.2	3160	393.4
PGDX18447P_WGS	5e+07	HISEQ	Healthy	SNPs_in	M	52	2935	43.8	8398	821	1763	117.1	1034	268.1	505	228	1172	23	1683	143.0	1859	2186	330	2742	21.0	87.9	20.2	3338	302.5
PGDX18448P_WGS	5e+07	HISEQ	Healthy	SNPs_in	F	50	2909	151.6	7708	527	1588	94.5	865	36.5	462	295	832	264	1718	7.1	1693	2282	434	2675	55.1	53.0	61.6	3467	388.3
PGDX18452P_WGS	5e+07	HISEQ	Healthy	SNPs_in	M	72	3229	74.4	9529	860	1622	60.5	1021	139.3	634	140	1045	0	1887	240.5	1844	2366	380	2831	49.5	58.3	121.3	3603	356.2
PGDX18453P_WGS	5e+07	HISEQ	Healthy	SNPs_in	F	50	2946	124.6	7457	989	1653	123.0	891	195.0	441	252	1058	0	1640	23.5	1870	2236	363	2381	29.4	14.9	99.7	3544	392.3
PGDX18454P_WGS	5e+07	HISEQ	Healthy	SNPs_in	F	50	2666	114.1	8036	648	1098	90.1	913	77.7	400	186	665	0	1546	144.6	1470	2011	370	3020	26.1	17.2	39.8	3006	213.3
PGDX18455P_WGS	5e+07	HISEQ	Healthy	SNPs_in	M	50	2797	4.3	6932	606	1598	124.0	788	161.4	486	254	968	0	1567	0.0	1942	1995	419	2549	27.4	41.7	85.3	3351	764.4
PGDX18456P_WGS	5e+07	HISEQ	Healthy	SNPs_in	F	50	2799	67.2	8423	530	1519	60.2	1092	36.5	668	0	840	0	1804	0.0	1250	2539	535	2827	21.5	57.3	98.3	3363	123.9
PGDX18457P_WGS	5e+07	HISEQ	Healthy	SNPs_in	F	50	2970	126.2	9712	506	1387	82.3	782	249.4	466	211	804	322	1654	20.0	1468	1954	483	3093	9.6	55.8	60.0	3543	553.6
PGDX18458P_WGS	5e+07	HISEQ	Healthy	SNPs_in	F	50	2843	190.2	7788	950	972	51.1	906	172.5	523	0	893	0	1714	25.8	2373	2161	276	2435	28.8	39.3	110.6	3582	300.4
PGDX18459P_WGS	5e+07	HISEQ	Healthy	SNPs_in	F	51	2694	170.3	7647	463	929	79.8	722	151.9	636	0	483	0	1524	177.5	1577	1581	382	2692	17.4	11.5	152.2	2784	683.3
PGDX18460P_WGS	5e+07	HISEQ	Healthy	SNPs_in	M	64	3020	179.2	8504	434	1774	0.0	820	7.9	509	0	881	327	1855	248.2	1537	2325	393	2602	31.6	26.2	62.0	3060	112.3
PGDX18461P_WGS	5e+07	HISEQ	Healthy	SNPs_in	F	53	2070	28.2	5552	395	1105	81.4	801	0.0	344	0	732	0	1328	1.1	1245	1864	412	2211	22.2	21.3	90.4	2713	217.1
PGDX18702P_WGS	5e+07	HISEQ	Healthy	SNPs_in	M	60	2895	50.2	9385	927	1055	4.6	884	240.2	390	216	999	0	1648	91.7	1766	2211	282	2389	49.3	8.0	96.3	3390	97.7
PGDX18703P_WGS	5e+07	HISEQ	Healthy	SNPs_in	M	67	2842	144.6	6996	1184	1676	90.5	1064	266.5	529	0	1131	60	1816	129.2	2060	2057	394	2830	45.5	11.3	40.3	3347	211.7
PGDX18705P_WGS	5e+07	HISEQ	Healthy	SNPs_in	M	52	2936	55.2	8182	755	1787	104.9	726	316.9	527	0	1268	59	1587	201.5	1514	2102	332	2489	2.4	63.6	83.9	3059	424.0
PGDX18706P_WGS	5e+07	HISEQ	Healthy	SNPs_in	M	57	3035	149.4	7417	1172	1927	96.6	980	0.0	482	228	960	269	1935	92.9	1968	2153	427	2442	34.2	68.6	87.9	3448	309.2
