# Supplementary material for: Genome-wide mutational signatures in low-coverage whole genome sequencing of cell-free DNA
Source: Nat Commun. 2022 Aug 23;13:4953. doi: 10.1038/s41467-022-32598-1 (PMC9399180; doi:10.1038/s41467-022-32598-1)
Supplement: Supplementary file 5 — Source Data [file 41467_2022_32598_MOESM5_ESM.zip]

Archive with 141 entries (140 files):
- source_data/
- source_data/fig2e.csv
- __MACOSX/source_data/._fig2e.csv
- source_data/fig3a.csv
- __MACOSX/source_data/._fig3a.csv
- source_data/s4a.csv
- __MACOSX/source_data/._s4a.csv
- source_data/s5d.csv
- __MACOSX/source_data/._s5d.csv
- source_data/s11b.csv
- __MACOSX/source_data/._s11b.csv
- source_data/fig2d.csv
- __MACOSX/source_data/._fig2d.csv
- source_data/fig3b.csv
- __MACOSX/source_data/._fig3b.csv
- source_data/s10d.csv
- __MACOSX/source_data/._s10d.csv
- source_data/s9e.csv
- __MACOSX/source_data/._s9e.csv
- source_data/s4b.csv
- __MACOSX/source_data/._s4b.csv
- source_data/s9d.csv
- __MACOSX/source_data/._s9d.csv
- source_data/s11a.csv
- __MACOSX/source_data/._s11a.csv
- source_data/fig3c.csv
- __MACOSX/source_data/._fig3c.csv
- source_data/fig2c.csv
- __MACOSX/source_data/._fig2c.csv
- source_data/s10a.csv
- __MACOSX/source_data/._s10a.csv
- source_data/s5c.csv
- __MACOSX/source_data/._s5c.csv
- source_data/s5b.csv
- __MACOSX/source_data/._s5b.csv
- source_data/s9a.csv
- __MACOSX/source_data/._s9a.csv
- source_data/s11d.csv
- __MACOSX/source_data/._s11d.csv
- source_data/fig2b.csv
- __MACOSX/source_data/._fig2b.csv
- source_data/fig3d.csv
- __MACOSX/source_data/._fig3d.csv
- source_data/s11f.csv
- __MACOSX/source_data/._s11f.csv
- source_data/s10b.csv
- __MACOSX/source_data/._s10b.csv
- source_data/s9c.csv
- __MACOSX/source_data/._s9c.csv
- source_data/s5a.csv
- __MACOSX/source_data/._s5a.csv
- source_data/s9b.csv
- __MACOSX/source_data/._s9b.csv
- source_data/s10c.csv
- __MACOSX/source_data/._s10c.csv
- source_data/s11g.csv
- __MACOSX/source_data/._s11g.csv
- source_data/fig3e.csv
- __MACOSX/source_data/._fig3e.csv
- source_data/fig2a.csv
- __MACOSX/source_data/._fig2a.csv
- source_data/fig4f.csv
- __MACOSX/source_data/._fig4f.csv
- source_data/fig5b.csv
- __MACOSX/source_data/._fig5b.csv
- source_data/s2b.csv
- __MACOSX/source_data/._s2b.csv
- source_data/s3f.csv
- __MACOSX/source_data/._s3f.csv
- source_data/s3g.csv
- __MACOSX/source_data/._s3g.csv
- source_data/s2c.csv
- __MACOSX/source_data/._s2c.csv
- source_data/fig4g.csv
- __MACOSX/source_data/._fig4g.csv
- source_data/fig5a.csv
- __MACOSX/source_data/._fig5a.csv
- source_data/fig4e.csv
- __MACOSX/source_data/._fig4e.csv
- source_data/s15k.csv
- __MACOSX/source_data/._s15k.csv
- source_data/s3e.csv
- __MACOSX/source_data/._s3e.csv
- source_data/s2a.csv
- __MACOSX/source_data/._s2a.csv
- source_data/s3d.csv
- __MACOSX/source_data/._s3d.csv
- source_data/fig4d.csv
- __MACOSX/source_data/._fig4d.csv
- source_data/s16b.csv
- __MACOSX/source_data/._s16b.csv
- source_data/s3a.csv
- __MACOSX/source_data/._s3a.csv
- source_data/fig4a.csv
- __MACOSX/source_data/._fig4a.csv
- source_data/fig4c.csv
- __MACOSX/source_data/._fig4c.csv
- source_data/s16a.csv
- __MACOSX/source_data/._s16a.csv
- source_data/s8.csv
- __MACOSX/source_data/._s8.csv
- source_data/s3c.csv
- __MACOSX/source_data/._s3c.csv
- source_data/s3b.csv
- __MACOSX/source_data/._s3b.csv
- source_data/s15l.csv
- __MACOSX/source_data/._s15l.csv
- source_data/fig4b.csv
- __MACOSX/source_data/._fig4b.csv
- source_data/s7.csv
- __MACOSX/source_data/._s7.csv
- source_data/s3h.csv
- __MACOSX/source_data/._s3h.csv
- source_data/s14b.csv
- __MACOSX/source_data/._s14b.csv
- source_data/fig4h.csv
- __MACOSX/source_data/._fig4h.csv
- source_data/s14a.csv
- __MACOSX/source_data/._s14a.csv
- source_data/s13b.csv
- __MACOSX/source_data/._s13b.csv
- source_data/s12f.csv
- __MACOSX/source_data/._s12f.csv
- source_data/s13a.csv
- __MACOSX/source_data/._s13a.csv
- source_data/s11i.csv
- __MACOSX/source_data/._s11i.csv
- source_data/s11h.csv
- __MACOSX/source_data/._s11h.csv
- source_data/s12d.csv
- __MACOSX/source_data/._s12d.csv
- source_data/fig6.csv
- __MACOSX/source_data/._fig6.csv
- source_data/s12a.csv
- __MACOSX/source_data/._s12a.csv
- source_data/s15a-j.csv
- __MACOSX/source_data/._s15a-j.csv
- source_data/s12c.csv
- __MACOSX/source_data/._s12c.csv
- source_data/s12b.csv
- __MACOSX/source_data/._s12b.csv
