# Supplementary material for: Genome-wide mutational signatures in low-coverage whole genome sequencing of cell-free DNA
Source: Nat Commun. 2022 Aug 23;13:4953. doi: 10.1038/s41467-022-32598-1 (PMC9399180; doi:10.1038/s41467-022-32598-1)
Supplement: Supplementary file 5 — Source Data [file 41467_2022_32598_MOESM5_ESM.zip › source_data/fig2e.csv]

SBS1	SBS2	SBS5	SBS6	SBS14	SBS20	SBS21	SBS26	SBS44	SLX_barcode	MSI.status	Tumor.Fraction
0	0	0	0	0	0	1	0	0	PGDX9803P1	MSI-H	0.02542
1	0	0	0	0	0	1	1	0	PGDX9800P1	MSI-H	0.03103
0	0	0	0	0	0	0	0	0	PGDX9805P1	MSI-H	0.03482
1	0	0	0	0	1	0	0	0	PGDX9806P1	MSI-H	0.03678
1	0	1	0	0	1	1	0	0	PGDX9794P1	MSI-H	0.05802
1	0	1	0	0	1	0	0	0	PGDX9807P1	MSI-H	0.06543
1	0	0	0	0	1	0	0	0	PGDX9808P1	MSI-H	0.06775
1	0	1	0	0	1	1	0	0	PGDX9797P1	MSI-H	0.1599
1	0	1	0	0	1	1	0	0	PGDX9798P1	MSI-H	0.1901
0	0	0	0	0	0	0	0	0	PGDX9796P1	MSS	0.02765
0	0	0	0	0	0	0	0	0	PGDX9802P1	MSS	0.03095
0	0	0	0	0	0	0	0	0	PGDX9795P1	MSS	0.04741
1	0	0	0	0	0	0	1	0	PGDX9804P1	MSS	0.124
0	0	0	0	0	0	0	0	0	PGDX9799P1	MSS	0.1513
1	0	0	0	0	0	0	0	0	PGDX9809P1	MSS	0.1928
1	0	0	0	1	1	1	0	0	PGDX9801P1	MSS	0.3582
