# Supplementary material for: Genome-wide mutational signatures in low-coverage whole genome sequencing of cell-free DNA
Source: Nat Commun. 2022 Aug 23;13:4953. doi: 10.1038/s41467-022-32598-1 (PMC9399180; doi:10.1038/s41467-022-32598-1)
Supplement: Supplementary file 5 — Source Data [file 41467_2022_32598_MOESM5_ESM.zip › source_data/fig3a.csv]

PC1	PC2
-83.3151378175145	-20.2380492710955
51.8191300720899	-11.9993548431896
56.0470383183053	-15.4988591341022
-117.781087446917	-17.0200143652354
-78.4683855558383	-7.86124751755723
12.7110630019179	-7.54562288514572
-30.8128522790454	-18.30974940731
-64.9110227372521	-15.7633947579398
76.1902108690343	-25.5286117377975
16.7230865934977	-14.1114988793202
-30.8345156743139	-28.7971980740795
50.0871547585888	-22.1166307480863
-67.0117148146641	4.00941911768114
-32.437968729473	-7.89762894019949
-22.5681620822651	-9.07348617774164
17.1480257605266	-15.1064177803483
46.1542640225941	9.37760240822722
11.766424506186	11.6828408832415
62.5557927687876	-11.4893050315387
36.583374500725	4.89559387950995
24.5416279365178	14.7828433418625
-57.774962504705	23.8251178587492
46.4761744529388	2.44035100146375
6.65240778569205	20.5164571291375
16.1604393199642	16.601707629714
-23.5039408121884	44.9453663114055
11.8727066480903	9.83961969546516
21.0708482052448	5.707775900317
-15.440641781461	13.5820738757924
12.6525408052103	8.88057238290205
6.09652991846124	14.3916226645917
-35.0479541063861	23.5693464291585
35.3053166753234	1.92560711843652
34.3602626011646	3.29084558860292
6.93392682116274	14.0923063344287
