# Supplementary material for: Genome-wide mutational signatures in low-coverage whole genome sequencing of cell-free DNA
Source: Nat Commun. 2022 Aug 23;13:4953. doi: 10.1038/s41467-022-32598-1 (PMC9399180; doi:10.1038/s41467-022-32598-1)
Supplement: Supplementary file 5 — Source Data [file 41467_2022_32598_MOESM5_ESM.zip › source_data/s4a.csv]

healthy	cancer
1002	993
1089	1085
661	700
678	689
954	1124
1062	1312
863	896
1066	1196
970	1081
970	1005
667	776
641	793
645	724
784	916
363	382
804	867
1579	1707
875	926
943	1034
1291	1362
792	826
889	967
666	710
1053	1161
1096	1116
991	1070
946	908
937	1038
1088	1172
986	1081
646	698
1621	1714
4584	4548
2565	2661
7413	8217
3733	4075
3339	3317
3264	3337
6633	7187
3649	3850
2921	2853
2874	2999
4563	4945
2884	3033
2850	2629
2779	2989
3510	3603
2888	2786
671	685
849	924
1070	1112
712	794
543	554
909	951
1210	1289
868	1017
515	608
815	922
883	1039
831	854
438	501
767	861
622	653
674	758
4281	4364
2713	2723
7913	8369
4025	4148
2825	3062
3405	3462
7570	7866
3892	4057
2451	2629
2716	2861
4960	5441
2955	3149
2464	2551
2914	2949
4038	4060
2624	2886
734	716
599	675
875	955
642	660
337	382
703	772
925	956
670	744
620	676
809	881
991	1083
1056	1090
601	618
909	1039
903	976
910	910
