# Supplementary material for: Genome-wide mutational signatures in low-coverage whole genome sequencing of cell-free DNA
Source: Nat Commun. 2022 Aug 23;13:4953. doi: 10.1038/s41467-022-32598-1 (PMC9399180; doi:10.1038/s41467-022-32598-1)
Supplement: Supplementary file 5 — Source Data [file 41467_2022_32598_MOESM5_ESM.zip › source_data/s5d.csv]

SBS	spike	cosine_sim_vs_SBS1	sensitivity	sensitivity.with_cospike
SBS1	10	1	9.66002858826852	0.589965458865678
SBS2	10	0.0203148893584852	0.658789941978344	0.552920682935517
SBS3	10	0.0537262621132509	-0.00540820435660811	0.0183914468160048
SBS4	10	0.0236132143968375	-0.000987592904380198	0.181084911604924
SBS5	10	0.1942668733875	0.1797735829844	0.232536383640915
SBS6	10	0.770211583064986	0.788250208123376	0.124143362894111
SBS7a	10	0.048045100122444	0.342195603340328	0.400808651954582
SBS7b	10	0.0697453852490877	0.361195890522507	0.352766966966022
SBS7c	10	0.0236992160691476	0.458716739035516	0.521274660688385
SBS7d	10	0.0145775138713089	0.640693361199153	0.597484446823459
SBS8	10	0.0405451875440862	0.108758081944351	0.0898573670974526
SBS9	10	0.071619511470572	0.0241875229171909	0.0891891270450294
SBS10a	10	0.0178838869409009	0.423160998489393	0.434588860840795
SBS10b	10	0.225940581772108	0.722401519571172	0.550896360509497
SBS10c	10	0.0934093905921908	0	0
SBS10d	10	0.00894439274552769	0	0
SBS11	10	0.0385955354136063	0.0720947036870156	0.21388572618064
SBS12	10	0.0160469383312647	0.369014788754078	0.342897462456925
SBS13	10	0.00656828273677039	0.347135491082938	0.476653494221684
SBS14	10	0.0842991963509822	0.207906780125207	0.211994112127659
SBS15	10	0.582420791012084	0.521820075357231	0.338496690562653
SBS16	10	0.0253173042644792	0.422529664303213	0.561930145811281
SBS17a	10	0.00694562274569017	0.555687251929956	0.503311762604267
SBS17b	10	0.00211759951481037	0.726366882631729	0.816507290480334
SBS18	10	0.123048586933962	0.147375244928352	0.107283350918359
SBS19	10	0.0405623335703498	0.422091100635864	0.661107518151564
SBS20	10	0.10678745973542	0.348214889193256	0.521737762653363
SBS21	10	0.0347325877796344	0.452007517659193	0.617538840640341
SBS22	10	0.0114291655922485	0.601272961275927	0.605912634712795
SBS23	10	0.0678024124439199	0.0686331940333979	0.137004770281397
SBS24	10	0.0861872447638075	0.27778111070607	0.313512134990455
SBS25	10	0.225740969672522	0.0995133950036532	0.0495162148533815
SBS26	10	0.0517916672856703	0.0380836299084324	0.0914138969819106
SBS27	10	0.0417298610858587	0.307366936148008	0.3886497491819
SBS28	10	0.0148291403995682	0.462275606105831	0.591832281649815
SBS29	10	0.161718639577858	0.0537058431013241	0.041797510281954
SBS30	10	0.112459530288848	0.421555548311548	0.629282146032979
SBS31	10	0.0619386280509125	0.378251984580586	0.438441057810864
SBS32	10	0.198080055174446	0.49654197487893	0.555780113320506
SBS33	10	0.0342307770186176	0.702190926091171	0.61935556999311
SBS34	10	0.0378509323545955	0.607862052570343	0.618857326101772
SBS35	10	0.0216224402181338	0.056214394616038	0.178314971762518
SBS36	10	0.0431268717474876	0.00680970009314517	0.040436029226038
SBS37	10	0.0667130763839678	0.52657985297966	0.414527714998813
SBS38	10	0.0221463269636742	0.160223950305292	0.22240735330356
SBS39	10	0.0963501554729601	0.210367037796006	0.693763094656976
SBS40	10	0.0396382456487185	0	0
SBS41	10	0.0987999650169751	0.0143028306603846	0.0545192363947877
SBS42	10	0.0320828682946703	0.100680418760939	0.164799845147785
SBS43	10	0.00868656169947292	0.403750292116575	0.53055776710739
SBS44	10	0.214199973114578	0.449127641947032	0.139915632577606
SBS45	10	0.020857655176618	0.0875646382323754	0.129143115807339
SBS46	10	0.060966019125672	0.331691753733735	0.660834227278018
SBS47	10	0.0285462722583493	0.039883663871425	0.0831902570557892
SBS48	10	0.00178468970476089	0.640423128697043	0.638293313516717
SBS49	10	0.00597052594409669	0.556695280958414	0.586130339748765
SBS50	10	0.0674235693052106	0.469932216576456	0.479852624919727
SBS51	10	0.0858195970836912	0.177734353202858	0.248084371450318
SBS52	10	0.0139294508754261	0.211194658320276	0.287455100908701
SBS53	10	0.0487270553204017	0.325710797317643	0.542093183023276
SBS54	10	0.0664588749298923	0.795190086639504	0.64724041124653
SBS55	10	0.03249708450346	0.371236707921996	0.436325445824904
SBS56	10	0.0137935731060254	0.119640910028977	0.108965362815324
SBS57	10	0.104857966604849	0.107962649493874	0.210062843213279
SBS58	10	0.0832563438764966	0.287053431428848	0.338504745200112
SBS59	10	0.00720663290695628	0.583304792351673	0.745814502062322
SBS60	10	0.0114711867864503	0.353878025531795	0.398117006530917
SBS84	10	0.0445610454066985	0.186241983333869	0.565412553897981
SBS85	10	0.019479993071031	0.143764291092415	0.187610794677891
SBS86	10	0.130483612702805	0	0
SBS87	10	0.74751425433531	0	0
SBS88	10	0.0719170422091418	0	0
SBS89	10	0.0864944803999951	0	0
SBS90	10	0.0146392551551448	0	0
SBS91	10	0.0105998740106095	0	0
SBS92	10	0.119328558889661	0	0
SBS93	10	0.155677475435194	0	0
SBS94	10	0.236221418892704	0	0
SBS1	1	1	1.17810691438319	0.589965458865678
SBS2	1	0.0203148893584852	0.6515915794633	0.552920682935517
SBS3	1	0.0537262621132509	0.0623454573262467	0.0183914468160048
SBS4	1	0.0236132143968375	0.0385331988528299	0.181084911604924
SBS5	1	0.1942668733875	-0.0764040594433769	0.232536383640915
SBS6	1	0.770211583064986	0.44609167584309	0.124143362894111
SBS7a	1	0.048045100122444	0.490898055496208	0.400808651954582
SBS7b	1	0.0697453852490877	0.394330742201079	0.352766966966022
SBS7c	1	0.0236992160691476	0.477840579350242	0.521274660688385
SBS7d	1	0.0145775138713089	0.58663116115214	0.597484446823459
SBS8	1	0.0405451875440862	0.283863165709125	0.0898573670974526
SBS9	1	0.071619511470572	0.0723169123525913	0.0891891270450294
SBS10a	1	0.0178838869409009	0.579787823909795	0.434588860840795
SBS10b	1	0.225940581772108	0.573432869516196	0.550896360509497
SBS10c	1	0.0934093905921908	0	0
SBS10d	1	0.00894439274552769	0	0
SBS11	1	0.0385955354136063	0.187664365249148	0.21388572618064
SBS12	1	0.0160469383312647	0.380125400838411	0.342897462456925
SBS13	1	0.00656828273677039	0.434218868865531	0.476653494221684
SBS14	1	0.0842991963509822	0.194252369186719	0.211994112127659
SBS15	1	0.582420791012084	0.400371702055153	0.338496690562653
SBS16	1	0.0253173042644792	0.294703726096109	0.561930145811281
SBS17a	1	0.00694562274569017	0.617061135130853	0.503311762604267
SBS17b	1	0.00211759951481037	0.813799885011429	0.816507290480334
SBS18	1	0.123048586933962	0.108159144311592	0.107283350918359
SBS19	1	0.0405623335703498	0.453380540566445	0.661107518151564
SBS20	1	0.10678745973542	0.330972093067192	0.521737762653363
SBS21	1	0.0347325877796344	0.436769383832852	0.617538840640341
SBS22	1	0.0114291655922485	0.591617076072107	0.605912634712795
SBS23	1	0.0678024124439199	0.0918067100618754	0.137004770281397
SBS24	1	0.0861872447638075	0.323225448142736	0.313512134990455
SBS25	1	0.225740969672522	0.142862481248674	0.0495162148533815
SBS26	1	0.0517916672856703	0.0120249043697843	0.0914138969819106
SBS27	1	0.0417298610858587	0.260491749308163	0.3886497491819
SBS28	1	0.0148291403995682	0.404502720134412	0.591832281649815
SBS29	1	0.161718639577858	0.0826532149609525	0.041797510281954
SBS30	1	0.112459530288848	0.544485645728218	0.629282146032979
SBS31	1	0.0619386280509125	0.458880283917209	0.438441057810864
SBS32	1	0.198080055174446	0.476622361714241	0.555780113320506
SBS33	1	0.0342307770186176	0.57017528633628	0.61935556999311
SBS34	1	0.0378509323545955	0.553906212410286	0.618857326101772
SBS35	1	0.0216224402181338	0.125552731340921	0.178314971762518
SBS36	1	0.0431268717474876	0.0241299059089745	0.040436029226038
SBS37	1	0.0667130763839678	0.533898697438355	0.414527714998813
SBS38	1	0.0221463269636742	0.126176818065503	0.22240735330356
SBS39	1	0.0963501554729601	0.573028380901926	0.693763094656976
SBS40	1	0.0396382456487185	0	0
SBS41	1	0.0987999650169751	0.0524416636687175	0.0545192363947877
SBS42	1	0.0320828682946703	0.147934183125897	0.164799845147785
SBS43	1	0.00868656169947292	0.432533507433584	0.53055776710739
SBS44	1	0.214199973114578	0.318644381453434	0.139915632577606
SBS45	1	0.020857655176618	0.1136667124624	0.129143115807339
SBS46	1	0.060966019125672	0.452711192108452	0.660834227278018
SBS47	1	0.0285462722583493	0.0617115147306057	0.0831902570557892
SBS48	1	0.00178468970476089	0.626798464016883	0.638293313516717
SBS49	1	0.00597052594409669	0.53612392503193	0.586130339748765
SBS50	1	0.0674235693052106	0.375946623458646	0.479852624919727
SBS51	1	0.0858195970836912	0.32174853542514	0.248084371450318
SBS52	1	0.0139294508754261	0.393812242443151	0.287455100908701
SBS53	1	0.0487270553204017	0.477473177939975	0.542093183023276
SBS54	1	0.0664588749298923	0.779100304734015	0.64724041124653
SBS55	1	0.03249708450346	0.420799563418705	0.436325445824904
SBS56	1	0.0137935731060254	0.0615160267693667	0.108965362815324
SBS57	1	0.104857966604849	0.164803260387255	0.210062843213279
SBS58	1	0.0832563438764966	0.453933969798445	0.338504745200112
SBS59	1	0.00720663290695628	0.516226501109099	0.745814502062322
SBS60	1	0.0114711867864503	0.33137785588199	0.398117006530917
SBS84	1	0.0445610454066985	0.438043328417784	0.565412553897981
SBS85	1	0.019479993071031	0.135181194618739	0.187610794677891
SBS86	1	0.130483612702805	0	0
SBS87	1	0.74751425433531	0	0
SBS88	1	0.0719170422091418	0	0
SBS89	1	0.0864944803999951	0	0
SBS90	1	0.0146392551551448	0	0
SBS91	1	0.0105998740106095	0	0
SBS92	1	0.119328558889661	0	0
SBS93	1	0.155677475435194	0	0
SBS94	1	0.236221418892704	0	0
