# Supplementary material for: Genome-wide mutational signatures in low-coverage whole genome sequencing of cell-free DNA
Source: Nat Commun. 2022 Aug 23;13:4953. doi: 10.1038/s41467-022-32598-1 (PMC9399180; doi:10.1038/s41467-022-32598-1)
Supplement: Supplementary file 5 — Source Data [file 41467_2022_32598_MOESM5_ESM.zip › source_data/s11b.csv]

SLX_barcode	median.pointy_score
PGDX9794P1_WGS	0.754936099052429
PGDX9795P1_WGS	0.944395959377289
PGDX9796P1_WGS	0.906904280185699
PGDX9797P1_WGS	0.895023971796036
PGDX9798P1_WGS	0.719822436571121
PGDX9799P1_WGS	0.448961317539215
PGDX9800P1_WGS	0.945732623338699
PGDX9801P1_WGS	0.925571858882904
PGDX9802P1_WGS	0.879286825656891
PGDX9803P1_WGS	0.92312827706337
PGDX9804P1_WGS	0.918965667486191
PGDX9805P1_WGS	0.962685585021973
PGDX9806P1_WGS	0.0381343886256218
PGDX9807P1_WGS	0.905349552631378
PGDX9808P1_WGS	0.92531031370163
PGDX9809P1_WGS	0.951222658157349
VCPS0082P_WGS	0.04631607234478
VCPS0083P_WGS	0.0341240707784891
VCPS0084P_WGS	0.443043515086174
VCPS0085P_WGS	0.0347728319466114
VCPS0086P_WGS	0.0653323903679848
VCPS0087P_WGS	0.0333017930388451
VCPS0088P_WGS	0.0350765902549028
VCPS0089P_WGS	0.0657992251217365
VCPS0090P_WGS	0.0496643297374249
VCPS0091P_WGS	0.0756058432161808
VCPS0102P_WGS	0.0670976378023624
VCPS0103P_WGS	0.0375060066580772
VCPS0104P_WGS	0.0625288709998131
VCPS0106P_WGS	0.04752591624856
VCPS0107P_WGS	0.0390995945781469
VCPS0108P_WGS	0.052211644127965
VCPS0109P_WGS	0.0748789012432098
VCPS0110P_WGS	0.0582506824284792
VCPS0111P_WGS	0.881171494722366
VCPS0116P_WGS	0.0812661573290825
VCPS0118P_WGS	0.56666961312294
