# Supplementary material for: Genome-wide mutational signatures in low-coverage whole genome sequencing of cell-free DNA
Source: Nat Commun. 2022 Aug 23;13:4953. doi: 10.1038/s41467-022-32598-1 (PMC9399180; doi:10.1038/s41467-022-32598-1)
Supplement: Supplementary file 5 — Source Data [file 41467_2022_32598_MOESM5_ESM.zip › source_data/fig2d.csv]

Var1	SLX_barcode	value	cancer	tmb
SBS1	PGDX9794P1	811.340965602236	TRUE	40.6
SBS5	PGDX9794P1	1197.03818575505	TRUE	40.6
SBS20	PGDX9794P1	66.3832892238731	TRUE	40.6
SBS21	PGDX9794P1	72.5847932219619	TRUE	40.6
SBS1	PGDX9795P1	30.2442875163702	TRUE	10.2
SBS5	PGDX9795P1	0	TRUE	10.2
SBS20	PGDX9795P1	0	TRUE	10.2
SBS21	PGDX9795P1	0	TRUE	10.2
SBS1	PGDX9796P1	0	TRUE	10.2
SBS5	PGDX9796P1	0	TRUE	10.2
SBS20	PGDX9796P1	0	TRUE	10.2
SBS21	PGDX9796P1	0	TRUE	10.2
SBS1	PGDX9797P1	963.770036525596	TRUE	111.7
SBS5	PGDX9797P1	1484.41255012532	TRUE	111.7
SBS20	PGDX9797P1	219.917182742018	TRUE	111.7
SBS21	PGDX9797P1	67.2652442783286	TRUE	111.7
SBS1	PGDX9798P1	558.323165618991	TRUE	203.2
SBS5	PGDX9798P1	1932.56121516528	TRUE	203.2
SBS20	PGDX9798P1	74.9321346590693	TRUE	203.2
SBS21	PGDX9798P1	138.097893928753	TRUE	203.2
SBS1	PGDX9799P1	15.225196931925	TRUE	10.2
SBS5	PGDX9799P1	0	TRUE	10.2
SBS20	PGDX9799P1	0	TRUE	10.2
SBS21	PGDX9799P1	58.6920234230087	TRUE	10.2
SBS1	PGDX9800P1	316.162325414554	TRUE	152.4
SBS5	PGDX9800P1	0	TRUE	152.4
SBS20	PGDX9800P1	0	TRUE	152.4
SBS21	PGDX9800P1	135.80415756373	TRUE	152.4
SBS1	PGDX9801P1	530.652011702699	TRUE	20.3
SBS5	PGDX9801P1	0	TRUE	20.3
SBS20	PGDX9801P1	105.723590761345	TRUE	20.3
SBS21	PGDX9801P1	136.539070944561	TRUE	20.3
SBS1	PGDX9802P1	0	TRUE	0
SBS5	PGDX9802P1	0	TRUE	0
SBS20	PGDX9802P1	0	TRUE	0
SBS21	PGDX9802P1	0	TRUE	0
SBS1	PGDX9803P1	126.051271551743	TRUE	50.8
SBS5	PGDX9803P1	0	TRUE	50.8
SBS20	PGDX9803P1	0	TRUE	50.8
SBS21	PGDX9803P1	79.9983497495124	TRUE	50.8
SBS1	PGDX9804P1	428.746265471913	TRUE	20.3
SBS5	PGDX9804P1	37.3540430787712	TRUE	20.3
SBS20	PGDX9804P1	7.44733670823685	TRUE	20.3
SBS21	PGDX9804P1	28.8842088040728	TRUE	20.3
SBS1	PGDX9805P1	0	TRUE	10.2
SBS5	PGDX9805P1	0	TRUE	10.2
SBS20	PGDX9805P1	0	TRUE	10.2
SBS21	PGDX9805P1	1.82341035274352	TRUE	10.2
SBS1	PGDX9806P1	653.894642712473	TRUE	91.4
SBS5	PGDX9806P1	31.8179049227814	TRUE	91.4
SBS20	PGDX9806P1	20.762963596549	TRUE	91.4
SBS21	PGDX9806P1	57.7343314394614	TRUE	91.4
SBS1	PGDX9807P1	506.132899267947	TRUE	233.6
SBS5	PGDX9807P1	795.694770248632	TRUE	233.6
SBS20	PGDX9807P1	126.869894042126	TRUE	233.6
SBS21	PGDX9807P1	40.8951487603541	TRUE	233.6
SBS1	PGDX9808P1	361.628790200739	TRUE	40.6
SBS5	PGDX9808P1	172.070931130781	TRUE	40.6
SBS20	PGDX9808P1	53.882512268876	TRUE	40.6
SBS21	PGDX9808P1	0	TRUE	40.6
SBS1	PGDX9809P1	258.715913175672	TRUE	20.3
SBS5	PGDX9809P1	118.392806691482	TRUE	20.3
SBS20	PGDX9809P1	0	TRUE	20.3
SBS21	PGDX9809P1	51.5035619941112	TRUE	20.3
SBS1	VCPS0082P	0	FALSE	0
SBS5	VCPS0082P	0	FALSE	0
SBS20	VCPS0082P	6.29878363208862	FALSE	0
SBS21	VCPS0082P	0	FALSE	0
SBS1	VCPS0083P	0	FALSE	0
SBS5	VCPS0083P	0	FALSE	0
SBS20	VCPS0083P	0	FALSE	0
SBS21	VCPS0083P	0	FALSE	0
SBS1	VCPS0084P	0	FALSE	0
SBS5	VCPS0084P	0	FALSE	0
SBS20	VCPS0084P	0	FALSE	0
SBS21	VCPS0084P	0	FALSE	0
SBS1	VCPS0085P	0	FALSE	0
SBS5	VCPS0085P	0	FALSE	0
SBS20	VCPS0085P	0	FALSE	0
SBS21	VCPS0085P	0	FALSE	0
SBS1	VCPS0086P	3.69421562823747	FALSE	0
SBS5	VCPS0086P	0	FALSE	0
SBS20	VCPS0086P	0	FALSE	0
SBS21	VCPS0086P	0	FALSE	0
SBS1	VCPS0087P	399.759750561258	FALSE	0
SBS5	VCPS0087P	482.073409257163	FALSE	0
SBS20	VCPS0087P	0	FALSE	0
SBS21	VCPS0087P	0	FALSE	0
SBS1	VCPS0088P	0	FALSE	0
SBS5	VCPS0088P	0	FALSE	0
SBS20	VCPS0088P	0	FALSE	0
SBS21	VCPS0088P	0	FALSE	0
SBS1	VCPS0089P	4.80048726490758	FALSE	0
SBS5	VCPS0089P	23.5762828310947	FALSE	0
SBS20	VCPS0089P	15.5078649570903	FALSE	0
SBS21	VCPS0089P	0	FALSE	0
SBS1	VCPS0090P	0	FALSE	0
SBS5	VCPS0090P	0	FALSE	0
SBS20	VCPS0090P	0	FALSE	0
SBS21	VCPS0090P	2.27408514658162	FALSE	0
SBS1	VCPS0091P	128.938803698167	FALSE	0
SBS5	VCPS0091P	0	FALSE	0
SBS20	VCPS0091P	0	FALSE	0
SBS21	VCPS0091P	85.7786246400174	FALSE	0
SBS1	VCPS0102P	84.661489098935	FALSE	0
SBS5	VCPS0102P	0	FALSE	0
SBS20	VCPS0102P	18.3659961561284	FALSE	0
SBS21	VCPS0102P	56.2052253253827	FALSE	0
SBS1	VCPS0103P	63.8910437620661	FALSE	0
SBS5	VCPS0103P	0	FALSE	0
SBS20	VCPS0103P	0	FALSE	0
SBS21	VCPS0103P	26.4736956971577	FALSE	0
SBS1	VCPS0104P	86.8863530739888	FALSE	0
SBS5	VCPS0104P	0	FALSE	0
SBS20	VCPS0104P	9.56738046522697	FALSE	0
SBS21	VCPS0104P	29.2258671964174	FALSE	0
SBS1	VCPS0106P	128.648153139051	FALSE	0
SBS5	VCPS0106P	16.1567207400644	FALSE	0
SBS20	VCPS0106P	0	FALSE	0
SBS21	VCPS0106P	0	FALSE	0
SBS1	VCPS0107P	0	FALSE	0
SBS5	VCPS0107P	0	FALSE	0
SBS20	VCPS0107P	0	FALSE	0
SBS21	VCPS0107P	0	FALSE	0
SBS1	VCPS0108P	206.629012318742	FALSE	0
SBS5	VCPS0108P	667.176484834028	FALSE	0
SBS20	VCPS0108P	0	FALSE	0
SBS21	VCPS0108P	66.5828129471639	FALSE	0
SBS1	VCPS0109P	0	FALSE	0
SBS5	VCPS0109P	0	FALSE	0
SBS20	VCPS0109P	0	FALSE	0
SBS21	VCPS0109P	0	FALSE	0
SBS1	VCPS0110P	0	FALSE	0
SBS5	VCPS0110P	0	FALSE	0
SBS20	VCPS0110P	0	FALSE	0
SBS21	VCPS0110P	0	FALSE	0
SBS1	VCPS0116P	60.5666683611204	FALSE	0
SBS5	VCPS0116P	487.230235556829	FALSE	0
SBS20	VCPS0116P	32.1957959048974	FALSE	0
SBS21	VCPS0116P	0	FALSE	0
