# Supplementary material for: Genome-wide mutational signatures in low-coverage whole genome sequencing of cell-free DNA
Source: Nat Commun. 2022 Aug 23;13:4953. doi: 10.1038/s41467-022-32598-1 (PMC9399180; doi:10.1038/s41467-022-32598-1)
Supplement: Supplementary file 5 — Source Data [file 41467_2022_32598_MOESM5_ESM.zip › source_data/fig3b.csv]

SLX_barcode	variable	value	cancer	Tumor.Fraction
PGDX9794P1	PC1	-83.3151378175145	TRUE	0.05898
PGDX9795P1	PC1	51.8191300720899	TRUE	0.04553
PGDX9796P1	PC1	56.0470383183053	TRUE	0.03828
PGDX9797P1	PC1	-117.781087446917	TRUE	0.1574
PGDX9798P1	PC1	-78.4683855558383	TRUE	0.2073
PGDX9799P1	PC1	12.7110630019179	TRUE	0.1488
PGDX9800P1	PC1	-30.8128522790454	TRUE	0.03268
PGDX9801P1	PC1	-64.9110227372521	TRUE	0.3566
PGDX9802P1	PC1	76.1902108690343	TRUE	0.03162
PGDX9803P1	PC1	16.7230865934977	TRUE	0.03143
PGDX9804P1	PC1	-30.8345156743139	TRUE	0.1193
PGDX9805P1	PC1	50.0871547585888	TRUE	0.05204
PGDX9806P1	PC1	-67.0117148146641	TRUE	0.03358
PGDX9807P1	PC1	-32.437968729473	TRUE	0.07591
PGDX9808P1	PC1	-22.5681620822651	TRUE	0.07151
PGDX9809P1	PC1	17.1480257605266	TRUE	0.1941
VCPS0082P	PC1	46.1542640225941	FALSE	0.01015
VCPS0083P	PC1	11.766424506186	FALSE	0.03014
VCPS0084P	PC1	62.5557927687876	FALSE	0.02429
VCPS0085P	PC1	36.583374500725	FALSE	0.02705
VCPS0086P	PC1	24.5416279365178	FALSE	0.01159
VCPS0087P	PC1	-57.774962504705	FALSE	0.0194
VCPS0088P	PC1	46.4761744529388	FALSE	0.009864
VCPS0089P	PC1	6.65240778569205	FALSE	0.01842
VCPS0090P	PC1	16.1604393199642	FALSE	0.02037
VCPS0091P	PC1	-23.5039408121884	FALSE	0.01272
VCPS0102P	PC1	11.8727066480903	FALSE	0.03165
VCPS0103P	PC1	21.0708482052448	FALSE	0.02898
VCPS0104P	PC1	-15.440641781461	FALSE	0.01759
VCPS0106P	PC1	12.6525408052103	FALSE	0.03131
VCPS0107P	PC1	6.09652991846124	FALSE	0.03447
VCPS0108P	PC1	-35.0479541063861	FALSE	0.04669
VCPS0109P	PC1	35.3053166753234	FALSE	0.01901
VCPS0110P	PC1	34.3602626011646	FALSE	0.02947
VCPS0116P	PC1	6.93392682116274	FALSE	0.03607
PGDX9794P1	PC2	-20.2380492710955	TRUE	0.05898
PGDX9795P1	PC2	-11.9993548431896	TRUE	0.04553
PGDX9796P1	PC2	-15.4988591341022	TRUE	0.03828
PGDX9797P1	PC2	-17.0200143652354	TRUE	0.1574
PGDX9798P1	PC2	-7.86124751755723	TRUE	0.2073
PGDX9799P1	PC2	-7.54562288514572	TRUE	0.1488
PGDX9800P1	PC2	-18.30974940731	TRUE	0.03268
PGDX9801P1	PC2	-15.7633947579398	TRUE	0.3566
PGDX9802P1	PC2	-25.5286117377975	TRUE	0.03162
PGDX9803P1	PC2	-14.1114988793202	TRUE	0.03143
PGDX9804P1	PC2	-28.7971980740795	TRUE	0.1193
PGDX9805P1	PC2	-22.1166307480863	TRUE	0.05204
PGDX9806P1	PC2	4.00941911768114	TRUE	0.03358
PGDX9807P1	PC2	-7.89762894019949	TRUE	0.07591
PGDX9808P1	PC2	-9.07348617774164	TRUE	0.07151
PGDX9809P1	PC2	-15.1064177803483	TRUE	0.1941
VCPS0082P	PC2	9.37760240822722	FALSE	0.01015
VCPS0083P	PC2	11.6828408832415	FALSE	0.03014
VCPS0084P	PC2	-11.4893050315387	FALSE	0.02429
VCPS0085P	PC2	4.89559387950995	FALSE	0.02705
VCPS0086P	PC2	14.7828433418625	FALSE	0.01159
VCPS0087P	PC2	23.8251178587492	FALSE	0.0194
VCPS0088P	PC2	2.44035100146375	FALSE	0.009864
VCPS0089P	PC2	20.5164571291375	FALSE	0.01842
VCPS0090P	PC2	16.601707629714	FALSE	0.02037
VCPS0091P	PC2	44.9453663114055	FALSE	0.01272
VCPS0102P	PC2	9.83961969546516	FALSE	0.03165
VCPS0103P	PC2	5.707775900317	FALSE	0.02898
VCPS0104P	PC2	13.5820738757924	FALSE	0.01759
VCPS0106P	PC2	8.88057238290205	FALSE	0.03131
VCPS0107P	PC2	14.3916226645917	FALSE	0.03447
VCPS0108P	PC2	23.5693464291585	FALSE	0.04669
VCPS0109P	PC2	1.92560711843652	FALSE	0.01901
VCPS0110P	PC2	3.29084558860292	FALSE	0.02947
VCPS0116P	PC2	14.0923063344287	FALSE	0.03607
