# Supplementary material for: Genome-wide mutational signatures in low-coverage whole genome sequencing of cell-free DNA
Source: Nat Commun. 2022 Aug 23;13:4953. doi: 10.1038/s41467-022-32598-1 (PMC9399180; doi:10.1038/s41467-022-32598-1)
Supplement: Supplementary file 5 — Source Data [file 41467_2022_32598_MOESM5_ESM.zip › source_data/s10d.csv]

context	cancer.snp_out	healthy.snp_out
A[C>A]A	0.005	0.0048
A[C>A]C	0.0053	0.0048
A[C>A]G	0.00074	0.00084
A[C>A]T	0.0035	0.002
C[C>A]A	0.011	0.0075
C[C>A]C	0.015	0.0088
C[C>A]G	0.0029	0.0026
C[C>A]T	0.013	0.0079
G[C>A]A	0.0077	0.0061
G[C>A]C	0.006	0.0061
G[C>A]G	0.0018	0.0013
G[C>A]T	0.0068	0.0046
T[C>A]A	0.0071	0.0058
T[C>A]C	0.0094	0.0083
T[C>A]G	0.0016	0.0018
T[C>A]T	0.0073	0.0052
A[C>G]A	0.0033	0.0034
A[C>G]C	0.0023	0.0028
A[C>G]G	0.00045	0.00052
A[C>G]T	0.0024	0.0032
C[C>G]A	0.006	0.0052
C[C>G]C	0.0049	0.0034
C[C>G]G	0.00099	0.0012
C[C>G]T	0.0049	0.004
G[C>G]A	0.0073	0.0066
G[C>G]C	0.0057	0.0056
G[C>G]G	0.0012	0.00089
G[C>G]T	0.0041	0.0052
T[C>G]A	0.005	0.0047
T[C>G]C	0.005	0.0041
T[C>G]G	0.00064	0.00047
T[C>G]T	0.0041	0.0047
A[C>T]A	0.022	0.027
A[C>T]C	0.011	0.014
A[C>T]G	0.0014	0.00089
A[C>T]T	0.012	0.012
C[C>T]A	0.027	0.035
C[C>T]C	0.02	0.02
C[C>T]G	0.0022	0.0027
C[C>T]T	0.021	0.021
G[C>T]A	0.026	0.032
G[C>T]C	0.025	0.026
G[C>T]G	0.0033	0.0023
G[C>T]T	0.018	0.017
T[C>T]A	0.021	0.033
T[C>T]C	0.022	0.026
T[C>T]G	0.0017	0.0015
T[C>T]T	0.016	0.021
A[T>A]A	0.011	0.0099
A[T>A]C	0.013	0.011
A[T>A]G	0.016	0.015
A[T>A]T	0.013	0.012
C[T>A]A	0.011	0.01
C[T>A]C	0.019	0.019
C[T>A]G	0.023	0.022
C[T>A]T	0.015	0.011
G[T>A]A	0.014	0.0092
G[T>A]C	0.017	0.013
G[T>A]G	0.023	0.018
G[T>A]T	0.012	0.011
T[T>A]A	0.0093	0.0076
T[T>A]C	0.024	0.019
T[T>A]G	0.016	0.015
T[T>A]T	0.014	0.013
A[T>C]A	0.0089	0.01
A[T>C]C	0.012	0.012
A[T>C]G	0.017	0.02
A[T>C]T	0.015	0.015
C[T>C]A	0.013	0.014
C[T>C]C	0.027	0.027
C[T>C]G	0.042	0.047
C[T>C]T	0.026	0.028
G[T>C]A	0.012	0.01
G[T>C]C	0.015	0.016
G[T>C]G	0.023	0.022
G[T>C]T	0.013	0.012
T[T>C]A	0.015	0.016
T[T>C]C	0.023	0.027
T[T>C]G	0.022	0.029
T[T>C]T	0.027	0.025
A[T>G]A	4e-04	0.00073
A[T>G]C	0.00089	0.00079
A[T>G]G	0.00099	0.0012
A[T>G]T	0.00074	0.00079
C[T>G]A	0.00079	0.0011
C[T>G]C	0.0015	0.0017
C[T>G]G	0.0033	0.0034
C[T>G]T	0.0027	0.0021
G[T>G]A	0.0012	0.00079
G[T>G]C	0.0013	0.001
G[T>G]G	0.0028	0.0028
G[T>G]T	0.0038	0.0045
T[T>G]A	0.0011	0.00094
T[T>G]C	0.0016	0.0013
T[T>G]G	0.0019	0.002
T[T>G]T	0.0013	0.0015
