# Supplementary material for: Genome-wide mutational signatures in low-coverage whole genome sequencing of cell-free DNA
Source: Nat Commun. 2022 Aug 23;13:4953. doi: 10.1038/s41467-022-32598-1 (PMC9399180; doi:10.1038/s41467-022-32598-1)
Supplement: Supplementary file 5 — Source Data [file 41467_2022_32598_MOESM5_ESM.zip › source_data/s4b.csv]

SLX_barcode	cancer	n_mut
PGDX9794P1_WGS	TRUE	15587
PGDX9795P1_WGS	TRUE	8564
PGDX9796P1_WGS	TRUE	7946
PGDX9797P1_WGS	TRUE	17194
PGDX9798P1_WGS	TRUE	15410
PGDX9799P1_WGS	TRUE	9779
PGDX9800P1_WGS	TRUE	11833
PGDX9801P1_WGS	TRUE	13587
PGDX9802P1_WGS	TRUE	5646
PGDX9803P1_WGS	TRUE	10072
PGDX9804P1_WGS	TRUE	12689
PGDX9805P1_WGS	TRUE	8448
PGDX9806P1_WGS	TRUE	14210
PGDX9807P1_WGS	TRUE	12110
PGDX9808P1_WGS	TRUE	11739
PGDX9809P1_WGS	TRUE	11476
VCPS0082P_WGS	FALSE	7396
VCPS0083P_WGS	FALSE	9398
VCPS0084P_WGS	FALSE	5915
VCPS0085P_WGS	FALSE	7695
VCPS0086P_WGS	FALSE	8497
VCPS0087P_WGS	FALSE	12926
VCPS0088P_WGS	FALSE	6951
VCPS0089P_WGS	FALSE	9322
VCPS0090P_WGS	FALSE	8653
VCPS0091P_WGS	FALSE	10369
VCPS0102P_WGS	FALSE	10243
VCPS0103P_WGS	FALSE	9459
VCPS0104P_WGS	FALSE	10698
VCPS0106P_WGS	FALSE	10143
VCPS0107P_WGS	FALSE	9220
VCPS0108P_WGS	FALSE	11898
VCPS0109P_WGS	FALSE	8575
VCPS0110P_WGS	FALSE	8973
VCPS0116P_WGS	FALSE	10143
