# Supplementary material for: Genome-wide mutational signatures in low-coverage whole genome sequencing of cell-free DNA
Source: Nat Commun. 2022 Aug 23;13:4953. doi: 10.1038/s41467-022-32598-1 (PMC9399180; doi:10.1038/s41467-022-32598-1)
Supplement: Supplementary file 5 — Source Data [file 41467_2022_32598_MOESM5_ESM.zip › source_data/s11a.csv]

SLX_barcode	median.pointy_score
PGDX9794P1_WGS	0.945970803499222
PGDX9795P1_WGS	0.0401762817054987
PGDX9796P1_WGS	0.345981508493423
PGDX9797P1_WGS	0.953313022851944
PGDX9798P1_WGS	0.951864361763
PGDX9799P1_WGS	0.0822720788419247
PGDX9800P1_WGS	0.824201911687851
PGDX9801P1_WGS	0.868189126253128
PGDX9802P1_WGS	0.757382243871689
PGDX9803P1_WGS	0.730837970972061
PGDX9804P1_WGS	0.905994206666946
PGDX9805P1_WGS	0.123732976615429
PGDX9806P1_WGS	0.920336812734604
PGDX9807P1_WGS	0.825076371431351
PGDX9808P1_WGS	0.385400250554085
PGDX9809P1_WGS	0.909631937742233
VCPS0082P_WGS	0.0270262323319912
VCPS0083P_WGS	0.619943410158157
VCPS0084P_WGS	0.0955506861209869
VCPS0085P_WGS	0.0705388188362122
VCPS0086P_WGS	0.0431908071041107
VCPS0087P_WGS	0.797397375106812
VCPS0088P_WGS	0.0443065110594034
VCPS0089P_WGS	0.0759127773344517
VCPS0090P_WGS	0.0407008193433285
VCPS0091P_WGS	0.57036828994751
VCPS0102P_WGS	0.0499500166624784
VCPS0103P_WGS	0.210629902780056
VCPS0104P_WGS	0.488571912050247
VCPS0106P_WGS	0.0714928396046162
VCPS0107P_WGS	0.82827615737915
VCPS0108P_WGS	0.0946447551250458
VCPS0109P_WGS	0.19582861661911
VCPS0110P_WGS	0.279927089810371
VCPS0111P_WGS	0.155753865838051
VCPS0116P_WGS	0.113796904683113
VCPS0118P_WGS	0.126286145299673
