# Supplementary material for: Genome-wide mutational signatures in low-coverage whole genome sequencing of cell-free DNA
Source: Nat Commun. 2022 Aug 23;13:4953. doi: 10.1038/s41467-022-32598-1 (PMC9399180; doi:10.1038/s41467-022-32598-1)
Supplement: Supplementary file 5 — Source Data [file 41467_2022_32598_MOESM5_ESM.zip › source_data/fig3c.csv]

Var1	proportion	Var2
SBS1	0	PC1
SBS2	0.0237756149164014	PC1
SBS3	0.212958144413393	PC1
SBS4	0	PC1
SBS5	0	PC1
SBS6	0	PC1
SBS7a	0	PC1
SBS7b	0.0102311487614877	PC1
SBS7c	0.0172572508365055	PC1
SBS7d	0	PC1
SBS8	0.0569131758445496	PC1
SBS9	0	PC1
SBS10a	0	PC1
SBS10b	0	PC1
SBS11	0	PC1
SBS12	0.00723318814562325	PC1
SBS13	0	PC1
SBS14	0	PC1
SBS15	0	PC1
SBS16	0	PC1
SBS17a	0.0017461612127977	PC1
SBS17b	0	PC1
SBS18	0	PC1
SBS19	0.0289907155557212	PC1
SBS20	0.000975038287995372	PC1
SBS21	0.00932161652625806	PC1
SBS22	0.0892308698879278	PC1
SBS23	0	PC1
SBS24	0	PC1
SBS25	0.0121129583985665	PC1
SBS26	0	PC1
SBS27	0	PC1
SBS28	0	PC1
SBS29	0	PC1
SBS30	0.0503146240290602	PC1
SBS31	0	PC1
SBS32	0	PC1
SBS33	0.0126147596130954	PC1
SBS34	0.00145729194355762	PC1
SBS35	0	PC1
SBS36	0	PC1
SBS37	0	PC1
SBS38	0	PC1
SBS39	0	PC1
SBS40	0	PC1
SBS41	0	PC1
SBS42	0.0481006352201551	PC1
SBS43	0.00240584454717138	PC1
SBS44	0.112718718942956	PC1
SBS45	0	PC1
SBS46	0.226930514987037	PC1
SBS47	0	PC1
SBS48	0.000523615765627349	PC1
SBS49	0	PC1
SBS50	0	PC1
SBS51	0	PC1
SBS52	0	PC1
SBS53	0	PC1
SBS54	0.0580234810500225	PC1
SBS55	0	PC1
SBS56	0	PC1
SBS57	0.0130247028040208	PC1
SBS58	0	PC1
SBS59	0.00313992831006992	PC1
SBS60	0	PC1
SBS84	0	PC1
SBS85	0	PC1
SBS1	0.00693229248453794	PC2
SBS2	0	PC2
SBS3	0	PC2
SBS4	0	PC2
SBS5	0	PC2
SBS6	0	PC2
SBS7a	0	PC2
SBS7b	0	PC2
SBS7c	0.0242688523978153	PC2
SBS7d	0	PC2
SBS8	0.48857292893936	PC2
SBS9	0	PC2
SBS10a	0	PC2
SBS10b	0	PC2
SBS11	0	PC2
SBS12	0	PC2
SBS13	0	PC2
SBS14	0	PC2
SBS15	0	PC2
SBS16	0	PC2
SBS17a	0	PC2
SBS17b	0.00790098036802728	PC2
SBS18	0	PC2
SBS19	0	PC2
SBS20	0	PC2
SBS21	0.0233125561066908	PC2
SBS22	0.23365326939571	PC2
SBS23	0	PC2
SBS24	0	PC2
SBS25	0	PC2
SBS26	0	PC2
SBS27	0	PC2
SBS28	0	PC2
SBS29	0	PC2
SBS30	0	PC2
SBS31	0	PC2
SBS32	0	PC2
SBS33	0	PC2
SBS34	0	PC2
SBS35	0	PC2
SBS36	0	PC2
SBS37	0	PC2
SBS38	0	PC2
SBS39	0	PC2
SBS40	0	PC2
SBS41	0	PC2
SBS42	0	PC2
SBS43	0	PC2
SBS44	0	PC2
SBS45	0.183755008140363	PC2
SBS46	0	PC2
SBS47	0	PC2
SBS48	0	PC2
SBS49	0	PC2
SBS50	0	PC2
SBS51	0	PC2
SBS52	0	PC2
SBS53	0	PC2
SBS54	0	PC2
SBS55	0	PC2
SBS56	0.00528385661276034	PC2
SBS57	0	PC2
SBS58	0	PC2
SBS59	0.0263202555547362	PC2
SBS60	0	PC2
SBS84	0	PC2
SBS85	0	PC2
