# Supplementary material for: Genome-wide mutational signatures in low-coverage whole genome sequencing of cell-free DNA
Source: Nat Commun. 2022 Aug 23;13:4953. doi: 10.1038/s41467-022-32598-1 (PMC9399180; doi:10.1038/s41467-022-32598-1)
Supplement: Supplementary file 5 — Source Data [file 41467_2022_32598_MOESM5_ESM.zip › source_data/s10a.csv]

Var1	SLX_barcode	value	cancer
SBS1	PGDX9794P1_WGS	0	TRUE
SBS2	PGDX9794P1_WGS	0	TRUE
SBS3	PGDX9794P1_WGS	200.494227748871	TRUE
SBS4	PGDX9794P1_WGS	43.2677693545125	TRUE
SBS6	PGDX9794P1_WGS	0	TRUE
SBS7a	PGDX9794P1_WGS	0	TRUE
SBS7b	PGDX9794P1_WGS	3.81112453810006	TRUE
SBS7c	PGDX9794P1_WGS	0	TRUE
SBS7d	PGDX9794P1_WGS	0	TRUE
SBS8	PGDX9794P1_WGS	105.828445250903	TRUE
SBS9	PGDX9794P1_WGS	0	TRUE
SBS10a	PGDX9794P1_WGS	0	TRUE
SBS10b	PGDX9794P1_WGS	0	TRUE
SBS10d	PGDX9794P1_WGS	0	TRUE
SBS11	PGDX9794P1_WGS	0	TRUE
SBS12	PGDX9794P1_WGS	0	TRUE
SBS13	PGDX9794P1_WGS	1.36328728559162	TRUE
SBS14	PGDX9794P1_WGS	0	TRUE
SBS15	PGDX9794P1_WGS	11.1503383123235	TRUE
SBS16	PGDX9794P1_WGS	0	TRUE
SBS17a	PGDX9794P1_WGS	0	TRUE
SBS17b	PGDX9794P1_WGS	0.0447776806162973	TRUE
SBS18	PGDX9794P1_WGS	33.6737451659781	TRUE
SBS19	PGDX9794P1_WGS	25.0157760289343	TRUE
SBS20	PGDX9794P1_WGS	5.43785632877882	TRUE
SBS21	PGDX9794P1_WGS	0	TRUE
SBS22	PGDX9794P1_WGS	64.0101612394189	TRUE
SBS23	PGDX9794P1_WGS	0	TRUE
SBS24	PGDX9794P1_WGS	0	TRUE
SBS25	PGDX9794P1_WGS	57.8746177798952	TRUE
SBS26	PGDX9794P1_WGS	0	TRUE
SBS27	PGDX9794P1_WGS	0	TRUE
SBS28	PGDX9794P1_WGS	0	TRUE
SBS29	PGDX9794P1_WGS	0	TRUE
SBS30	PGDX9794P1_WGS	17.946370207879	TRUE
SBS31	PGDX9794P1_WGS	0	TRUE
SBS32	PGDX9794P1_WGS	0	TRUE
SBS33	PGDX9794P1_WGS	0	TRUE
SBS34	PGDX9794P1_WGS	20.2594038581541	TRUE
SBS35	PGDX9794P1_WGS	0	TRUE
SBS36	PGDX9794P1_WGS	0	TRUE
SBS37	PGDX9794P1_WGS	0	TRUE
SBS38	PGDX9794P1_WGS	0	TRUE
SBS39	PGDX9794P1_WGS	0	TRUE
SBS41	PGDX9794P1_WGS	0	TRUE
SBS42	PGDX9794P1_WGS	0	TRUE
SBS43	PGDX9794P1_WGS	6.86466603169663	TRUE
SBS44	PGDX9794P1_WGS	15.2574409875401	TRUE
SBS45	PGDX9794P1_WGS	11.062484853383	TRUE
SBS46	PGDX9794P1_WGS	174.885356150345	TRUE
SBS47	PGDX9794P1_WGS	0	TRUE
SBS48	PGDX9794P1_WGS	0	TRUE
SBS49	PGDX9794P1_WGS	0	TRUE
SBS50	PGDX9794P1_WGS	0	TRUE
SBS51	PGDX9794P1_WGS	0	TRUE
SBS52	PGDX9794P1_WGS	0	TRUE
SBS53	PGDX9794P1_WGS	11.8841241496125	TRUE
SBS54	PGDX9794P1_WGS	16.672226275383	TRUE
SBS55	PGDX9794P1_WGS	0	TRUE
SBS57	PGDX9794P1_WGS	17.349374007555	TRUE
SBS58	PGDX9794P1_WGS	0	TRUE
SBS59	PGDX9794P1_WGS	9.43034478346731	TRUE
SBS60	PGDX9794P1_WGS	0	TRUE
SBS84	PGDX9794P1_WGS	13.2674039390402	TRUE
SBS85	PGDX9794P1_WGS	0	TRUE
SBS86	PGDX9794P1_WGS	0	TRUE
SBS87	PGDX9794P1_WGS	0	TRUE
SBS88	PGDX9794P1_WGS	0	TRUE
SBS90	PGDX9794P1_WGS	0	TRUE
SBS91	PGDX9794P1_WGS	0	TRUE
SBS93	PGDX9794P1_WGS	0	TRUE
SBS94	PGDX9794P1_WGS	0	TRUE
SBS1	PGDX9795P1_WGS	0	TRUE
SBS2	PGDX9795P1_WGS	0	TRUE
SBS3	PGDX9795P1_WGS	0	TRUE
SBS4	PGDX9795P1_WGS	0	TRUE
SBS6	PGDX9795P1_WGS	0	TRUE
SBS7a	PGDX9795P1_WGS	0	TRUE
SBS7b	PGDX9795P1_WGS	0	TRUE
SBS7c	PGDX9795P1_WGS	0	TRUE
SBS7d	PGDX9795P1_WGS	0	TRUE
SBS8	PGDX9795P1_WGS	0	TRUE
SBS9	PGDX9795P1_WGS	0	TRUE
SBS10a	PGDX9795P1_WGS	0	TRUE
SBS10b	PGDX9795P1_WGS	0	TRUE
SBS10d	PGDX9795P1_WGS	0	TRUE
SBS11	PGDX9795P1_WGS	0	TRUE
SBS12	PGDX9795P1_WGS	0	TRUE
SBS13	PGDX9795P1_WGS	0	TRUE
SBS14	PGDX9795P1_WGS	1.44360437972346	TRUE
SBS15	PGDX9795P1_WGS	0.496796254812333	TRUE
SBS16	PGDX9795P1_WGS	0	TRUE
SBS17a	PGDX9795P1_WGS	0.735648095145109	TRUE
SBS17b	PGDX9795P1_WGS	0.0740742609049077	TRUE
SBS18	PGDX9795P1_WGS	0	TRUE
SBS19	PGDX9795P1_WGS	0	TRUE
SBS20	PGDX9795P1_WGS	4.45907787992944	TRUE
SBS21	PGDX9795P1_WGS	0	TRUE
SBS22	PGDX9795P1_WGS	3.86179721519497	TRUE
SBS23	PGDX9795P1_WGS	0	TRUE
SBS24	PGDX9795P1_WGS	0	TRUE
SBS25	PGDX9795P1_WGS	0	TRUE
SBS26	PGDX9795P1_WGS	0	TRUE
SBS27	PGDX9795P1_WGS	0	TRUE
SBS28	PGDX9795P1_WGS	0	TRUE
SBS29	PGDX9795P1_WGS	0	TRUE
SBS30	PGDX9795P1_WGS	0	TRUE
SBS31	PGDX9795P1_WGS	0	TRUE
SBS32	PGDX9795P1_WGS	0	TRUE
SBS33	PGDX9795P1_WGS	0	TRUE
SBS34	PGDX9795P1_WGS	0	TRUE
SBS35	PGDX9795P1_WGS	11.261101809316	TRUE
SBS36	PGDX9795P1_WGS	0	TRUE
SBS37	PGDX9795P1_WGS	0	TRUE
SBS38	PGDX9795P1_WGS	2.90514356398596	TRUE
SBS39	PGDX9795P1_WGS	0	TRUE
SBS41	PGDX9795P1_WGS	0	TRUE
SBS42	PGDX9795P1_WGS	0	TRUE
SBS43	PGDX9795P1_WGS	0	TRUE
SBS44	PGDX9795P1_WGS	0	TRUE
SBS45	PGDX9795P1_WGS	0.132650218916693	TRUE
SBS46	PGDX9795P1_WGS	0	TRUE
SBS47	PGDX9795P1_WGS	0	TRUE
SBS48	PGDX9795P1_WGS	0	TRUE
SBS49	PGDX9795P1_WGS	0	TRUE
SBS50	PGDX9795P1_WGS	0	TRUE
SBS51	PGDX9795P1_WGS	2.54878448964138	TRUE
SBS52	PGDX9795P1_WGS	7.68628660314586	TRUE
SBS53	PGDX9795P1_WGS	0	TRUE
SBS54	PGDX9795P1_WGS	0	TRUE
SBS55	PGDX9795P1_WGS	0	TRUE
SBS57	PGDX9795P1_WGS	0	TRUE
SBS58	PGDX9795P1_WGS	0	TRUE
SBS59	PGDX9795P1_WGS	0	TRUE
SBS60	PGDX9795P1_WGS	0	TRUE
SBS84	PGDX9795P1_WGS	0	TRUE
SBS85	PGDX9795P1_WGS	3.95398793254973	TRUE
SBS86	PGDX9795P1_WGS	0.652638545860513	TRUE
SBS87	PGDX9795P1_WGS	0	TRUE
SBS88	PGDX9795P1_WGS	0	TRUE
SBS90	PGDX9795P1_WGS	0.954973615290616	TRUE
SBS91	PGDX9795P1_WGS	0	TRUE
SBS93	PGDX9795P1_WGS	0	TRUE
SBS94	PGDX9795P1_WGS	0	TRUE
SBS1	PGDX9796P1_WGS	0	TRUE
SBS2	PGDX9796P1_WGS	0	TRUE
SBS3	PGDX9796P1_WGS	0	TRUE
SBS4	PGDX9796P1_WGS	9.39196678937105	TRUE
SBS6	PGDX9796P1_WGS	0	TRUE
SBS7a	PGDX9796P1_WGS	0	TRUE
SBS7b	PGDX9796P1_WGS	0	TRUE
SBS7c	PGDX9796P1_WGS	0	TRUE
SBS7d	PGDX9796P1_WGS	0	TRUE
SBS8	PGDX9796P1_WGS	0	TRUE
SBS9	PGDX9796P1_WGS	0	TRUE
SBS10a	PGDX9796P1_WGS	0	TRUE
SBS10b	PGDX9796P1_WGS	0	TRUE
SBS10d	PGDX9796P1_WGS	0	TRUE
SBS11	PGDX9796P1_WGS	0	TRUE
SBS12	PGDX9796P1_WGS	0	TRUE
SBS13	PGDX9796P1_WGS	0	TRUE
SBS14	PGDX9796P1_WGS	0	TRUE
SBS15	PGDX9796P1_WGS	0	TRUE
SBS16	PGDX9796P1_WGS	0	TRUE
SBS17a	PGDX9796P1_WGS	0	TRUE
SBS17b	PGDX9796P1_WGS	0.329126302066813	TRUE
SBS18	PGDX9796P1_WGS	0	TRUE
SBS19	PGDX9796P1_WGS	0	TRUE
SBS20	PGDX9796P1_WGS	0	TRUE
SBS21	PGDX9796P1_WGS	0	TRUE
SBS22	PGDX9796P1_WGS	7.02300922842008	TRUE
SBS23	PGDX9796P1_WGS	0	TRUE
SBS24	PGDX9796P1_WGS	0	TRUE
SBS25	PGDX9796P1_WGS	0	TRUE
SBS26	PGDX9796P1_WGS	0	TRUE
SBS27	PGDX9796P1_WGS	0	TRUE
SBS28	PGDX9796P1_WGS	5.31362356804651	TRUE
SBS29	PGDX9796P1_WGS	0	TRUE
SBS30	PGDX9796P1_WGS	0	TRUE
SBS31	PGDX9796P1_WGS	0	TRUE
SBS32	PGDX9796P1_WGS	0	TRUE
SBS33	PGDX9796P1_WGS	0	TRUE
SBS34	PGDX9796P1_WGS	1.60489474985875	TRUE
SBS35	PGDX9796P1_WGS	0	TRUE
SBS36	PGDX9796P1_WGS	0	TRUE
SBS37	PGDX9796P1_WGS	0	TRUE
SBS38	PGDX9796P1_WGS	0	TRUE
SBS39	PGDX9796P1_WGS	0	TRUE
SBS41	PGDX9796P1_WGS	0	TRUE
SBS42	PGDX9796P1_WGS	0	TRUE
SBS43	PGDX9796P1_WGS	0	TRUE
SBS44	PGDX9796P1_WGS	0	TRUE
SBS45	PGDX9796P1_WGS	3.428912677611	TRUE
SBS46	PGDX9796P1_WGS	0	TRUE
SBS47	PGDX9796P1_WGS	0	TRUE
SBS48	PGDX9796P1_WGS	0.614296394188198	TRUE
SBS49	PGDX9796P1_WGS	0	TRUE
SBS50	PGDX9796P1_WGS	0	TRUE
SBS51	PGDX9796P1_WGS	0	TRUE
SBS52	PGDX9796P1_WGS	0	TRUE
SBS53	PGDX9796P1_WGS	0	TRUE
SBS54	PGDX9796P1_WGS	0	TRUE
SBS55	PGDX9796P1_WGS	1.57450891367758	TRUE
SBS57	PGDX9796P1_WGS	0	TRUE
SBS58	PGDX9796P1_WGS	0	TRUE
SBS59	PGDX9796P1_WGS	0.441237559732923	TRUE
SBS60	PGDX9796P1_WGS	2.09161532793093	TRUE
SBS84	PGDX9796P1_WGS	0	TRUE
SBS85	PGDX9796P1_WGS	0	TRUE
SBS86	PGDX9796P1_WGS	0	TRUE
SBS87	PGDX9796P1_WGS	0	TRUE
SBS88	PGDX9796P1_WGS	0	TRUE
SBS90	PGDX9796P1_WGS	3.86724750888538	TRUE
SBS91	PGDX9796P1_WGS	0	TRUE
SBS93	PGDX9796P1_WGS	0	TRUE
SBS94	PGDX9796P1_WGS	17.0431029424292	TRUE
SBS1	PGDX9797P1_WGS	0	TRUE
SBS2	PGDX9797P1_WGS	8.88733157756907	TRUE
SBS3	PGDX9797P1_WGS	132.855983320229	TRUE
SBS4	PGDX9797P1_WGS	0	TRUE
SBS6	PGDX9797P1_WGS	0	TRUE
SBS7a	PGDX9797P1_WGS	1.52874682225102	TRUE
SBS7b	PGDX9797P1_WGS	0	TRUE
SBS7c	PGDX9797P1_WGS	51.6472493889201	TRUE
SBS7d	PGDX9797P1_WGS	0	TRUE
SBS8	PGDX9797P1_WGS	44.8122302797959	TRUE
SBS9	PGDX9797P1_WGS	0	TRUE
SBS10a	PGDX9797P1_WGS	0	TRUE
SBS10b	PGDX9797P1_WGS	0	TRUE
SBS10d	PGDX9797P1_WGS	0	TRUE
SBS11	PGDX9797P1_WGS	0	TRUE
SBS12	PGDX9797P1_WGS	25.3867981267757	TRUE
SBS13	PGDX9797P1_WGS	0	TRUE
SBS14	PGDX9797P1_WGS	0	TRUE
SBS15	PGDX9797P1_WGS	0	TRUE
SBS16	PGDX9797P1_WGS	0	TRUE
SBS17a	PGDX9797P1_WGS	15.5206780984264	TRUE
SBS17b	PGDX9797P1_WGS	0	TRUE
SBS18	PGDX9797P1_WGS	0	TRUE
SBS19	PGDX9797P1_WGS	20.9489372183446	TRUE
SBS20	PGDX9797P1_WGS	110.071831841333	TRUE
SBS21	PGDX9797P1_WGS	7.25113459372889	TRUE
SBS22	PGDX9797P1_WGS	90.6804905579836	TRUE
SBS23	PGDX9797P1_WGS	0	TRUE
SBS24	PGDX9797P1_WGS	0	TRUE
SBS25	PGDX9797P1_WGS	193.572081343752	TRUE
SBS26	PGDX9797P1_WGS	0.645605801625785	TRUE
SBS27	PGDX9797P1_WGS	0	TRUE
SBS28	PGDX9797P1_WGS	0	TRUE
SBS29	PGDX9797P1_WGS	0	TRUE
SBS30	PGDX9797P1_WGS	0	TRUE
SBS31	PGDX9797P1_WGS	0	TRUE
SBS32	PGDX9797P1_WGS	0	TRUE
SBS33	PGDX9797P1_WGS	0	TRUE
SBS34	PGDX9797P1_WGS	0	TRUE
SBS35	PGDX9797P1_WGS	0	TRUE
SBS36	PGDX9797P1_WGS	0	TRUE
SBS37	PGDX9797P1_WGS	0	TRUE
SBS38	PGDX9797P1_WGS	0	TRUE
SBS39	PGDX9797P1_WGS	0	TRUE
SBS41	PGDX9797P1_WGS	0	TRUE
SBS42	PGDX9797P1_WGS	76.801172150252	TRUE
SBS43	PGDX9797P1_WGS	0	TRUE
SBS44	PGDX9797P1_WGS	50.5890252562266	TRUE
SBS45	PGDX9797P1_WGS	0	TRUE
SBS46	PGDX9797P1_WGS	103.422013560769	TRUE
SBS47	PGDX9797P1_WGS	0	TRUE
SBS48	PGDX9797P1_WGS	2.93840392899269	TRUE
SBS49	PGDX9797P1_WGS	0	TRUE
SBS50	PGDX9797P1_WGS	0	TRUE
SBS51	PGDX9797P1_WGS	0	TRUE
SBS52	PGDX9797P1_WGS	1.08561811217837	TRUE
SBS53	PGDX9797P1_WGS	0	TRUE
SBS54	PGDX9797P1_WGS	41.2641149857994	TRUE
SBS55	PGDX9797P1_WGS	0	TRUE
SBS57	PGDX9797P1_WGS	41.4148441251394	TRUE
SBS58	PGDX9797P1_WGS	0	TRUE
SBS59	PGDX9797P1_WGS	6.0340945510467	TRUE
SBS60	PGDX9797P1_WGS	0	TRUE
SBS84	PGDX9797P1_WGS	3.64058778147067	TRUE
SBS85	PGDX9797P1_WGS	0	TRUE
SBS86	PGDX9797P1_WGS	0	TRUE
SBS87	PGDX9797P1_WGS	0	TRUE
SBS88	PGDX9797P1_WGS	0	TRUE
SBS90	PGDX9797P1_WGS	0	TRUE
SBS91	PGDX9797P1_WGS	0	TRUE
SBS93	PGDX9797P1_WGS	0	TRUE
SBS94	PGDX9797P1_WGS	0	TRUE
SBS1	PGDX9798P1_WGS	0	TRUE
SBS2	PGDX9798P1_WGS	0	TRUE
SBS3	PGDX9798P1_WGS	115.228949028393	TRUE
SBS4	PGDX9798P1_WGS	0	TRUE
SBS6	PGDX9798P1_WGS	0	TRUE
SBS7a	PGDX9798P1_WGS	0	TRUE
SBS7b	PGDX9798P1_WGS	0	TRUE
SBS7c	PGDX9798P1_WGS	12.2299443197978	TRUE
SBS7d	PGDX9798P1_WGS	0	TRUE
SBS8	PGDX9798P1_WGS	53.8124549863822	TRUE
SBS9	PGDX9798P1_WGS	0	TRUE
SBS10a	PGDX9798P1_WGS	0	TRUE
SBS10b	PGDX9798P1_WGS	1.46401826759811	TRUE
SBS10d	PGDX9798P1_WGS	0	TRUE
SBS11	PGDX9798P1_WGS	32.3058903705765	TRUE
SBS12	PGDX9798P1_WGS	55.1713647319686	TRUE
SBS13	PGDX9798P1_WGS	0	TRUE
SBS14	PGDX9798P1_WGS	0	TRUE
SBS15	PGDX9798P1_WGS	0	TRUE
SBS16	PGDX9798P1_WGS	0	TRUE
SBS17a	PGDX9798P1_WGS	0	TRUE
SBS17b	PGDX9798P1_WGS	0	TRUE
SBS18	PGDX9798P1_WGS	0	TRUE
SBS19	PGDX9798P1_WGS	0	TRUE
SBS20	PGDX9798P1_WGS	14.5661270807075	TRUE
SBS21	PGDX9798P1_WGS	16.9911556109351	TRUE
SBS22	PGDX9798P1_WGS	118.697407868202	TRUE
SBS23	PGDX9798P1_WGS	5.39449452779101	TRUE
SBS24	PGDX9798P1_WGS	0	TRUE
SBS25	PGDX9798P1_WGS	0	TRUE
SBS26	PGDX9798P1_WGS	0	TRUE
SBS27	PGDX9798P1_WGS	0	TRUE
SBS28	PGDX9798P1_WGS	0	TRUE
SBS29	PGDX9798P1_WGS	0	TRUE
SBS30	PGDX9798P1_WGS	0	TRUE
SBS31	PGDX9798P1_WGS	3.94941600730041	TRUE
SBS32	PGDX9798P1_WGS	1.28098800782119	TRUE
SBS33	PGDX9798P1_WGS	6.63861028255333	TRUE
SBS34	PGDX9798P1_WGS	0	TRUE
SBS35	PGDX9798P1_WGS	0	TRUE
SBS36	PGDX9798P1_WGS	0.23263909800307	TRUE
SBS37	PGDX9798P1_WGS	0	TRUE
SBS38	PGDX9798P1_WGS	0	TRUE
SBS39	PGDX9798P1_WGS	0	TRUE
SBS41	PGDX9798P1_WGS	3.56155934225087	TRUE
SBS42	PGDX9798P1_WGS	56.7183321075603	TRUE
SBS43	PGDX9798P1_WGS	25.0298883149113	TRUE
SBS44	PGDX9798P1_WGS	28.2547348554541	TRUE
SBS45	PGDX9798P1_WGS	0	TRUE
SBS46	PGDX9798P1_WGS	105.472260498221	TRUE
SBS47	PGDX9798P1_WGS	0	TRUE
SBS48	PGDX9798P1_WGS	0	TRUE
SBS49	PGDX9798P1_WGS	0	TRUE
SBS50	PGDX9798P1_WGS	0	TRUE
SBS51	PGDX9798P1_WGS	0	TRUE
SBS52	PGDX9798P1_WGS	0	TRUE
SBS53	PGDX9798P1_WGS	0	TRUE
SBS54	PGDX9798P1_WGS	19.9995520138217	TRUE
SBS55	PGDX9798P1_WGS	0	TRUE
SBS57	PGDX9798P1_WGS	49.9999396054541	TRUE
SBS58	PGDX9798P1_WGS	0	TRUE
SBS59	PGDX9798P1_WGS	2.04726779996605	TRUE
SBS60	PGDX9798P1_WGS	0	TRUE
SBS84	PGDX9798P1_WGS	10.9294302976621	TRUE
SBS85	PGDX9798P1_WGS	0	TRUE
SBS86	PGDX9798P1_WGS	6.45248311634973	TRUE
SBS87	PGDX9798P1_WGS	0	TRUE
SBS88	PGDX9798P1_WGS	0	TRUE
SBS90	PGDX9798P1_WGS	0	TRUE
SBS91	PGDX9798P1_WGS	0	TRUE
SBS93	PGDX9798P1_WGS	0	TRUE
SBS94	PGDX9798P1_WGS	0	TRUE
SBS1	PGDX9799P1_WGS	1.75034165507382	TRUE
SBS2	PGDX9799P1_WGS	0	TRUE
SBS3	PGDX9799P1_WGS	0	TRUE
SBS4	PGDX9799P1_WGS	0	TRUE
SBS6	PGDX9799P1_WGS	0	TRUE
SBS7a	PGDX9799P1_WGS	0	TRUE
SBS7b	PGDX9799P1_WGS	0	TRUE
SBS7c	PGDX9799P1_WGS	14.1910347647825	TRUE
SBS7d	PGDX9799P1_WGS	0	TRUE
SBS8	PGDX9799P1_WGS	0	TRUE
SBS9	PGDX9799P1_WGS	0	TRUE
SBS10a	PGDX9799P1_WGS	3.39085448582769	TRUE
SBS10b	PGDX9799P1_WGS	0	TRUE
SBS10d	PGDX9799P1_WGS	0	TRUE
SBS11	PGDX9799P1_WGS	0	TRUE
SBS12	PGDX9799P1_WGS	0	TRUE
SBS13	PGDX9799P1_WGS	0	TRUE
SBS14	PGDX9799P1_WGS	0	TRUE
SBS15	PGDX9799P1_WGS	0.0763230724188273	TRUE
SBS16	PGDX9799P1_WGS	0	TRUE
SBS17a	PGDX9799P1_WGS	0	TRUE
SBS17b	PGDX9799P1_WGS	0	TRUE
SBS18	PGDX9799P1_WGS	0	TRUE
SBS19	PGDX9799P1_WGS	0	TRUE
SBS20	PGDX9799P1_WGS	0	TRUE
SBS21	PGDX9799P1_WGS	0	TRUE
SBS22	PGDX9799P1_WGS	28.4504303419268	TRUE
SBS23	PGDX9799P1_WGS	0	TRUE
SBS24	PGDX9799P1_WGS	0	TRUE
SBS25	PGDX9799P1_WGS	17.9772575976923	TRUE
SBS26	PGDX9799P1_WGS	0	TRUE
SBS27	PGDX9799P1_WGS	0	TRUE
SBS28	PGDX9799P1_WGS	0	TRUE
SBS29	PGDX9799P1_WGS	0	TRUE
SBS30	PGDX9799P1_WGS	0	TRUE
SBS31	PGDX9799P1_WGS	11.1010836715887	TRUE
SBS32	PGDX9799P1_WGS	0	TRUE
SBS33	PGDX9799P1_WGS	0	TRUE
SBS34	PGDX9799P1_WGS	0	TRUE
SBS35	PGDX9799P1_WGS	16.5890013752159	TRUE
SBS36	PGDX9799P1_WGS	0	TRUE
SBS37	PGDX9799P1_WGS	0	TRUE
SBS38	PGDX9799P1_WGS	2.26960076887355	TRUE
SBS39	PGDX9799P1_WGS	16.0755696602151	TRUE
SBS41	PGDX9799P1_WGS	0	TRUE
SBS42	PGDX9799P1_WGS	0	TRUE
SBS43	PGDX9799P1_WGS	10.4378229864957	TRUE
SBS44	PGDX9799P1_WGS	0	TRUE
SBS45	PGDX9799P1_WGS	0	TRUE
SBS46	PGDX9799P1_WGS	0	TRUE
SBS47	PGDX9799P1_WGS	0	TRUE
SBS48	PGDX9799P1_WGS	3.44832008843791	TRUE
SBS49	PGDX9799P1_WGS	0	TRUE
SBS50	PGDX9799P1_WGS	0	TRUE
SBS51	PGDX9799P1_WGS	0	TRUE
SBS52	PGDX9799P1_WGS	0	TRUE
SBS53	PGDX9799P1_WGS	0	TRUE
SBS54	PGDX9799P1_WGS	27.0662574687548	TRUE
SBS55	PGDX9799P1_WGS	0	TRUE
SBS57	PGDX9799P1_WGS	8.6223321539544	TRUE
SBS58	PGDX9799P1_WGS	0	TRUE
SBS59	PGDX9799P1_WGS	0	TRUE
SBS60	PGDX9799P1_WGS	0	TRUE
SBS84	PGDX9799P1_WGS	12.4633536291783	TRUE
SBS85	PGDX9799P1_WGS	23.2024310691098	TRUE
SBS86	PGDX9799P1_WGS	0	TRUE
SBS87	PGDX9799P1_WGS	0	TRUE
SBS88	PGDX9799P1_WGS	0	TRUE
SBS90	PGDX9799P1_WGS	0	TRUE
SBS91	PGDX9799P1_WGS	0	TRUE
SBS93	PGDX9799P1_WGS	0	TRUE
SBS94	PGDX9799P1_WGS	0	TRUE
SBS1	PGDX9800P1_WGS	0	TRUE
SBS2	PGDX9800P1_WGS	0	TRUE
SBS3	PGDX9800P1_WGS	0	TRUE
SBS4	PGDX9800P1_WGS	77.5052930163722	TRUE
SBS6	PGDX9800P1_WGS	0	TRUE
SBS7a	PGDX9800P1_WGS	0	TRUE
SBS7b	PGDX9800P1_WGS	0	TRUE
SBS7c	PGDX9800P1_WGS	0	TRUE
SBS7d	PGDX9800P1_WGS	0	TRUE
SBS8	PGDX9800P1_WGS	50.9799718286987	TRUE
SBS9	PGDX9800P1_WGS	0	TRUE
SBS10a	PGDX9800P1_WGS	5.44202483904348	TRUE
SBS10b	PGDX9800P1_WGS	1.87468511816115	TRUE
SBS10d	PGDX9800P1_WGS	2.16954041459611	TRUE
SBS11	PGDX9800P1_WGS	0	TRUE
SBS12	PGDX9800P1_WGS	16.9896086694309	TRUE
SBS13	PGDX9800P1_WGS	2.15677229198002	TRUE
SBS14	PGDX9800P1_WGS	0	TRUE
SBS15	PGDX9800P1_WGS	0	TRUE
SBS16	PGDX9800P1_WGS	0	TRUE
SBS17a	PGDX9800P1_WGS	15.8203319345687	TRUE
SBS17b	PGDX9800P1_WGS	3.81677038512412	TRUE
SBS18	PGDX9800P1_WGS	0	TRUE
SBS19	PGDX9800P1_WGS	0	TRUE
SBS20	PGDX9800P1_WGS	0	TRUE
SBS21	PGDX9800P1_WGS	126.791291525617	TRUE
SBS22	PGDX9800P1_WGS	36.5728149681002	TRUE
SBS23	PGDX9800P1_WGS	0	TRUE
SBS24	PGDX9800P1_WGS	0	TRUE
SBS25	PGDX9800P1_WGS	0	TRUE
SBS26	PGDX9800P1_WGS	0	TRUE
SBS27	PGDX9800P1_WGS	0	TRUE
SBS28	PGDX9800P1_WGS	0	TRUE
SBS29	PGDX9800P1_WGS	0	TRUE
SBS30	PGDX9800P1_WGS	0	TRUE
SBS31	PGDX9800P1_WGS	9.74384522196043	TRUE
SBS32	PGDX9800P1_WGS	0	TRUE
SBS33	PGDX9800P1_WGS	0	TRUE
SBS34	PGDX9800P1_WGS	1.32044168943646	TRUE
SBS35	PGDX9800P1_WGS	0	TRUE
SBS36	PGDX9800P1_WGS	0	TRUE
SBS37	PGDX9800P1_WGS	0	TRUE
SBS38	PGDX9800P1_WGS	0	TRUE
SBS39	PGDX9800P1_WGS	35.3670865341962	TRUE
SBS41	PGDX9800P1_WGS	0	TRUE
SBS42	PGDX9800P1_WGS	48.4724650626506	TRUE
SBS43	PGDX9800P1_WGS	17.6280942504804	TRUE
SBS44	PGDX9800P1_WGS	0	TRUE
SBS45	PGDX9800P1_WGS	0.229225585795253	TRUE
SBS46	PGDX9800P1_WGS	0	TRUE
SBS47	PGDX9800P1_WGS	0	TRUE
SBS48	PGDX9800P1_WGS	4.13381601026447	TRUE
SBS49	PGDX9800P1_WGS	0	TRUE
SBS50	PGDX9800P1_WGS	0	TRUE
SBS51	PGDX9800P1_WGS	0	TRUE
SBS52	PGDX9800P1_WGS	0	TRUE
SBS53	PGDX9800P1_WGS	0	TRUE
SBS54	PGDX9800P1_WGS	7.71391529784048	TRUE
SBS55	PGDX9800P1_WGS	0	TRUE
SBS57	PGDX9800P1_WGS	0	TRUE
SBS58	PGDX9800P1_WGS	0	TRUE
SBS59	PGDX9800P1_WGS	0	TRUE
SBS60	PGDX9800P1_WGS	0	TRUE
SBS84	PGDX9800P1_WGS	0	TRUE
SBS85	PGDX9800P1_WGS	0	TRUE
SBS86	PGDX9800P1_WGS	0	TRUE
SBS87	PGDX9800P1_WGS	0	TRUE
SBS88	PGDX9800P1_WGS	0	TRUE
SBS90	PGDX9800P1_WGS	0	TRUE
SBS91	PGDX9800P1_WGS	0	TRUE
SBS93	PGDX9800P1_WGS	0	TRUE
SBS94	PGDX9800P1_WGS	32.4767069826739	TRUE
SBS1	PGDX9801P1_WGS	0	TRUE
SBS2	PGDX9801P1_WGS	0	TRUE
SBS3	PGDX9801P1_WGS	96.9689288030693	TRUE
SBS4	PGDX9801P1_WGS	108.331521697544	TRUE
SBS6	PGDX9801P1_WGS	0	TRUE
SBS7a	PGDX9801P1_WGS	0	TRUE
SBS7b	PGDX9801P1_WGS	0	TRUE
SBS7c	PGDX9801P1_WGS	0	TRUE
SBS7d	PGDX9801P1_WGS	0	TRUE
SBS8	PGDX9801P1_WGS	43.8004404879037	TRUE
SBS9	PGDX9801P1_WGS	0	TRUE
SBS10a	PGDX9801P1_WGS	0	TRUE
SBS10b	PGDX9801P1_WGS	0	TRUE
SBS10d	PGDX9801P1_WGS	0	TRUE
SBS11	PGDX9801P1_WGS	0	TRUE
SBS12	PGDX9801P1_WGS	0	TRUE
SBS13	PGDX9801P1_WGS	0	TRUE
SBS14	PGDX9801P1_WGS	0	TRUE
SBS15	PGDX9801P1_WGS	0	TRUE
SBS16	PGDX9801P1_WGS	0	TRUE
SBS17a	PGDX9801P1_WGS	29.6499849818299	TRUE
SBS17b	PGDX9801P1_WGS	0	TRUE
SBS18	PGDX9801P1_WGS	0	TRUE
SBS19	PGDX9801P1_WGS	38.6313137484489	TRUE
SBS20	PGDX9801P1_WGS	10.4820594859788	TRUE
SBS21	PGDX9801P1_WGS	45.2452580311633	TRUE
SBS22	PGDX9801P1_WGS	30.1249266405942	TRUE
SBS23	PGDX9801P1_WGS	0	TRUE
SBS24	PGDX9801P1_WGS	0	TRUE
SBS25	PGDX9801P1_WGS	137.376188654126	TRUE
SBS26	PGDX9801P1_WGS	0	TRUE
SBS27	PGDX9801P1_WGS	0	TRUE
SBS28	PGDX9801P1_WGS	0	TRUE
SBS29	PGDX9801P1_WGS	0	TRUE
SBS30	PGDX9801P1_WGS	8.75841830321583	TRUE
SBS31	PGDX9801P1_WGS	0	TRUE
SBS32	PGDX9801P1_WGS	28.1555016623117	TRUE
SBS33	PGDX9801P1_WGS	7.13789616178302	TRUE
SBS34	PGDX9801P1_WGS	0	TRUE
SBS35	PGDX9801P1_WGS	17.3076548311885	TRUE
SBS36	PGDX9801P1_WGS	0	TRUE
SBS37	PGDX9801P1_WGS	0	TRUE
SBS38	PGDX9801P1_WGS	0	TRUE
SBS39	PGDX9801P1_WGS	0	TRUE
SBS41	PGDX9801P1_WGS	0	TRUE
SBS42	PGDX9801P1_WGS	0	TRUE
SBS43	PGDX9801P1_WGS	0	TRUE
SBS44	PGDX9801P1_WGS	0	TRUE
SBS45	PGDX9801P1_WGS	3.83686086749504	TRUE
SBS46	PGDX9801P1_WGS	27.2488300201326	TRUE
SBS47	PGDX9801P1_WGS	0	TRUE
SBS48	PGDX9801P1_WGS	0	TRUE
SBS49	PGDX9801P1_WGS	0	TRUE
SBS50	PGDX9801P1_WGS	0	TRUE
SBS51	PGDX9801P1_WGS	0	TRUE
SBS52	PGDX9801P1_WGS	0.914568797252897	TRUE
SBS53	PGDX9801P1_WGS	0	TRUE
SBS54	PGDX9801P1_WGS	8.86851411466651	TRUE
SBS55	PGDX9801P1_WGS	0	TRUE
SBS57	PGDX9801P1_WGS	15.1620352805894	TRUE
SBS58	PGDX9801P1_WGS	0	TRUE
SBS59	PGDX9801P1_WGS	32.4052213773288	TRUE
SBS60	PGDX9801P1_WGS	0	TRUE
SBS84	PGDX9801P1_WGS	12.0237436436845	TRUE
SBS85	PGDX9801P1_WGS	0	TRUE
SBS86	PGDX9801P1_WGS	0	TRUE
SBS87	PGDX9801P1_WGS	0	TRUE
SBS88	PGDX9801P1_WGS	0	TRUE
SBS90	PGDX9801P1_WGS	0	TRUE
SBS91	PGDX9801P1_WGS	0	TRUE
SBS93	PGDX9801P1_WGS	0	TRUE
SBS94	PGDX9801P1_WGS	0	TRUE
SBS1	PGDX9802P1_WGS	0	TRUE
SBS2	PGDX9802P1_WGS	0	TRUE
SBS3	PGDX9802P1_WGS	0	TRUE
SBS4	PGDX9802P1_WGS	0	TRUE
SBS6	PGDX9802P1_WGS	0	TRUE
SBS7a	PGDX9802P1_WGS	0	TRUE
SBS7b	PGDX9802P1_WGS	0	TRUE
SBS7c	PGDX9802P1_WGS	0	TRUE
SBS7d	PGDX9802P1_WGS	0	TRUE
SBS8	PGDX9802P1_WGS	0	TRUE
SBS9	PGDX9802P1_WGS	0	TRUE
SBS10a	PGDX9802P1_WGS	0	TRUE
SBS10b	PGDX9802P1_WGS	0	TRUE
SBS10d	PGDX9802P1_WGS	0	TRUE
SBS11	PGDX9802P1_WGS	0	TRUE
SBS12	PGDX9802P1_WGS	0	TRUE
SBS13	PGDX9802P1_WGS	0	TRUE
SBS14	PGDX9802P1_WGS	0	TRUE
SBS15	PGDX9802P1_WGS	0	TRUE
SBS16	PGDX9802P1_WGS	0	TRUE
SBS17a	PGDX9802P1_WGS	0	TRUE
SBS17b	PGDX9802P1_WGS	0	TRUE
SBS18	PGDX9802P1_WGS	0	TRUE
SBS19	PGDX9802P1_WGS	0	TRUE
SBS20	PGDX9802P1_WGS	0	TRUE
SBS21	PGDX9802P1_WGS	0	TRUE
SBS22	PGDX9802P1_WGS	2.0717891871776	TRUE
SBS23	PGDX9802P1_WGS	0	TRUE
SBS24	PGDX9802P1_WGS	0	TRUE
SBS25	PGDX9802P1_WGS	0	TRUE
SBS26	PGDX9802P1_WGS	0	TRUE
SBS27	PGDX9802P1_WGS	37.1841058996126	TRUE
SBS28	PGDX9802P1_WGS	0	TRUE
SBS29	PGDX9802P1_WGS	0	TRUE
SBS30	PGDX9802P1_WGS	0	TRUE
SBS31	PGDX9802P1_WGS	0	TRUE
SBS32	PGDX9802P1_WGS	0	TRUE
SBS33	PGDX9802P1_WGS	0	TRUE
SBS34	PGDX9802P1_WGS	5.04443992852481	TRUE
SBS35	PGDX9802P1_WGS	0	TRUE
SBS36	PGDX9802P1_WGS	0	TRUE
SBS37	PGDX9802P1_WGS	0	TRUE
SBS38	PGDX9802P1_WGS	4.86306240284277	TRUE
SBS39	PGDX9802P1_WGS	0	TRUE
SBS41	PGDX9802P1_WGS	0	TRUE
SBS42	PGDX9802P1_WGS	0	TRUE
SBS43	PGDX9802P1_WGS	0	TRUE
SBS44	PGDX9802P1_WGS	0	TRUE
SBS45	PGDX9802P1_WGS	0	TRUE
SBS46	PGDX9802P1_WGS	0	TRUE
SBS47	PGDX9802P1_WGS	0	TRUE
SBS48	PGDX9802P1_WGS	0	TRUE
SBS49	PGDX9802P1_WGS	0	TRUE
SBS50	PGDX9802P1_WGS	0	TRUE
SBS51	PGDX9802P1_WGS	0	TRUE
SBS52	PGDX9802P1_WGS	0	TRUE
SBS53	PGDX9802P1_WGS	3.96369762153588	TRUE
SBS54	PGDX9802P1_WGS	0	TRUE
SBS55	PGDX9802P1_WGS	0	TRUE
SBS57	PGDX9802P1_WGS	0	TRUE
SBS58	PGDX9802P1_WGS	0	TRUE
SBS59	PGDX9802P1_WGS	0	TRUE
SBS60	PGDX9802P1_WGS	0	TRUE
SBS84	PGDX9802P1_WGS	0	TRUE
SBS85	PGDX9802P1_WGS	0	TRUE
SBS86	PGDX9802P1_WGS	0	TRUE
SBS87	PGDX9802P1_WGS	0	TRUE
SBS88	PGDX9802P1_WGS	0	TRUE
SBS90	PGDX9802P1_WGS	31.2449031798354	TRUE
SBS91	PGDX9802P1_WGS	0	TRUE
SBS93	PGDX9802P1_WGS	0	TRUE
SBS94	PGDX9802P1_WGS	0	TRUE
SBS1	PGDX9803P1_WGS	0	TRUE
SBS2	PGDX9803P1_WGS	0	TRUE
SBS3	PGDX9803P1_WGS	0	TRUE
SBS4	PGDX9803P1_WGS	4.71512363722267	TRUE
SBS6	PGDX9803P1_WGS	0	TRUE
SBS7a	PGDX9803P1_WGS	0	TRUE
SBS7b	PGDX9803P1_WGS	0	TRUE
SBS7c	PGDX9803P1_WGS	15.2597025194752	TRUE
SBS7d	PGDX9803P1_WGS	1.80543513776665	TRUE
SBS8	PGDX9803P1_WGS	10.6073540829859	TRUE
SBS9	PGDX9803P1_WGS	0	TRUE
SBS10a	PGDX9803P1_WGS	0	TRUE
SBS10b	PGDX9803P1_WGS	0	TRUE
SBS10d	PGDX9803P1_WGS	0	TRUE
SBS11	PGDX9803P1_WGS	0	TRUE
SBS12	PGDX9803P1_WGS	0	TRUE
SBS13	PGDX9803P1_WGS	0	TRUE
SBS14	PGDX9803P1_WGS	0	TRUE
SBS15	PGDX9803P1_WGS	0	TRUE
SBS16	PGDX9803P1_WGS	0	TRUE
SBS17a	PGDX9803P1_WGS	11.3398535332638	TRUE
SBS17b	PGDX9803P1_WGS	0	TRUE
SBS18	PGDX9803P1_WGS	0	TRUE
SBS19	PGDX9803P1_WGS	14.98514144888	TRUE
SBS20	PGDX9803P1_WGS	0	TRUE
SBS21	PGDX9803P1_WGS	8.90773142152404	TRUE
SBS22	PGDX9803P1_WGS	40.3737342138566	TRUE
SBS23	PGDX9803P1_WGS	0	TRUE
SBS24	PGDX9803P1_WGS	4.16565823688315	TRUE
SBS25	PGDX9803P1_WGS	0	TRUE
SBS26	PGDX9803P1_WGS	0	TRUE
SBS27	PGDX9803P1_WGS	0	TRUE
SBS28	PGDX9803P1_WGS	0	TRUE
SBS29	PGDX9803P1_WGS	0	TRUE
SBS30	PGDX9803P1_WGS	0	TRUE
SBS31	PGDX9803P1_WGS	0	TRUE
SBS32	PGDX9803P1_WGS	0	TRUE
SBS33	PGDX9803P1_WGS	0	TRUE
SBS34	PGDX9803P1_WGS	1.37212084957605	TRUE
SBS35	PGDX9803P1_WGS	0	TRUE
SBS36	PGDX9803P1_WGS	0	TRUE
SBS37	PGDX9803P1_WGS	0	TRUE
SBS38	PGDX9803P1_WGS	0.590436909192522	TRUE
SBS39	PGDX9803P1_WGS	3.81934743930327	TRUE
SBS41	PGDX9803P1_WGS	0	TRUE
SBS42	PGDX9803P1_WGS	0	TRUE
SBS43	PGDX9803P1_WGS	8.59143693690727	TRUE
SBS44	PGDX9803P1_WGS	0	TRUE
SBS45	PGDX9803P1_WGS	0	TRUE
SBS46	PGDX9803P1_WGS	0	TRUE
SBS47	PGDX9803P1_WGS	0	TRUE
SBS48	PGDX9803P1_WGS	0	TRUE
SBS49	PGDX9803P1_WGS	0	TRUE
SBS50	PGDX9803P1_WGS	0	TRUE
SBS51	PGDX9803P1_WGS	0	TRUE
SBS52	PGDX9803P1_WGS	0	TRUE
SBS53	PGDX9803P1_WGS	6.60160103074154	TRUE
SBS54	PGDX9803P1_WGS	5.56651390115218	TRUE
SBS55	PGDX9803P1_WGS	0	TRUE
SBS57	PGDX9803P1_WGS	30.929473173102	TRUE
SBS58	PGDX9803P1_WGS	0	TRUE
SBS59	PGDX9803P1_WGS	0	TRUE
SBS60	PGDX9803P1_WGS	0	TRUE
SBS84	PGDX9803P1_WGS	0	TRUE
SBS85	PGDX9803P1_WGS	0	TRUE
SBS86	PGDX9803P1_WGS	0	TRUE
SBS87	PGDX9803P1_WGS	0	TRUE
SBS88	PGDX9803P1_WGS	0	TRUE
SBS90	PGDX9803P1_WGS	0	TRUE
SBS91	PGDX9803P1_WGS	0	TRUE
SBS93	PGDX9803P1_WGS	0	TRUE
SBS94	PGDX9803P1_WGS	0	TRUE
SBS1	PGDX9804P1_WGS	0	TRUE
SBS2	PGDX9804P1_WGS	0	TRUE
SBS3	PGDX9804P1_WGS	15.2398586003911	TRUE
SBS4	PGDX9804P1_WGS	0	TRUE
SBS6	PGDX9804P1_WGS	0	TRUE
SBS7a	PGDX9804P1_WGS	0	TRUE
SBS7b	PGDX9804P1_WGS	3.4520446913809	TRUE
SBS7c	PGDX9804P1_WGS	0	TRUE
SBS7d	PGDX9804P1_WGS	0	TRUE
SBS8	PGDX9804P1_WGS	178.726994859592	TRUE
SBS9	PGDX9804P1_WGS	0	TRUE
SBS10a	PGDX9804P1_WGS	0	TRUE
SBS10b	PGDX9804P1_WGS	0.0104608656302365	TRUE
SBS10d	PGDX9804P1_WGS	0	TRUE
SBS11	PGDX9804P1_WGS	0	TRUE
SBS12	PGDX9804P1_WGS	18.4310945630173	TRUE
SBS13	PGDX9804P1_WGS	6.60262053405577	TRUE
SBS14	PGDX9804P1_WGS	0	TRUE
SBS15	PGDX9804P1_WGS	0	TRUE
SBS16	PGDX9804P1_WGS	0	TRUE
SBS17a	PGDX9804P1_WGS	20.6329251307401	TRUE
SBS17b	PGDX9804P1_WGS	2.10678257641914	TRUE
SBS18	PGDX9804P1_WGS	4.78908295469774	TRUE
SBS19	PGDX9804P1_WGS	5.62825284072169	TRUE
SBS20	PGDX9804P1_WGS	4.0616495000184	TRUE
SBS21	PGDX9804P1_WGS	0	TRUE
SBS22	PGDX9804P1_WGS	25.6779182263373	TRUE
SBS23	PGDX9804P1_WGS	0	TRUE
SBS24	PGDX9804P1_WGS	3.32791278650516	TRUE
SBS25	PGDX9804P1_WGS	29.5809670660045	TRUE
SBS26	PGDX9804P1_WGS	4.52008777596213	TRUE
SBS27	PGDX9804P1_WGS	4.25529844698164	TRUE
SBS28	PGDX9804P1_WGS	0	TRUE
SBS29	PGDX9804P1_WGS	0	TRUE
SBS30	PGDX9804P1_WGS	0	TRUE
SBS31	PGDX9804P1_WGS	0	TRUE
SBS32	PGDX9804P1_WGS	0	TRUE
SBS33	PGDX9804P1_WGS	0	TRUE
SBS34	PGDX9804P1_WGS	0	TRUE
SBS35	PGDX9804P1_WGS	0	TRUE
SBS36	PGDX9804P1_WGS	2.87416398092498	TRUE
SBS37	PGDX9804P1_WGS	0	TRUE
SBS38	PGDX9804P1_WGS	0	TRUE
SBS39	PGDX9804P1_WGS	36.1111115814808	TRUE
SBS41	PGDX9804P1_WGS	0	TRUE
SBS42	PGDX9804P1_WGS	23.6204618018628	TRUE
SBS43	PGDX9804P1_WGS	6.3685389379539	TRUE
SBS44	PGDX9804P1_WGS	0	TRUE
SBS45	PGDX9804P1_WGS	14.7276821223811	TRUE
SBS46	PGDX9804P1_WGS	32.2932203470336	TRUE
SBS47	PGDX9804P1_WGS	0	TRUE
SBS48	PGDX9804P1_WGS	0	TRUE
SBS49	PGDX9804P1_WGS	0	TRUE
SBS50	PGDX9804P1_WGS	0	TRUE
SBS51	PGDX9804P1_WGS	0	TRUE
SBS52	PGDX9804P1_WGS	5.53140888899829	TRUE
SBS53	PGDX9804P1_WGS	0	TRUE
SBS54	PGDX9804P1_WGS	0	TRUE
SBS55	PGDX9804P1_WGS	0	TRUE
SBS57	PGDX9804P1_WGS	11.7816568174945	TRUE
SBS58	PGDX9804P1_WGS	0	TRUE
SBS59	PGDX9804P1_WGS	0	TRUE
SBS60	PGDX9804P1_WGS	0	TRUE
SBS84	PGDX9804P1_WGS	0	TRUE
SBS85	PGDX9804P1_WGS	0.232288586551297	TRUE
SBS86	PGDX9804P1_WGS	0	TRUE
SBS87	PGDX9804P1_WGS	0	TRUE
SBS88	PGDX9804P1_WGS	14.2141443684886	TRUE
SBS90	PGDX9804P1_WGS	0	TRUE
SBS91	PGDX9804P1_WGS	0	TRUE
SBS93	PGDX9804P1_WGS	0	TRUE
SBS94	PGDX9804P1_WGS	0	TRUE
SBS1	PGDX9805P1_WGS	0.556180551036558	TRUE
SBS2	PGDX9805P1_WGS	0	TRUE
SBS3	PGDX9805P1_WGS	0	TRUE
SBS4	PGDX9805P1_WGS	20.3360935033758	TRUE
SBS6	PGDX9805P1_WGS	0	TRUE
SBS7a	PGDX9805P1_WGS	0	TRUE
SBS7b	PGDX9805P1_WGS	0	TRUE
SBS7c	PGDX9805P1_WGS	13.4855959046158	TRUE
SBS7d	PGDX9805P1_WGS	0	TRUE
SBS8	PGDX9805P1_WGS	11.7405029665275	TRUE
SBS9	PGDX9805P1_WGS	0	TRUE
SBS10a	PGDX9805P1_WGS	3.41201812627052	TRUE
SBS10b	PGDX9805P1_WGS	0	TRUE
SBS10d	PGDX9805P1_WGS	0	TRUE
SBS11	PGDX9805P1_WGS	0	TRUE
SBS12	PGDX9805P1_WGS	0	TRUE
SBS13	PGDX9805P1_WGS	0	TRUE
SBS14	PGDX9805P1_WGS	0	TRUE
SBS15	PGDX9805P1_WGS	0	TRUE
SBS16	PGDX9805P1_WGS	0	TRUE
SBS17a	PGDX9805P1_WGS	0	TRUE
SBS17b	PGDX9805P1_WGS	0	TRUE
SBS18	PGDX9805P1_WGS	0	TRUE
SBS19	PGDX9805P1_WGS	0	TRUE
SBS20	PGDX9805P1_WGS	0	TRUE
SBS21	PGDX9805P1_WGS	0.915806550623578	TRUE
SBS22	PGDX9805P1_WGS	31.797063969266	TRUE
SBS23	PGDX9805P1_WGS	0	TRUE
SBS24	PGDX9805P1_WGS	0	TRUE
SBS25	PGDX9805P1_WGS	0	TRUE
SBS26	PGDX9805P1_WGS	0	TRUE
SBS27	PGDX9805P1_WGS	0	TRUE
SBS28	PGDX9805P1_WGS	0	TRUE
SBS29	PGDX9805P1_WGS	0	TRUE
SBS30	PGDX9805P1_WGS	0	TRUE
SBS31	PGDX9805P1_WGS	0	TRUE
SBS32	PGDX9805P1_WGS	0	TRUE
SBS33	PGDX9805P1_WGS	0	TRUE
SBS34	PGDX9805P1_WGS	0.0350221163262642	TRUE
SBS35	PGDX9805P1_WGS	0	TRUE
SBS36	PGDX9805P1_WGS	0	TRUE
SBS37	PGDX9805P1_WGS	0	TRUE
SBS38	PGDX9805P1_WGS	0	TRUE
SBS39	PGDX9805P1_WGS	5.50011949879787	TRUE
SBS41	PGDX9805P1_WGS	0	TRUE
SBS42	PGDX9805P1_WGS	0	TRUE
SBS43	PGDX9805P1_WGS	0.595961304284779	TRUE
SBS44	PGDX9805P1_WGS	0	TRUE
SBS45	PGDX9805P1_WGS	0	TRUE
SBS46	PGDX9805P1_WGS	0	TRUE
SBS47	PGDX9805P1_WGS	0	TRUE
SBS48	PGDX9805P1_WGS	0	TRUE
SBS49	PGDX9805P1_WGS	0	TRUE
SBS50	PGDX9805P1_WGS	3.75587210404531	TRUE
SBS51	PGDX9805P1_WGS	0	TRUE
SBS52	PGDX9805P1_WGS	0	TRUE
SBS53	PGDX9805P1_WGS	0	TRUE
SBS54	PGDX9805P1_WGS	0	TRUE
SBS55	PGDX9805P1_WGS	0	TRUE
SBS57	PGDX9805P1_WGS	0	TRUE
SBS58	PGDX9805P1_WGS	0	TRUE
SBS59	PGDX9805P1_WGS	13.3420999289584	TRUE
SBS60	PGDX9805P1_WGS	0	TRUE
SBS84	PGDX9805P1_WGS	0	TRUE
SBS85	PGDX9805P1_WGS	0	TRUE
SBS86	PGDX9805P1_WGS	0	TRUE
SBS87	PGDX9805P1_WGS	0	TRUE
SBS88	PGDX9805P1_WGS	4.3061411468538	TRUE
SBS90	PGDX9805P1_WGS	0	TRUE
SBS91	PGDX9805P1_WGS	0	TRUE
SBS93	PGDX9805P1_WGS	0	TRUE
SBS94	PGDX9805P1_WGS	0	TRUE
SBS1	PGDX9806P1_WGS	0	TRUE
SBS2	PGDX9806P1_WGS	0	TRUE
SBS3	PGDX9806P1_WGS	153.404534229985	TRUE
SBS4	PGDX9806P1_WGS	0	TRUE
SBS6	PGDX9806P1_WGS	0	TRUE
SBS7a	PGDX9806P1_WGS	0	TRUE
SBS7b	PGDX9806P1_WGS	13.5514001906902	TRUE
SBS7c	PGDX9806P1_WGS	9.45481221366503	TRUE
SBS7d	PGDX9806P1_WGS	0	TRUE
SBS8	PGDX9806P1_WGS	44.8055979382811	TRUE
SBS9	PGDX9806P1_WGS	0	TRUE
SBS10a	PGDX9806P1_WGS	0	TRUE
SBS10b	PGDX9806P1_WGS	0	TRUE
SBS10d	PGDX9806P1_WGS	0	TRUE
SBS11	PGDX9806P1_WGS	0	TRUE
SBS12	PGDX9806P1_WGS	0	TRUE
SBS13	PGDX9806P1_WGS	0	TRUE
SBS14	PGDX9806P1_WGS	0	TRUE
SBS15	PGDX9806P1_WGS	3.35188032667473	TRUE
SBS16	PGDX9806P1_WGS	0	TRUE
SBS17a	PGDX9806P1_WGS	0	TRUE
SBS17b	PGDX9806P1_WGS	0	TRUE
SBS18	PGDX9806P1_WGS	0	TRUE
SBS19	PGDX9806P1_WGS	19.8636347681774	TRUE
SBS20	PGDX9806P1_WGS	29.50091461905	TRUE
SBS21	PGDX9806P1_WGS	16.1644813939964	TRUE
SBS22	PGDX9806P1_WGS	51.6567145287837	TRUE
SBS23	PGDX9806P1_WGS	18.8105762234383	TRUE
SBS24	PGDX9806P1_WGS	0	TRUE
SBS25	PGDX9806P1_WGS	0	TRUE
SBS26	PGDX9806P1_WGS	0	TRUE
SBS27	PGDX9806P1_WGS	2.63893569734851	TRUE
SBS28	PGDX9806P1_WGS	0	TRUE
SBS29	PGDX9806P1_WGS	0	TRUE
SBS30	PGDX9806P1_WGS	9.904266949693	TRUE
SBS31	PGDX9806P1_WGS	0	TRUE
SBS32	PGDX9806P1_WGS	0	TRUE
SBS33	PGDX9806P1_WGS	0	TRUE
SBS34	PGDX9806P1_WGS	13.9375785637755	TRUE
SBS35	PGDX9806P1_WGS	0	TRUE
SBS36	PGDX9806P1_WGS	0	TRUE
SBS37	PGDX9806P1_WGS	0	TRUE
SBS38	PGDX9806P1_WGS	0	TRUE
SBS39	PGDX9806P1_WGS	0	TRUE
SBS41	PGDX9806P1_WGS	0	TRUE
SBS42	PGDX9806P1_WGS	122.74132460621	TRUE
SBS43	PGDX9806P1_WGS	0	TRUE
SBS44	PGDX9806P1_WGS	0	TRUE
SBS45	PGDX9806P1_WGS	0	TRUE
SBS46	PGDX9806P1_WGS	111.307507795738	TRUE
SBS47	PGDX9806P1_WGS	0	TRUE
SBS48	PGDX9806P1_WGS	0	TRUE
SBS49	PGDX9806P1_WGS	0	TRUE
SBS50	PGDX9806P1_WGS	0	TRUE
SBS51	PGDX9806P1_WGS	0	TRUE
SBS52	PGDX9806P1_WGS	0	TRUE
SBS53	PGDX9806P1_WGS	7.64534444286768	TRUE
SBS54	PGDX9806P1_WGS	24.2251596333656	TRUE
SBS55	PGDX9806P1_WGS	0	TRUE
SBS57	PGDX9806P1_WGS	0	TRUE
SBS58	PGDX9806P1_WGS	0	TRUE
SBS59	PGDX9806P1_WGS	0	TRUE
SBS60	PGDX9806P1_WGS	0.939601823426401	TRUE
SBS84	PGDX9806P1_WGS	0	TRUE
SBS85	PGDX9806P1_WGS	0	TRUE
SBS86	PGDX9806P1_WGS	0	TRUE
SBS87	PGDX9806P1_WGS	0	TRUE
SBS88	PGDX9806P1_WGS	14.4544732617021	TRUE
SBS90	PGDX9806P1_WGS	0	TRUE
SBS91	PGDX9806P1_WGS	0	TRUE
SBS93	PGDX9806P1_WGS	0	TRUE
SBS94	PGDX9806P1_WGS	0	TRUE
SBS1	PGDX9807P1_WGS	0	TRUE
SBS2	PGDX9807P1_WGS	0	TRUE
SBS3	PGDX9807P1_WGS	0	TRUE
SBS4	PGDX9807P1_WGS	0	TRUE
SBS6	PGDX9807P1_WGS	0	TRUE
SBS7a	PGDX9807P1_WGS	0	TRUE
SBS7b	PGDX9807P1_WGS	0	TRUE
SBS7c	PGDX9807P1_WGS	27.8407851941693	TRUE
SBS7d	PGDX9807P1_WGS	0	TRUE
SBS8	PGDX9807P1_WGS	63.3005121589799	TRUE
SBS9	PGDX9807P1_WGS	0	TRUE
SBS10a	PGDX9807P1_WGS	0	TRUE
SBS10b	PGDX9807P1_WGS	2.7333238723922	TRUE
SBS10d	PGDX9807P1_WGS	0	TRUE
SBS11	PGDX9807P1_WGS	0	TRUE
SBS12	PGDX9807P1_WGS	0	TRUE
SBS13	PGDX9807P1_WGS	0	TRUE
SBS14	PGDX9807P1_WGS	0	TRUE
SBS15	PGDX9807P1_WGS	29.8763567670085	TRUE
SBS16	PGDX9807P1_WGS	0	TRUE
SBS17a	PGDX9807P1_WGS	0	TRUE
SBS17b	PGDX9807P1_WGS	1.58447158977872	TRUE
SBS18	PGDX9807P1_WGS	0	TRUE
SBS19	PGDX9807P1_WGS	0	TRUE
SBS20	PGDX9807P1_WGS	50.6936251273405	TRUE
SBS21	PGDX9807P1_WGS	21.8052395080471	TRUE
SBS22	PGDX9807P1_WGS	18.1770205644279	TRUE
SBS23	PGDX9807P1_WGS	12.819945688803	TRUE
SBS24	PGDX9807P1_WGS	0	TRUE
SBS25	PGDX9807P1_WGS	0	TRUE
SBS26	PGDX9807P1_WGS	2.79139889186459	TRUE
SBS27	PGDX9807P1_WGS	7.82956116542444	TRUE
SBS28	PGDX9807P1_WGS	0	TRUE
SBS29	PGDX9807P1_WGS	0	TRUE
SBS30	PGDX9807P1_WGS	0	TRUE
SBS31	PGDX9807P1_WGS	0	TRUE
SBS32	PGDX9807P1_WGS	0	TRUE
SBS33	PGDX9807P1_WGS	0	TRUE
SBS34	PGDX9807P1_WGS	0	TRUE
SBS35	PGDX9807P1_WGS	0	TRUE
SBS36	PGDX9807P1_WGS	0	TRUE
SBS37	PGDX9807P1_WGS	0	TRUE
SBS38	PGDX9807P1_WGS	0	TRUE
SBS39	PGDX9807P1_WGS	1.34350410092637	TRUE
SBS41	PGDX9807P1_WGS	0	TRUE
SBS42	PGDX9807P1_WGS	35.4548904360121	TRUE
SBS43	PGDX9807P1_WGS	16.4322750367781	TRUE
SBS44	PGDX9807P1_WGS	7.39634870347541	TRUE
SBS45	PGDX9807P1_WGS	0	TRUE
SBS46	PGDX9807P1_WGS	36.0559824001404	TRUE
SBS47	PGDX9807P1_WGS	0	TRUE
SBS48	PGDX9807P1_WGS	0	TRUE
SBS49	PGDX9807P1_WGS	0	TRUE
SBS50	PGDX9807P1_WGS	0	TRUE
SBS51	PGDX9807P1_WGS	0	TRUE
SBS52	PGDX9807P1_WGS	0	TRUE
SBS53	PGDX9807P1_WGS	0	TRUE
SBS54	PGDX9807P1_WGS	52.349583920412	TRUE
SBS55	PGDX9807P1_WGS	0	TRUE
SBS57	PGDX9807P1_WGS	0	TRUE
SBS58	PGDX9807P1_WGS	0	TRUE
SBS59	PGDX9807P1_WGS	9.47370501600501	TRUE
SBS60	PGDX9807P1_WGS	0	TRUE
SBS84	PGDX9807P1_WGS	0	TRUE
SBS85	PGDX9807P1_WGS	0	TRUE
SBS86	PGDX9807P1_WGS	21.4654939202487	TRUE
SBS87	PGDX9807P1_WGS	0	TRUE
SBS88	PGDX9807P1_WGS	0	TRUE
SBS90	PGDX9807P1_WGS	0	TRUE
SBS91	PGDX9807P1_WGS	0	TRUE
SBS93	PGDX9807P1_WGS	0	TRUE
SBS94	PGDX9807P1_WGS	0	TRUE
SBS1	PGDX9808P1_WGS	0	TRUE
SBS2	PGDX9808P1_WGS	1.11743555916586	TRUE
SBS3	PGDX9808P1_WGS	11.879788265522	TRUE
SBS4	PGDX9808P1_WGS	0	TRUE
SBS6	PGDX9808P1_WGS	0	TRUE
SBS7a	PGDX9808P1_WGS	6.4926251038165	TRUE
SBS7b	PGDX9808P1_WGS	0	TRUE
SBS7c	PGDX9808P1_WGS	23.7054715380574	TRUE
SBS7d	PGDX9808P1_WGS	6.91867775230722	TRUE
SBS8	PGDX9808P1_WGS	31.6750578114664	TRUE
SBS9	PGDX9808P1_WGS	0	TRUE
SBS10a	PGDX9808P1_WGS	0	TRUE
SBS10b	PGDX9808P1_WGS	3.47374645498551	TRUE
SBS10d	PGDX9808P1_WGS	0	TRUE
SBS11	PGDX9808P1_WGS	0	TRUE
SBS12	PGDX9808P1_WGS	0	TRUE
SBS13	PGDX9808P1_WGS	0	TRUE
SBS14	PGDX9808P1_WGS	0	TRUE
SBS15	PGDX9808P1_WGS	0	TRUE
SBS16	PGDX9808P1_WGS	0	TRUE
SBS17a	PGDX9808P1_WGS	26.6709547442588	TRUE
SBS17b	PGDX9808P1_WGS	7.93448397163563	TRUE
SBS18	PGDX9808P1_WGS	0	TRUE
SBS19	PGDX9808P1_WGS	0	TRUE
SBS20	PGDX9808P1_WGS	16.9758629868775	TRUE
SBS21	PGDX9808P1_WGS	15.6807296033461	TRUE
SBS22	PGDX9808P1_WGS	58.6752339371008	TRUE
SBS23	PGDX9808P1_WGS	0	TRUE
SBS24	PGDX9808P1_WGS	0	TRUE
SBS25	PGDX9808P1_WGS	0	TRUE
SBS26	PGDX9808P1_WGS	0.431753081323027	TRUE
SBS27	PGDX9808P1_WGS	0	TRUE
SBS28	PGDX9808P1_WGS	0	TRUE
SBS29	PGDX9808P1_WGS	0	TRUE
SBS30	PGDX9808P1_WGS	0	TRUE
SBS31	PGDX9808P1_WGS	0	TRUE
SBS32	PGDX9808P1_WGS	0	TRUE
SBS33	PGDX9808P1_WGS	0	TRUE
SBS34	PGDX9808P1_WGS	13.7268600017004	TRUE
SBS35	PGDX9808P1_WGS	0	TRUE
SBS36	PGDX9808P1_WGS	0	TRUE
SBS37	PGDX9808P1_WGS	0	TRUE
SBS38	PGDX9808P1_WGS	11.1156178369232	TRUE
SBS39	PGDX9808P1_WGS	0	TRUE
SBS41	PGDX9808P1_WGS	0	TRUE
SBS42	PGDX9808P1_WGS	28.2449441422868	TRUE
SBS43	PGDX9808P1_WGS	0	TRUE
SBS44	PGDX9808P1_WGS	0	TRUE
SBS45	PGDX9808P1_WGS	15.4660284479796	TRUE
SBS46	PGDX9808P1_WGS	0	TRUE
SBS47	PGDX9808P1_WGS	0	TRUE
SBS48	PGDX9808P1_WGS	0	TRUE
SBS49	PGDX9808P1_WGS	0	TRUE
SBS50	PGDX9808P1_WGS	0	TRUE
SBS51	PGDX9808P1_WGS	0	TRUE
SBS52	PGDX9808P1_WGS	1.25159869136554	TRUE
SBS53	PGDX9808P1_WGS	0	TRUE
SBS54	PGDX9808P1_WGS	12.6978821311151	TRUE
SBS55	PGDX9808P1_WGS	0	TRUE
SBS57	PGDX9808P1_WGS	15.2631913624497	TRUE
SBS58	PGDX9808P1_WGS	0	TRUE
SBS59	PGDX9808P1_WGS	3.4065912749298	TRUE
SBS60	PGDX9808P1_WGS	2.82202801921398	TRUE
SBS84	PGDX9808P1_WGS	28.9470986868815	TRUE
SBS85	PGDX9808P1_WGS	4.31646113506646	TRUE
SBS86	PGDX9808P1_WGS	0	TRUE
SBS87	PGDX9808P1_WGS	0	TRUE
SBS88	PGDX9808P1_WGS	0	TRUE
SBS90	PGDX9808P1_WGS	0	TRUE
SBS91	PGDX9808P1_WGS	0	TRUE
SBS93	PGDX9808P1_WGS	12.0007436827106	TRUE
SBS94	PGDX9808P1_WGS	0	TRUE
SBS1	PGDX9809P1_WGS	1.75759987926864	TRUE
SBS2	PGDX9809P1_WGS	0	TRUE
SBS3	PGDX9809P1_WGS	21.8590204894454	TRUE
SBS4	PGDX9809P1_WGS	0	TRUE
SBS6	PGDX9809P1_WGS	0	TRUE
SBS7a	PGDX9809P1_WGS	2.28531285085122	TRUE
SBS7b	PGDX9809P1_WGS	0	TRUE
SBS7c	PGDX9809P1_WGS	23.6142772989566	TRUE
SBS7d	PGDX9809P1_WGS	0	TRUE
SBS8	PGDX9809P1_WGS	57.5652057285711	TRUE
SBS9	PGDX9809P1_WGS	0	TRUE
SBS10a	PGDX9809P1_WGS	6.60125663388512	TRUE
SBS10b	PGDX9809P1_WGS	0	TRUE
SBS10d	PGDX9809P1_WGS	0	TRUE
SBS11	PGDX9809P1_WGS	0	TRUE
SBS12	PGDX9809P1_WGS	0	TRUE
SBS13	PGDX9809P1_WGS	0	TRUE
SBS14	PGDX9809P1_WGS	0	TRUE
SBS15	PGDX9809P1_WGS	0	TRUE
SBS16	PGDX9809P1_WGS	0	TRUE
SBS17a	PGDX9809P1_WGS	14.8232552353482	TRUE
SBS17b	PGDX9809P1_WGS	1.96998920806277	TRUE
SBS18	PGDX9809P1_WGS	0	TRUE
SBS19	PGDX9809P1_WGS	0	TRUE
SBS20	PGDX9809P1_WGS	0	TRUE
SBS21	PGDX9809P1_WGS	0	TRUE
SBS22	PGDX9809P1_WGS	14.9854039542647	TRUE
SBS23	PGDX9809P1_WGS	0	TRUE
SBS24	PGDX9809P1_WGS	0	TRUE
SBS25	PGDX9809P1_WGS	0	TRUE
SBS26	PGDX9809P1_WGS	0	TRUE
SBS27	PGDX9809P1_WGS	0	TRUE
SBS28	PGDX9809P1_WGS	1.1788565719834	TRUE
SBS29	PGDX9809P1_WGS	0	TRUE
SBS30	PGDX9809P1_WGS	0	TRUE
SBS31	PGDX9809P1_WGS	0	TRUE
SBS32	PGDX9809P1_WGS	0	TRUE
SBS33	PGDX9809P1_WGS	3.80757293663281	TRUE
SBS34	PGDX9809P1_WGS	0	TRUE
SBS35	PGDX9809P1_WGS	0	TRUE
SBS36	PGDX9809P1_WGS	0	TRUE
SBS37	PGDX9809P1_WGS	0	TRUE
SBS38	PGDX9809P1_WGS	0	TRUE
SBS39	PGDX9809P1_WGS	6.71978030324609	TRUE
SBS41	PGDX9809P1_WGS	0	TRUE
SBS42	PGDX9809P1_WGS	0	TRUE
SBS43	PGDX9809P1_WGS	0	TRUE
SBS44	PGDX9809P1_WGS	0	TRUE
SBS45	PGDX9809P1_WGS	0	TRUE
SBS46	PGDX9809P1_WGS	0	TRUE
SBS47	PGDX9809P1_WGS	0	TRUE
SBS48	PGDX9809P1_WGS	0	TRUE
SBS49	PGDX9809P1_WGS	1.03165455369242	TRUE
SBS50	PGDX9809P1_WGS	0	TRUE
SBS51	PGDX9809P1_WGS	0	TRUE
SBS52	PGDX9809P1_WGS	0	TRUE
SBS53	PGDX9809P1_WGS	0	TRUE
SBS54	PGDX9809P1_WGS	0	TRUE
SBS55	PGDX9809P1_WGS	0	TRUE
SBS57	PGDX9809P1_WGS	0	TRUE
SBS58	PGDX9809P1_WGS	0	TRUE
SBS59	PGDX9809P1_WGS	0	TRUE
SBS60	PGDX9809P1_WGS	0	TRUE
SBS84	PGDX9809P1_WGS	0	TRUE
SBS85	PGDX9809P1_WGS	0	TRUE
SBS86	PGDX9809P1_WGS	2.13451917371718	TRUE
SBS87	PGDX9809P1_WGS	7.13191704498194	TRUE
SBS88	PGDX9809P1_WGS	0	TRUE
SBS90	PGDX9809P1_WGS	0	TRUE
SBS91	PGDX9809P1_WGS	0	TRUE
SBS93	PGDX9809P1_WGS	0	TRUE
SBS94	PGDX9809P1_WGS	0	TRUE
