# Supplementary material for: Genome-wide mutational signatures in low-coverage whole genome sequencing of cell-free DNA
Source: Nat Commun. 2022 Aug 23;13:4953. doi: 10.1038/s41467-022-32598-1 (PMC9399180; doi:10.1038/s41467-022-32598-1)
Supplement: Supplementary file 5 — Source Data [file 41467_2022_32598_MOESM5_ESM.zip › source_data/s5c.csv]

signature	mean
SBS1	0.563060901273288
SBS2	0.625172206956839
SBS3	0.021789394513205
SBS4	0.151746875263616
SBS5	0.250327506247155
SBS6	0.147015928558771
SBS7a	0.396678608266361
SBS7b	0.351131607996839
SBS7c	0.521993914711033
SBS7d	0.628212028781168
SBS8	0.137930075148543
SBS9	0.113145005685371
SBS10a	0.497558392062094
SBS10b	0.565727101522596
SBS11	0.228858614187169
SBS12	0.299620733109741
SBS13	0.510430097168985
SBS14	0.235342456404998
SBS15	0.397392921414233
SBS16	0.536398447364189
SBS17a	0.564979460387103
SBS17b	0.808275768720325
SBS18	0.079433981056406
SBS19	0.664966514520184
SBS20	0.48244816207769
SBS21	0.568344688847607
SBS22	0.611615269911019
SBS23	0.155107489337289
SBS24	0.380849761983216
SBS25	0.0315318619896103
SBS26	0.0487762613885816
SBS27	0.445003836991752
SBS28	0.606029184817145
SBS29	0.0572333718145458
SBS30	0.572097879926533
SBS31	0.475355481362053
SBS32	0.476376441514243
SBS33	0.628166653786702
SBS34	0.626641053446228
SBS35	0.183219063975859
SBS36	0.0514197449702102
SBS37	0.467724456894611
SBS38	0.25038280782333
SBS39	0.653849829110877
SBS40	0
SBS41	0.102393261229007
SBS42	0.206296033779122
SBS43	0.579256163531922
SBS44	0.167758573449908
SBS45	0.158557317026978
SBS46	0.503085909908757
SBS47	0.101150094329396
SBS48	0.671076437278449
SBS49	0.602318456967302
SBS50	0.435973043202343
SBS51	0.296608216888583
SBS52	0.374225008508332
SBS53	0.565088656500354
SBS54	0.694008078667584
SBS55	0.471659383142606
SBS56	0.105654819144749
SBS57	0.267689501499245
SBS58	0.359019553193874
SBS59	0.696281877175389
SBS60	0.40942986856868
SBS84	0.53143680586383
SBS85	0.202694572162542
