# Supplementary material for: Genome-wide mutational signatures in low-coverage whole genome sequencing of cell-free DNA
Source: Nat Commun. 2022 Aug 23;13:4953. doi: 10.1038/s41467-022-32598-1 (PMC9399180; doi:10.1038/s41467-022-32598-1)
Supplement: Supplementary file 5 — Source Data [file 41467_2022_32598_MOESM5_ESM.zip › source_data/s5b.csv]

control	add.10	add.100	add.1000
4.90476190476191	4.90476190476191	4.90476190476191	5.90476190476191
7.23809523809524	7.23809523809524	7.23809523809524	9.23809523809524
3.78571428571429	3.78571428571429	3.78571428571429	3.78571428571429
2	2	2	3
5.76190476190476	5.76190476190476	5.76190476190476	5.76190476190476
5.83333333333333	5.83333333333333	5.83333333333333	8.83333333333333
3.83333333333333	3.83333333333333	3.83333333333333	4.83333333333333
5.21428571428571	5.21428571428571	5.21428571428571	5.21428571428571
6.5	6.5	6.5	7.5
4.57142857142857	4.57142857142857	4.57142857142857	4.57142857142857
3.16666666666667	3.16666666666667	3.16666666666667	3.16666666666667
2.66666666666667	2.66666666666667	2.66666666666667	2.66666666666667
4.38095238095238	4.38095238095238	4.38095238095238	5.38095238095238
4.90476190476191	4.90476190476191	4.90476190476191	5.90476190476191
2.9047619047619	2.9047619047619	2.9047619047619	2.9047619047619
6.23809523809524	6.23809523809524	6.23809523809524	6.23809523809524
8.42857142857143	8.42857142857143	8.42857142857143	12.4285714285714
6.19047619047619	6.19047619047619	7.19047619047619	6.19047619047619
4.85714285714286	4.85714285714286	4.85714285714286	4.85714285714286
5.90476190476191	5.90476190476191	5.90476190476191	6.90476190476191
5.57142857142857	5.57142857142857	5.57142857142857	5.57142857142857
3.0952380952381	3.0952380952381	3.0952380952381	3.0952380952381
3.33333333333333	3.33333333333333	3.33333333333333	3.33333333333333
5.38095238095238	5.38095238095238	5.38095238095238	5.38095238095238
6.64285714285714	6.64285714285714	6.64285714285714	6.64285714285714
3.47619047619048	3.47619047619048	3.47619047619048	3.47619047619048
6.04761904761905	6.04761904761905	6.04761904761905	6.04761904761905
7.59523809523809	7.59523809523809	7.59523809523809	7.59523809523809
2.57142857142857	2.57142857142857	2.57142857142857	2.57142857142857
7.19047619047619	7.19047619047619	7.19047619047619	7.19047619047619
2.23809523809524	2.23809523809524	2.23809523809524	2.23809523809524
8.38095238095238	8.38095238095238	8.38095238095238	8.38095238095238
25.8809523809524	25.8809523809524	27.8809523809524	48.8809523809524
7.76190476190476	7.76190476190476	7.76190476190476	14.7619047619048
30.0952380952381	35.0952380952381	60.0952380952381	394.095238095238
11.952380952381	11.952380952381	14.952380952381	19.952380952381
14.6428571428571	14.6428571428571	15.6428571428571	14.6428571428571
13.9047619047619	13.9047619047619	13.9047619047619	13.9047619047619
23.3333333333333	24.3333333333333	42.3333333333333	229.333333333333
14.5952380952381	14.5952380952381	14.5952380952381	15.5952380952381
13.8095238095238	13.8095238095238	13.8095238095238	15.8095238095238
12.8333333333333	12.8333333333333	12.8333333333333	12.8333333333333
12.8095238095238	13.8095238095238	40.8095238095238	220.809523809524
15.047619047619	15.047619047619	15.047619047619	15.047619047619
17	17	17	18
10.4285714285714	10.4285714285714	10.4285714285714	10.4285714285714
18.1428571428571	19.1428571428571	30.1428571428571	125.142857142857
13.8571428571429	13.8571428571429	13.8571428571429	13.8571428571429
3.78571428571429	3.78571428571429	3.78571428571429	3.78571428571429
4.90476190476191	4.90476190476191	4.90476190476191	7.90476190476191
10.0238095238095	10.0238095238095	10.0238095238095	11.0238095238095
3.95238095238095	3.95238095238095	3.95238095238095	3.95238095238095
3.69047619047619	3.69047619047619	3.69047619047619	3.69047619047619
3.23809523809524	3.23809523809524	3.23809523809524	3.23809523809524
6.42857142857143	6.42857142857143	6.42857142857143	6.42857142857143
6.21428571428571	6.21428571428571	6.21428571428571	6.21428571428571
2.9047619047619	2.9047619047619	2.9047619047619	3.9047619047619
3.57142857142857	3.57142857142857	3.57142857142857	3.57142857142857
3.52380952380952	3.52380952380952	3.52380952380952	3.52380952380952
5.09523809523809	5.09523809523809	5.09523809523809	6.09523809523809
3.23809523809524	3.23809523809524	3.23809523809524	10.2380952380952
2.66666666666667	2.66666666666667	2.66666666666667	2.66666666666667
3.23809523809524	3.23809523809524	3.23809523809524	3.23809523809524
3.85714285714286	3.85714285714286	3.85714285714286	5.85714285714286
16.2380952380952	17.2380952380952	16.2380952380952	17.2380952380952
12.6666666666667	12.6666666666667	12.6666666666667	21.6666666666667
32.1428571428571	32.1428571428571	32.1428571428571	32.1428571428571
15.3333333333333	15.3333333333333	15.3333333333333	19.3333333333333
7.66666666666667	7.66666666666667	7.66666666666667	7.66666666666667
11.4285714285714	11.4285714285714	12.4285714285714	14.4285714285714
27.6666666666667	27.6666666666667	27.6666666666667	28.6666666666667
15.1190476190476	15.1190476190476	15.1190476190476	15.1190476190476
11.1904761904762	11.1904761904762	11.1904761904762	13.1904761904762
12.7380952380952	12.7380952380952	12.7380952380952	13.7380952380952
17.6190476190476	17.6190476190476	17.6190476190476	19.6190476190476
12.6666666666667	12.6666666666667	12.6666666666667	12.6666666666667
9.04761904761905	9.04761904761905	9.04761904761905	10.047619047619
15.8809523809524	15.8809523809524	15.8809523809524	25.8809523809524
17.3809523809524	17.3809523809524	17.3809523809524	17.3809523809524
11.8809523809524	11.8809523809524	13.8809523809524	15.8809523809524
5.73809523809524	5.73809523809524	5.73809523809524	5.73809523809524
3.28571428571429	3.28571428571429	3.28571428571429	4.28571428571429
5.02380952380952	5.02380952380952	5.02380952380952	5.02380952380952
3.33333333333333	3.33333333333333	3.33333333333333	3.33333333333333
2.64285714285714	2.64285714285714	2.64285714285714	2.64285714285714
3.9047619047619	3.9047619047619	3.9047619047619	3.9047619047619
4.42857142857143	4.42857142857143	4.42857142857143	4.42857142857143
3.52380952380952	3.52380952380952	3.52380952380952	4.52380952380952
3.9047619047619	3.9047619047619	3.9047619047619	3.9047619047619
5.76190476190476	5.76190476190476	5.76190476190476	5.76190476190476
5.85714285714286	5.85714285714286	5.85714285714286	5.85714285714286
4.19047619047619	4.19047619047619	4.19047619047619	4.19047619047619
2.42857142857143	2.42857142857143	2.42857142857143	2.42857142857143
7.14285714285714	7.14285714285714	7.14285714285714	7.14285714285714
5.26190476190476	5.26190476190476	5.26190476190476	6.26190476190476
3.38095238095238	3.38095238095238	3.38095238095238	3.38095238095238
