# Supplementary material for: Genome-wide mutational signatures in low-coverage whole genome sequencing of cell-free DNA
Source: Nat Commun. 2022 Aug 23;13:4953. doi: 10.1038/s41467-022-32598-1 (PMC9399180; doi:10.1038/s41467-022-32598-1)
Supplement: Supplementary file 5 — Source Data [file 41467_2022_32598_MOESM5_ESM.zip › source_data/s11d.csv]

SLX_barcode	median.pointy_score
PGDX9794P1_WGS	0.73
PGDX9795P1_WGS	0.631
PGDX9796P1_WGS	0.638
PGDX9797P1_WGS	0.786
PGDX9798P1_WGS	0.718
PGDX9799P1_WGS	0.555
PGDX9800P1_WGS	0.694
PGDX9801P1_WGS	0.695
PGDX9802P1_WGS	0.668
PGDX9803P1_WGS	0.764
PGDX9804P1_WGS	0.703
PGDX9805P1_WGS	0.667
PGDX9806P1_WGS	0.322
PGDX9807P1_WGS	0.692
PGDX9808P1_WGS	0.768
PGDX9809P1_WGS	0.788
VCPS0082P_WGS	0.09
VCPS0083P_WGS	0.248
VCPS0084P_WGS	0.724
VCPS0085P_WGS	0.111
VCPS0086P_WGS	0.11
VCPS0087P_WGS	0.361
VCPS0088P_WGS	0.166
VCPS0089P_WGS	0.197
VCPS0090P_WGS	0.192
VCPS0091P_WGS	0.298
VCPS0102P_WGS	0.224
VCPS0103P_WGS	0.335
VCPS0104P_WGS	0.207
VCPS0106P_WGS	0.237
VCPS0107P_WGS	0.252
VCPS0108P_WGS	0.34
VCPS0109P_WGS	0.3
VCPS0110P_WGS	0.254
VCPS0116P_WGS	0.286
