# Supplementary material for: Genome-wide mutational signatures in low-coverage whole genome sequencing of cell-free DNA
Source: Nat Commun. 2022 Aug 23;13:4953. doi: 10.1038/s41467-022-32598-1 (PMC9399180; doi:10.1038/s41467-022-32598-1)
Supplement: Supplementary file 5 — Source Data [file 41467_2022_32598_MOESM5_ESM.zip › source_data/fig2b.csv]

Var1	SLX_barcode	value	cancer
SBS1	PGDX9794P1_WGS	811.340965602236	TRUE
SBS5	PGDX9794P1_WGS	1197.03818575505	TRUE
SBS20	PGDX9794P1_WGS	66.3832892238731	TRUE
SBS21	PGDX9794P1_WGS	72.5847932219619	TRUE
SBS1	PGDX9795P1_WGS	30.2442875163702	TRUE
SBS5	PGDX9795P1_WGS	0	TRUE
SBS20	PGDX9795P1_WGS	0	TRUE
SBS21	PGDX9795P1_WGS	0	TRUE
SBS1	PGDX9796P1_WGS	0	TRUE
SBS5	PGDX9796P1_WGS	0	TRUE
SBS20	PGDX9796P1_WGS	0	TRUE
SBS21	PGDX9796P1_WGS	0	TRUE
SBS1	PGDX9797P1_WGS	963.770036525596	TRUE
SBS5	PGDX9797P1_WGS	1484.41255012532	TRUE
SBS20	PGDX9797P1_WGS	219.917182742018	TRUE
SBS21	PGDX9797P1_WGS	67.2652442783286	TRUE
SBS1	PGDX9798P1_WGS	558.323165618991	TRUE
SBS5	PGDX9798P1_WGS	1932.56121516528	TRUE
SBS20	PGDX9798P1_WGS	74.9321346590693	TRUE
SBS21	PGDX9798P1_WGS	138.097893928753	TRUE
SBS1	PGDX9799P1_WGS	15.225196931925	TRUE
SBS5	PGDX9799P1_WGS	0	TRUE
SBS20	PGDX9799P1_WGS	0	TRUE
SBS21	PGDX9799P1_WGS	58.6920234230087	TRUE
SBS1	PGDX9800P1_WGS	316.162325414554	TRUE
SBS5	PGDX9800P1_WGS	0	TRUE
SBS20	PGDX9800P1_WGS	0	TRUE
SBS21	PGDX9800P1_WGS	135.80415756373	TRUE
SBS1	PGDX9801P1_WGS	530.652011702699	TRUE
SBS5	PGDX9801P1_WGS	0	TRUE
SBS20	PGDX9801P1_WGS	105.723590761345	TRUE
SBS21	PGDX9801P1_WGS	136.539070944561	TRUE
SBS1	PGDX9802P1_WGS	0	TRUE
SBS5	PGDX9802P1_WGS	0	TRUE
SBS20	PGDX9802P1_WGS	0	TRUE
SBS21	PGDX9802P1_WGS	0	TRUE
SBS1	PGDX9803P1_WGS	126.051271551743	TRUE
SBS5	PGDX9803P1_WGS	0	TRUE
SBS20	PGDX9803P1_WGS	0	TRUE
SBS21	PGDX9803P1_WGS	79.9983497495124	TRUE
SBS1	PGDX9804P1_WGS	428.746265471913	TRUE
SBS5	PGDX9804P1_WGS	37.3540430787712	TRUE
SBS20	PGDX9804P1_WGS	7.44733670823685	TRUE
SBS21	PGDX9804P1_WGS	28.8842088040728	TRUE
SBS1	PGDX9805P1_WGS	0	TRUE
SBS5	PGDX9805P1_WGS	0	TRUE
SBS20	PGDX9805P1_WGS	0	TRUE
SBS21	PGDX9805P1_WGS	1.82341035274352	TRUE
SBS1	PGDX9806P1_WGS	653.894642712473	TRUE
SBS5	PGDX9806P1_WGS	31.8179049227814	TRUE
SBS20	PGDX9806P1_WGS	20.762963596549	TRUE
SBS21	PGDX9806P1_WGS	57.7343314394614	TRUE
SBS1	PGDX9807P1_WGS	506.132899267947	TRUE
SBS5	PGDX9807P1_WGS	795.694770248632	TRUE
SBS20	PGDX9807P1_WGS	126.869894042126	TRUE
SBS21	PGDX9807P1_WGS	40.8951487603541	TRUE
SBS1	PGDX9808P1_WGS	361.628790200739	TRUE
SBS5	PGDX9808P1_WGS	172.070931130781	TRUE
SBS20	PGDX9808P1_WGS	53.882512268876	TRUE
SBS21	PGDX9808P1_WGS	0	TRUE
SBS1	PGDX9809P1_WGS	258.715913175672	TRUE
SBS5	PGDX9809P1_WGS	118.392806691482	TRUE
SBS20	PGDX9809P1_WGS	0	TRUE
SBS21	PGDX9809P1_WGS	51.5035619941112	TRUE
SBS1	VCPS0082P_WGS	0	FALSE
SBS5	VCPS0082P_WGS	0	FALSE
SBS20	VCPS0082P_WGS	6.29878363208862	FALSE
SBS21	VCPS0082P_WGS	0	FALSE
SBS1	VCPS0083P_WGS	0	FALSE
SBS5	VCPS0083P_WGS	0	FALSE
SBS20	VCPS0083P_WGS	0	FALSE
SBS21	VCPS0083P_WGS	0	FALSE
SBS1	VCPS0084P_WGS	0	FALSE
SBS5	VCPS0084P_WGS	0	FALSE
SBS20	VCPS0084P_WGS	0	FALSE
SBS21	VCPS0084P_WGS	0	FALSE
SBS1	VCPS0085P_WGS	0	FALSE
SBS5	VCPS0085P_WGS	0	FALSE
SBS20	VCPS0085P_WGS	0	FALSE
SBS21	VCPS0085P_WGS	0	FALSE
SBS1	VCPS0086P_WGS	3.69421562823747	FALSE
SBS5	VCPS0086P_WGS	0	FALSE
SBS20	VCPS0086P_WGS	0	FALSE
SBS21	VCPS0086P_WGS	0	FALSE
SBS1	VCPS0087P_WGS	399.759750561258	FALSE
SBS5	VCPS0087P_WGS	482.073409257163	FALSE
SBS20	VCPS0087P_WGS	0	FALSE
SBS21	VCPS0087P_WGS	0	FALSE
SBS1	VCPS0088P_WGS	0	FALSE
SBS5	VCPS0088P_WGS	0	FALSE
SBS20	VCPS0088P_WGS	0	FALSE
SBS21	VCPS0088P_WGS	0	FALSE
SBS1	VCPS0089P_WGS	4.80048726490758	FALSE
SBS5	VCPS0089P_WGS	23.5762828310947	FALSE
SBS20	VCPS0089P_WGS	15.5078649570903	FALSE
SBS21	VCPS0089P_WGS	0	FALSE
SBS1	VCPS0090P_WGS	0	FALSE
SBS5	VCPS0090P_WGS	0	FALSE
SBS20	VCPS0090P_WGS	0	FALSE
SBS21	VCPS0090P_WGS	2.27408514658162	FALSE
SBS1	VCPS0091P_WGS	128.938803698167	FALSE
SBS5	VCPS0091P_WGS	0	FALSE
SBS20	VCPS0091P_WGS	0	FALSE
SBS21	VCPS0091P_WGS	85.7786246400174	FALSE
SBS1	VCPS0102P_WGS	84.661489098935	FALSE
SBS5	VCPS0102P_WGS	0	FALSE
SBS20	VCPS0102P_WGS	18.3659961561284	FALSE
SBS21	VCPS0102P_WGS	56.2052253253827	FALSE
SBS1	VCPS0103P_WGS	63.8910437620661	FALSE
SBS5	VCPS0103P_WGS	0	FALSE
SBS20	VCPS0103P_WGS	0	FALSE
SBS21	VCPS0103P_WGS	26.4736956971577	FALSE
SBS1	VCPS0104P_WGS	86.8863530739888	FALSE
SBS5	VCPS0104P_WGS	0	FALSE
SBS20	VCPS0104P_WGS	9.56738046522697	FALSE
SBS21	VCPS0104P_WGS	29.2258671964174	FALSE
SBS1	VCPS0106P_WGS	128.648153139051	FALSE
SBS5	VCPS0106P_WGS	16.1567207400644	FALSE
SBS20	VCPS0106P_WGS	0	FALSE
SBS21	VCPS0106P_WGS	0	FALSE
SBS1	VCPS0107P_WGS	0	FALSE
SBS5	VCPS0107P_WGS	0	FALSE
SBS20	VCPS0107P_WGS	0	FALSE
SBS21	VCPS0107P_WGS	0	FALSE
SBS1	VCPS0108P_WGS	206.629012318742	FALSE
SBS5	VCPS0108P_WGS	667.176484834028	FALSE
SBS20	VCPS0108P_WGS	0	FALSE
SBS21	VCPS0108P_WGS	66.5828129471639	FALSE
SBS1	VCPS0109P_WGS	0	FALSE
SBS5	VCPS0109P_WGS	0	FALSE
SBS20	VCPS0109P_WGS	0	FALSE
SBS21	VCPS0109P_WGS	0	FALSE
SBS1	VCPS0110P_WGS	0	FALSE
SBS5	VCPS0110P_WGS	0	FALSE
SBS20	VCPS0110P_WGS	0	FALSE
SBS21	VCPS0110P_WGS	0	FALSE
SBS1	VCPS0116P_WGS	60.5666683611204	FALSE
SBS5	VCPS0116P_WGS	487.230235556829	FALSE
SBS20	VCPS0116P_WGS	32.1957959048974	FALSE
SBS21	VCPS0116P_WGS	0	FALSE
