# Supplementary material for: Genome-wide mutational signatures in low-coverage whole genome sequencing of cell-free DNA
Source: Nat Commun. 2022 Aug 23;13:4953. doi: 10.1038/s41467-022-32598-1 (PMC9399180; doi:10.1038/s41467-022-32598-1)
Supplement: Supplementary file 5 — Source Data [file 41467_2022_32598_MOESM5_ESM.zip › source_data/fig3d.csv]

SLX_barcode	SBS1.SNPin	SBS8.SNPout	cancer
PGDX9794P1_WGS	1657.50266059753	225.299543438959	TRUE
PGDX9795P1_WGS	956.275601710358	37.0160337577182	TRUE
PGDX9796P1_WGS	800.483732482092	21.3299842140299	TRUE
PGDX9797P1_WGS	1897.68889140801	73.5241437222112	TRUE
PGDX9798P1_WGS	1413.61056777265	66.8670948227127	TRUE
PGDX9799P1_WGS	941.419852097639	37.7057380646826	TRUE
PGDX9800P1_WGS	1176.73443865068	123.860835730264	TRUE
PGDX9801P1_WGS	1396.03553227578	193.727000186214	TRUE
PGDX9802P1_WGS	543.606762869798	4.05005611632853	TRUE
PGDX9803P1_WGS	1065.35757084567	6.78290841659523	TRUE
PGDX9804P1_WGS	1345.80444268986	174.270851295654	TRUE
PGDX9805P1_WGS	853.900399484648	112.538068256001	TRUE
PGDX9806P1_WGS	1568.13851692667	71.7849968147248	TRUE
PGDX9807P1_WGS	1436.12237480754	68.0904040492615	TRUE
PGDX9808P1_WGS	1282.31490487078	73.1557157985429	TRUE
PGDX9809P1_WGS	1186.60975747054	101.396103157165	TRUE
VCPS0082P_WGS	757.457672866999	26.5021386367758	FALSE
VCPS0083P_WGS	828.030937152761	51.1357996349896	FALSE
VCPS0084P_WGS	592.50154587424	34.9057824561619	FALSE
VCPS0085P_WGS	799.354292742349	2.50043627103176	FALSE
VCPS0086P_WGS	896.314689949768	9.74102392352254	FALSE
VCPS0087P_WGS	1327.27418194075	116.726849405869	FALSE
VCPS0088P_WGS	639.574829520602	13.3342861789692	FALSE
VCPS0089P_WGS	852.576703179935	0	FALSE
VCPS0090P_WGS	833.949828928206	19.4247216964464	FALSE
VCPS0091P_WGS	981.429175706503	0	FALSE
VCPS0102P_WGS	983.43425454048	28.9091972735099	FALSE
VCPS0103P_WGS	989.932995404788	48.8218595556007	FALSE
VCPS0104P_WGS	926.819355914767	62.0905023757954	FALSE
VCPS0106P_WGS	1050.95918315381	0	FALSE
VCPS0107P_WGS	888.190540309949	0	FALSE
VCPS0108P_WGS	1104.72039227932	7.54653209048514	FALSE
VCPS0109P_WGS	728.626518694761	54.9109656668668	FALSE
VCPS0110P_WGS	819.179981114134	0	FALSE
VCPS0116P_WGS	989.601684237333	8.30643906708236	FALSE
