# Supplementary material for: Genome-wide mutational signatures in low-coverage whole genome sequencing of cell-free DNA
Source: Nat Commun. 2022 Aug 23;13:4953. doi: 10.1038/s41467-022-32598-1 (PMC9399180; doi:10.1038/s41467-022-32598-1)
Supplement: Supplementary file 5 — Source Data [file 41467_2022_32598_MOESM5_ESM.zip › source_data/s11f.csv]

SLX_barcode	median.pointy_score
PGDX9794P1_WGS	0.79
PGDX9795P1_WGS	0.694
PGDX9796P1_WGS	0.668
PGDX9797P1_WGS	0.848
PGDX9798P1_WGS	0.822
PGDX9799P1_WGS	0.672
PGDX9800P1_WGS	0.664
PGDX9801P1_WGS	0.786
PGDX9802P1_WGS	0.619
PGDX9803P1_WGS	0.596
PGDX9804P1_WGS	0.816
PGDX9805P1_WGS	0.742
PGDX9806P1_WGS	0.34
PGDX9807P1_WGS	0.756
PGDX9808P1_WGS	0.824
PGDX9809P1_WGS	0.878
VCPS0082P_WGS	0.056
VCPS0083P_WGS	0.168
VCPS0084P_WGS	0.57
VCPS0085P_WGS	0.087
VCPS0086P_WGS	0.058
VCPS0087P_WGS	0.238
VCPS0088P_WGS	0.086
VCPS0089P_WGS	0.115
VCPS0090P_WGS	0.104
VCPS0091P_WGS	0.194
VCPS0102P_WGS	0.296
VCPS0103P_WGS	0.232
VCPS0104P_WGS	0.138
VCPS0106P_WGS	0.243
VCPS0107P_WGS	0.348
VCPS0108P_WGS	0.484
VCPS0109P_WGS	0.208
VCPS0110P_WGS	0.166
VCPS0116P_WGS	0.348
