# Supplementary material for: Genome-wide mutational signatures in low-coverage whole genome sequencing of cell-free DNA
Source: Nat Commun. 2022 Aug 23;13:4953. doi: 10.1038/s41467-022-32598-1 (PMC9399180; doi:10.1038/s41467-022-32598-1)
Supplement: Supplementary file 5 — Source Data [file 41467_2022_32598_MOESM5_ESM.zip › source_data/s10b.csv]

context	healthy	k1g
A[C>A]A	880	0.0096
A[C>A]C	920	0.0083
A[C>A]G	567	0.00067
A[C>A]T	597	0.0045
C[C>A]A	842	0.0058
C[C>A]C	906	0.0058
C[C>A]G	745	0.00047
C[C>A]T	913	0.0047
G[C>A]A	855	0.0073
G[C>A]C	835	0.005
G[C>A]G	569	0.00073
G[C>A]T	531	0.004
T[C>A]A	560	0.0061
T[C>A]C	691	0.0057
T[C>A]G	315	0.00029
T[C>A]T	715	0.0083
A[C>G]A	1409	0.0074
A[C>G]C	765	0.0041
A[C>G]G	805	0.00049
A[C>G]T	1105	0.0072
C[C>G]A	695	0.004
C[C>G]C	752	0.0052
C[C>G]G	549	0.00042
C[C>G]T	915	0.0064
G[C>G]A	957	0.0032
G[C>G]C	840	0.0035
G[C>G]G	764	0.00039
G[C>G]T	809	0.0045
T[C>G]A	946	0.0067
T[C>G]C	818	0.006
T[C>G]G	570	0.00062
T[C>G]T	1416	0.012
A[C>T]A	4044	0.032
A[C>T]C	2205	0.018
A[C>T]G	6495	0.048
A[C>T]T	3306	0.023
C[C>T]A	2861	0.022
C[C>T]C	2809	0.019
C[C>T]G	5651	0.045
C[C>T]T	3147	0.027
G[C>T]A	2520	0.017
G[C>T]C	2453	0.017
G[C>T]G	3896	0.035
G[C>T]T	2488	0.019
T[C>T]A	2500	0.018
T[C>T]C	2377	0.022
T[C>T]G	3063	0.03
T[C>T]T	2526	0.021
A[T>A]A	592	0.0061
A[T>A]C	720	0.0065
A[T>A]G	946	0.0054
A[T>A]T	615	0.006
C[T>A]A	494	0.0022
C[T>A]C	768	0.0029
C[T>A]G	1016	0.0033
C[T>A]T	757	0.0035
G[T>A]A	457	0.0028
G[T>A]C	690	0.0033
G[T>A]G	768	0.0034
G[T>A]T	718	0.0039
T[T>A]A	399	0.0075
T[T>A]C	651	0.0033
T[T>A]G	535	0.0029
T[T>A]T	609	0.0074
A[T>C]A	3789	0.04
A[T>C]C	2354	0.013
A[T>C]G	6898	0.038
A[T>C]T	3556	0.034
C[T>C]A	2410	0.013
C[T>C]C	2908	0.01
C[T>C]G	6417	0.02
C[T>C]T	3335	0.016
G[T>C]A	2198	0.014
G[T>C]C	2307	0.0079
G[T>C]G	4232	0.016
G[T>C]T	2553	0.014
T[T>C]A	2150	0.014
T[T>C]C	2528	0.011
T[T>C]G	3506	0.015
T[T>C]T	2317	0.02
A[T>G]A	625	0.0043
A[T>G]C	509	0.0028
A[T>G]G	787	0.0049
A[T>G]T	581	0.0054
C[T>G]A	287	0.0024
C[T>G]C	593	0.0031
C[T>G]G	798	0.0045
C[T>G]T	584	0.0047
G[T>G]A	521	0.0026
G[T>G]C	673	0.0023
G[T>G]G	861	0.0053
G[T>G]T	918	0.0041
T[T>G]A	538	0.0049
T[T>G]C	782	0.0043
T[T>G]G	758	0.0059
T[T>G]T	804	0.011
