# Supplementary material for: Genome-wide mutational signatures in low-coverage whole genome sequencing of cell-free DNA
Source: Nat Commun. 2022 Aug 23;13:4953. doi: 10.1038/s41467-022-32598-1 (PMC9399180; doi:10.1038/s41467-022-32598-1)
Supplement: Supplementary file 5 — Source Data [file 41467_2022_32598_MOESM5_ESM.zip › source_data/s9c.csv]

SBS1	SBS2	SBS5	SBS6	SBS14	SBS15	SBS20	SBS21	SBS26	SBS40	SBS44	SLX_barcode	MSI.status	Tumor.Fraction
0	0	0	0	0	0	0	1	0	0	0	PGDX9803P1_WGS	MSI-H	0.03143
1	0	0	0	0	0	0	1	1	0	0	PGDX9800P1_WGS	MSI-H	0.03268
1	0	0	0	0	0	1	0	0	0	0	PGDX9806P1_WGS	MSI-H	0.03358
0	0	0	0	0	0	0	0	0	0	0	PGDX9805P1_WGS	MSI-H	0.05204
1	0	1	0	0	0	1	1	0	0	0	PGDX9794P1_WGS	MSI-H	0.05898
1	0	0	0	0	0	1	0	0	0	0	PGDX9808P1_WGS	MSI-H	0.07151
1	0	1	0	0	0	1	0	0	0	0	PGDX9807P1_WGS	MSI-H	0.07591
1	0	1	0	0	0	1	1	0	0	0	PGDX9797P1_WGS	MSI-H	0.1574
1	0	1	0	0	0	1	1	0	0	0	PGDX9798P1_WGS	MSI-H	0.2073
0	0	0	0	0	0	0	0	0	0	0	PGDX9802P1_WGS	MSS	0.03162
0	0	0	0	0	0	0	0	0	0	0	PGDX9796P1_WGS	MSS	0.03828
0	0	0	0	0	0	0	0	0	0	0	PGDX9795P1_WGS	MSS	0.04553
1	0	0	0	0	0	0	0	1	0	0	PGDX9804P1_WGS	MSS	0.1193
0	0	0	0	0	0	0	1	0	0	0	PGDX9799P1_WGS	MSS	0.1488
1	0	0	0	0	0	0	0	0	0	0	PGDX9809P1_WGS	MSS	0.1941
1	0	0	0	0	0	1	1	0	0	0	PGDX9801P1_WGS	MSS	0.3566
