# Supplementary material for: Genome-wide mutational signatures in low-coverage whole genome sequencing of cell-free DNA
Source: Nat Commun. 2022 Aug 23;13:4953. doi: 10.1038/s41467-022-32598-1 (PMC9399180; doi:10.1038/s41467-022-32598-1)
Supplement: Supplementary file 5 — Source Data [file 41467_2022_32598_MOESM5_ESM.zip › source_data/s5a.csv]

SBS	spike	efficiency	iteration
SBS1	1000	0.860064226902498	100
SBS2	1000	1.01576869534442	100
SBS3	1000	0.623309419629042	100
SBS4	1000	0.950860604768581	100
SBS5	1000	0	100
SBS6	1000	0.957461280546664	100
SBS7a	1000	0.945588218315741	100
SBS7b	1000	0.893219454621458	100
SBS7c	1000	0.947816406026455	100
SBS7d	1000	0.988006828772731	100
SBS8	1000	0.79626356504212	100
SBS9	1000	0.945533766620421	100
SBS10a	1000	1.01279208049796	100
SBS10b	1000	1.03610206743667	100
SBS11	1000	0.847081165885099	100
SBS12	1000	0.826474111135314	100
SBS13	1000	0.959316588224271	100
SBS14	1000	0.963993306090448	100
SBS15	1000	0.982202105054072	100
SBS16	1000	0.996862440851256	100
SBS17a	1000	0.961643050634687	100
SBS17b	1000	0.969705047267412	100
SBS18	1000	0.891052829575241	100
SBS19	1000	1.00929443437364	100
SBS20	1000	0.944998934569164	100
SBS21	1000	0.980359312115667	100
SBS22	1000	0.956963331807885	100
SBS23	1000	0.85613103237082	100
SBS24	1000	0.851225676694037	100
SBS25	1000	0.836788090035156	100
SBS26	1000	0.977607141286172	100
SBS27	1000	1.02977454538452	100
SBS28	1000	0.955386927169047	100
SBS29	1000	0.932533116466578	100
SBS30	1000	0.94904533728923	100
SBS31	1000	0.845976934294558	100
SBS32	1000	0.900605973661543	100
SBS33	1000	0.974540508411136	100
SBS34	1000	0.994263400554964	100
SBS35	1000	0.924963383565145	100
SBS36	1000	0.618026536355293	100
SBS37	1000	0.910437895645291	100
SBS38	1000	1.00551220642813	100
SBS39	1000	1.00905617144936	100
SBS40	1000	0.326882348908461	100
SBS41	1000	0.849094118871838	100
SBS42	1000	1.04063610740638	100
SBS43	1000	0.928666973112047	100
SBS44	1000	0.642121316273282	100
SBS45	1000	0.940629777727449	100
SBS46	1000	1.00048755689087	100
SBS47	1000	0.920010217444081	100
SBS48	1000	0.993058845291023	100
SBS49	1000	0.971695215766046	100
SBS50	1000	0.9320210383204	100
SBS51	1000	0.973457290633035	100
SBS52	1000	1.02030167315604	100
SBS53	1000	0.982520774126833	100
SBS54	1000	0.984025547891204	100
SBS55	1000	0.976277756944058	100
SBS56	1000	0.810847611996125	100
SBS57	1000	0.981860033031429	100
SBS58	1000	0.936531473298464	100
SBS59	1000	0.93450896456744	100
SBS60	1000	1.02166034480404	100
SBS84	1000	1.06560241017756	100
SBS85	1000	0.902798345887681	100
SBS1	1000	0.94580518184324	99
SBS2	1000	1.00180184334663	99
SBS3	1000	0.662129234184729	99
SBS4	1000	0.911006007267219	99
SBS5	1000	0.0900841569422602	99
SBS6	1000	0.907699460821976	99
SBS7a	1000	0.912827087837548	99
SBS7b	1000	0.940725332766547	99
SBS7c	1000	0.940022732643593	99
SBS7d	1000	0.937343556398304	99
SBS8	1000	0.822143989660708	99
SBS9	1000	0.948727434429757	99
SBS10a	1000	0.969562969628656	99
SBS10b	1000	0.967218920642638	99
SBS11	1000	0.807612874275413	99
SBS12	1000	0.672813633662757	99
SBS13	1000	1.01652255667408	99
SBS14	1000	0.950450602318904	99
SBS15	1000	0.999491037337663	99
SBS16	1000	0.994938849212848	99
SBS17a	1000	0.99513663497379	99
SBS17b	1000	0.980036482295425	99
SBS18	1000	0.845829353716198	99
SBS19	1000	0.916621837802744	99
SBS20	1000	0.992039090164689	99
SBS21	1000	1.00816677251966	99
SBS22	1000	0.980055035991617	99
SBS23	1000	0.975709579546942	99
SBS24	1000	0.907818755384153	99
SBS25	1000	0.907225997507983	99
SBS26	1000	0.504224168486138	99
SBS27	1000	0.980499895910179	99
SBS28	1000	1.00653561328404	99
SBS29	1000	1.02641905443767	99
SBS30	1000	1.01798278482625	99
SBS31	1000	0.738658707666951	99
SBS32	1000	0.887309669977535	99
SBS33	1000	0.901894411070396	99
SBS34	1000	0.968121762771024	99
SBS35	1000	0.921702858281806	99
SBS36	1000	0.831575486392291	99
SBS37	1000	0.889710675230531	99
SBS38	1000	0.893561624436027	99
SBS39	1000	0.98899794947955	99
SBS40	1000	0.268748661851772	99
SBS41	1000	0.8044949978613	99
SBS42	1000	0.837284832125175	99
SBS43	1000	1.00859824993644	99
SBS44	1000	0.908072774741665	99
SBS45	1000	0.907306875856413	99
SBS46	1000	0.944776293791945	99
SBS47	1000	0.959947499737964	99
SBS48	1000	0.99090950773219	99
SBS49	1000	0.9727224423993	99
SBS50	1000	0.973699287518522	99
SBS51	1000	0.998518497407625	99
SBS52	1000	1.00190666597669	99
SBS53	1000	1.03383244731934	99
SBS54	1000	0.982556685858315	99
SBS55	1000	1.03859865628999	99
SBS56	1000	0.887922651512243	99
SBS57	1000	1.01360268702709	99
SBS58	1000	0.990437044851053	99
SBS59	1000	0.984877725392064	99
SBS60	1000	1.01260789049765	99
SBS84	1000	0.936100917219968	99
SBS85	1000	0.897192494288632	99
SBS1	1000	0.97200364343314	98
SBS2	1000	0.992487776582083	98
SBS3	1000	0.856992264411676	98
SBS4	1000	0.80168832637912	98
SBS5	1000	0.577744412185269	98
SBS6	1000	0.909031857077738	98
SBS7a	1000	0.938286207930812	98
SBS7b	1000	0.989721589546865	98
SBS7c	1000	1.0240574168686	98
SBS7d	1000	1.02704707278594	98
SBS8	1000	0.918662696072804	98
SBS9	1000	0.840467221008636	98
SBS10a	1000	0.99542008419403	98
SBS10b	1000	0.949185196665384	98
SBS11	1000	0.956730821349061	98
SBS12	1000	0.915888843537518	98
SBS13	1000	0.978982354042174	98
SBS14	1000	0.990318463631983	98
SBS15	1000	0.9469514573956	98
SBS16	1000	0.968479095794063	98
SBS17a	1000	1.00123351841163	98
SBS17b	1000	0.985597458927695	98
SBS18	1000	0.910100515586473	98
SBS19	1000	0.955353560518309	98
SBS20	1000	0.9945596346817	98
SBS21	1000	0.962437722786336	98
SBS22	1000	0.991852398203744	98
SBS23	1000	0.907073231347292	98
SBS24	1000	0.95354410030376	98
SBS25	1000	0.934648210472737	98
SBS26	1000	0.942511170624845	98
SBS27	1000	0.988019685459298	98
SBS28	1000	1.01316369115911	98
SBS29	1000	1.00517115631017	98
SBS30	1000	0.925957591127438	98
SBS31	1000	0.892059293905344	98
SBS32	1000	0.933111182432528	98
SBS33	1000	0.936007704397067	98
SBS34	1000	1.03512270854981	98
SBS35	1000	0.944472830564815	98
SBS36	1000	0.878938281017626	98
SBS37	1000	0.865143578626406	98
SBS38	1000	0.942988560333446	98
SBS39	1000	1.03201191870801	98
SBS40	1000	0.763504817502734	98
SBS41	1000	0.876266360461489	98
SBS42	1000	0.925643591214214	98
SBS43	1000	1.00393866867193	98
SBS44	1000	1.01271035871914	98
SBS45	1000	0.9577072126514	98
SBS46	1000	0.828703544460627	98
SBS47	1000	0.949825325664582	98
SBS48	1000	0.969879045558742	98
SBS49	1000	1.01372515253373	98
SBS50	1000	0.982833754920009	98
SBS51	1000	0.884251950439167	98
SBS52	1000	1.01309676029354	98
SBS53	1000	0.909320698679028	98
SBS54	1000	0.987760225399439	98
SBS55	1000	0.942144907353061	98
SBS56	1000	0.973702198072622	98
SBS57	1000	0.919609893725015	98
SBS58	1000	0.994186074264618	98
SBS59	1000	0.990006957086544	98
SBS60	1000	0.951476199544484	98
SBS84	1000	0.886750300308356	98
SBS85	1000	0.880561249269404	98
SBS1	1000	0.96695735642175	97
SBS2	1000	0.994576276878667	97
SBS3	1000	0.780115221697073	97
SBS4	1000	0.877765132189424	97
SBS5	1000	0.761285516535053	97
SBS6	1000	0.89500512263031	97
SBS7a	1000	1.03948928594637	97
SBS7b	1000	0.930218208971905	97
SBS7c	1000	1.07698068134167	97
SBS7d	1000	1.10588182522241	97
SBS8	1000	0.96007956264786	97
SBS9	1000	0.921953372493876	97
SBS10a	1000	0.996095476975642	97
SBS10b	1000	1.01288719880224	97
SBS11	1000	0.969945124483347	97
SBS12	1000	0.904257262327886	97
SBS13	1000	0.997620341234802	97
SBS14	1000	0.978705536523224	97
SBS15	1000	0.963239217403129	97
SBS16	1000	1.00070075662371	97
SBS17a	1000	0.953259683212311	97
SBS17b	1000	1.0055460387374	97
SBS18	1000	0.818519310012808	97
SBS19	1000	0.999587952125067	97
SBS20	1000	0.906041518877596	97
SBS21	1000	0.982791598835527	97
SBS22	1000	0.931094515091337	97
SBS23	1000	0.965500474859368	97
SBS24	1000	0.914814418446376	97
SBS25	1000	0.868078172272023	97
SBS26	1000	0.841460289420306	97
SBS27	1000	0.920635856847433	97
SBS28	1000	0.98152557758724	97
SBS29	1000	0.999486109606397	97
SBS30	1000	0.92621042891806	97
SBS31	1000	0.828095369488197	97
SBS32	1000	1.05250290156167	97
SBS33	1000	1.00858976602285	97
SBS34	1000	1.02063400199147	97
SBS35	1000	0.954148078586584	97
SBS36	1000	0.905302636803062	97
SBS37	1000	0.901672076824258	97
SBS38	1000	0.970679356399671	97
SBS39	1000	0.920461087262869	97
SBS40	1000	0.765848623543722	97
SBS41	1000	0.900265605329221	97
SBS42	1000	0.911329925041564	97
SBS43	1000	0.941089820596093	97
SBS44	1000	0.94630072395719	97
SBS45	1000	0.847730033115267	97
SBS46	1000	1.00217268776425	97
SBS47	1000	0.979466822492683	97
SBS48	1000	0.947101323501509	97
SBS49	1000	1.00177453904044	97
SBS50	1000	0.966636741269152	97
SBS51	1000	0.999340457493048	97
SBS52	1000	0.944923639604158	97
SBS53	1000	0.962459714116458	97
SBS54	1000	1.02547436346467	97
SBS55	1000	0.9934766095805	97
SBS56	1000	0.917726110128923	97
SBS57	1000	1.03610792534755	97
SBS58	1000	0.960539429929893	97
SBS59	1000	0.985024245511018	97
SBS60	1000	1.00472799889929	97
SBS84	1000	1.0037434047672	97
SBS85	1000	0.942380045243697	97
SBS1	1000	0.930561652851186	96
SBS2	1000	0.968564612574909	96
SBS3	1000	0.772622552142063	96
SBS4	1000	0.966590308134136	96
SBS5	1000	0.857871033718193	96
SBS6	1000	0.859689268291218	96
SBS7a	1000	0.888454869419116	96
SBS7b	1000	0.829316245429834	96
SBS7c	1000	0.967607657320587	96
SBS7d	1000	0.881152466219103	96
SBS8	1000	0.860891226905094	96
SBS9	1000	0.814093695373916	96
SBS10a	1000	0.961463548593651	96
SBS10b	1000	0.97348997856998	96
SBS11	1000	0.964028574655923	96
SBS12	1000	1.0014261555104	96
SBS13	1000	0.978613473630152	96
SBS14	1000	0.876824502813963	96
SBS15	1000	0.959878235008999	96
SBS16	1000	1.02220146872473	96
SBS17a	1000	0.932758777779233	96
SBS17b	1000	1.00319168658967	96
SBS18	1000	0.907888971451959	96
SBS19	1000	1.05252341969355	96
SBS20	1000	1.04901020478416	96
SBS21	1000	1.02633828506592	96
SBS22	1000	0.960432930834425	96
SBS23	1000	0.969687502185967	96
SBS24	1000	1.02929124587994	96
SBS25	1000	0.808380180621868	96
SBS26	1000	0.8571145627301	96
SBS27	1000	0.972948506491388	96
SBS28	1000	0.96969313297909	96
SBS29	1000	0.961638210609139	96
SBS30	1000	0.860588500786045	96
SBS31	1000	0.902851694993283	96
SBS32	1000	0.955984355339466	96
SBS33	1000	0.999848662943111	96
SBS34	1000	0.973932351469144	96
SBS35	1000	0.888156716640365	96
SBS36	1000	0.757226412341422	96
SBS37	1000	0.983870400567615	96
SBS38	1000	0.817954533675857	96
SBS39	1000	0.945685840612117	96
SBS40	1000	0.844846396671104	96
SBS41	1000	0.733168403606314	96
SBS42	1000	0.902430895609399	96
SBS43	1000	0.924941107415256	96
SBS44	1000	0.977712905755033	96
SBS45	1000	0.953036085285254	96
SBS46	1000	1.03013550588743	96
SBS47	1000	0.993479915329717	96
SBS48	1000	0.997593185072753	96
SBS49	1000	0.960824776291487	96
SBS50	1000	0.989762897518845	96
SBS51	1000	0.986870297453317	96
SBS52	1000	1.00386539602644	96
SBS53	1000	1.03012974852295	96
SBS54	1000	1.04690465295794	96
SBS55	1000	0.981531050211047	96
SBS56	1000	0.975221051547965	96
SBS57	1000	0.999221859361142	96
SBS58	1000	1.01593761704178	96
SBS59	1000	0.987784188552208	96
SBS60	1000	0.994658752161271	96
SBS84	1000	0.989986633889871	96
SBS85	1000	0.800119817235118	96
SBS1	1000	0.998234601422511	95
SBS2	1000	1.00982862294868	95
SBS3	1000	0.548549505410508	95
SBS4	1000	0.978912614893966	95
SBS5	1000	0.895894168252785	95
SBS6	1000	0.527138893098787	95
SBS7a	1000	0.702682204039732	95
SBS7b	1000	0.404953757676312	95
SBS7c	1000	0.866751924126923	95
SBS7d	1000	1.01456819702023	95
SBS8	1000	0.949478016608461	95
SBS9	1000	0.656571691321687	95
SBS10a	1000	1.04877422484075	95
SBS10b	1000	0.96464724375556	95
SBS11	1000	0.589124183049603	95
SBS12	1000	0.84417485578202	95
SBS13	1000	1.00814921299571	95
SBS14	1000	0.807757836338425	95
SBS15	1000	0.632707215431894	95
SBS16	1000	0.984772560371998	95
SBS17a	1000	0.936791935774555	95
SBS17b	1000	1.0212980396522	95
SBS18	1000	0.957226586356409	95
SBS19	1000	0.934076066302048	95
SBS20	1000	0.960144386265859	95
SBS21	1000	0.972072415460829	95
SBS22	1000	0.939135316545573	95
SBS23	1000	0.736277684238614	95
SBS24	1000	0.942974461518164	95
SBS25	1000	1.05726969239538	95
SBS26	1000	0	95
SBS27	1000	0.957895658471642	95
SBS28	1000	0.938236494045601	95
SBS29	1000	0.865066061723136	95
SBS30	1000	0.937900742028307	95
SBS31	1000	1.00541750331753	95
SBS32	1000	0.855229327925309	95
SBS33	1000	0.900786066852947	95
SBS34	1000	1.00084238085193	95
SBS35	1000	0.447130116986706	95
SBS36	1000	0.541695738590115	95
SBS37	1000	1.0086187894194	95
SBS38	1000	0.815032169503536	95
SBS39	1000	0.91630460669792	95
SBS40	1000	0.519167060945058	95
SBS41	1000	0.775218296832403	95
SBS42	1000	0.805862213391162	95
SBS43	1000	1.02299246146925	95
SBS44	1000	1.01432073631988	95
SBS45	1000	0.828771857461828	95
SBS46	1000	0.94392891251131	95
SBS47	1000	0.944747691386878	95
SBS48	1000	0.992311966408968	95
SBS49	1000	0.961068108131212	95
SBS50	1000	0.926998556247356	95
SBS51	1000	1.04656530419187	95
SBS52	1000	0.911231246966412	95
SBS53	1000	1.03148441521554	95
SBS54	1000	0.980513923652806	95
SBS55	1000	0.876958383856745	95
SBS56	1000	0.400255710476112	95
SBS57	1000	0.765135043937807	95
SBS58	1000	1.01168959056506	95
SBS59	1000	0.948748676822687	95
SBS60	1000	0.905054475984096	95
SBS84	1000	0.986282822318616	95
SBS85	1000	0.896988605256369	95
SBS1	1000	0.927869331242382	94
SBS2	1000	0.97192209245784	94
SBS3	1000	0.69050217273633	94
SBS4	1000	0.943095083484818	94
SBS5	1000	0.859815746963883	94
SBS6	1000	0.921834149474453	94
SBS7a	1000	0.962939025529838	94
SBS7b	1000	0.940660096686232	94
SBS7c	1000	1.01531246890243	94
SBS7d	1000	0.930597927103793	94
SBS8	1000	1.01676374832782	94
SBS9	1000	0.948498947487375	94
SBS10a	1000	0.933303800927485	94
SBS10b	1000	1.01587740984243	94
SBS11	1000	1.0237723950671	94
SBS12	1000	0.950995844960046	94
SBS13	1000	1.01177101249845	94
SBS14	1000	0.932522923639054	94
SBS15	1000	0.982223870769583	94
SBS16	1000	0.926662412116515	94
SBS17a	1000	1.00945056382493	94
SBS17b	1000	1.00809349320483	94
SBS18	1000	0.892322711751447	94
SBS19	1000	1.00132087617193	94
SBS20	1000	1.00352818747357	94
SBS21	1000	1.00791948589116	94
SBS22	1000	0.902641983052133	94
SBS23	1000	0.847394004797605	94
SBS24	1000	1.00954134633591	94
SBS25	1000	0.741548331348762	94
SBS26	1000	0.662786953334978	94
SBS27	1000	1.00884691631211	94
SBS28	1000	1.01049562813847	94
SBS29	1000	0.861828125560669	94
SBS30	1000	0.985753651266888	94
SBS31	1000	1.04437262439388	94
SBS32	1000	0.971882180220613	94
SBS33	1000	0.989065811499716	94
SBS34	1000	0.98218978801492	94
SBS35	1000	0.919214597235515	94
SBS36	1000	0.985488379687766	94
SBS37	1000	1.00727558559788	94
SBS38	1000	0.946152799001953	94
SBS39	1000	0.949417007957286	94
SBS40	1000	0.89900940301635	94
SBS41	1000	0.756579291804252	94
SBS42	1000	0.961288396623899	94
SBS43	1000	0.961750589450817	94
SBS44	1000	0.905336225151389	94
SBS45	1000	0.935377379510959	94
SBS46	1000	0.925467408147848	94
SBS47	1000	0.985905367487541	94
SBS48	1000	0.974446810756204	94
SBS49	1000	0.952696667023246	94
SBS50	1000	1.05732376098339	94
SBS51	1000	0.968903770689904	94
SBS52	1000	0.93783833440571	94
SBS53	1000	0.924622836602345	94
SBS54	1000	0.978173834267011	94
SBS55	1000	0.977051391086684	94
SBS56	1000	0.858721279136329	94
SBS57	1000	0.810854792146851	94
SBS58	1000	1.07134099144409	94
SBS59	1000	0.967204634568812	94
SBS60	1000	0.949124008222489	94
SBS84	1000	0.978975302739534	94
SBS85	1000	0.9303571734197	94
SBS1	1000	0.963046329079906	93
SBS2	1000	1.00587384653345	93
SBS3	1000	0.396800384078716	93
SBS4	1000	0.926522904930678	93
SBS5	1000	0.764773180582011	93
SBS6	1000	0.587599924355087	93
SBS7a	1000	0.831381686068218	93
SBS7b	1000	0.525721695574486	93
SBS7c	1000	0.913223112854834	93
SBS7d	1000	0.89088935044055	93
SBS8	1000	0.881913644407573	93
SBS9	1000	0.663826522488439	93
SBS10a	1000	1.04764859236408	93
SBS10b	1000	0.969349461338902	93
SBS11	1000	0.54185874354241	93
SBS12	1000	0.989265407955998	93
SBS13	1000	0.992294094596467	93
SBS14	1000	0.882862638180761	93
SBS15	1000	0.642690192899889	93
SBS16	1000	0.986754652056571	93
SBS17a	1000	0.929668183006664	93
SBS17b	1000	0.980011067478818	93
SBS18	1000	0.842705223139231	93
SBS19	1000	0.991891584136719	93
SBS20	1000	0.88673672110664	93
SBS21	1000	1.05077284019801	93
SBS22	1000	0.968220400826604	93
SBS23	1000	0.819510680332843	93
SBS24	1000	0.9403363163607	93
SBS25	1000	0.970004409192604	93
SBS26	1000	0.304754938779814	93
SBS27	1000	0.87107588488896	93
SBS28	1000	0.926893906802905	93
SBS29	1000	0.864957132935366	93
SBS30	1000	0.959336133272905	93
SBS31	1000	0.959790728881063	93
SBS32	1000	0.968374089409675	93
SBS33	1000	1.00771736823552	93
SBS34	1000	1.02304736886014	93
SBS35	1000	0.607605868426647	93
SBS36	1000	0.555177831989187	93
SBS37	1000	0.999833960376052	93
SBS38	1000	0.755862552537977	93
SBS39	1000	1.01475731494795	93
SBS40	1000	0.46967619066183	93
SBS41	1000	0.810774868882829	93
SBS42	1000	0.710195164866409	93
SBS43	1000	1.04052182960501	93
SBS44	1000	0.999128864541822	93
SBS45	1000	0.866005921774536	93
SBS46	1000	1.01350723487717	93
SBS47	1000	0.928489503023525	93
SBS48	1000	0.952099300044946	93
SBS49	1000	1.05235573015503	93
SBS50	1000	0.910741205300262	93
SBS51	1000	0.961739940394624	93
SBS52	1000	1.01941222771839	93
SBS53	1000	1.00721568724877	93
SBS54	1000	0.898109701125517	93
SBS55	1000	0.888123317853644	93
SBS56	1000	0.348528326967972	93
SBS57	1000	0.805602195677493	93
SBS58	1000	0.934389207392179	93
SBS59	1000	0.957344120642599	93
SBS60	1000	0.928146169803875	93
SBS84	1000	0.919988987957541	93
SBS85	1000	0.861486061557606	93
SBS1	1000	0.998970473099973	92
SBS2	1000	0.986359889475279	92
SBS3	1000	0.837759434592655	92
SBS4	1000	0.917854560650642	92
SBS5	1000	0.639027362889795	92
SBS6	1000	0.886464144870812	92
SBS7a	1000	1.03733768178735	92
SBS7b	1000	0.920809916614624	92
SBS7c	1000	1.01925956224476	92
SBS7d	1000	0.992014160820629	92
SBS8	1000	0.942457528747366	92
SBS9	1000	1.01017436265767	92
SBS10a	1000	0.964420529930921	92
SBS10b	1000	0.992544917542078	92
SBS11	1000	0.974470932605046	92
SBS12	1000	0.841922129736788	92
SBS13	1000	1.0070001940018	92
SBS14	1000	0.964585593911495	92
SBS15	1000	0.94450308517028	92
SBS16	1000	1.03926934220837	92
SBS17a	1000	0.959296552759632	92
SBS17b	1000	0.986761819222101	92
SBS18	1000	0.837003716286401	92
SBS19	1000	0.989787345875987	92
SBS20	1000	0.988975356553854	92
SBS21	1000	0.999706885119551	92
SBS22	1000	0.925618830220666	92
SBS23	1000	0.964469712903233	92
SBS24	1000	0.969982744032748	92
SBS25	1000	0.908590905822995	92
SBS26	1000	0.658356627887632	92
SBS27	1000	0.986515560314979	92
SBS28	1000	1.0153048526455	92
SBS29	1000	1.01684989779329	92
SBS30	1000	0.95642609685206	92
SBS31	1000	1.00704606373441	92
SBS32	1000	0.977479452650371	92
SBS33	1000	0.986229932741135	92
SBS34	1000	0.997755764717185	92
SBS35	1000	0.968597351508965	92
SBS36	1000	0.901997135683982	92
SBS37	1000	0.926513348293125	92
SBS38	1000	0.992890356468929	92
SBS39	1000	0.911320050955941	92
SBS40	1000	0.592889009730731	92
SBS41	1000	0.918116545125861	92
SBS42	1000	0.966090009601592	92
SBS43	1000	0.96364497598692	92
SBS44	1000	0.895157940706423	92
SBS45	1000	0.908283688779514	92
SBS46	1000	0.881670741741711	92
SBS47	1000	0.892843180087032	92
SBS48	1000	0.975510850023605	92
SBS49	1000	1.0327940968987	92
SBS50	1000	1.03723768311509	92
SBS51	1000	1.0107689371227	92
SBS52	1000	1.01608981966374	92
SBS53	1000	0.997968436313429	92
SBS54	1000	0.951213074137923	92
SBS55	1000	0.932955662072946	92
SBS56	1000	0.955990382680483	92
SBS57	1000	0.901593026367729	92
SBS58	1000	1.01325353980021	92
SBS59	1000	1.00247850296399	92
SBS60	1000	0.999521338354893	92
SBS84	1000	0.956636610262761	92
SBS85	1000	0.962238302399118	92
SBS1	1000	0.985599612779077	91
SBS2	1000	1.01376153841199	91
SBS3	1000	0.993891403886318	91
SBS4	1000	0.918440764779987	91
SBS5	1000	0.957582709139815	91
SBS6	1000	0.988345125719344	91
SBS7a	1000	0.956968791599868	91
SBS7b	1000	0.71536802636871	91
SBS7c	1000	0.972283574954804	91
SBS7d	1000	0.963297646990284	91
SBS8	1000	1.01154451209554	91
SBS9	1000	0.790383934350747	91
SBS10a	1000	0.955014837225699	91
SBS10b	1000	0.996368406039136	91
SBS11	1000	0.686393764734714	91
SBS12	1000	1.01484934913991	91
SBS13	1000	0.981749650673398	91
SBS14	1000	1.00118677164528	91
SBS15	1000	0.883432459037543	91
SBS16	1000	0.999717840938522	91
SBS17a	1000	0.944572306469917	91
SBS17b	1000	0.991362120860784	91
SBS18	1000	0.879686546067468	91
SBS19	1000	1.02617795995433	91
SBS20	1000	0.988609111605303	91
SBS21	1000	0.956048583284358	91
SBS22	1000	0.910239146935504	91
SBS23	1000	0.993172620375804	91
SBS24	1000	0.860758218770152	91
SBS25	1000	0.964842043814708	91
SBS26	1000	0.713681191589619	91
SBS27	1000	0.958130185512239	91
SBS28	1000	0.92028511331292	91
SBS29	1000	0.902298165265071	91
SBS30	1000	1.06491757602953	91
SBS31	1000	0.983341905795754	91
SBS32	1000	1.050843868556	91
SBS33	1000	0.983616669844236	91
SBS34	1000	0.94254674194744	91
SBS35	1000	0.796835259051455	91
SBS36	1000	0.855383338929501	91
SBS37	1000	0.967899070170598	91
SBS38	1000	0.995084599057607	91
SBS39	1000	0.931480165017594	91
SBS40	1000	0.55519063386791	91
SBS41	1000	0.604252881316719	91
SBS42	1000	0.853170176774791	91
SBS43	1000	0.976289187273372	91
SBS44	1000	0.89587602746294	91
SBS45	1000	0.758974745200544	91
SBS46	1000	1.07447570744639	91
SBS47	1000	0.996951923148465	91
SBS48	1000	0.974116537158358	91
SBS49	1000	0.992189999198839	91
SBS50	1000	0.984318217219768	91
SBS51	1000	0.952962230696385	91
SBS52	1000	0.979064712421598	91
SBS53	1000	1.03194602287684	91
SBS54	1000	1.01755647194647	91
SBS55	1000	0.824577245961532	91
SBS56	1000	0.854097227925181	91
SBS57	1000	0.811695135286266	91
SBS58	1000	1.03193233176807	91
SBS59	1000	1.01505752214222	91
SBS60	1000	0.92899675110215	91
SBS84	1000	0.951721854370989	91
SBS85	1000	0.782524763640339	91
SBS1	1000	0.964419570673136	90
SBS2	1000	1.01939771834231	90
SBS3	1000	0.615380185639571	90
SBS4	1000	0.928437775558963	90
SBS5	1000	0.436587415621019	90
SBS6	1000	0.752548158753616	90
SBS7a	1000	0.940945482119918	90
SBS7b	1000	0.887374563157356	90
SBS7c	1000	0.868178039601207	90
SBS7d	1000	0.984042446693339	90
SBS8	1000	0.957886390635216	90
SBS9	1000	0.932542612004724	90
SBS10a	1000	0.968429772195804	90
SBS10b	1000	0.954690740354828	90
SBS11	1000	0.919741205672189	90
SBS12	1000	0.908107018783922	90
SBS13	1000	0.989360586911217	90
SBS14	1000	0.951062522182536	90
SBS15	1000	0.921337278639456	90
SBS16	1000	1.00433810426365	90
SBS17a	1000	0.984986985373271	90
SBS17b	1000	0.993775260570552	90
SBS18	1000	0.76455288895581	90
SBS19	1000	0.964491046949779	90
SBS20	1000	0.940740920934364	90
SBS21	1000	0.98094351968722	90
SBS22	1000	1.02617800874593	90
SBS23	1000	0.755807597248512	90
SBS24	1000	0.905459748093506	90
SBS25	1000	0.868324979192934	90
SBS26	1000	0.926046570361697	90
SBS27	1000	0.988430825194049	90
SBS28	1000	0.956636471458476	90
SBS29	1000	0.944511438721659	90
SBS30	1000	0.907933283231439	90
SBS31	1000	1.04713988006553	90
SBS32	1000	0.92087203396645	90
SBS33	1000	1.01475076366709	90
SBS34	1000	1.00106406281986	90
SBS35	1000	0.991838737209966	90
SBS36	1000	0.947330580273878	90
SBS37	1000	1.03301722605057	90
SBS38	1000	0.924224574183533	90
SBS39	1000	0.998045582051166	90
SBS40	1000	0.410540715298836	90
SBS41	1000	0.421048389482099	90
SBS42	1000	0.844168819764816	90
SBS43	1000	0.96381781026216	90
SBS44	1000	0.967376691246681	90
SBS45	1000	0.964706504975111	90
SBS46	1000	0.82040357929129	90
SBS47	1000	0.900546755020154	90
SBS48	1000	1.01218580158622	90
SBS49	1000	1.03130889561732	90
SBS50	1000	0.968982887952398	90
SBS51	1000	0.920031658711884	90
SBS52	1000	1.04919439920221	90
SBS53	1000	0.996182752282578	90
SBS54	1000	0.867304654596366	90
SBS55	1000	0.961516826752472	90
SBS56	1000	0.752301230565047	90
SBS57	1000	0.917847707028373	90
SBS58	1000	1.03810211759592	90
SBS59	1000	1.02246028920752	90
SBS60	1000	0.976310495377037	90
SBS84	1000	0.958396493634037	90
SBS85	1000	0.968616068778632	90
SBS1	1000	0.950794633317466	89
SBS2	1000	0.992270074487613	89
SBS3	1000	0.73615924975448	89
SBS4	1000	0.922918080123051	89
SBS5	1000	0.341983921416507	89
SBS6	1000	0.957051768727981	89
SBS7a	1000	1.01555266190571	89
SBS7b	1000	0.89214375977241	89
SBS7c	1000	1.00020533501071	89
SBS7d	1000	0.9912405697149	89
SBS8	1000	0.896379395731576	89
SBS9	1000	0.951832108152215	89
SBS10a	1000	0.997622058270607	89
SBS10b	1000	0.992059243688246	89
SBS11	1000	0.921603460451756	89
SBS12	1000	0.920822623471439	89
SBS13	1000	1.00106479955152	89
SBS14	1000	0.972372522262749	89
SBS15	1000	0.941386481161849	89
SBS16	1000	0.958542228894453	89
SBS17a	1000	0.989348909267639	89
SBS17b	1000	0.941079296475116	89
SBS18	1000	0.722826122597479	89
SBS19	1000	0.954307853301627	89
SBS20	1000	0.977702733636193	89
SBS21	1000	0.944093564143538	89
SBS22	1000	0.981000195039471	89
SBS23	1000	1.00807713982312	89
SBS24	1000	1.05068164601383	89
SBS25	1000	0.823474709043345	89
SBS26	1000	0.791297132954328	89
SBS27	1000	1.00835027271956	89
SBS28	1000	1.0262233203507	89
SBS29	1000	0.892805559042955	89
SBS30	1000	0.95427921788251	89
SBS31	1000	0.832920486567371	89
SBS32	1000	1.04770434588971	89
SBS33	1000	1.00688469317783	89
SBS34	1000	1.01314281628385	89
SBS35	1000	0.911726970565824	89
SBS36	1000	0.870131671118359	89
SBS37	1000	0.965294577029051	89
SBS38	1000	0.895692013109491	89
SBS39	1000	0.920548307155749	89
SBS40	1000	0.848081754267093	89
SBS41	1000	0.984016199198802	89
SBS42	1000	0.989931088160518	89
SBS43	1000	1.00923835658135	89
SBS44	1000	0.839821987311608	89
SBS45	1000	0.955981267256576	89
SBS46	1000	0.943856346405165	89
SBS47	1000	1.00249625828724	89
SBS48	1000	0.993909572489833	89
SBS49	1000	1.02132057614416	89
SBS50	1000	1.0105122456678	89
SBS51	1000	1.00832636778741	89
SBS52	1000	1.01950479192889	89
SBS53	1000	0.997277146636064	89
SBS54	1000	0.962209771048788	89
SBS55	1000	0.980435067483179	89
SBS56	1000	0.805442137771543	89
SBS57	1000	0.927981838610251	89
SBS58	1000	0.915551887958309	89
SBS59	1000	0.998617914965053	89
SBS60	1000	0.938701363737221	89
SBS84	1000	1.03162024609957	89
SBS85	1000	0.90755936866787	89
SBS1	1000	1.01111134996879	88
SBS2	1000	0.996464900756949	88
SBS3	1000	0.828667663935083	88
SBS4	1000	0.829231461705135	88
SBS5	1000	0.395162518456006	88
SBS6	1000	0.93917344107277	88
SBS7a	1000	0.943704882892553	88
SBS7b	1000	0.933708921267246	88
SBS7c	1000	0.936188777639834	88
SBS7d	1000	1.04967790912074	88
SBS8	1000	0.739818881713535	88
SBS9	1000	0.778790423387095	88
SBS10a	1000	1.00837139569882	88
SBS10b	1000	1.01872041314304	88
SBS11	1000	0.951710094256513	88
SBS12	1000	0.918330206375174	88
SBS13	1000	0.964839959469208	88
SBS14	1000	0.964313744934515	88
SBS15	1000	0.999126917321701	88
SBS16	1000	1.01090635549566	88
SBS17a	1000	1.0099314468289	88
SBS17b	1000	0.971575411702828	88
SBS18	1000	0.857371475899698	88
SBS19	1000	0.944450792992397	88
SBS20	1000	0.979161773049407	88
SBS21	1000	0.971665042412435	88
SBS22	1000	0.974875678236459	88
SBS23	1000	0.941070742390194	88
SBS24	1000	1.00474573095418	88
SBS25	1000	0.742344265204696	88
SBS26	1000	0.729827105753349	88
SBS27	1000	0.96159987505162	88
SBS28	1000	1.02440000270837	88
SBS29	1000	0.8942193282426	88
SBS30	1000	0.943610937035018	88
SBS31	1000	0.957516755064058	88
SBS32	1000	1.00954879644931	88
SBS33	1000	0.935970608891427	88
SBS34	1000	0.941680179766087	88
SBS35	1000	0.931223976757311	88
SBS36	1000	0.817087760331767	88
SBS37	1000	0.973816054985642	88
SBS38	1000	0.856031565289422	88
SBS39	1000	0.934023769796238	88
SBS40	1000	0.479630701798822	88
SBS41	1000	0.952965408445966	88
SBS42	1000	0.940442772057448	88
SBS43	1000	0.965104446532138	88
SBS44	1000	0.941553119918843	88
SBS45	1000	0.974570301640447	88
SBS46	1000	0.971305248458029	88
SBS47	1000	0.89729933879826	88
SBS48	1000	1.01310204787176	88
SBS49	1000	0.994557360297371	88
SBS50	1000	1.0148686779119	88
SBS51	1000	1.01414673725472	88
SBS52	1000	0.952923312933347	88
SBS53	1000	1.01295749707134	88
SBS54	1000	1.03399724782644	88
SBS55	1000	0.986685370997162	88
SBS56	1000	0.767916578328946	88
SBS57	1000	0.985955041021951	88
SBS58	1000	0.995461322306148	88
SBS59	1000	0.943433386540718	88
SBS60	1000	1.02381403168629	88
SBS84	1000	0.952389785916529	88
SBS85	1000	0.919973522037127	88
SBS1	1000	0.947982297332748	87
SBS2	1000	1.01518403377865	87
SBS3	1000	0.847384811111291	87
SBS4	1000	0.83001666392456	87
SBS5	1000	0.709901238955998	87
SBS6	1000	0.90677808922752	87
SBS7a	1000	0.942177549777963	87
SBS7b	1000	0.990879348477611	87
SBS7c	1000	0.966667955999718	87
SBS7d	1000	1.02668409991481	87
SBS8	1000	0.920889214987027	87
SBS9	1000	0.806137106892183	87
SBS10a	1000	0.99948758930851	87
SBS10b	1000	0.98363193494514	87
SBS11	1000	0.941162394452701	87
SBS12	1000	0.902118682915318	87
SBS13	1000	1.00907376336555	87
SBS14	1000	0.923779118865017	87
SBS15	1000	0.988193630365211	87
SBS16	1000	0.968696968929504	87
SBS17a	1000	0.991993903627337	87
SBS17b	1000	1.00029935268296	87
SBS18	1000	0.899607613322896	87
SBS19	1000	0.942008546049808	87
SBS20	1000	0.969666787111111	87
SBS21	1000	0.978965856178352	87
SBS22	1000	0.982446128214185	87
SBS23	1000	0.970370516801388	87
SBS24	1000	0.968966788944894	87
SBS25	1000	0.878382071068793	87
SBS26	1000	0.805303306428915	87
SBS27	1000	1.03529756027214	87
SBS28	1000	0.966234093754594	87
SBS29	1000	0.880599620962084	87
SBS30	1000	0.95241371883772	87
SBS31	1000	1.0172984608882	87
SBS32	1000	0.895562912686577	87
SBS33	1000	1.00303849155421	87
SBS34	1000	0.967362997163056	87
SBS35	1000	0.9321564470402	87
SBS36	1000	0.869031482425437	87
SBS37	1000	0.912392632683952	87
SBS38	1000	0.985826172166099	87
SBS39	1000	0.930756101343314	87
SBS40	1000	0.763347004521668	87
SBS41	1000	0.90700135972412	87
SBS42	1000	1.0019917734923	87
SBS43	1000	0.930353793598608	87
SBS44	1000	0.94732922549361	87
SBS45	1000	0.915993317093157	87
SBS46	1000	0.917241013115452	87
SBS47	1000	0.969588536586636	87
SBS48	1000	1.00647648688932	87
SBS49	1000	0.993050648069649	87
SBS50	1000	0.973569990267171	87
SBS51	1000	0.986326264420885	87
SBS52	1000	1.00933900640221	87
SBS53	1000	1.01835074664098	87
SBS54	1000	0.981633676703806	87
SBS55	1000	1.00646787692078	87
SBS56	1000	0.78389043166628	87
SBS57	1000	0.989776030814841	87
SBS58	1000	0.975758420386583	87
SBS59	1000	0.996971480485194	87
SBS60	1000	0.996401029662704	87
SBS84	1000	0.954139892142374	87
SBS85	1000	0.887924316490773	87
SBS1	1000	0.934565075247311	86
SBS2	1000	0.993822271520648	86
SBS3	1000	0.507119829739678	86
SBS4	1000	0.829732988160442	86
SBS5	1000	0.521497119741458	86
SBS6	1000	0.902105249932774	86
SBS7a	1000	0.980024578839164	86
SBS7b	1000	1.00101004117828	86
SBS7c	1000	1.03260112994622	86
SBS7d	1000	0.966376934454384	86
SBS8	1000	0.880658484021344	86
SBS9	1000	0.850196321348973	86
SBS10a	1000	0.973699300539148	86
SBS10b	1000	0.98817954645626	86
SBS11	1000	0.947973116680363	86
SBS12	1000	0.927199387990453	86
SBS13	1000	0.978545542228461	86
SBS14	1000	0.972345202606499	86
SBS15	1000	0.961455311887194	86
SBS16	1000	1.03173587318896	86
SBS17a	1000	1.00848034421947	86
SBS17b	1000	0.922919274478606	86
SBS18	1000	0.874460480418763	86
SBS19	1000	0.976559271146302	86
SBS20	1000	0.946385252161743	86
SBS21	1000	0.989349995443518	86
SBS22	1000	0.978628272444072	86
SBS23	1000	0.977280210460765	86
SBS24	1000	1.00238748495535	86
SBS25	1000	0.901782834723813	86
SBS26	1000	0.803174406858316	86
SBS27	1000	0.939534057631071	86
SBS28	1000	0.93783716479185	86
SBS29	1000	0.705324040929268	86
SBS30	1000	1.00263061723531	86
SBS31	1000	0.894860384057959	86
SBS32	1000	0.975241643311761	86
SBS33	1000	1.0165616008275	86
SBS34	1000	1.00999749279988	86
SBS35	1000	0.909656741577321	86
SBS36	1000	0.712927661881888	86
SBS37	1000	0.9426809172608	86
SBS38	1000	0.963857257650097	86
SBS39	1000	1.020073405704	86
SBS40	1000	0.784031325950645	86
SBS41	1000	0.889424366607334	86
SBS42	1000	0.93911988968182	86
SBS43	1000	0.998731830649524	86
SBS44	1000	0.893764058130953	86
SBS45	1000	0.854015220997794	86
SBS46	1000	0.984106544386268	86
SBS47	1000	0.90631783179793	86
SBS48	1000	0.983294240099851	86
SBS49	1000	1.00558646210929	86
SBS50	1000	0.964637713258827	86
SBS51	1000	1.01732866527488	86
SBS52	1000	0.899932325162651	86
SBS53	1000	0.996978335518469	86
SBS54	1000	0.937791654531558	86
SBS55	1000	1.0087562494609	86
SBS56	1000	0.897655685941149	86
SBS57	1000	0.991027140796967	86
SBS58	1000	0.83450686646414	86
SBS59	1000	1.00368401307938	86
SBS60	1000	0.972357198757603	86
SBS84	1000	0.915622949266813	86
SBS85	1000	0.9499827538007	86
SBS1	1000	1.00024223127685	85
SBS2	1000	1.02076780814093	85
SBS3	1000	0.146528921741069	85
SBS4	1000	0.804788275331743	85
SBS5	1000	0.37477096426169	85
SBS6	1000	1.09274014280143	85
SBS7a	1000	0.976270170655249	85
SBS7b	1000	0.953499190821557	85
SBS7c	1000	0.940253092873583	85
SBS7d	1000	0.978026530556463	85
SBS8	1000	0.886620823167781	85
SBS9	1000	0.749012077561044	85
SBS10a	1000	0.983019697970642	85
SBS10b	1000	1.00323467009071	85
SBS11	1000	0.892114378826847	85
SBS12	1000	1.04856901030289	85
SBS13	1000	1.00777849147558	85
SBS14	1000	0.958728179686718	85
SBS15	1000	0.812682127395075	85
SBS16	1000	0.867331109052835	85
SBS17a	1000	0.92425565858591	85
SBS17b	1000	0.977590726471076	85
SBS18	1000	0.974474960849082	85
SBS19	1000	1.05200930486993	85
SBS20	1000	0.95758181832013	85
SBS21	1000	0.998635752346669	85
SBS22	1000	1.02293589458815	85
SBS23	1000	0.583953656208141	85
SBS24	1000	0.971528489663858	85
SBS25	1000	0.891440410886934	85
SBS26	1000	0	85
SBS27	1000	0.996982617943291	85
SBS28	1000	0.96884492996862	85
SBS29	1000	1.00026351031943	85
SBS30	1000	1.06092145273714	85
SBS31	1000	0.940974836017947	85
SBS32	1000	0.984386772859209	85
SBS33	1000	0.996857659097719	85
SBS34	1000	1.0105557454173	85
SBS35	1000	0.925410143155564	85
SBS36	1000	0.72066606483559	85
SBS37	1000	0.655088591412592	85
SBS38	1000	0.853213566750504	85
SBS39	1000	1.00056591180182	85
SBS40	1000	0.822212701990395	85
SBS41	1000	0.820447093544738	85
SBS42	1000	0.981420859554488	85
SBS43	1000	1.05119363960577	85
SBS44	1000	1.04249832020617	85
SBS45	1000	0.947530765587498	85
SBS46	1000	0.980851406507908	85
SBS47	1000	0.900087651410284	85
SBS48	1000	1.00288773039888	85
SBS49	1000	1.02109314008213	85
SBS50	1000	1.03930054513876	85
SBS51	1000	0.936418071313546	85
SBS52	1000	0.966149088587417	85
SBS53	1000	1.01765347297266	85
SBS54	1000	0.995342859446322	85
SBS55	1000	0.89316330305619	85
SBS56	1000	0.942554374557266	85
SBS57	1000	0.795481090801694	85
SBS58	1000	0.838847331605581	85
SBS59	1000	0.995897880503264	85
SBS60	1000	0.890003740434334	85
SBS84	1000	0.778219966340801	85
SBS85	1000	0.86693642822505	85
SBS1	1000	0.995539052566608	84
SBS2	1000	1.00141016985018	84
SBS3	1000	0.873190124582311	84
SBS4	1000	0.98430898828944	84
SBS5	1000	0.765681891604128	84
SBS6	1000	0.936673195342146	84
SBS7a	1000	0.93669284581635	84
SBS7b	1000	1.00926924082687	84
SBS7c	1000	0.988887873176145	84
SBS7d	1000	0.951514823923486	84
SBS8	1000	0.825045858068836	84
SBS9	1000	0.849815819042122	84
SBS10a	1000	0.9714105075172	84
SBS10b	1000	0.98039447947449	84
SBS11	1000	0.948302819215629	84
SBS12	1000	0.954611480435764	84
SBS13	1000	0.946289347059211	84
SBS14	1000	0.961874933853445	84
SBS15	1000	0.943890956480247	84
SBS16	1000	0.968813927452866	84
SBS17a	1000	0.93126951363812	84
SBS17b	1000	1.02054351387001	84
SBS18	1000	0.894668896180163	84
SBS19	1000	0.902198932144768	84
SBS20	1000	0.974559955776986	84
SBS21	1000	0.971301298633074	84
SBS22	1000	0.986481525020227	84
SBS23	1000	0.895538981963919	84
SBS24	1000	0.950449789154079	84
SBS25	1000	0.877343173738881	84
SBS26	1000	0.89480035730839	84
SBS27	1000	1.01127372132966	84
SBS28	1000	0.962650723368233	84
SBS29	1000	0.811376559083633	84
SBS30	1000	0.998241741199084	84
SBS31	1000	0.968176658722558	84
SBS32	1000	0.916509388762134	84
SBS33	1000	1.04785719082596	84
SBS34	1000	0.884554308381033	84
SBS35	1000	0.938866156444597	84
SBS36	1000	0.908939538188333	84
SBS37	1000	0.977703540295754	84
SBS38	1000	0.879469677026004	84
SBS39	1000	0.926411103790436	84
SBS40	1000	0.646320350074764	84
SBS41	1000	0.913837694657628	84
SBS42	1000	0.897838694033895	84
SBS43	1000	1.02679402078583	84
SBS44	1000	1.00158116595346	84
SBS45	1000	1.0066156070541	84
SBS46	1000	0.931821460296967	84
SBS47	1000	1.0019317067351	84
SBS48	1000	0.97082478733026	84
SBS49	1000	1.00795551458148	84
SBS50	1000	0.99674759204408	84
SBS51	1000	1.01634996850327	84
SBS52	1000	0.940467374902122	84
SBS53	1000	0.971893416988543	84
SBS54	1000	1.00921128279532	84
SBS55	1000	0.970060914139436	84
SBS56	1000	0.734359432476973	84
SBS57	1000	0.997021207764952	84
SBS58	1000	0.924504707983336	84
SBS59	1000	0.966736022865457	84
SBS60	1000	1.0019252215406	84
SBS84	1000	0.919376064989621	84
SBS85	1000	0.7905785172891	84
SBS1	1000	0.98938052065369	83
SBS2	1000	0.966526207406932	83
SBS3	1000	0.805864729710798	83
SBS4	1000	0.780708826513468	83
SBS5	1000	0.891147110108342	83
SBS6	1000	0.913488683602844	83
SBS7a	1000	0.99363272321819	83
SBS7b	1000	0.925177025430439	83
SBS7c	1000	0.96920159496775	83
SBS7d	1000	0.936396716399826	83
SBS8	1000	0.838775784445274	83
SBS9	1000	0.980345507161473	83
SBS10a	1000	0.9602661471269	83
SBS10b	1000	0.978567014421804	83
SBS11	1000	0.819316475555629	83
SBS12	1000	0.810617187190134	83
SBS13	1000	0.957764117356408	83
SBS14	1000	0.894229096769924	83
SBS15	1000	0.768624586677684	83
SBS16	1000	1.08738945003707	83
SBS17a	1000	0.937608092515226	83
SBS17b	1000	0.983019415587493	83
SBS18	1000	0.904037252420966	83
SBS19	1000	1.01754431580944	83
SBS20	1000	0.918117874701943	83
SBS21	1000	1.07541434529418	83
SBS22	1000	1.01518192247132	83
SBS23	1000	0.879143970520983	83
SBS24	1000	0.989374502496103	83
SBS25	1000	0.919471660730945	83
SBS26	1000	0.92222814022758	83
SBS27	1000	0.992938460373719	83
SBS28	1000	0.920740285272476	83
SBS29	1000	0.755646497980859	83
SBS30	1000	0.952664758413996	83
SBS31	1000	1.07864220757896	83
SBS32	1000	0.97832152526463	83
SBS33	1000	1.05931869086911	83
SBS34	1000	1.04429639427044	83
SBS35	1000	0.826905327942666	83
SBS36	1000	0.859354732934045	83
SBS37	1000	0.999542002353963	83
SBS38	1000	0.927987478759047	83
SBS39	1000	1.05692041132283	83
SBS40	1000	0.130904636929617	83
SBS41	1000	0.496354276563129	83
SBS42	1000	0.870806530503412	83
SBS43	1000	0.977490200612991	83
SBS44	1000	0.879918087966818	83
SBS45	1000	0.831149791543202	83
SBS46	1000	0.948154575631867	83
SBS47	1000	0.890712508517414	83
SBS48	1000	0.99630885610799	83
SBS49	1000	0.939361449867192	83
SBS50	1000	1.05269182631174	83
SBS51	1000	0.993715889051468	83
SBS52	1000	1.01601682818947	83
SBS53	1000	0.933005628787039	83
SBS54	1000	1.01351846314	83
SBS55	1000	0.927361910801285	83
SBS56	1000	0.88135135965299	83
SBS57	1000	0.999253830449759	83
SBS58	1000	0.983419667058971	83
SBS59	1000	0.949139617439469	83
SBS60	1000	0.985707439688137	83
SBS84	1000	0.992975999745545	83
SBS85	1000	0.872349956965955	83
SBS1	1000	0.942382156012589	82
SBS2	1000	1.00882273260297	82
SBS3	1000	0.951768122700411	82
SBS4	1000	0.832857190891504	82
SBS5	1000	1.00070172540336	82
SBS6	1000	0.760741554048063	82
SBS7a	1000	0.957433681724227	82
SBS7b	1000	0.666393369257424	82
SBS7c	1000	0.964198070932298	82
SBS7d	1000	0.99600824874014	82
SBS8	1000	0.84987927848309	82
SBS9	1000	0.728720349851522	82
SBS10a	1000	1.00861996265571	82
SBS10b	1000	0.970482330611143	82
SBS11	1000	0.83440644447664	82
SBS12	1000	0.948337441650796	82
SBS13	1000	0.988687940954079	82
SBS14	1000	1.0107761584363	82
SBS15	1000	0.9542523363598	82
SBS16	1000	1.07335401992783	82
SBS17a	1000	0.984181592235865	82
SBS17b	1000	1.01419060404089	82
SBS18	1000	0.776704175579014	82
SBS19	1000	0.852592198692149	82
SBS20	1000	0.943916418959212	82
SBS21	1000	1.01578878967165	82
SBS22	1000	0.962196717280416	82
SBS23	1000	0.986296371963082	82
SBS24	1000	0.992851437133152	82
SBS25	1000	0.969635007574004	82
SBS26	1000	1.01111001283514	82
SBS27	1000	0.969276735870434	82
SBS28	1000	0.929203069522987	82
SBS29	1000	0.854692556337003	82
SBS30	1000	1.02411561534698	82
SBS31	1000	1.04773021433661	82
SBS32	1000	0.959904028705787	82
SBS33	1000	1.01631194468524	82
SBS34	1000	0.988439397047121	82
SBS35	1000	0.746381037700461	82
SBS36	1000	0.789509976173908	82
SBS37	1000	0.975123963171653	82
SBS38	1000	0.96721428778637	82
SBS39	1000	1.04374149218151	82
SBS40	1000	0.72778899221644	82
SBS41	1000	0.624377370121714	82
SBS42	1000	0.841266794797533	82
SBS43	1000	1.04493299946902	82
SBS44	1000	1.00036244573728	82
SBS45	1000	0.976057331077185	82
SBS46	1000	0.985753750998976	82
SBS47	1000	0.986680022967574	82
SBS48	1000	0.971920376656717	82
SBS49	1000	0.971688678645876	82
SBS50	1000	0.882273816850996	82
SBS51	1000	0.916814616493261	82
SBS52	1000	0.925176164702224	82
SBS53	1000	0.986893121607734	82
SBS54	1000	0.931725219617722	82
SBS55	1000	0.845225082452704	82
SBS56	1000	0.788992127267871	82
SBS57	1000	0.738551359852795	82
SBS58	1000	0.861793962651733	82
SBS59	1000	0.984741938420107	82
SBS60	1000	0.887036403639432	82
SBS84	1000	1.0040758675937	82
SBS85	1000	0.908073941246402	82
SBS1	1000	0.969437230929413	81
SBS2	1000	0.978192327752692	81
SBS3	1000	0.30523649316416	81
SBS4	1000	0.56586104329155	81
SBS5	1000	1.11200410844188	81
SBS6	1000	0.701030366922875	81
SBS7a	1000	1.00117186387244	81
SBS7b	1000	0.753045425973008	81
SBS7c	1000	0.94574024414759	81
SBS7d	1000	0.927214975585257	81
SBS8	1000	0.942013375934479	81
SBS9	1000	0.807254006287676	81
SBS10a	1000	0.978566988169544	81
SBS10b	1000	1.00313349050026	81
SBS11	1000	0.839533315515858	81
SBS12	1000	1.10655878012465	81
SBS13	1000	0.992801710278693	81
SBS14	1000	0.922111088718856	81
SBS15	1000	0.79160308529038	81
SBS16	1000	0.955260520183896	81
SBS17a	1000	0.996632906046784	81
SBS17b	1000	1.00305929872255	81
SBS18	1000	0.834729090226984	81
SBS19	1000	0.938326664908242	81
SBS20	1000	0.919272638053984	81
SBS21	1000	0.888355855079472	81
SBS22	1000	0.949111755558812	81
SBS23	1000	0.759483771114098	81
SBS24	1000	0.91974448105271	81
SBS25	1000	0.893773718250695	81
SBS26	1000	0.654172206632311	81
SBS27	1000	0.965563211152012	81
SBS28	1000	0.979042864492805	81
SBS29	1000	0.958090801363801	81
SBS30	1000	0.990221460105589	81
SBS31	1000	1.02100564937394	81
SBS32	1000	0.938761318615998	81
SBS33	1000	1.02533964863943	81
SBS34	1000	0.962322312816098	81
SBS35	1000	0.898044089955508	81
SBS36	1000	0.909795986143059	81
SBS37	1000	0.994464802304107	81
SBS38	1000	0.924667068173554	81
SBS39	1000	0.918692902383616	81
SBS40	1000	0.553648576085738	81
SBS41	1000	0.830408570706079	81
SBS42	1000	0.952666749557883	81
SBS43	1000	0.877692816233878	81
SBS44	1000	1.02351067240785	81
SBS45	1000	0.939669905345536	81
SBS46	1000	0.837493990371458	81
SBS47	1000	0.77829774625615	81
SBS48	1000	0.994820461265535	81
SBS49	1000	0.995222046687912	81
SBS50	1000	0.84961687937081	81
SBS51	1000	0.952110535088937	81
SBS52	1000	0.966457211159702	81
SBS53	1000	0.959216006560635	81
SBS54	1000	0.871508619929703	81
SBS55	1000	0.961340887448846	81
SBS56	1000	0.925105227352115	81
SBS57	1000	0.95151060464358	81
SBS58	1000	0.993108537150272	81
SBS59	1000	1.01740922998012	81
SBS60	1000	0.925007045439389	81
SBS84	1000	0.92664752606241	81
SBS85	1000	0.882336991466604	81
SBS1	1000	1.02012679472309	80
SBS2	1000	0.992591188488308	80
SBS3	1000	0.901243823754877	80
SBS4	1000	0.842214604461362	80
SBS5	1000	0.822040426683007	80
SBS6	1000	0.87606261049995	80
SBS7a	1000	0.926519336595737	80
SBS7b	1000	0.648290831112268	80
SBS7c	1000	0.968596562831452	80
SBS7d	1000	1.04519521679856	80
SBS8	1000	0.960771717796183	80
SBS9	1000	0.664045800431386	80
SBS10a	1000	1.01652720371321	80
SBS10b	1000	0.974668961198408	80
SBS11	1000	0.680721834223702	80
SBS12	1000	0.922484966991227	80
SBS13	1000	1.01630317988802	80
SBS14	1000	0.976631280626294	80
SBS15	1000	0.890387504775805	80
SBS16	1000	0.946283910379383	80
SBS17a	1000	0.958033525710853	80
SBS17b	1000	1.02724153236637	80
SBS18	1000	0.819214623243316	80
SBS19	1000	1.00018053228629	80
SBS20	1000	0.95292837680566	80
SBS21	1000	0.95666953290728	80
SBS22	1000	0.936743858636467	80
SBS23	1000	0.842177516521963	80
SBS24	1000	0.919975394936418	80
SBS25	1000	0.911737019550822	80
SBS26	1000	0.882320239953651	80
SBS27	1000	0.944341046400813	80
SBS28	1000	0.947627307156877	80
SBS29	1000	0.792250857118566	80
SBS30	1000	0.957377929914326	80
SBS31	1000	1.02611577116736	80
SBS32	1000	1.03672389827339	80
SBS33	1000	0.973485194805578	80
SBS34	1000	0.974544214951907	80
SBS35	1000	0.768496609336819	80
SBS36	1000	0.795523178991692	80
SBS37	1000	0.916160631088123	80
SBS38	1000	0.915639474277404	80
SBS39	1000	0.94305403876706	80
SBS40	1000	0.537332118603248	80
SBS41	1000	0.658566893370788	80
SBS42	1000	0.93197059702702	80
SBS43	1000	0.992234300626293	80
SBS44	1000	1.02224774657161	80
SBS45	1000	0.990061583218392	80
SBS46	1000	0.966488441966972	80
SBS47	1000	0.996670296869375	80
SBS48	1000	0.987711584084731	80
SBS49	1000	0.991812300874838	80
SBS50	1000	0.907236243268508	80
SBS51	1000	0.944617683390443	80
SBS52	1000	1.02861368374041	80
SBS53	1000	0.993564316239568	80
SBS54	1000	1.02732703050131	80
SBS55	1000	0.852071021507694	80
SBS56	1000	0.863405665440919	80
SBS57	1000	0.88150489447421	80
SBS58	1000	0.8274598221331	80
SBS59	1000	0.996065850374017	80
SBS60	1000	0.856194118726139	80
SBS84	1000	0.988523110232316	80
SBS85	1000	0.719213543609454	80
SBS1	1000	1.02619818929708	79
SBS2	1000	0.992766085361071	79
SBS3	1000	0.705881475417992	79
SBS4	1000	0.786997871392899	79
SBS5	1000	1.04080521346977	79
SBS6	1000	0.760160148878916	79
SBS7a	1000	0.801242611521117	79
SBS7b	1000	0.481974318861531	79
SBS7c	1000	0.996083977767477	79
SBS7d	1000	1.0418982163375	79
SBS8	1000	0.984037258302475	79
SBS9	1000	0.77988017931515	79
SBS10a	1000	1.03275036148072	79
SBS10b	1000	1.01950461650199	79
SBS11	1000	0.520899737022631	79
SBS12	1000	0.942256156427166	79
SBS13	1000	1.00587144776298	79
SBS14	1000	0.782653805222745	79
SBS15	1000	0.608058836538838	79
SBS16	1000	0.961495033927402	79
SBS17a	1000	0.965657129886041	79
SBS17b	1000	1.01937537509305	79
SBS18	1000	0.870173476651426	79
SBS19	1000	1.03147285702172	79
SBS20	1000	0.894214171292402	79
SBS21	1000	0.905567352742532	79
SBS22	1000	0.886432261701861	79
SBS23	1000	0.752749708724028	79
SBS24	1000	0.986362489390601	79
SBS25	1000	0.904512287144187	79
SBS26	1000	0.135452274525854	79
SBS27	1000	0.890778409039204	79
SBS28	1000	0.980359703167454	79
SBS29	1000	0.923518148840189	79
SBS30	1000	1.03687891609271	79
SBS31	1000	1.04432474955454	79
SBS32	1000	0.916178197834114	79
SBS33	1000	0.908381891520272	79
SBS34	1000	0.929033283814858	79
SBS35	1000	0.565091274866367	79
SBS36	1000	0.840221641231777	79
SBS37	1000	0.984885592491889	79
SBS38	1000	0.805357214437465	79
SBS39	1000	0.898076274567559	79
SBS40	1000	0.567764672578348	79
SBS41	1000	0.798302611067695	79
SBS42	1000	0.800352520986664	79
SBS43	1000	1.00164365765087	79
SBS44	1000	1.003284524029	79
SBS45	1000	0.874098122577375	79
SBS46	1000	1.04177126873201	79
SBS47	1000	0.88735037508963	79
SBS48	1000	0.99063747135683	79
SBS49	1000	0.940629864508354	79
SBS50	1000	0.884326192587494	79
SBS51	1000	0.853892886780651	79
SBS52	1000	0.966132228327655	79
SBS53	1000	1.09210099569905	79
SBS54	1000	1.00917300945398	79
SBS55	1000	0.859925609786762	79
SBS56	1000	0.4565118328718	79
SBS57	1000	0.8506575170212	79
SBS58	1000	1.02716955087379	79
SBS59	1000	0.986866009679941	79
SBS60	1000	0.902200380451358	79
SBS84	1000	1.04452051022643	79
SBS85	1000	0.887799071209675	79
SBS1	1000	0.966373917846379	78
SBS2	1000	0.980715767143775	78
SBS3	1000	0.859504495468049	78
SBS4	1000	0.881250348656293	78
SBS5	1000	0.91084395045126	78
SBS6	1000	1.06247568384578	78
SBS7a	1000	1.07272091681249	78
SBS7b	1000	0.992149240565854	78
SBS7c	1000	1.0416916247612	78
SBS7d	1000	0.961473642005966	78
SBS8	1000	0.919341928513083	78
SBS9	1000	0.867957003034772	78
SBS10a	1000	0.994086602842778	78
SBS10b	1000	0.960557585687034	78
SBS11	1000	1.03950479918643	78
SBS12	1000	0.824392361797291	78
SBS13	1000	1.01377873671434	78
SBS14	1000	0.821360192443292	78
SBS15	1000	0.781601664753792	78
SBS16	1000	0.975106378195788	78
SBS17a	1000	0.947235009355704	78
SBS17b	1000	1.02269989355843	78
SBS18	1000	0.977421653801879	78
SBS19	1000	0.954034235071963	78
SBS20	1000	0.946550508260675	78
SBS21	1000	0.987712605043852	78
SBS22	1000	0.917503939649126	78
SBS23	1000	0.92931454943516	78
SBS24	1000	0.785218313265219	78
SBS25	1000	0.853995364358178	78
SBS26	1000	0.932173554318208	78
SBS27	1000	0.959520791445176	78
SBS28	1000	0.960673971539887	78
SBS29	1000	0.876020499300736	78
SBS30	1000	1.05476814912731	78
SBS31	1000	0.950062960303968	78
SBS32	1000	0.976845793543384	78
SBS33	1000	0.978843376033774	78
SBS34	1000	0.95246964814041	78
SBS35	1000	0.94569684472012	78
SBS36	1000	0.689633243035379	78
SBS37	1000	0.997802836870625	78
SBS38	1000	0.967937338494001	78
SBS39	1000	1.01387858929212	78
SBS40	1000	0.720061988610397	78
SBS41	1000	0.920268378475874	78
SBS42	1000	0.946444918270932	78
SBS43	1000	0.952756829396896	78
SBS44	1000	0.909384419094757	78
SBS45	1000	0.913297514902767	78
SBS46	1000	1.01475059264797	78
SBS47	1000	0.892438560598621	78
SBS48	1000	1.037847891085	78
SBS49	1000	0.92400974333313	78
SBS50	1000	1.06743432725881	78
SBS51	1000	0.875294044464985	78
SBS52	1000	0.949979047532912	78
SBS53	1000	1.01652332419589	78
SBS54	1000	1.01515577253864	78
SBS55	1000	1.03450964931682	78
SBS56	1000	0.75471070492773	78
SBS57	1000	1.01537019980035	78
SBS58	1000	1.01523596983591	78
SBS59	1000	0.935092759946898	78
SBS60	1000	1.01169980958911	78
SBS84	1000	1.00963559213181	78
SBS85	1000	0.870578891577518	78
SBS1	1000	1.02084032110485	77
SBS2	1000	0.993377481525994	77
SBS3	1000	0.982794226316195	77
SBS4	1000	0.876462610535864	77
SBS5	1000	0.617730495069436	77
SBS6	1000	0.833911271658163	77
SBS7a	1000	0.982607990958453	77
SBS7b	1000	0.905152902215149	77
SBS7c	1000	1.0392034581605	77
SBS7d	1000	1.0266142023636	77
SBS8	1000	0.95260179840072	77
SBS9	1000	0.884512496141829	77
SBS10a	1000	0.87342836246103	77
SBS10b	1000	0.968305272829718	77
SBS11	1000	0.912829010119401	77
SBS12	1000	0.924641885241422	77
SBS13	1000	0.981369431950551	77
SBS14	1000	0.965927712344596	77
SBS15	1000	0.990517702583363	77
SBS16	1000	0.946664537388341	77
SBS17a	1000	0.983105886562573	77
SBS17b	1000	1.03036735246791	77
SBS18	1000	0.846168497434583	77
SBS19	1000	1.00666556510032	77
SBS20	1000	0.966043274605901	77
SBS21	1000	1.02285911176516	77
SBS22	1000	0.989850129647886	77
SBS23	1000	0.94231896391958	77
SBS24	1000	0.889857635196069	77
SBS25	1000	0.836164646314129	77
SBS26	1000	0.755877911774435	77
SBS27	1000	0.994891493331765	77
SBS28	1000	1.0056501930931	77
SBS29	1000	0.875755339326905	77
SBS30	1000	0.958193129718561	77
SBS31	1000	1.00798386938122	77
SBS32	1000	0.979750089878707	77
SBS33	1000	0.923733412749979	77
SBS34	1000	0.999209312434382	77
SBS35	1000	0.996930776532987	77
SBS36	1000	0.86062087079933	77
SBS37	1000	1.03504979916352	77
SBS38	1000	0.979394395926111	77
SBS39	1000	1.0021004708268	77
SBS40	1000	0.555032719704856	77
SBS41	1000	0.807974461679048	77
SBS42	1000	0.898032839843062	77
SBS43	1000	0.982387047223346	77
SBS44	1000	0.931968964484045	77
SBS45	1000	0.981949005494782	77
SBS46	1000	0.939223386694859	77
SBS47	1000	0.955340281535688	77
SBS48	1000	0.995277217415414	77
SBS49	1000	0.966158292808526	77
SBS50	1000	0.985055909393111	77
SBS51	1000	1.00672172055442	77
SBS52	1000	1.01134279543592	77
SBS53	1000	0.962705491934607	77
SBS54	1000	0.976905076688005	77
SBS55	1000	0.982124052469911	77
SBS56	1000	0.957450644347564	77
SBS57	1000	1.06338639220422	77
SBS58	1000	0.916076002909705	77
SBS59	1000	0.972159258824538	77
SBS60	1000	0.913820382003099	77
SBS84	1000	0.959965093908286	77
SBS85	1000	0.953650526050877	77
SBS1	1000	0.974188845165563	76
SBS2	1000	0.970172606467994	76
SBS3	1000	0.776423165264983	76
SBS4	1000	0.957939694091614	76
SBS5	1000	0.403866887900179	76
SBS6	1000	0.940072677852595	76
SBS7a	1000	0.979796219761535	76
SBS7b	1000	0.952155109118004	76
SBS7c	1000	0.927669361872215	76
SBS7d	1000	0.983152252353744	76
SBS8	1000	0.854825415816301	76
SBS9	1000	0.876439398567136	76
SBS10a	1000	1.01548805227415	76
SBS10b	1000	0.985702231998418	76
SBS11	1000	0.91160901010703	76
SBS12	1000	0.953091304148975	76
SBS13	1000	0.980789651425564	76
SBS14	1000	0.936974422928497	76
SBS15	1000	0.995806607514476	76
SBS16	1000	0.97388890831056	76
SBS17a	1000	0.993373133730607	76
SBS17b	1000	0.98869990534455	76
SBS18	1000	0.748216479562216	76
SBS19	1000	1.06784471468558	76
SBS20	1000	0.973783355917003	76
SBS21	1000	1.04905673395168	76
SBS22	1000	0.987056895416122	76
SBS23	1000	0.909165922683142	76
SBS24	1000	0.990966541133737	76
SBS25	1000	0.70843353135631	76
SBS26	1000	0.801246777466498	76
SBS27	1000	0.984008684463713	76
SBS28	1000	0.993748739430227	76
SBS29	1000	0.837765101030081	76
SBS30	1000	1.00804967986055	76
SBS31	1000	0.87984566378145	76
SBS32	1000	0.976860900555809	76
SBS33	1000	0.956450283325682	76
SBS34	1000	0.961275344112291	76
SBS35	1000	0.903292597473587	76
SBS36	1000	1.01262620319226	76
SBS37	1000	0.953142602844756	76
SBS38	1000	0.914154817285103	76
SBS39	1000	0.925999641333586	76
SBS40	1000	0.746129171775375	76
SBS41	1000	0.860527246886264	76
SBS42	1000	0.914236244828166	76
SBS43	1000	0.994394404649605	76
SBS44	1000	0.966684062287668	76
SBS45	1000	0.968597500776018	76
SBS46	1000	0.855631555940586	76
SBS47	1000	0.859471895752141	76
SBS48	1000	0.991891920249331	76
SBS49	1000	0.999790990886251	76
SBS50	1000	0.986660176295529	76
SBS51	1000	0.98217821129951	76
SBS52	1000	1.00030389221719	76
SBS53	1000	1.07204253480057	76
SBS54	1000	1.0168550655958	76
SBS55	1000	0.99603076923851	76
SBS56	1000	0.84826238494316	76
SBS57	1000	1.04103579695686	76
SBS58	1000	0.974443758548373	76
SBS59	1000	0.974316815417611	76
SBS60	1000	0.979776646948726	76
SBS84	1000	0.945222102304593	76
SBS85	1000	0.971751860980558	76
SBS1	1000	0.954912378965051	75
SBS2	1000	0.98482537782468	75
SBS3	1000	0.779385529697876	75
SBS4	1000	0.877317676616377	75
SBS5	1000	0.464381210449165	75
SBS6	1000	0.978638143268719	75
SBS7a	1000	0.869814159160496	75
SBS7b	1000	0.948355365011386	75
SBS7c	1000	1.02923660110022	75
SBS7d	1000	1.00204826180096	75
SBS8	1000	0.934103054061458	75
SBS9	1000	0.926480691736907	75
SBS10a	1000	1.01044799425294	75
SBS10b	1000	0.937454286191331	75
SBS11	1000	0.965843418483466	75
SBS12	1000	0.899723799885464	75
SBS13	1000	1.00364338357607	75
SBS14	1000	0.970892859713976	75
SBS15	1000	0.974727847086796	75
SBS16	1000	0.994864346728884	75
SBS17a	1000	0.987555867185717	75
SBS17b	1000	0.9999572449274	75
SBS18	1000	0.968644387021075	75
SBS19	1000	0.998301014919137	75
SBS20	1000	0.854010117513448	75
SBS21	1000	1.04063132049582	75
SBS22	1000	0.956913610431992	75
SBS23	1000	0.967799750882328	75
SBS24	1000	0.950617858637608	75
SBS25	1000	0.955529832471806	75
SBS26	1000	0.805897933488857	75
SBS27	1000	0.96412363529106	75
SBS28	1000	0.911993023211877	75
SBS29	1000	0.935037952263703	75
SBS30	1000	0.942018344557806	75
SBS31	1000	0.963943777183466	75
SBS32	1000	0.945048329117694	75
SBS33	1000	0.946553198027441	75
SBS34	1000	0.993864004044778	75
SBS35	1000	0.904741033369261	75
SBS36	1000	0.851069084736501	75
SBS37	1000	0.95769964798214	75
SBS38	1000	0.977374145611568	75
SBS39	1000	0.955087268757803	75
SBS40	1000	0.782265571527783	75
SBS41	1000	0.896856811833088	75
SBS42	1000	0.959542997995931	75
SBS43	1000	0.939916338758553	75
SBS44	1000	0.932545916661268	75
SBS45	1000	0.967588910991331	75
SBS46	1000	0.940238649479544	75
SBS47	1000	0.975012765262022	75
SBS48	1000	1.00625050126525	75
SBS49	1000	0.975618922584661	75
SBS50	1000	0.97847847344496	75
SBS51	1000	0.968742033261002	75
SBS52	1000	0.978993593376033	75
SBS53	1000	1.00771273981897	75
SBS54	1000	0.999322308340794	75
SBS55	1000	0.950301752729313	75
SBS56	1000	0.865658306776251	75
SBS57	1000	0.870853309238803	75
SBS58	1000	0.95732874828455	75
SBS59	1000	1.00887317824694	75
SBS60	1000	1.01100745214776	75
SBS84	1000	0.961942313033687	75
SBS85	1000	0.900472656726393	75
SBS1	1000	0.973186344412588	74
SBS2	1000	0.964247416754097	74
SBS3	1000	0.586887406126393	74
SBS4	1000	0.861594241351155	74
SBS5	1000	0.766098169436294	74
SBS6	1000	0.927207591337656	74
SBS7a	1000	1.05719618051905	74
SBS7b	1000	0.887898432407002	74
SBS7c	1000	1.01959354413741	74
SBS7d	1000	0.980640903545173	74
SBS8	1000	0.77964955083097	74
SBS9	1000	0.928133328006606	74
SBS10a	1000	0.955233437769174	74
SBS10b	1000	1.01302362003617	74
SBS11	1000	0.973888258458839	74
SBS12	1000	0.863425700906011	74
SBS13	1000	1.00514006431048	74
SBS14	1000	0.905822202454006	74
SBS15	1000	0.907545149598195	74
SBS16	1000	0.970613858123152	74
SBS17a	1000	0.998254960385548	74
SBS17b	1000	0.961515068861229	74
SBS18	1000	0.934757769581316	74
SBS19	1000	0.912785616965718	74
SBS20	1000	0.991497347543242	74
SBS21	1000	1.04921012143233	74
SBS22	1000	0.951425732556521	74
SBS23	1000	0.943498961786078	74
SBS24	1000	0.926829730716584	74
SBS25	1000	0.901119035339104	74
SBS26	1000	1.19872760317241	74
SBS27	1000	0.983281374795704	74
SBS28	1000	0.996118882750737	74
SBS29	1000	0.845510871708227	74
SBS30	1000	0.96830467643277	74
SBS31	1000	0.887705499640392	74
SBS32	1000	0.975860327465719	74
SBS33	1000	0.931319844959935	74
SBS34	1000	0.990667126649914	74
SBS35	1000	0.94656356068944	74
SBS36	1000	0.85613167152925	74
SBS37	1000	1.01380523828456	74
SBS38	1000	0.959718358026177	74
SBS39	1000	0.913487743073579	74
SBS40	1000	0.744685814707292	74
SBS41	1000	0.970490713340303	74
SBS42	1000	0.888966512164675	74
SBS43	1000	1.01369430897406	74
SBS44	1000	0.932978418207524	74
SBS45	1000	0.926181711680345	74
SBS46	1000	1.01713509495446	74
SBS47	1000	0.990480944055645	74
SBS48	1000	0.99854536522544	74
SBS49	1000	0.991803371725513	74
SBS50	1000	0.981474344078531	74
SBS51	1000	0.966855092864175	74
SBS52	1000	0.862543029173666	74
SBS53	1000	0.990166968820865	74
SBS54	1000	0.958617355107287	74
SBS55	1000	0.95597743953	74
SBS56	1000	0.90260036699416	74
SBS57	1000	1.02822222400467	74
SBS58	1000	1.01129421307058	74
SBS59	1000	1.03464701753593	74
SBS60	1000	0.98342379135941	74
SBS84	1000	0.880832560285017	74
SBS85	1000	0.857804876209092	74
SBS1	1000	0.93154437129273	73
SBS2	1000	1.00924711928266	73
SBS3	1000	0.82817937652184	73
SBS4	1000	0.833239703743555	73
SBS5	1000	0.760960368712293	73
SBS6	1000	0.92347451306605	73
SBS7a	1000	0.913390677458788	73
SBS7b	1000	0.972376232779511	73
SBS7c	1000	1.02257831182529	73
SBS7d	1000	0.949876637486136	73
SBS8	1000	0.948989153487679	73
SBS9	1000	0.921861149367577	73
SBS10a	1000	0.984395822351212	73
SBS10b	1000	1.00735095506561	73
SBS11	1000	0.901763553270547	73
SBS12	1000	0.996231366160247	73
SBS13	1000	0.98091482822059	73
SBS14	1000	0.925828302132555	73
SBS15	1000	0.935797193599474	73
SBS16	1000	1.02300109256496	73
SBS17a	1000	0.943321427604587	73
SBS17b	1000	1.01775160012345	73
SBS18	1000	0.966754427325317	73
SBS19	1000	1.01883056716734	73
SBS20	1000	0.998804041027117	73
SBS21	1000	1.02614840724106	73
SBS22	1000	0.986402765161263	73
SBS23	1000	0.934912812962153	73
SBS24	1000	0.971607099095894	73
SBS25	1000	0.878095236363769	73
SBS26	1000	0.949664517090497	73
SBS27	1000	0.996830736413817	73
SBS28	1000	0.978536776695778	73
SBS29	1000	0.896326069636656	73
SBS30	1000	0.980232446504828	73
SBS31	1000	1.02634640745368	73
SBS32	1000	0.919124645228665	73
SBS33	1000	0.982647450931313	73
SBS34	1000	0.964021499747086	73
SBS35	1000	0.896357291643025	73
SBS36	1000	0.92847032544427	73
SBS37	1000	0.920278836509723	73
SBS38	1000	0.99579543294499	73
SBS39	1000	0.978885102851135	73
SBS40	1000	0.694378404711572	73
SBS41	1000	0.903787610104467	73
SBS42	1000	0.963817351435057	73
SBS43	1000	0.942506015402109	73
SBS44	1000	0.97249964199591	73
SBS45	1000	0.888946011954909	73
SBS46	1000	0.996446172189667	73
SBS47	1000	0.975490443796221	73
SBS48	1000	0.976467647872591	73
SBS49	1000	0.972128023421644	73
SBS50	1000	0.985076421810292	73
SBS51	1000	0.955419104108357	73
SBS52	1000	1.01174529597155	73
SBS53	1000	0.951608578956782	73
SBS54	1000	1.03603828974364	73
SBS55	1000	1.02179894021452	73
SBS56	1000	0.878197944996184	73
SBS57	1000	0.940176930076911	73
SBS58	1000	0.852787409233927	73
SBS59	1000	0.999040920856512	73
SBS60	1000	1.00055861181537	73
SBS84	1000	1.0059096954703	73
SBS85	1000	0.873709970494948	73
SBS1	1000	0.982548684768548	72
SBS2	1000	0.883279517946781	72
SBS3	1000	0.296895379285176	72
SBS4	1000	0.562451213209677	72
SBS5	1000	0.815009272973708	72
SBS6	1000	0.771701180731185	72
SBS7a	1000	0.923957912063258	72
SBS7b	1000	0.751618991122162	72
SBS7c	1000	0.972310984777422	72
SBS7d	1000	1.03282163329249	72
SBS8	1000	0.821673253099218	72
SBS9	1000	0.870023784480687	72
SBS10a	1000	0.931495134374887	72
SBS10b	1000	1.04451956343349	72
SBS11	1000	0.856077345028133	72
SBS12	1000	0.999870661558605	72
SBS13	1000	0.984600540495378	72
SBS14	1000	0.936392553829963	72
SBS15	1000	0.870714349389184	72
SBS16	1000	0.939324111336615	72
SBS17a	1000	0.962755845047882	72
SBS17b	1000	0.975541451211573	72
SBS18	1000	0.871801779920228	72
SBS19	1000	1.01219444654172	72
SBS20	1000	0.953587645213617	72
SBS21	1000	0.943143601502834	72
SBS22	1000	0.965445716775747	72
SBS23	1000	0.761172386523234	72
SBS24	1000	0.941675782121978	72
SBS25	1000	1.06897099621878	72
SBS26	1000	0.54547670215219	72
SBS27	1000	1.01903993788773	72
SBS28	1000	0.993160521109087	72
SBS29	1000	0.876215975975949	72
SBS30	1000	0.960428542124744	72
SBS31	1000	0.891772345241655	72
SBS32	1000	0.918422218434738	72
SBS33	1000	1.07575202058292	72
SBS34	1000	0.943524474608025	72
SBS35	1000	0.844310600512975	72
SBS36	1000	0.831669244661043	72
SBS37	1000	1.03101724584004	72
SBS38	1000	0.971347137774973	72
SBS39	1000	0.801637635074463	72
SBS40	1000	0.745378100446631	72
SBS41	1000	0.763792057204366	72
SBS42	1000	0.962759629653236	72
SBS43	1000	0.90297379204487	72
SBS44	1000	0.923283998239726	72
SBS45	1000	0.792573139909258	72
SBS46	1000	0.915685924877834	72
SBS47	1000	0.845367669760693	72
SBS48	1000	0.953558414671555	72
SBS49	1000	0.971899724518167	72
SBS50	1000	0.886266200128862	72
SBS51	1000	0.988084489067295	72
SBS52	1000	1.00539039733265	72
SBS53	1000	1.02126501754899	72
SBS54	1000	0.992847442377798	72
SBS55	1000	0.938620095946607	72
SBS56	1000	0.863298067550703	72
SBS57	1000	0.92726839744712	72
SBS58	1000	0.961687628845957	72
SBS59	1000	0.978184555101235	72
SBS60	1000	1.00147165271401	72
SBS84	1000	0.951308353550706	72
SBS85	1000	0.792024133375655	72
SBS1	1000	0.960970357333227	71
SBS2	1000	0.951919713753185	71
SBS3	1000	0.881664348500015	71
SBS4	1000	0.822919587795296	71
SBS5	1000	0.521792646456335	71
SBS6	1000	0.83238085923082	71
SBS7a	1000	0.889939721073137	71
SBS7b	1000	0.949706915936293	71
SBS7c	1000	0.974639224976939	71
SBS7d	1000	0.966815489675525	71
SBS8	1000	0.944158148587875	71
SBS9	1000	0.862994051490543	71
SBS10a	1000	0.986849448139478	71
SBS10b	1000	0.962568940654709	71
SBS11	1000	0.922307424985725	71
SBS12	1000	0.922122165695974	71
SBS13	1000	0.953487735057201	71
SBS14	1000	0.951460098249203	71
SBS15	1000	0.909819121773401	71
SBS16	1000	1.03156433138821	71
SBS17a	1000	1.03062735522147	71
SBS17b	1000	0.979987842349361	71
SBS18	1000	0.967924923203004	71
SBS19	1000	1.00343937812804	71
SBS20	1000	0.945434639074647	71
SBS21	1000	1.04979346818321	71
SBS22	1000	1.04597358003647	71
SBS23	1000	0.970550298352477	71
SBS24	1000	0.979254071116228	71
SBS25	1000	0.824459663073599	71
SBS26	1000	0.608722328889937	71
SBS27	1000	0.960817281782758	71
SBS28	1000	0.983238734533709	71
SBS29	1000	0.832830841556445	71
SBS30	1000	0.868391778599259	71
SBS31	1000	0.872669091406912	71
SBS32	1000	0.900518702280727	71
SBS33	1000	0.96395910983851	71
SBS34	1000	0.959359154205639	71
SBS35	1000	0.933979104015191	71
SBS36	1000	0.815793754265232	71
SBS37	1000	0.987514766143388	71
SBS38	1000	0.968489499498258	71
SBS39	1000	0.949176944890691	71
SBS40	1000	0.682332744713973	71
SBS41	1000	0.932490139107624	71
SBS42	1000	0.85018594738099	71
SBS43	1000	0.964002364540019	71
SBS44	1000	0.900714244234545	71
SBS45	1000	0.812798230488634	71
SBS46	1000	0.933234835461819	71
SBS47	1000	0.921384023281913	71
SBS48	1000	0.997148041504674	71
SBS49	1000	0.98523038459747	71
SBS50	1000	0.902933822596054	71
SBS51	1000	0.961913027727582	71
[truncated: 18,101 more rows]
