# Supplementary material for: Genome-wide mutational signatures in low-coverage whole genome sequencing of cell-free DNA
Source: Nat Commun. 2022 Aug 23;13:4953. doi: 10.1038/s41467-022-32598-1 (PMC9399180; doi:10.1038/s41467-022-32598-1)
Supplement: Supplementary file 5 — Source Data [file 41467_2022_32598_MOESM5_ESM.zip › source_data/s9b.csv]

	SBS1	SBS2	SBS5	SBS6	SBS14	SBS15	SBS20	SBS21	SBS26	SBS40	SBS44
SBS1	1.000	0.020	0.194	0.770	0.084	0.582	0.107	0.035	0.052	0.040	0.214
SBS2	0.020	1.000	0.253	0.064	0.012	0.079	0.031	0.010	0.020	0.333	0.015
SBS5	0.194	0.253	1.000	0.414	0.238	0.321	0.339	0.361	0.657	0.831	0.598
SBS6	0.770	0.064	0.414	1.000	0.121	0.861	0.298	0.075	0.086	0.214	0.641
SBS14	0.084	0.012	0.238	0.121	1.000	0.157	0.713	0.132	0.119	0.346	0.460
SBS15	0.582	0.079	0.321	0.861	0.157	1.000	0.303	0.106	0.099	0.212	0.569
SBS20	0.107	0.031	0.339	0.298	0.713	0.303	1.000	0.138	0.183	0.362	0.712
SBS21	0.035	0.010	0.361	0.075	0.132	0.106	0.138	1.000	0.704	0.211	0.294
SBS26	0.052	0.020	0.657	0.086	0.119	0.099	0.183	0.704	1.000	0.388	0.374
SBS40	0.040	0.333	0.831	0.214	0.346	0.212	0.362	0.211	0.388	1.000	0.455
SBS44	0.214	0.015	0.598	0.641	0.460	0.569	0.712	0.294	0.374	0.455	1.000
