# Supplementary material for: Genome-wide mutational signatures in low-coverage whole genome sequencing of cell-free DNA
Source: Nat Commun. 2022 Aug 23;13:4953. doi: 10.1038/s41467-022-32598-1 (PMC9399180; doi:10.1038/s41467-022-32598-1)
Supplement: Supplementary file 5 — Source Data [file 41467_2022_32598_MOESM5_ESM.zip › source_data/s10c.csv]

sbs	iteration	proportion
SBS1	50	0.115534489768721
SBS2	50	0
SBS3	50	0
SBS4	50	0
SBS5	50	0.6125824166959
SBS6	50	0.0111411750294021
SBS7a	50	0
SBS7b	50	0.00369522545913408
SBS7c	50	0.00196062638553805
SBS7d	50	0.00437308900052687
SBS8	50	0
SBS9	50	0
SBS10a	50	0
SBS10b	50	0.0152844047492703
SBS11	50	0
SBS12	50	0.0182832348997783
SBS13	50	0.00385780358345201
SBS14	50	0
SBS15	50	0
SBS16	50	0.0263512870017287
SBS17a	50	0
SBS17b	50	0
SBS18	50	0
SBS19	50	0.0302787136539766
SBS20	50	0
SBS21	50	0
SBS22	50	0
SBS23	50	0
SBS24	50	0
SBS25	50	0
SBS26	50	0
SBS27	50	0
SBS28	50	0
SBS29	50	0
SBS30	50	0.0263047502387283
SBS31	50	0
SBS32	50	0.0231869221363031
SBS33	50	0.00773463715451084
SBS34	50	0.00678154034531901
SBS35	50	0
SBS36	50	0
SBS37	50	0.0308008952913805
SBS38	50	0.000689454436368933
SBS39	50	0
SBS40	50	0
SBS41	50	0
SBS42	50	0
SBS43	50	0.000849066429273824
SBS44	50	0
SBS45	50	0
SBS46	50	0.0191858374088738
SBS47	50	0.00490558910420602
SBS48	50	0
SBS49	50	0
SBS50	50	0
SBS51	50	0
SBS52	50	0
SBS53	50	0
SBS54	50	0.0281965597452891
SBS55	50	0
SBS56	50	0
SBS57	50	0.00589880970102584
SBS58	50	0
SBS59	50	0
SBS60	50	0.00212347178129221
SBS84	50	0
SBS85	50	0
SBS1	1	0.118356147574917
SBS2	1	0
SBS3	1	0
SBS4	1	0
SBS5	1	0.613523710503277
SBS6	1	0.00455708314952247
SBS7a	1	0
SBS7b	1	0.00141413061200583
SBS7c	1	0.00419097037479752
SBS7d	1	0.00356876877153913
SBS8	1	0
SBS9	1	0
SBS10a	1	0
SBS10b	1	0.0113393436364125
SBS11	1	0
SBS12	1	0.0192677152232379
SBS13	1	0.00513484336976115
SBS14	1	0
SBS15	1	0
SBS16	1	0.0295798606691587
SBS17a	1	0
SBS17b	1	0
SBS18	1	0
SBS19	1	0.0362297154591757
SBS20	1	6.44507098712365e-05
SBS21	1	0.00395105089409911
SBS22	1	0
SBS23	1	0
SBS24	1	0
SBS25	1	0
SBS26	1	0
SBS27	1	0
SBS28	1	0
SBS29	1	0
SBS30	1	0.0247520357997526
SBS31	1	0
SBS32	1	0.0240987767107621
SBS33	1	0.00396495332006406
SBS34	1	0.00142884593575192
SBS35	1	0
SBS36	1	0
SBS37	1	0.026385457486616
SBS38	1	0
SBS39	1	0
SBS40	1	0
SBS41	1	0
SBS42	1	0
SBS43	1	0.001108438951568
SBS44	1	0
SBS45	1	0
SBS46	1	0.0214570253989831
SBS47	1	0.0059202487023063
SBS48	1	0
SBS49	1	0
SBS50	1	0
SBS51	1	0
SBS52	1	0
SBS53	1	0
SBS54	1	0.0302830202464709
SBS55	1	0
SBS56	1	0
SBS57	1	0.00795632503180716
SBS58	1	0
SBS59	1	0
SBS60	1	0.00146708146814297
SBS84	1	0
SBS85	1	0
SBS1	2	0.123455731430434
SBS2	2	0.000999355771151502
SBS3	2	0
SBS4	2	0
SBS5	2	0.6067880740079
SBS6	2	0.00409195513666136
SBS7a	2	0
SBS7b	2	0.00733271664514757
SBS7c	2	0.000418665377422328
SBS7d	2	0.00525641161502863
SBS8	2	0
SBS9	2	0
SBS10a	2	0
SBS10b	2	0.0102096993674166
SBS11	2	0
SBS12	2	0.0332395015707992
SBS13	2	0.0044874590369735
SBS14	2	0
SBS15	2	0
SBS16	2	0.0292116554010134
SBS17a	2	0
SBS17b	2	0
SBS18	2	0
SBS19	2	0.0365213282456736
SBS20	2	0.00260994722685568
SBS21	2	0
SBS22	2	0
SBS23	2	0
SBS24	2	0
SBS25	2	0
SBS26	2	0
SBS27	2	0
SBS28	2	0
SBS29	2	0
SBS30	2	0.0194462659589057
SBS31	2	0
SBS32	2	0.022126669445935
SBS33	2	0.00469100634776754
SBS34	2	0
SBS35	2	0
SBS36	2	0
SBS37	2	0.0252794604049612
SBS38	2	0
SBS39	2	0
SBS40	2	0
SBS41	2	0
SBS42	2	0
SBS43	2	0.000501057230055043
SBS44	2	0
SBS45	2	0
SBS46	2	0.0104065202245931
SBS47	2	0.00700960261569186
SBS48	2	0
SBS49	2	0
SBS50	2	0
SBS51	2	0
SBS52	2	0
SBS53	2	0
SBS54	2	0.0311407307811436
SBS55	2	0
SBS56	2	0
SBS57	2	0.00988383787964356
SBS58	2	0
SBS59	2	0
SBS60	2	0.00245300195171053
SBS84	2	0
SBS85	2	0.00243934632711575
SBS1	3	0.118944010963143
SBS2	3	0
SBS3	3	0
SBS4	3	0
SBS5	3	0.611242057975073
SBS6	3	0.00699908481580825
SBS7a	3	0
SBS7b	3	0.0065470999887473
SBS7c	3	0.00411527578436038
SBS7d	3	0.002429608377822
SBS8	3	0
SBS9	3	0
SBS10a	3	0
SBS10b	3	0.0116334722434271
SBS11	3	0
SBS12	3	0.0289816282349482
SBS13	3	0.00349265553549886
SBS14	3	0
SBS15	3	0
SBS16	3	0.0278334476581602
SBS17a	3	0
SBS17b	3	0.00140805631261415
SBS18	3	0
SBS19	3	0.034482529596465
SBS20	3	0
SBS21	3	0
SBS22	3	0
SBS23	3	0
SBS24	3	0
SBS25	3	0
SBS26	3	0
SBS27	3	0
SBS28	3	0
SBS29	3	0
SBS30	3	0.02036119974583
SBS31	3	0
SBS32	3	0.0244661765410961
SBS33	3	0.00517705238392791
SBS34	3	0
SBS35	3	0
SBS36	3	0
SBS37	3	0.0288991681422214
SBS38	3	0
SBS39	3	0
SBS40	3	0
SBS41	3	0
SBS42	3	0
SBS43	3	0
SBS44	3	0
SBS45	3	0
SBS46	3	0.0124681330608335
SBS47	3	0.00432068384204775
SBS48	3	0
SBS49	3	0
SBS50	3	0.000795616592657821
SBS51	3	0
SBS52	3	0
SBS53	3	0
SBS54	3	0.0305112905783541
SBS55	3	0
SBS56	3	0
SBS57	3	0.0020601621381305
SBS58	3	0
SBS59	3	0
SBS60	3	0.00193201741832162
SBS84	3	0
SBS85	3	0.0108995720705121
SBS1	4	0.119145092745131
SBS2	4	0
SBS3	4	0
SBS4	4	0
SBS5	4	0.635627600587987
SBS6	4	0
SBS7a	4	0
SBS7b	4	0.00370093192231061
SBS7c	4	0
SBS7d	4	0.00465695081384164
SBS8	4	0
SBS9	4	0.00211629473494765
SBS10a	4	0
SBS10b	4	0.00739310521957465
SBS11	4	0
SBS12	4	0.0140982391312657
SBS13	4	0.0029380018339547
SBS14	4	0
SBS15	4	0
SBS16	4	0.0194810951047827
SBS17a	4	0
SBS17b	4	0
SBS18	4	0
SBS19	4	0.0325101281655838
SBS20	4	0
SBS21	4	0
SBS22	4	0
SBS23	4	0
SBS24	4	0
SBS25	4	0
SBS26	4	0
SBS27	4	0
SBS28	4	0
SBS29	4	0
SBS30	4	0.0279513282949316
SBS31	4	0
SBS32	4	0.0237800839569924
SBS33	4	0.00472187105452074
SBS34	4	0.0024172891248448
SBS35	4	0
SBS36	4	0
SBS37	4	0.0334945501414516
SBS38	4	0
SBS39	4	0
SBS40	4	0
SBS41	4	0
SBS42	4	0
SBS43	4	0
SBS44	4	0
SBS45	4	0
SBS46	4	0.0157277451234492
SBS47	4	0.00171794121583941
SBS48	4	0
SBS49	4	0
SBS50	4	0.00110510811408145
SBS51	4	0
SBS52	4	0
SBS53	4	0
SBS54	4	0.0299968302736516
SBS55	4	0
SBS56	4	0
SBS57	4	0.00547909769030568
SBS58	4	0
SBS59	4	0
SBS60	4	0.00268261599534896
SBS84	4	0
SBS85	4	0.00925809875520345
SBS1	5	0.117968314412178
SBS2	5	0
SBS3	5	0
SBS4	5	0
SBS5	5	0.632817311935779
SBS6	5	0.00701988922398359
SBS7a	5	0
SBS7b	5	0.0073588548084072
SBS7c	5	0
SBS7d	5	0.00683700110545812
SBS8	5	0
SBS9	5	0.00724539271012311
SBS10a	5	0
SBS10b	5	0.00753282314096266
SBS11	5	0
SBS12	5	0.0167113890826019
SBS13	5	0.00475454667527399
SBS14	5	0
SBS15	5	0
SBS16	5	0.0272215845953191
SBS17a	5	0
SBS17b	5	0
SBS18	5	0
SBS19	5	0.0267844237252785
SBS20	5	0
SBS21	5	0
SBS22	5	0
SBS23	5	0
SBS24	5	0
SBS25	5	0
SBS26	5	0
SBS27	5	0
SBS28	5	0
SBS29	5	0
SBS30	5	0.0273459110997425
SBS31	5	0
SBS32	5	0.0182303836487125
SBS33	5	0.00546023299375365
SBS34	5	0.00517527610920832
SBS35	5	0
SBS36	5	0
SBS37	5	0.0276087174003176
SBS38	5	0
SBS39	5	0
SBS40	5	0
SBS41	5	0
SBS42	5	0
SBS43	5	0
SBS44	5	0
SBS45	5	0
SBS46	5	0.0214666954966044
SBS47	5	0
SBS48	5	0
SBS49	5	0
SBS50	5	0.000518990203124158
SBS51	5	0
SBS52	5	0
SBS53	5	0
SBS54	5	0.0265404098587874
SBS55	5	0
SBS56	5	0
SBS57	5	0.00355013550296913
SBS58	5	0
SBS59	5	0
SBS60	5	0.00185171627141487
SBS84	5	0
SBS85	5	0
SBS1	6	0.119335294038166
SBS2	6	0
SBS3	6	0
SBS4	6	0
SBS5	6	0.606437613103191
SBS6	6	0.00684232120275785
SBS7a	6	0
SBS7b	6	0.00485209796001715
SBS7c	6	0.00102768832999748
SBS7d	6	0.00778082305558053
SBS8	6	0
SBS9	6	0
SBS10a	6	0
SBS10b	6	0.00847557430978411
SBS11	6	0
SBS12	6	0.0133467460951818
SBS13	6	0.00367794874008916
SBS14	6	0
SBS15	6	0
SBS16	6	0.0326510102176223
SBS17a	6	0
SBS17b	6	0
SBS18	6	0
SBS19	6	0.0308898926833411
SBS20	6	0
SBS21	6	0
SBS22	6	0
SBS23	6	0
SBS24	6	0
SBS25	6	0
SBS26	6	0
SBS27	6	0
SBS28	6	0
SBS29	6	0
SBS30	6	0.0227808286702041
SBS31	6	0
SBS32	6	0.0297752450136503
SBS33	6	0.00412519916398588
SBS34	6	0.00313365312718243
SBS35	6	0
SBS36	6	0
SBS37	6	0.028764833459136
SBS38	6	0
SBS39	6	0
SBS40	6	0
SBS41	6	0
SBS42	6	0
SBS43	6	0.00395027854318441
SBS44	6	0
SBS45	6	0
SBS46	6	0.0213781716499267
SBS47	6	0.00355271538337295
SBS48	6	0
SBS49	6	0
SBS50	6	0.00159937179812258
SBS51	6	0
SBS52	6	0
SBS53	6	0
SBS54	6	0.0348104760384678
SBS55	6	0
SBS56	6	0
SBS57	6	0.0104493618812616
SBS58	6	0
SBS59	6	0
SBS60	6	0.000362855535777635
SBS84	6	0
SBS85	6	0
SBS1	7	0.118705265020518
SBS2	7	0
SBS3	7	0
SBS4	7	0
SBS5	7	0.62932371110751
SBS6	7	0.00482711593165921
SBS7a	7	0.000319588136028567
SBS7b	7	0.00408520951620471
SBS7c	7	0.0022506948158633
SBS7d	7	0.00307506574714819
SBS8	7	0
SBS9	7	0.00141536858549813
SBS10a	7	0
SBS10b	7	0.0124602572759838
SBS11	7	0
SBS12	7	0.030779760355264
SBS13	7	0.00392162036119365
SBS14	7	0
SBS15	7	0
SBS16	7	0.0182598310745251
SBS17a	7	0
SBS17b	7	0.000225656311704696
SBS18	7	0
SBS19	7	0.0307203643646509
SBS20	7	0
SBS21	7	0
SBS22	7	0
SBS23	7	0
SBS24	7	0
SBS25	7	0
SBS26	7	0
SBS27	7	0
SBS28	7	0
SBS29	7	0
SBS30	7	0.0225921569420697
SBS31	7	0
SBS32	7	0.0211796080786148
SBS33	7	0.00692964288868435
SBS34	7	0.00364021878659616
SBS35	7	0
SBS36	7	0
SBS37	7	0.0353725460135055
SBS38	7	0
SBS39	7	0
SBS40	7	0
SBS41	7	0
SBS42	7	0
SBS43	7	0.00154504718018982
SBS44	7	0
SBS45	7	0
SBS46	7	0.00661716800751607
SBS47	7	0.000900457990528554
SBS48	7	0
SBS49	7	0
SBS50	7	0
SBS51	7	0
SBS52	7	0
SBS53	7	0
SBS54	7	0.030636280962363
SBS55	7	0
SBS56	7	0
SBS57	7	0.00425308571139768
SBS58	7	0
SBS59	7	0
SBS60	7	0.00137335023327203
SBS84	7	0
SBS85	7	0.00459092860150966
SBS1	8	0.120092854789347
SBS2	8	0
SBS3	8	0
SBS4	8	0
SBS5	8	0.625151853930548
SBS6	8	0.00364253807057068
SBS7a	8	0.00126054918943624
SBS7b	8	0
SBS7c	8	0.00169841138137424
SBS7d	8	0.00532453755138634
SBS8	8	0
SBS9	8	0
SBS10a	8	0
SBS10b	8	0.00561193606938773
SBS11	8	0
SBS12	8	0.0365499423734586
SBS13	8	0.00363075898761309
SBS14	8	0
SBS15	8	0
SBS16	8	0.0159127491862001
SBS17a	8	0
SBS17b	8	0
SBS18	8	0
SBS19	8	0.0340612577993914
SBS20	8	0
SBS21	8	0
SBS22	8	0
SBS23	8	0
SBS24	8	0
SBS25	8	0
SBS26	8	0
SBS27	8	0
SBS28	8	0
SBS29	8	0
SBS30	8	0.0283651340317869
SBS31	8	0
SBS32	8	0.0242693227841953
SBS33	8	0.00553298815228669
SBS34	8	0
SBS35	8	0
SBS36	8	0
SBS37	8	0.0188273991335626
SBS38	8	0
SBS39	8	0
SBS40	8	0
SBS41	8	0
SBS42	8	0
SBS43	8	0
SBS44	8	0
SBS45	8	0
SBS46	8	0.0143124998379546
SBS47	8	0.00957343476347107
SBS48	8	0
SBS49	8	0
SBS50	8	0.00184964911551814
SBS51	8	0
SBS52	8	0
SBS53	8	0
SBS54	8	0.0307978989887743
SBS55	8	0
SBS56	8	0
SBS57	8	0.00798498813151403
SBS58	8	0
SBS59	8	0
SBS60	8	0.0029606231073689
SBS84	8	0
SBS85	8	0.0025886726248545
SBS1	9	0.12474220227438
SBS2	9	0
SBS3	9	0
SBS4	9	0
SBS5	9	0.59656758606989
SBS6	9	0.00309876457481426
SBS7a	9	0
SBS7b	9	0.00726416878691346
SBS7c	9	0.00192225912652879
SBS7d	9	0.00471322800939294
SBS8	9	0
SBS9	9	0.00600768725327338
SBS10a	9	0
SBS10b	9	0.0103887252056373
SBS11	9	0
SBS12	9	0.0265976896685074
SBS13	9	0.00687201420467266
SBS14	9	0
SBS15	9	0
SBS16	9	0.0249015519035701
SBS17a	9	0
SBS17b	9	0
SBS18	9	0
SBS19	9	0.0321420889954072
SBS20	9	0
SBS21	9	0
SBS22	9	0
SBS23	9	0
SBS24	9	0
SBS25	9	0
SBS26	9	0
SBS27	9	0
SBS28	9	0
SBS29	9	0
SBS30	9	0.0218364025128379
SBS31	9	0
SBS32	9	0.0279623690333291
SBS33	9	0.00626235946664023
SBS34	9	0.00215751009483818
SBS35	9	0
SBS36	9	0
SBS37	9	0.0367088688441107
SBS38	9	0
SBS39	9	0
SBS40	9	0
SBS41	9	0
SBS42	9	0
SBS43	9	0
SBS44	9	0
SBS45	9	0
SBS46	9	0.0124280592059434
SBS47	9	0.00780260040363795
SBS48	9	0
SBS49	9	0
SBS50	9	0
SBS51	9	0
SBS52	9	0
SBS53	9	0
SBS54	9	0.0298670147182183
SBS55	9	0
SBS56	9	0
SBS57	9	0.00757297551128301
SBS58	9	0
SBS59	9	0
SBS60	9	0.00218387413617328
SBS84	9	0
SBS85	9	0
SBS1	10	0.121944421481562
SBS2	10	0
SBS3	10	0
SBS4	10	0
SBS5	10	0.603547049963137
SBS6	10	0
SBS7a	10	0
SBS7b	10	0.00206414421704706
SBS7c	10	0.000646772921330569
SBS7d	10	0.00457740899420171
SBS8	10	0
SBS9	10	0.00314101645273165
SBS10a	10	0
SBS10b	10	0.00838582163804146
SBS11	10	0
SBS12	10	0.0304718081175935
SBS13	10	0.00444393612756345
SBS14	10	0
SBS15	10	0
SBS16	10	0.0275749331230929
SBS17a	10	0
SBS17b	10	0
SBS18	10	0
SBS19	10	0.0352756704191368
SBS20	10	0.000403963021189639
SBS21	10	0
SBS22	10	0
SBS23	10	0
SBS24	10	0
SBS25	10	0
SBS26	10	0
SBS27	10	0
SBS28	10	0
SBS29	10	0
SBS30	10	0.0279749237989303
SBS31	10	0
SBS32	10	0.0252774473272738
SBS33	10	0.00466645333964131
SBS34	10	0.00283717732736892
SBS35	10	0
SBS36	10	0
SBS37	10	0.0155810479745667
SBS38	10	0
SBS39	10	0
SBS40	10	0
SBS41	10	0
SBS42	10	0
SBS43	10	0.00164142693470893
SBS44	10	0
SBS45	10	0
SBS46	10	0.0168188126463295
SBS47	10	0.00262264182680386
SBS48	10	0
SBS49	10	0
SBS50	10	0.00184416714310757
SBS51	10	0
SBS52	10	0
SBS53	10	0
SBS54	10	0.0355682972204297
SBS55	10	0
SBS56	10	0
SBS57	10	0.010607998147518
SBS58	10	0.00372707298838163
SBS59	10	0
SBS60	10	0.00156681724036207
SBS84	10	0
SBS85	10	0.00678876960794988
SBS1	11	0.120069307006561
SBS2	11	0
SBS3	11	0
SBS4	11	0
SBS5	11	0.640554638711455
SBS6	11	0.0041047273555105
SBS7a	11	0
SBS7b	11	0.00727462968087036
SBS7c	11	0.00142470789203187
SBS7d	11	0.00146788894590414
SBS8	11	0
SBS9	11	0.00675127321360414
SBS10a	11	0
SBS10b	11	0.0100778647890541
SBS11	11	0
SBS12	11	0.0230997186033993
SBS13	11	0.00490057867816295
SBS14	11	0
SBS15	11	0
SBS16	11	0.0243640546321543
SBS17a	11	0
SBS17b	11	0
SBS18	11	0
SBS19	11	0.0326496861777509
SBS20	11	0
SBS21	11	0
SBS22	11	0
SBS23	11	0
SBS24	11	0
SBS25	11	0
SBS26	11	0
SBS27	11	0
SBS28	11	0
SBS29	11	0
SBS30	11	0.0141742150710565
SBS31	11	0
SBS32	11	0.0281076152198086
SBS33	11	0.00585518531736646
SBS34	11	0.00151816746028574
SBS35	11	0
SBS36	11	0
SBS37	11	0.0100358595670209
SBS38	11	0
SBS39	11	0
SBS40	11	0
SBS41	11	0
SBS42	11	0
SBS43	11	0.000172265883788119
SBS44	11	0
SBS45	11	0
SBS46	11	0.0270430515717683
SBS47	11	0.00254567300811791
SBS48	11	0
SBS49	11	0
SBS50	11	0.00219620879422882
SBS51	11	0
SBS52	11	0
SBS53	11	0
SBS54	11	0.0247371466449387
SBS55	11	0
SBS56	11	0
SBS57	11	0
SBS58	11	0
SBS59	11	0
SBS60	11	0.00298284647511837
SBS84	11	0
SBS85	11	0.00389268930004369
SBS1	12	0.118337291861242
SBS2	12	0
SBS3	12	0
SBS4	12	0
SBS5	12	0.614581544967051
SBS6	12	0.0116996803579577
SBS7a	12	0
SBS7b	12	0.00537351275802267
SBS7c	12	0.00317569191593818
SBS7d	12	0.00241876818428918
SBS8	12	0
SBS9	12	0.00444084916375632
SBS10a	12	0
SBS10b	12	0.0080763045305632
SBS11	12	0
SBS12	12	0.0221531522172361
SBS13	12	0.00470708647637677
SBS14	12	0
SBS15	12	0
SBS16	12	0.0201854749943112
SBS17a	12	0
SBS17b	12	0
SBS18	12	0
SBS19	12	0.0283372507062923
SBS20	12	0
SBS21	12	0
SBS22	12	0
SBS23	12	0
SBS24	12	0
SBS25	12	0
SBS26	12	0
SBS27	12	0
SBS28	12	3.42213897009894e-05
SBS29	12	0
SBS30	12	0.0315045044816374
SBS31	12	0
SBS32	12	0.0166569816351766
SBS33	12	0.00352816093333499
SBS34	12	0.00158319078431568
SBS35	12	0
SBS36	12	0
SBS37	12	0.0364894484965543
SBS38	12	0
SBS39	12	0
SBS40	12	0
SBS41	12	0.000747700962872865
SBS42	12	0
SBS43	12	0
SBS44	12	0
SBS45	12	0
SBS46	12	0.0130186749656586
SBS47	12	0.00596704136484164
SBS48	12	0
SBS49	12	0
SBS50	12	0
SBS51	12	0
SBS52	12	0
SBS53	12	0
SBS54	12	0.0316873681586094
SBS55	12	0
SBS56	12	0
SBS57	12	0.0133709984946974
SBS58	12	0
SBS59	12	0
SBS60	12	0.00192510019956317
SBS84	12	0
SBS85	12	0
SBS1	13	0.123795069269706
SBS2	13	0
SBS3	13	0
SBS4	13	0
SBS5	13	0.625210351169969
SBS6	13	0.000514118115640386
SBS7a	13	0
SBS7b	13	0.00646333438902065
SBS7c	13	0.00117414496403201
SBS7d	13	0.00444315811679605
SBS8	13	0
SBS9	13	0.0043245653678881
SBS10a	13	0
SBS10b	13	0.00826558522563494
SBS11	13	0
SBS12	13	0.0246151028819945
SBS13	13	0.00311330220684007
SBS14	13	0
SBS15	13	0
SBS16	13	0.0191096851642215
SBS17a	13	0
SBS17b	13	0
SBS18	13	0
SBS19	13	0.0333632726679752
SBS20	13	0.00273886774225992
SBS21	13	0
SBS22	13	0
SBS23	13	0
SBS24	13	0
SBS25	13	0
SBS26	13	0
SBS27	13	0
SBS28	13	0
SBS29	13	0
SBS30	13	0.0235032251422101
SBS31	13	0
SBS32	13	0.0255138148367772
SBS33	13	0.00441022531598759
SBS34	13	0.00124736461655412
SBS35	13	0
SBS36	13	0
SBS37	13	0.0244639852814876
SBS38	13	0
SBS39	13	0
SBS40	13	0
SBS41	13	0
SBS42	13	0
SBS43	13	0
SBS44	13	0
SBS45	13	0
SBS46	13	0.0123254970067469
SBS47	13	0.00446043695451664
SBS48	13	0
SBS49	13	0
SBS50	13	0
SBS51	13	0
SBS52	13	0
SBS53	13	0
SBS54	13	0.0335004159897383
SBS55	13	0
SBS56	13	0
SBS57	13	0.00474981818053843
SBS58	13	0
SBS59	13	0
SBS60	13	0.00189264719484215
SBS84	13	0
SBS85	13	0.00680201219862262
SBS1	14	0.123521874504796
SBS2	14	0
SBS3	14	0
SBS4	14	0
SBS5	14	0.63772472919087
SBS6	14	0.00526711626675651
SBS7a	14	0
SBS7b	14	0.0068445629346043
SBS7c	14	0.000409800364045517
SBS7d	14	0.00707666992201974
SBS8	14	0
SBS9	14	0.00312516756549083
SBS10a	14	0
SBS10b	14	0.0085740574020595
SBS11	14	0
SBS12	14	0.0327095178689806
SBS13	14	0.00527948085961239
SBS14	14	0
SBS15	14	0
SBS16	14	0.0201570624773259
SBS17a	14	0
SBS17b	14	0.000615935384689698
SBS18	14	0
SBS19	14	0.0273004531921012
SBS20	14	0
SBS21	14	0
SBS22	14	0
SBS23	14	0
SBS24	14	0
SBS25	14	0
SBS26	14	0
SBS27	14	0
SBS28	14	0
SBS29	14	0
SBS30	14	0.0229272213214164
SBS31	14	0
SBS32	14	0.0198700552242298
SBS33	14	0.00338796880336935
SBS34	14	0.00384089720444026
SBS35	14	0
SBS36	14	0
SBS37	14	0.0176799795944232
SBS38	14	0.000948460624259612
SBS39	14	0
SBS40	14	0
SBS41	14	0
SBS42	14	0
SBS43	14	0.00341470734434057
SBS44	14	0
SBS45	14	0
SBS46	14	0.000334866718328488
SBS47	14	0.00429803547688518
SBS48	14	0
SBS49	14	0
SBS50	14	0
SBS51	14	0
SBS52	14	0
SBS53	14	0
SBS54	14	0.0326414524498935
SBS55	14	0
SBS56	14	0
SBS57	14	0.0113563151651764
SBS58	14	0
SBS59	14	0
SBS60	14	0.000693612139884827
SBS84	14	0
SBS85	14	0
SBS1	15	0.117499610921155
SBS2	15	0
SBS3	15	0
SBS4	15	0
SBS5	15	0.644054706219432
SBS6	15	0.00403270794039481
SBS7a	15	0
SBS7b	15	0.00264153537851269
SBS7c	15	0
SBS7d	15	0.00450099733767811
SBS8	15	0
SBS9	15	0
SBS10a	15	0
SBS10b	15	0.00672590172059417
SBS11	15	0
SBS12	15	0.0175238423723175
SBS13	15	0.00457185465178832
SBS14	15	0
SBS15	15	0
SBS16	15	0.0197299793536191
SBS17a	15	0
SBS17b	15	0.000253931557905796
SBS18	15	0
SBS19	15	0.0309814106350474
SBS20	15	0
SBS21	15	0.000819403939912749
SBS22	15	0
SBS23	15	0
SBS24	15	0
SBS25	15	0
SBS26	15	0
SBS27	15	0
SBS28	15	0
SBS29	15	0
SBS30	15	0.0251545431184741
SBS31	15	0
SBS32	15	0.0202398592697795
SBS33	15	0.00581084419537583
SBS34	15	0
SBS35	15	0
SBS36	15	0
SBS37	15	0.0260369359489463
SBS38	15	0
SBS39	15	0
SBS40	15	0
SBS41	15	0
SBS42	15	0
SBS43	15	0.00335458512008592
SBS44	15	0
SBS45	15	0
SBS46	15	0.0166126607873758
SBS47	15	0.00287819812649546
SBS48	15	0
SBS49	15	0
SBS50	15	0
SBS51	15	0
SBS52	15	0
SBS53	15	0
SBS54	15	0.0302105359512387
SBS55	15	0
SBS56	15	0
SBS57	15	0.00638445557964032
SBS58	15	0
SBS59	15	0
SBS60	15	0.000815478862755804
SBS84	15	0
SBS85	15	0.0091660210114746
SBS1	16	0.115590796285443
SBS2	16	0.00094626465736058
SBS3	16	0
SBS4	16	0
SBS5	16	0.616216099644426
SBS6	16	0.0107183464728427
SBS7a	16	0.00218245398417485
SBS7b	16	0.0132289197362846
SBS7c	16	0.00260941442416178
SBS7d	16	0.000616545552313558
SBS8	16	0
SBS9	16	0
SBS10a	16	0
SBS10b	16	0.00850614902209569
SBS11	16	0
SBS12	16	0.0287707219679453
SBS13	16	0.00405805395605612
SBS14	16	0
SBS15	16	0
SBS16	16	0.018494179678153
SBS17a	16	0
SBS17b	16	0
SBS18	16	0
SBS19	16	0.0314190426946974
SBS20	16	0
SBS21	16	0
SBS22	16	0
SBS23	16	0
SBS24	16	0
SBS25	16	0
SBS26	16	0
SBS27	16	0
SBS28	16	0
SBS29	16	0
SBS30	16	0.019624466878491
SBS31	16	0
SBS32	16	0.0232968827905286
SBS33	16	0.00720209033419524
SBS34	16	0.00446373940673424
SBS35	16	0
SBS36	16	0
SBS37	16	0.034590054606294
SBS38	16	0
SBS39	16	0
SBS40	16	0
SBS41	16	0
SBS42	16	0
SBS43	16	0.00278618495200935
SBS44	16	0
SBS45	16	0
SBS46	16	0.0160053605883066
SBS47	16	0.00223568179728519
SBS48	16	0
SBS49	16	0
SBS50	16	0
SBS51	16	0
SBS52	16	0
SBS53	16	0
SBS54	16	0.0299617036177441
SBS55	16	0
SBS56	16	0
SBS57	16	0.00647684695245705
SBS58	16	0
SBS59	16	0
SBS60	16	0
SBS84	16	0
SBS85	16	0
SBS1	17	0.117025694954394
SBS2	17	0
SBS3	17	0
SBS4	17	0
SBS5	17	0.614169910028853
SBS6	17	0.00684957927765452
SBS7a	17	0
SBS7b	17	0.00855119709549678
SBS7c	17	0.00204259943990889
SBS7d	17	0.00358032159309103
SBS8	17	0
SBS9	17	0.00224340533354949
SBS10a	17	0
SBS10b	17	0.0100129116540031
SBS11	17	0
SBS12	17	0.0289370189307248
SBS13	17	0.00364708866619103
SBS14	17	0
SBS15	17	0
SBS16	17	0.0222272735813774
SBS17a	17	0.000582778242884617
SBS17b	17	0
SBS18	17	0
SBS19	17	0.0332378289426231
SBS20	17	0.000217531459350982
SBS21	17	0
SBS22	17	0
SBS23	17	0
SBS24	17	0
SBS25	17	0
SBS26	17	0
SBS27	17	0
SBS28	17	0
SBS29	17	0
SBS30	17	0.0186028989153152
SBS31	17	0
SBS32	17	0.02624864351955
SBS33	17	0.00454148180768776
SBS34	17	0.00310594834460912
SBS35	17	0
SBS36	17	0
SBS37	17	0.0301494597776063
SBS38	17	0.000966339218862228
SBS39	17	0
SBS40	17	0
SBS41	17	0
SBS42	17	0
SBS43	17	0
SBS44	17	0
SBS45	17	0
SBS46	17	0.0195663850741315
SBS47	17	0.00278731905439857
SBS48	17	0
SBS49	17	0
SBS50	17	0.00106322267900434
SBS51	17	0
SBS52	17	0
SBS53	17	0
SBS54	17	0.0279140587437072
SBS55	17	0
SBS56	17	0
SBS57	17	0.00835405373560011
SBS58	17	0
SBS59	17	0
SBS60	17	0.00225097510013593
SBS84	17	0
SBS85	17	0.00112407482928894
SBS1	18	0.119199013488206
SBS2	18	0
SBS3	18	0
SBS4	18	0
SBS5	18	0.644582591079538
SBS6	18	0.00441314356656191
SBS7a	18	0.00250966576929286
SBS7b	18	0.00549713357639511
SBS7c	18	0.000533875233167581
SBS7d	18	0.00416398153095751
SBS8	18	0
SBS9	18	0.00556525258258773
SBS10a	18	0
SBS10b	18	0.00765492863815231
SBS11	18	0
SBS12	18	0.0262160250052461
SBS13	18	0.00436597724325099
SBS14	18	0
SBS15	18	0
SBS16	18	0.016624530845532
SBS17a	18	0
SBS17b	18	0
SBS18	18	0
SBS19	18	0.0246657969437983
SBS20	18	0
SBS21	18	0
SBS22	18	0
SBS23	18	0
SBS24	18	0
SBS25	18	0
SBS26	18	0
SBS27	18	0
SBS28	18	0
SBS29	18	0
SBS30	18	0.0232565676195641
SBS31	18	0
SBS32	18	0.0258301367013694
SBS33	18	0.00605409306846059
SBS34	18	0.00268227534648821
SBS35	18	0
SBS36	18	0
SBS37	18	0.0126529111768069
SBS38	18	0
SBS39	18	0
SBS40	18	0
SBS41	18	0
SBS42	18	0
SBS43	18	0
SBS44	18	0
SBS45	18	0
SBS46	18	0.0165947325688285
SBS47	18	0
SBS48	18	0
SBS49	18	0
SBS50	18	0
SBS51	18	0
SBS52	18	0
SBS53	18	0
SBS54	18	0.0285965349445548
SBS55	18	0
SBS56	18	0
SBS57	18	0.0122031850838221
SBS58	18	0
SBS59	18	0
SBS60	18	0.00237807618130493
SBS84	18	0
SBS85	18	0.00375957180611457
SBS1	19	0.115003883614568
SBS2	19	0.000407382455132061
SBS3	19	0
SBS4	19	0
SBS5	19	0.594076120301189
SBS6	19	0.0125376899159136
SBS7a	19	0
SBS7b	19	0.00866792795087116
SBS7c	19	0
SBS7d	19	0.00375996994736815
SBS8	19	0
SBS9	19	0.00294220748380973
SBS10a	19	0
SBS10b	19	0.0105135028938436
SBS11	19	0
SBS12	19	0.021406449410414
SBS13	19	0.00425044976998233
SBS14	19	0
SBS15	19	0
SBS16	19	0.0307351123509967
SBS17a	19	0
SBS17b	19	0
SBS18	19	0
SBS19	19	0.0288429135107773
SBS20	19	0
SBS21	19	0
SBS22	19	0
SBS23	19	0
SBS24	19	0
SBS25	19	0
SBS26	19	0
SBS27	19	0
SBS28	19	0
SBS29	19	0
SBS30	19	0.0179122778220795
SBS31	19	0
SBS32	19	0.0320462416202701
SBS33	19	0.00769039475175659
SBS34	19	0.00379143451233819
SBS35	19	0
SBS36	19	0
SBS37	19	0.0284412212235176
SBS38	19	0
SBS39	19	0
SBS40	19	0
SBS41	19	0
SBS42	19	0
SBS43	19	0
SBS44	19	0
SBS45	19	0
SBS46	19	0.0258748645118502
SBS47	19	0.00636885383441867
SBS48	19	0
SBS49	19	0
SBS50	19	0.00190182933315746
SBS51	19	0
SBS52	19	0
SBS53	19	0
SBS54	19	0.0290594202850177
SBS55	19	0
SBS56	19	0
SBS57	19	0.0120962335218183
SBS58	19	0
SBS59	19	0
SBS60	19	0.00167361897891017
SBS84	19	0
SBS85	19	0
SBS1	20	0.11991922028525
SBS2	20	0
SBS3	20	0
SBS4	20	0
SBS5	20	0.607572071151701
SBS6	20	0.00385543885974094
SBS7a	20	0.00195524305436038
SBS7b	20	0
SBS7c	20	0.00278555832812044
SBS7d	20	0.00240677219710612
SBS8	20	0
SBS9	20	0
SBS10a	20	0
SBS10b	20	0.00932445682400294
SBS11	20	0
SBS12	20	0.0267768651231707
SBS13	20	0.00466743531075557
SBS14	20	0
SBS15	20	0
SBS16	20	0.0238822129619941
SBS17a	20	0
SBS17b	20	0
SBS18	20	0
SBS19	20	0.0332042199852026
SBS20	20	0
SBS21	20	0.000891762761315537
SBS22	20	0
SBS23	20	0
SBS24	20	0
SBS25	20	0
SBS26	20	0
SBS27	20	0
SBS28	20	0
SBS29	20	0
SBS30	20	0.0348151605588681
SBS31	20	0
SBS32	20	0.0202995144553258
SBS33	20	0.00516506861502253
SBS34	20	0.000836858586318727
SBS35	20	0
SBS36	20	0
SBS37	20	0.0303356801547114
SBS38	20	0
SBS39	20	0
SBS40	20	0
SBS41	20	0
SBS42	20	0
SBS43	20	0
SBS44	20	0
SBS45	20	0
SBS46	20	0.0116452319581938
SBS47	20	0.005434198604654
SBS48	20	0
SBS49	20	0
SBS50	20	0
SBS51	20	0
SBS52	20	0
SBS53	20	0
SBS54	20	0.0404731843071512
SBS55	20	0
SBS56	20	0
SBS57	20	0.00494967686040761
SBS58	20	0
SBS59	20	0
SBS60	20	0.0019601755008236
SBS84	20	0
SBS85	20	0.00684399355580336
SBS1	21	0.118042175689797
SBS2	21	5.77645967178354e-05
SBS3	21	0
SBS4	21	0
SBS5	21	0.624035792341147
SBS6	21	0.00828024996174251
SBS7a	21	0
SBS7b	21	0.00811993473767795
SBS7c	21	0.00213698334550765
SBS7d	21	0.00688232830078425
SBS8	21	0
SBS9	21	0.0011668495927851
SBS10a	21	0
SBS10b	21	0.00769503386124125
SBS11	21	0
SBS12	21	0.0230247512405695
SBS13	21	0.00581112715160317
SBS14	21	0
SBS15	21	0
SBS16	21	0.0210137559828863
SBS17a	21	0
SBS17b	21	0.000655081668466511
SBS18	21	0
SBS19	21	0.034596612783323
SBS20	21	0
SBS21	21	0
SBS22	21	0
SBS23	21	0
SBS24	21	0
SBS25	21	0
SBS26	21	0
SBS27	21	0
SBS28	21	0
SBS29	21	0
SBS30	21	0.0166838710278064
SBS31	21	0
SBS32	21	0.0232102648409159
SBS33	21	0.00542257906469295
SBS34	21	0.000865049899561158
SBS35	21	0
SBS36	21	0
SBS37	21	0.0211542186740969
SBS38	21	0
SBS39	21	0
SBS40	21	0
SBS41	21	0
SBS42	21	0
SBS43	21	0
SBS44	21	0
SBS45	21	0
SBS46	21	0.0182548828053722
SBS47	21	0.00490178394623029
SBS48	21	0
SBS49	21	0
SBS50	21	0
SBS51	21	0
SBS52	21	0
SBS53	21	0
SBS54	21	0.0316653028454608
SBS55	21	0
SBS56	21	0
SBS57	21	0.0125679273701346
SBS58	21	0
SBS59	21	0
SBS60	21	0.00135844562714025
SBS84	21	0
SBS85	21	0.00239723264433966
SBS1	22	0.115088385404616
SBS2	22	0.000193522477319913
SBS3	22	0
SBS4	22	0
SBS5	22	0.60991192657969
SBS6	22	0.00871984401703989
SBS7a	22	0
SBS7b	22	0
SBS7c	22	0
SBS7d	22	0.00990418398909067
SBS8	22	0
SBS9	22	0
SBS10a	22	0
SBS10b	22	0.00833529243830791
SBS11	22	0
SBS12	22	0.0302463237671492
SBS13	22	0.00452062276752959
SBS14	22	0
SBS15	22	0
SBS16	22	0.0231265897350719
SBS17a	22	0
SBS17b	22	0
SBS18	22	0
SBS19	22	0.0313840255246281
SBS20	22	0
SBS21	22	0
SBS22	22	0
SBS23	22	0
SBS24	22	0
SBS25	22	0
SBS26	22	0
SBS27	22	0
SBS28	22	0
SBS29	22	0
SBS30	22	0.0342565409041732
SBS31	22	0
SBS32	22	0.0230007490661577
SBS33	22	0.00364787018067959
SBS34	22	0.00484097090004172
SBS35	22	0
SBS36	22	0
SBS37	22	0.033465959953325
SBS38	22	0
SBS39	22	0
SBS40	22	0
SBS41	22	0
SBS42	22	0
SBS43	22	0.0016542312721172
SBS44	22	0
SBS45	22	0
SBS46	22	0.00870536275864791
SBS47	22	0.00322740737484203
SBS48	22	0
SBS49	22	0
SBS50	22	0.000562818780592166
SBS51	22	0
SBS52	22	0
SBS53	22	0
SBS54	22	0.0337406657530514
SBS55	22	0
SBS56	22	0
SBS57	22	0.00661389888027817
SBS58	22	0
SBS59	22	0
SBS60	22	0.00212883772622541
SBS84	22	0
SBS85	22	0.00272396974942525
SBS1	23	0.115421331712643
SBS2	23	0.00195718093993582
SBS3	23	0
SBS4	23	0
SBS5	23	0.604634559429445
SBS6	23	0.00803239540997701
SBS7a	23	0
SBS7b	23	0.00526774325970915
SBS7c	23	0.00102105218051756
SBS7d	23	0.0029956863740904
SBS8	23	0
SBS9	23	0
SBS10a	23	0
SBS10b	23	0.00871060335301443
SBS11	23	0
SBS12	23	0.0268302161255527
SBS13	23	0.00652444513642972
SBS14	23	0
SBS15	23	0
SBS16	23	0.0286420093018845
SBS17a	23	0
SBS17b	23	0
SBS18	23	0
SBS19	23	0.031955433225689
SBS20	23	0
SBS21	23	0
SBS22	23	0
SBS23	23	0
SBS24	23	0
SBS25	23	0
SBS26	23	0
SBS27	23	0
SBS28	23	0
SBS29	23	0
SBS30	23	0.0167357049330436
SBS31	23	0
SBS32	23	0.0347467455407949
SBS33	23	0.00277932814970277
SBS34	23	0.00263607884636585
SBS35	23	0
SBS36	23	0
SBS37	23	0.0175656254283593
SBS38	23	0
SBS39	23	0
SBS40	23	0
SBS41	23	0
SBS42	23	0
SBS43	23	0
SBS44	23	0
SBS45	23	0
SBS46	23	0.0241649509560032
SBS47	23	0.000880453720471314
SBS48	23	0
SBS49	23	0
SBS50	23	0.0017614452155603
SBS51	23	0
SBS52	23	0
SBS53	23	0
SBS54	23	0.033209288878905
SBS55	23	0
SBS56	23	0
SBS57	23	0.0138267319825694
SBS58	23	0
SBS59	23	0
SBS60	23	0.00254475845751673
SBS84	23	0
SBS85	23	0.00715623144181884
SBS1	24	0.116909123000691
SBS2	24	0
SBS3	24	0
SBS4	24	0
SBS5	24	0.60719782563631
SBS6	24	0.012028539622222
SBS7a	24	0.000684147616488972
SBS7b	24	0.0127413871425422
SBS7c	24	0.00012730549558605
SBS7d	24	0.00552657825165038
SBS8	24	0
SBS9	24	0
SBS10a	24	0
SBS10b	24	0.00786238098469528
SBS11	24	0
SBS12	24	0.0149504754957703
SBS13	24	0.00358817224822365
SBS14	24	0
SBS15	24	0
SBS16	24	0.0295472484334886
SBS17a	24	0
SBS17b	24	0.000291228721911202
SBS18	24	0
SBS19	24	0.0274203733842771
SBS20	24	0
SBS21	24	0.0037530074966301
SBS22	24	0
SBS23	24	0
SBS24	24	0
SBS25	24	0
SBS26	24	0
SBS27	24	0
SBS28	24	0
SBS29	24	0
SBS30	24	0.0206698204333085
SBS31	24	0
SBS32	24	0.0249218342556287
SBS33	24	0.00575579206474211
SBS34	24	0.00136567981569797
SBS35	24	0
SBS36	24	0
SBS37	24	0.0214370169636145
SBS38	24	0
SBS39	24	0
SBS40	24	0
SBS41	24	0
SBS42	24	0
SBS43	24	0.00430369429267985
SBS44	24	0
SBS45	24	0
SBS46	24	0.0267723954906216
SBS47	24	0
SBS48	24	0
SBS49	24	0
SBS50	24	0.00119805447280492
SBS51	24	0
SBS52	24	0
SBS53	24	0
SBS54	24	0.0287013152925548
SBS55	24	0
SBS56	24	0
SBS57	24	0.00797106485744483
SBS58	24	0
SBS59	24	0
SBS60	24	0.00204534353820948
SBS84	24	0
SBS85	24	0.0122301949922064
SBS1	25	0.119801807261251
SBS2	25	0
SBS3	25	0
SBS4	25	0
SBS5	25	0.618526609177323
SBS6	25	0.00345952136006163
SBS7a	25	0
SBS7b	25	0
SBS7c	25	0.000709248980466541
SBS7d	25	0.00633758957856017
SBS8	25	0
SBS9	25	0
SBS10a	25	0
SBS10b	25	0.0112501441647301
SBS11	25	0
SBS12	25	0.0214898994537803
SBS13	25	0.00537518287366933
SBS14	25	0
SBS15	25	0
SBS16	25	0.0257627121418032
SBS17a	25	0
SBS17b	25	0
SBS18	25	0
SBS19	25	0.0311797284220069
SBS20	25	0
SBS21	25	0
SBS22	25	0
SBS23	25	0
SBS24	25	0
SBS25	25	0
SBS26	25	0
SBS27	25	0
SBS28	25	0
SBS29	25	0
SBS30	25	0.0313920458877528
SBS31	25	0
SBS32	25	0.0300243975788848
SBS33	25	0.00391078890805346
SBS34	25	0.0040758107411328
SBS35	25	0
SBS36	25	0
SBS37	25	0.0286601319417506
SBS38	25	0
SBS39	25	0
SBS40	25	0
SBS41	25	0
SBS42	25	0
SBS43	25	0.00128903652675779
SBS44	25	0
SBS45	25	0
SBS46	25	0.0121467887202422
SBS47	25	0.00387453854734745
SBS48	25	0
SBS49	25	0
SBS50	25	0
SBS51	25	0
SBS52	25	0
SBS53	25	0
SBS54	25	0.0322636160068086
SBS55	25	0
SBS56	25	0
SBS57	25	0.00595270918864908
SBS58	25	0
SBS59	25	0
SBS60	25	0.00227185308917551
SBS84	25	0
SBS85	25	0.000245839449792334
SBS1	26	0.122868830889869
SBS2	26	0
SBS3	26	0
SBS4	26	0
SBS5	26	0.621200042311021
SBS6	26	0.000101239057350817
SBS7a	26	0
SBS7b	26	0.00760231855724826
SBS7c	26	0.0044901004485804
SBS7d	26	0.00549857604873544
SBS8	26	0
SBS9	26	0
SBS10a	26	0
SBS10b	26	0.0108692141447408
SBS11	26	0
SBS12	26	0.0224534760309373
SBS13	26	0.00467183709282287
SBS14	26	0
SBS15	26	0
SBS16	26	0.0264805826364352
SBS17a	26	0
SBS17b	26	0
SBS18	26	0
SBS19	26	0.0305284095236234
SBS20	26	0.00148646603998646
SBS21	26	0
SBS22	26	0
SBS23	26	0
SBS24	26	0
SBS25	26	0
SBS26	26	0
SBS27	26	0
SBS28	26	0
SBS29	26	0
SBS30	26	0.0201991064658591
SBS31	26	0
SBS32	26	0.028851414832027
SBS33	26	0.00656347569135721
SBS34	26	0.00318928992086654
SBS35	26	0
SBS36	26	0
SBS37	26	0.0377178174141119
SBS38	26	0
SBS39	26	0
SBS40	26	0
SBS41	26	0
SBS42	26	0
SBS43	26	0.00446282859000855
SBS44	26	0
SBS45	26	0
SBS46	26	0.00866866179235481
SBS47	26	0
SBS48	26	0
SBS49	26	0
SBS50	26	0
SBS51	26	0
SBS52	26	0
SBS53	26	0
SBS54	26	0.0256157285672411
SBS55	26	0
SBS56	26	0
SBS57	26	0.00323529279017829
SBS58	26	0
SBS59	26	0
SBS60	26	0.000405007016630509
SBS84	26	0
SBS85	26	0.00284028413801329
SBS1	27	0.121433465044524
SBS2	27	0
SBS3	27	0
SBS4	27	0
SBS5	27	0.602784093364889
SBS6	27	0.00356274810319718
SBS7a	27	0
SBS7b	27	0
SBS7c	27	0.00277141006075979
SBS7d	27	0.00480683977505647
SBS8	27	0
SBS9	27	0.00529254736464599
SBS10a	27	0
SBS10b	27	0.0112909583216555
SBS11	27	0
SBS12	27	0.0332229191046319
SBS13	27	0.0060140722701795
SBS14	27	0
SBS15	27	0
SBS16	27	0.0290410028362144
SBS17a	27	0
SBS17b	27	0
SBS18	27	0
SBS19	27	0.031549057747351
SBS20	27	0
SBS21	27	0
SBS22	27	0
SBS23	27	0
SBS24	27	0
SBS25	27	0
SBS26	27	0
SBS27	27	0
SBS28	27	0
SBS29	27	0
SBS30	27	0.0367632617929722
SBS31	27	0
SBS32	27	0.0227972824145324
SBS33	27	0.00524184378105408
SBS34	27	0.000785825459865184
SBS35	27	0
SBS36	27	0
SBS37	27	0.0251696390077332
SBS38	27	0
SBS39	27	0
SBS40	27	0
SBS41	27	0
SBS42	27	0
SBS43	27	0.00324579683572665
SBS44	27	0
SBS45	27	0
SBS46	27	0.0103798560214104
SBS47	27	0.00550535840918559
SBS48	27	0
SBS49	27	0
SBS50	27	0
SBS51	27	0
SBS52	27	0
SBS53	27	0
SBS54	27	0.0314778778090259
SBS55	27	0
SBS56	27	0
SBS57	27	0.00558429113321436
SBS58	27	0
SBS59	27	0
SBS60	27	0.00127985334217519
SBS84	27	0
SBS85	27	0
SBS1	28	0.111721810899849
SBS2	28	0
SBS3	28	0
SBS4	28	0
SBS5	28	0.621939275341119
SBS6	28	0.0218195574003822
SBS7a	28	0
SBS7b	28	0.00475067454644481
SBS7c	28	0.000769970021919393
SBS7d	28	0.00532744070474713
SBS8	28	0
SBS9	28	0.00219309767995502
SBS10a	28	0
SBS10b	28	0.00583524124625818
SBS11	28	0
SBS12	28	0.0265246331655891
SBS13	28	0.00364729499929907
SBS14	28	0
SBS15	28	0
SBS16	28	0.0241749812184099
SBS17a	28	0
SBS17b	28	0
SBS18	28	0
SBS19	28	0.0303825970478087
SBS20	28	0
SBS21	28	0
SBS22	28	0
SBS23	28	0
SBS24	28	0
SBS25	28	0
SBS26	28	0
SBS27	28	0
SBS28	28	0
SBS29	28	0
SBS30	28	0.0209543458249108
SBS31	28	0
SBS32	28	0.0239708135132804
SBS33	28	0.00498537050471716
SBS34	28	0.00328298088339432
SBS35	28	0
SBS36	28	0
SBS37	28	0.017788844424392
SBS38	28	0
SBS39	28	0
SBS40	28	0
SBS41	28	0
SBS42	28	0
SBS43	28	0.00266348403484597
SBS44	28	0
SBS45	28	0
SBS46	28	0.0110537485971165
SBS47	28	0.000365636150343384
SBS48	28	0
SBS49	28	0
SBS50	28	0.00145894510272557
SBS51	28	0
SBS52	28	0
SBS53	28	0
SBS54	28	0.0349656969019514
SBS55	28	0
SBS56	28	0
SBS57	28	0.00898185104628358
SBS58	28	0
SBS59	28	0
SBS60	28	0.000707174532135377
SBS84	28	0
SBS85	28	0.00973453421212162
SBS1	29	0.118743716206408
SBS2	29	0
SBS3	29	0
SBS4	29	0
SBS5	29	0.664861095479548
SBS6	29	0
SBS7a	29	0
SBS7b	29	0.00192611664560861
SBS7c	29	0
SBS7d	29	0.00248711455576837
SBS8	29	0
SBS9	29	0
SBS10a	29	0
SBS10b	29	0.00978497701321816
SBS11	29	0
SBS12	29	0.0192046044761393
SBS13	29	0.00373965777967943
SBS14	29	0
SBS15	29	0
SBS16	29	0.011800866772627
SBS17a	29	0
SBS17b	29	0
SBS18	29	0
SBS19	29	0.0321896388065118
SBS20	29	0
SBS21	29	0
SBS22	29	0
SBS23	29	0
SBS24	29	0
SBS25	29	0
SBS26	29	0
SBS27	29	0
SBS28	29	0
SBS29	29	0
SBS30	29	0.0262324383309356
SBS31	29	0.001330626044352
SBS32	29	0.0188390674754317
SBS33	29	0.00438450685914408
SBS34	29	0.00144808010137456
SBS35	29	0
SBS36	29	0
SBS37	29	0.0245550563862583
SBS38	29	0
SBS39	29	0
SBS40	29	0
SBS41	29	0
SBS42	29	0
SBS43	29	0
SBS44	29	0
SBS45	29	0
SBS46	29	0.0180603417980225
SBS47	29	0.00612155125204416
SBS48	29	0
SBS49	29	0
SBS50	29	0
SBS51	29	0
[truncated: 1,351 more rows]
