# Supplementary material for: Genome-wide mutational signatures in low-coverage whole genome sequencing of cell-free DNA
Source: Nat Commun. 2022 Aug 23;13:4953. doi: 10.1038/s41467-022-32598-1 (PMC9399180; doi:10.1038/s41467-022-32598-1)
Supplement: Supplementary file 5 — Source Data [file 41467_2022_32598_MOESM5_ESM.zip › source_data/s11g.csv]

SLX_barcode	median.pointy_score
PGDX9795P1_WGS	0.721
PGDX9796P1_WGS	0.66
PGDX9797P1_WGS	0.739
PGDX9798P1_WGS	0.698
PGDX9799P1_WGS	0.706
PGDX9800P1_WGS	0.614
PGDX9801P1_WGS	0.733
PGDX9802P1_WGS	0.552
PGDX9803P1_WGS	0.43
PGDX9804P1_WGS	0.723
PGDX9805P1_WGS	0.734
PGDX9806P1_WGS	0.414
PGDX9807P1_WGS	0.548
PGDX9808P1_WGS	0.714
PGDX9809P1_WGS	0.686
VCPS0082P_WGS	0.148
VCPS0083P_WGS	0.256
VCPS0084P_WGS	0.415
VCPS0085P_WGS	0.212
VCPS0086P_WGS	0.119
VCPS0087P_WGS	0.288
VCPS0088P_WGS	0.156
VCPS0089P_WGS	0.16
VCPS0090P_WGS	0.188
VCPS0091P_WGS	0.247
VCPS0102P_WGS	0.356
VCPS0103P_WGS	0.242
VCPS0104P_WGS	0.218
VCPS0106P_WGS	0.288
VCPS0107P_WGS	0.428
VCPS0108P_WGS	0.52
VCPS0109P_WGS	0.217
VCPS0110P_WGS	0.224
VCPS0116P_WGS	0.476
