# Supplementary material for: Genome-wide mutational signatures in low-coverage whole genome sequencing of cell-free DNA
Source: Nat Commun. 2022 Aug 23;13:4953. doi: 10.1038/s41467-022-32598-1 (PMC9399180; doi:10.1038/s41467-022-32598-1)
Supplement: Supplementary file 5 — Source Data [file 41467_2022_32598_MOESM5_ESM.zip › source_data/fig3e.csv]

SLX_barcode	median.pointy_score
PGDX9794P1_WGS	0.776
PGDX9795P1_WGS	0.704
PGDX9796P1_WGS	0.67
PGDX9797P1_WGS	0.846
PGDX9798P1_WGS	0.828
PGDX9799P1_WGS	0.678
PGDX9800P1_WGS	0.674
PGDX9801P1_WGS	0.784
PGDX9802P1_WGS	0.609
PGDX9803P1_WGS	0.598
PGDX9804P1_WGS	0.818
PGDX9805P1_WGS	0.73
PGDX9806P1_WGS	0.328
PGDX9807P1_WGS	0.77
PGDX9808P1_WGS	0.83
PGDX9809P1_WGS	0.884
VCPS0082P_WGS	0.056
VCPS0083P_WGS	0.172
VCPS0084P_WGS	0.574
VCPS0085P_WGS	0.072
VCPS0086P_WGS	0.058
VCPS0087P_WGS	0.25
VCPS0088P_WGS	0.088
VCPS0089P_WGS	0.117
VCPS0090P_WGS	0.106
VCPS0091P_WGS	0.21
VCPS0102P_WGS	0.292
VCPS0103P_WGS	0.222
VCPS0104P_WGS	0.148
VCPS0106P_WGS	0.244
VCPS0107P_WGS	0.33
VCPS0108P_WGS	0.486
VCPS0109P_WGS	0.198
VCPS0110P_WGS	0.19
VCPS0116P_WGS	0.33
