# Supplementary material for: Genome-wide mutational signatures in low-coverage whole genome sequencing of cell-free DNA
Source: Nat Commun. 2022 Aug 23;13:4953. doi: 10.1038/s41467-022-32598-1 (PMC9399180; doi:10.1038/s41467-022-32598-1)
Supplement: Supplementary file 5 — Source Data [file 41467_2022_32598_MOESM5_ESM.zip › source_data/fig2a.csv]

Var1	SLX_barcode	value	cancer
SBS1	PGDX9794P1_WGS	811.340965602236	TRUE
SBS2	PGDX9794P1_WGS	24.7775488176589	TRUE
SBS3	PGDX9794P1_WGS	0	TRUE
SBS4	PGDX9794P1_WGS	105.900298698622	TRUE
SBS5	PGDX9794P1_WGS	1197.03818575505	TRUE
SBS6	PGDX9794P1_WGS	0	TRUE
SBS7a	PGDX9794P1_WGS	0	TRUE
SBS7b	PGDX9794P1_WGS	118.807746883337	TRUE
SBS7c	PGDX9794P1_WGS	0	TRUE
SBS7d	PGDX9794P1_WGS	0	TRUE
SBS8	PGDX9794P1_WGS	157.62726924833	TRUE
SBS9	PGDX9794P1_WGS	0	TRUE
SBS10a	PGDX9794P1_WGS	0	TRUE
SBS10b	PGDX9794P1_WGS	0	TRUE
SBS11	PGDX9794P1_WGS	0	TRUE
SBS12	PGDX9794P1_WGS	414.303124382678	TRUE
SBS13	PGDX9794P1_WGS	0	TRUE
SBS14	PGDX9794P1_WGS	0	TRUE
SBS15	PGDX9794P1_WGS	0	TRUE
SBS16	PGDX9794P1_WGS	0	TRUE
SBS17a	PGDX9794P1_WGS	0	TRUE
SBS17b	PGDX9794P1_WGS	22.8912682744508	TRUE
SBS18	PGDX9794P1_WGS	0	TRUE
SBS19	PGDX9794P1_WGS	96.1231576815219	TRUE
SBS20	PGDX9794P1_WGS	66.3832892238731	TRUE
SBS21	PGDX9794P1_WGS	72.5847932219619	TRUE
SBS22	PGDX9794P1_WGS	68.9938635950016	TRUE
SBS23	PGDX9794P1_WGS	0	TRUE
SBS24	PGDX9794P1_WGS	0	TRUE
SBS25	PGDX9794P1_WGS	0	TRUE
SBS26	PGDX9794P1_WGS	0	TRUE
SBS27	PGDX9794P1_WGS	0	TRUE
SBS28	PGDX9794P1_WGS	0	TRUE
SBS29	PGDX9794P1_WGS	0	TRUE
SBS30	PGDX9794P1_WGS	193.453691869172	TRUE
SBS31	PGDX9794P1_WGS	11.4804989511347	TRUE
SBS32	PGDX9794P1_WGS	546.345934993877	TRUE
SBS33	PGDX9794P1_WGS	0	TRUE
SBS34	PGDX9794P1_WGS	0	TRUE
SBS35	PGDX9794P1_WGS	0	TRUE
SBS37	PGDX9794P1_WGS	104.281406478642	TRUE
SBS38	PGDX9794P1_WGS	0	TRUE
SBS39	PGDX9794P1_WGS	814.535352749253	TRUE
SBS41	PGDX9794P1_WGS	0	TRUE
SBS42	PGDX9794P1_WGS	0	TRUE
SBS43	PGDX9794P1_WGS	147.249484888349	TRUE
SBS44	PGDX9794P1_WGS	0	TRUE
SBS46	PGDX9794P1_WGS	386.299820398403	TRUE
SBS47	PGDX9794P1_WGS	0	TRUE
SBS48	PGDX9794P1_WGS	0	TRUE
SBS49	PGDX9794P1_WGS	0	TRUE
SBS50	PGDX9794P1_WGS	0	TRUE
SBS51	PGDX9794P1_WGS	0	TRUE
SBS52	PGDX9794P1_WGS	0	TRUE
SBS53	PGDX9794P1_WGS	14.5762610594732	TRUE
SBS54	PGDX9794P1_WGS	894.031493766531	TRUE
SBS55	PGDX9794P1_WGS	0	TRUE
SBS57	PGDX9794P1_WGS	0	TRUE
SBS58	PGDX9794P1_WGS	0	TRUE
SBS59	PGDX9794P1_WGS	11.2044300826399	TRUE
SBS60	PGDX9794P1_WGS	0	TRUE
SBS84	PGDX9794P1_WGS	0	TRUE
SBS85	PGDX9794P1_WGS	0	TRUE
SBS1	PGDX9795P1_WGS	30.2442875163702	TRUE
SBS2	PGDX9795P1_WGS	0	TRUE
SBS3	PGDX9795P1_WGS	0	TRUE
SBS4	PGDX9795P1_WGS	0	TRUE
SBS5	PGDX9795P1_WGS	0	TRUE
SBS6	PGDX9795P1_WGS	0	TRUE
SBS7a	PGDX9795P1_WGS	6.6826655731449	TRUE
SBS7b	PGDX9795P1_WGS	2.91403103227407	TRUE
SBS7c	PGDX9795P1_WGS	0	TRUE
SBS7d	PGDX9795P1_WGS	0	TRUE
SBS8	PGDX9795P1_WGS	0	TRUE
SBS9	PGDX9795P1_WGS	0	TRUE
SBS10a	PGDX9795P1_WGS	1.09595492403431	TRUE
SBS10b	PGDX9795P1_WGS	0	TRUE
SBS11	PGDX9795P1_WGS	0	TRUE
SBS12	PGDX9795P1_WGS	0	TRUE
SBS13	PGDX9795P1_WGS	0	TRUE
SBS14	PGDX9795P1_WGS	0	TRUE
SBS15	PGDX9795P1_WGS	0	TRUE
SBS16	PGDX9795P1_WGS	0	TRUE
SBS17a	PGDX9795P1_WGS	0	TRUE
SBS17b	PGDX9795P1_WGS	0	TRUE
SBS18	PGDX9795P1_WGS	0	TRUE
SBS19	PGDX9795P1_WGS	6.41187453418624	TRUE
SBS20	PGDX9795P1_WGS	0	TRUE
SBS21	PGDX9795P1_WGS	0	TRUE
SBS22	PGDX9795P1_WGS	0	TRUE
SBS23	PGDX9795P1_WGS	0	TRUE
SBS24	PGDX9795P1_WGS	0	TRUE
SBS25	PGDX9795P1_WGS	0	TRUE
SBS26	PGDX9795P1_WGS	0	TRUE
SBS27	PGDX9795P1_WGS	1.13570880302177	TRUE
SBS28	PGDX9795P1_WGS	3.631283798769	TRUE
SBS29	PGDX9795P1_WGS	0	TRUE
SBS30	PGDX9795P1_WGS	0	TRUE
SBS31	PGDX9795P1_WGS	0	TRUE
SBS32	PGDX9795P1_WGS	0	TRUE
SBS33	PGDX9795P1_WGS	0	TRUE
SBS34	PGDX9795P1_WGS	11.636580754878	TRUE
SBS35	PGDX9795P1_WGS	0	TRUE
SBS37	PGDX9795P1_WGS	0	TRUE
SBS38	PGDX9795P1_WGS	0	TRUE
SBS39	PGDX9795P1_WGS	51.8710676637225	TRUE
SBS41	PGDX9795P1_WGS	0	TRUE
SBS42	PGDX9795P1_WGS	0	TRUE
SBS43	PGDX9795P1_WGS	0.202799768438679	TRUE
SBS44	PGDX9795P1_WGS	0	TRUE
SBS46	PGDX9795P1_WGS	0	TRUE
SBS47	PGDX9795P1_WGS	0	TRUE
SBS48	PGDX9795P1_WGS	5.80306454332977	TRUE
SBS49	PGDX9795P1_WGS	0	TRUE
SBS50	PGDX9795P1_WGS	2.48932330457633	TRUE
SBS51	PGDX9795P1_WGS	0	TRUE
SBS52	PGDX9795P1_WGS	11.5415683590116	TRUE
SBS53	PGDX9795P1_WGS	0	TRUE
SBS54	PGDX9795P1_WGS	0	TRUE
SBS55	PGDX9795P1_WGS	0	TRUE
SBS57	PGDX9795P1_WGS	0	TRUE
SBS58	PGDX9795P1_WGS	0	TRUE
SBS59	PGDX9795P1_WGS	0	TRUE
SBS60	PGDX9795P1_WGS	0	TRUE
SBS84	PGDX9795P1_WGS	0.956019795944837	TRUE
SBS85	PGDX9795P1_WGS	0	TRUE
SBS1	PGDX9796P1_WGS	0	TRUE
SBS2	PGDX9796P1_WGS	0	TRUE
SBS3	PGDX9796P1_WGS	0	TRUE
SBS4	PGDX9796P1_WGS	0	TRUE
SBS5	PGDX9796P1_WGS	0	TRUE
SBS6	PGDX9796P1_WGS	0	TRUE
SBS7a	PGDX9796P1_WGS	0	TRUE
SBS7b	PGDX9796P1_WGS	0	TRUE
SBS7c	PGDX9796P1_WGS	0	TRUE
SBS7d	PGDX9796P1_WGS	0	TRUE
SBS8	PGDX9796P1_WGS	0	TRUE
SBS9	PGDX9796P1_WGS	0	TRUE
SBS10a	PGDX9796P1_WGS	2.36426506000012	TRUE
SBS10b	PGDX9796P1_WGS	0	TRUE
SBS11	PGDX9796P1_WGS	0	TRUE
SBS12	PGDX9796P1_WGS	0	TRUE
SBS13	PGDX9796P1_WGS	0	TRUE
SBS14	PGDX9796P1_WGS	0	TRUE
SBS15	PGDX9796P1_WGS	0	TRUE
SBS16	PGDX9796P1_WGS	0	TRUE
SBS17a	PGDX9796P1_WGS	0	TRUE
SBS17b	PGDX9796P1_WGS	8.07478219463114	TRUE
SBS18	PGDX9796P1_WGS	0	TRUE
SBS19	PGDX9796P1_WGS	0	TRUE
SBS20	PGDX9796P1_WGS	0	TRUE
SBS21	PGDX9796P1_WGS	0	TRUE
SBS22	PGDX9796P1_WGS	15.7764429909707	TRUE
SBS23	PGDX9796P1_WGS	0	TRUE
SBS24	PGDX9796P1_WGS	0	TRUE
SBS25	PGDX9796P1_WGS	0	TRUE
SBS26	PGDX9796P1_WGS	0	TRUE
SBS27	PGDX9796P1_WGS	0	TRUE
SBS28	PGDX9796P1_WGS	0	TRUE
SBS29	PGDX9796P1_WGS	0	TRUE
SBS30	PGDX9796P1_WGS	0	TRUE
SBS31	PGDX9796P1_WGS	0	TRUE
SBS32	PGDX9796P1_WGS	0	TRUE
SBS33	PGDX9796P1_WGS	0	TRUE
SBS34	PGDX9796P1_WGS	0	TRUE
SBS35	PGDX9796P1_WGS	0	TRUE
SBS37	PGDX9796P1_WGS	2.04884894458876	TRUE
SBS38	PGDX9796P1_WGS	0	TRUE
SBS39	PGDX9796P1_WGS	17.3640975153364	TRUE
SBS41	PGDX9796P1_WGS	0	TRUE
SBS42	PGDX9796P1_WGS	0	TRUE
SBS43	PGDX9796P1_WGS	0	TRUE
SBS44	PGDX9796P1_WGS	0	TRUE
SBS46	PGDX9796P1_WGS	0	TRUE
SBS47	PGDX9796P1_WGS	0	TRUE
SBS48	PGDX9796P1_WGS	10.502471418776	TRUE
SBS49	PGDX9796P1_WGS	0	TRUE
SBS50	PGDX9796P1_WGS	0	TRUE
SBS51	PGDX9796P1_WGS	7.29706844398693	TRUE
SBS52	PGDX9796P1_WGS	0	TRUE
SBS53	PGDX9796P1_WGS	0	TRUE
SBS54	PGDX9796P1_WGS	0	TRUE
SBS55	PGDX9796P1_WGS	3.18423489396982	TRUE
SBS57	PGDX9796P1_WGS	0	TRUE
SBS58	PGDX9796P1_WGS	0	TRUE
SBS59	PGDX9796P1_WGS	1.2611845379064	TRUE
SBS60	PGDX9796P1_WGS	0	TRUE
SBS84	PGDX9796P1_WGS	0	TRUE
SBS85	PGDX9796P1_WGS	0	TRUE
SBS1	PGDX9797P1_WGS	963.770036525596	TRUE
SBS2	PGDX9797P1_WGS	5.63997321648735	TRUE
SBS3	PGDX9797P1_WGS	0	TRUE
SBS4	PGDX9797P1_WGS	0	TRUE
SBS5	PGDX9797P1_WGS	1484.41255012532	TRUE
SBS6	PGDX9797P1_WGS	0	TRUE
SBS7a	PGDX9797P1_WGS	52.655620218065	TRUE
SBS7b	PGDX9797P1_WGS	0	TRUE
SBS7c	PGDX9797P1_WGS	18.904753373073	TRUE
SBS7d	PGDX9797P1_WGS	52.2687241877564	TRUE
SBS8	PGDX9797P1_WGS	57.1174535252907	TRUE
SBS9	PGDX9797P1_WGS	0	TRUE
SBS10a	PGDX9797P1_WGS	0	TRUE
SBS10b	PGDX9797P1_WGS	0	TRUE
SBS11	PGDX9797P1_WGS	0	TRUE
SBS12	PGDX9797P1_WGS	312.563804801476	TRUE
SBS13	PGDX9797P1_WGS	0	TRUE
SBS14	PGDX9797P1_WGS	0	TRUE
SBS15	PGDX9797P1_WGS	0	TRUE
SBS16	PGDX9797P1_WGS	0	TRUE
SBS17a	PGDX9797P1_WGS	0	TRUE
SBS17b	PGDX9797P1_WGS	10.1911849398226	TRUE
SBS18	PGDX9797P1_WGS	0	TRUE
SBS19	PGDX9797P1_WGS	177.297271077938	TRUE
SBS20	PGDX9797P1_WGS	219.917182742018	TRUE
SBS21	PGDX9797P1_WGS	67.2652442783286	TRUE
SBS22	PGDX9797P1_WGS	50.5738313159306	TRUE
SBS23	PGDX9797P1_WGS	0	TRUE
SBS24	PGDX9797P1_WGS	0	TRUE
SBS25	PGDX9797P1_WGS	343.152996506408	TRUE
SBS26	PGDX9797P1_WGS	0	TRUE
SBS27	PGDX9797P1_WGS	0	TRUE
SBS28	PGDX9797P1_WGS	0	TRUE
SBS29	PGDX9797P1_WGS	0	TRUE
SBS30	PGDX9797P1_WGS	157.079441726152	TRUE
SBS31	PGDX9797P1_WGS	58.1148333537628	TRUE
SBS32	PGDX9797P1_WGS	444.569375113063	TRUE
SBS33	PGDX9797P1_WGS	19.8400666580347	TRUE
SBS34	PGDX9797P1_WGS	0	TRUE
SBS35	PGDX9797P1_WGS	0	TRUE
SBS37	PGDX9797P1_WGS	426.860083090127	TRUE
SBS38	PGDX9797P1_WGS	0	TRUE
SBS39	PGDX9797P1_WGS	865.214645725944	TRUE
SBS41	PGDX9797P1_WGS	0	TRUE
SBS42	PGDX9797P1_WGS	0	TRUE
SBS43	PGDX9797P1_WGS	143.591080487702	TRUE
SBS44	PGDX9797P1_WGS	0	TRUE
SBS46	PGDX9797P1_WGS	604.409937734413	TRUE
SBS47	PGDX9797P1_WGS	0	TRUE
SBS48	PGDX9797P1_WGS	10.9520551371055	TRUE
SBS49	PGDX9797P1_WGS	11.3857343884794	TRUE
SBS50	PGDX9797P1_WGS	0	TRUE
SBS51	PGDX9797P1_WGS	0	TRUE
SBS52	PGDX9797P1_WGS	0	TRUE
SBS53	PGDX9797P1_WGS	48.5938306143181	TRUE
SBS54	PGDX9797P1_WGS	1127.15009284129	TRUE
SBS55	PGDX9797P1_WGS	0	TRUE
SBS57	PGDX9797P1_WGS	0	TRUE
SBS58	PGDX9797P1_WGS	0	TRUE
SBS59	PGDX9797P1_WGS	0	TRUE
SBS60	PGDX9797P1_WGS	0	TRUE
SBS84	PGDX9797P1_WGS	86.0305922710803	TRUE
SBS85	PGDX9797P1_WGS	0	TRUE
SBS1	PGDX9798P1_WGS	558.323165618991	TRUE
SBS2	PGDX9798P1_WGS	0	TRUE
SBS3	PGDX9798P1_WGS	0	TRUE
SBS4	PGDX9798P1_WGS	0	TRUE
SBS5	PGDX9798P1_WGS	1932.56121516528	TRUE
SBS6	PGDX9798P1_WGS	25.4389013186198	TRUE
SBS7a	PGDX9798P1_WGS	0	TRUE
SBS7b	PGDX9798P1_WGS	68.0543374156837	TRUE
SBS7c	PGDX9798P1_WGS	24.4338125397994	TRUE
SBS7d	PGDX9798P1_WGS	0	TRUE
SBS8	PGDX9798P1_WGS	0	TRUE
SBS9	PGDX9798P1_WGS	0	TRUE
SBS10a	PGDX9798P1_WGS	0	TRUE
SBS10b	PGDX9798P1_WGS	0	TRUE
SBS11	PGDX9798P1_WGS	0	TRUE
SBS12	PGDX9798P1_WGS	80.5953459866931	TRUE
SBS13	PGDX9798P1_WGS	0	TRUE
SBS14	PGDX9798P1_WGS	0	TRUE
SBS15	PGDX9798P1_WGS	0	TRUE
SBS16	PGDX9798P1_WGS	0	TRUE
SBS17a	PGDX9798P1_WGS	0	TRUE
SBS17b	PGDX9798P1_WGS	26.1797778379707	TRUE
SBS18	PGDX9798P1_WGS	0	TRUE
SBS19	PGDX9798P1_WGS	51.8277272091355	TRUE
SBS20	PGDX9798P1_WGS	74.9321346590693	TRUE
SBS21	PGDX9798P1_WGS	138.097893928753	TRUE
SBS22	PGDX9798P1_WGS	152.230819855117	TRUE
SBS23	PGDX9798P1_WGS	0	TRUE
SBS24	PGDX9798P1_WGS	0	TRUE
SBS25	PGDX9798P1_WGS	38.2260945573172	TRUE
SBS26	PGDX9798P1_WGS	0	TRUE
SBS27	PGDX9798P1_WGS	0	TRUE
SBS28	PGDX9798P1_WGS	0	TRUE
SBS29	PGDX9798P1_WGS	0	TRUE
SBS30	PGDX9798P1_WGS	42.7571957123482	TRUE
SBS31	PGDX9798P1_WGS	75.5808651027713	TRUE
SBS32	PGDX9798P1_WGS	199.627194188973	TRUE
SBS33	PGDX9798P1_WGS	0	TRUE
SBS34	PGDX9798P1_WGS	0	TRUE
SBS35	PGDX9798P1_WGS	0	TRUE
SBS37	PGDX9798P1_WGS	380.756244414265	TRUE
SBS38	PGDX9798P1_WGS	0	TRUE
SBS39	PGDX9798P1_WGS	434.417900099197	TRUE
SBS41	PGDX9798P1_WGS	0	TRUE
SBS42	PGDX9798P1_WGS	0	TRUE
SBS43	PGDX9798P1_WGS	49.8187014747902	TRUE
SBS44	PGDX9798P1_WGS	0	TRUE
SBS46	PGDX9798P1_WGS	605.683231683767	TRUE
SBS47	PGDX9798P1_WGS	0	TRUE
SBS48	PGDX9798P1_WGS	1.03491272168427	TRUE
SBS49	PGDX9798P1_WGS	0	TRUE
SBS50	PGDX9798P1_WGS	0	TRUE
SBS51	PGDX9798P1_WGS	0	TRUE
SBS52	PGDX9798P1_WGS	0	TRUE
SBS53	PGDX9798P1_WGS	38.3108480532398	TRUE
SBS54	PGDX9798P1_WGS	765.25964932241	TRUE
SBS55	PGDX9798P1_WGS	0	TRUE
SBS57	PGDX9798P1_WGS	0	TRUE
SBS58	PGDX9798P1_WGS	144.203975959816	TRUE
SBS59	PGDX9798P1_WGS	9.24845613391301	TRUE
SBS60	PGDX9798P1_WGS	0	TRUE
SBS84	PGDX9798P1_WGS	162.312064662004	TRUE
SBS85	PGDX9798P1_WGS	0	TRUE
SBS1	PGDX9799P1_WGS	15.225196931925	TRUE
SBS2	PGDX9799P1_WGS	0	TRUE
SBS3	PGDX9799P1_WGS	0	TRUE
SBS4	PGDX9799P1_WGS	0	TRUE
SBS5	PGDX9799P1_WGS	0	TRUE
SBS6	PGDX9799P1_WGS	0	TRUE
SBS7a	PGDX9799P1_WGS	0	TRUE
SBS7b	PGDX9799P1_WGS	0	TRUE
SBS7c	PGDX9799P1_WGS	18.0106322154761	TRUE
SBS7d	PGDX9799P1_WGS	0	TRUE
SBS8	PGDX9799P1_WGS	0	TRUE
SBS9	PGDX9799P1_WGS	0	TRUE
SBS10a	PGDX9799P1_WGS	7.36927602798526	TRUE
SBS10b	PGDX9799P1_WGS	0	TRUE
SBS11	PGDX9799P1_WGS	0	TRUE
SBS12	PGDX9799P1_WGS	0	TRUE
SBS13	PGDX9799P1_WGS	7.54092086677145	TRUE
SBS14	PGDX9799P1_WGS	0	TRUE
SBS15	PGDX9799P1_WGS	0	TRUE
SBS16	PGDX9799P1_WGS	0	TRUE
SBS17a	PGDX9799P1_WGS	0	TRUE
SBS17b	PGDX9799P1_WGS	0	TRUE
SBS18	PGDX9799P1_WGS	0	TRUE
SBS19	PGDX9799P1_WGS	0	TRUE
SBS20	PGDX9799P1_WGS	0	TRUE
SBS21	PGDX9799P1_WGS	58.6920234230087	TRUE
SBS22	PGDX9799P1_WGS	40.0608180787326	TRUE
SBS23	PGDX9799P1_WGS	0	TRUE
SBS24	PGDX9799P1_WGS	0	TRUE
SBS25	PGDX9799P1_WGS	0	TRUE
SBS26	PGDX9799P1_WGS	0	TRUE
SBS27	PGDX9799P1_WGS	0	TRUE
SBS28	PGDX9799P1_WGS	11.8833843713734	TRUE
SBS29	PGDX9799P1_WGS	0	TRUE
SBS30	PGDX9799P1_WGS	0	TRUE
SBS31	PGDX9799P1_WGS	93.679950904802	TRUE
SBS32	PGDX9799P1_WGS	81.8171774778286	TRUE
SBS33	PGDX9799P1_WGS	5.18501922540302	TRUE
SBS34	PGDX9799P1_WGS	2.78423843977276	TRUE
SBS35	PGDX9799P1_WGS	1.36307392835428	TRUE
SBS37	PGDX9799P1_WGS	0	TRUE
SBS38	PGDX9799P1_WGS	0	TRUE
SBS39	PGDX9799P1_WGS	121.528368875863	TRUE
SBS41	PGDX9799P1_WGS	0	TRUE
SBS42	PGDX9799P1_WGS	0	TRUE
SBS43	PGDX9799P1_WGS	19.5715772940427	TRUE
SBS44	PGDX9799P1_WGS	0	TRUE
SBS46	PGDX9799P1_WGS	0	TRUE
SBS47	PGDX9799P1_WGS	0	TRUE
SBS48	PGDX9799P1_WGS	0	TRUE
SBS49	PGDX9799P1_WGS	0	TRUE
SBS50	PGDX9799P1_WGS	0	TRUE
SBS51	PGDX9799P1_WGS	0	TRUE
SBS52	PGDX9799P1_WGS	19.307721379479	TRUE
SBS53	PGDX9799P1_WGS	0	TRUE
SBS54	PGDX9799P1_WGS	138.394531694737	TRUE
SBS55	PGDX9799P1_WGS	12.2041149301077	TRUE
SBS57	PGDX9799P1_WGS	0	TRUE
SBS58	PGDX9799P1_WGS	0	TRUE
SBS59	PGDX9799P1_WGS	0	TRUE
SBS60	PGDX9799P1_WGS	13.6897934500286	TRUE
SBS84	PGDX9799P1_WGS	62.2556961812174	TRUE
SBS85	PGDX9799P1_WGS	0	TRUE
SBS1	PGDX9800P1_WGS	316.162325414554	TRUE
SBS2	PGDX9800P1_WGS	0	TRUE
SBS3	PGDX9800P1_WGS	0	TRUE
SBS4	PGDX9800P1_WGS	22.5388357905461	TRUE
SBS5	PGDX9800P1_WGS	0	TRUE
SBS6	PGDX9800P1_WGS	0	TRUE
SBS7a	PGDX9800P1_WGS	24.5280937175606	TRUE
SBS7b	PGDX9800P1_WGS	31.1039106913458	TRUE
SBS7c	PGDX9800P1_WGS	31.6798880497851	TRUE
SBS7d	PGDX9800P1_WGS	0	TRUE
SBS8	PGDX9800P1_WGS	0	TRUE
SBS9	PGDX9800P1_WGS	0	TRUE
SBS10a	PGDX9800P1_WGS	4.29613204218492	TRUE
SBS10b	PGDX9800P1_WGS	3.16329353610663	TRUE
SBS11	PGDX9800P1_WGS	0	TRUE
SBS12	PGDX9800P1_WGS	111.220197424296	TRUE
SBS13	PGDX9800P1_WGS	0	TRUE
SBS14	PGDX9800P1_WGS	0	TRUE
SBS15	PGDX9800P1_WGS	0	TRUE
SBS16	PGDX9800P1_WGS	0	TRUE
SBS17a	PGDX9800P1_WGS	0	TRUE
SBS17b	PGDX9800P1_WGS	0	TRUE
SBS18	PGDX9800P1_WGS	7.43145090891251	TRUE
SBS19	PGDX9800P1_WGS	198.531183261944	TRUE
SBS20	PGDX9800P1_WGS	0	TRUE
SBS21	PGDX9800P1_WGS	135.80415756373	TRUE
SBS22	PGDX9800P1_WGS	51.5070374098615	TRUE
SBS23	PGDX9800P1_WGS	0	TRUE
SBS24	PGDX9800P1_WGS	90.6359860746294	TRUE
SBS25	PGDX9800P1_WGS	0	TRUE
SBS26	PGDX9800P1_WGS	37.3341994104152	TRUE
SBS27	PGDX9800P1_WGS	0	TRUE
SBS28	PGDX9800P1_WGS	0	TRUE
SBS29	PGDX9800P1_WGS	0	TRUE
SBS30	PGDX9800P1_WGS	0	TRUE
SBS31	PGDX9800P1_WGS	0	TRUE
SBS32	PGDX9800P1_WGS	6.32021774527917	TRUE
SBS33	PGDX9800P1_WGS	0	TRUE
SBS34	PGDX9800P1_WGS	0	TRUE
SBS35	PGDX9800P1_WGS	0	TRUE
SBS37	PGDX9800P1_WGS	94.7741167973178	TRUE
SBS38	PGDX9800P1_WGS	0	TRUE
SBS39	PGDX9800P1_WGS	328.207856692365	TRUE
SBS41	PGDX9800P1_WGS	0	TRUE
SBS42	PGDX9800P1_WGS	55.4787375139874	TRUE
SBS43	PGDX9800P1_WGS	56.1809984967052	TRUE
SBS44	PGDX9800P1_WGS	0	TRUE
SBS46	PGDX9800P1_WGS	174.756335419813	TRUE
SBS47	PGDX9800P1_WGS	0	TRUE
SBS48	PGDX9800P1_WGS	5.10149817731097	TRUE
SBS49	PGDX9800P1_WGS	9.60602827057508	TRUE
SBS50	PGDX9800P1_WGS	0	TRUE
SBS51	PGDX9800P1_WGS	0	TRUE
SBS52	PGDX9800P1_WGS	23.4596939710387	TRUE
SBS53	PGDX9800P1_WGS	25.764019979007	TRUE
SBS54	PGDX9800P1_WGS	486.503875407201	TRUE
SBS55	PGDX9800P1_WGS	0	TRUE
SBS57	PGDX9800P1_WGS	41.4623624382201	TRUE
SBS58	PGDX9800P1_WGS	0	TRUE
SBS59	PGDX9800P1_WGS	1.11907926344406	TRUE
SBS60	PGDX9800P1_WGS	0	TRUE
SBS84	PGDX9800P1_WGS	193.424040480427	TRUE
SBS85	PGDX9800P1_WGS	0	TRUE
SBS1	PGDX9801P1_WGS	530.652011702699	TRUE
SBS2	PGDX9801P1_WGS	0	TRUE
SBS3	PGDX9801P1_WGS	110.321886447063	TRUE
SBS4	PGDX9801P1_WGS	0	TRUE
SBS5	PGDX9801P1_WGS	0	TRUE
SBS6	PGDX9801P1_WGS	0	TRUE
SBS7a	PGDX9801P1_WGS	16.7780844990043	TRUE
SBS7b	PGDX9801P1_WGS	0	TRUE
SBS7c	PGDX9801P1_WGS	0	TRUE
SBS7d	PGDX9801P1_WGS	35.1006335666998	TRUE
SBS8	PGDX9801P1_WGS	66.1194378778898	TRUE
SBS9	PGDX9801P1_WGS	0	TRUE
SBS10a	PGDX9801P1_WGS	0	TRUE
SBS10b	PGDX9801P1_WGS	0	TRUE
SBS11	PGDX9801P1_WGS	0	TRUE
SBS12	PGDX9801P1_WGS	116.92071534556	TRUE
SBS13	PGDX9801P1_WGS	0	TRUE
SBS14	PGDX9801P1_WGS	7.40555372409446	TRUE
SBS15	PGDX9801P1_WGS	0	TRUE
SBS16	PGDX9801P1_WGS	0	TRUE
SBS17a	PGDX9801P1_WGS	20.4986665519063	TRUE
SBS17b	PGDX9801P1_WGS	0	TRUE
SBS18	PGDX9801P1_WGS	0	TRUE
SBS19	PGDX9801P1_WGS	183.11038793431	TRUE
SBS20	PGDX9801P1_WGS	105.723590761345	TRUE
SBS21	PGDX9801P1_WGS	136.539070944561	TRUE
SBS22	PGDX9801P1_WGS	29.140781030058	TRUE
SBS23	PGDX9801P1_WGS	185.728871104815	TRUE
SBS24	PGDX9801P1_WGS	52.1855717091301	TRUE
SBS25	PGDX9801P1_WGS	84.9117711180078	TRUE
SBS26	PGDX9801P1_WGS	0	TRUE
SBS27	PGDX9801P1_WGS	0	TRUE
SBS28	PGDX9801P1_WGS	8.65799952284504	TRUE
SBS29	PGDX9801P1_WGS	0	TRUE
SBS30	PGDX9801P1_WGS	123.61589742847	TRUE
SBS31	PGDX9801P1_WGS	0	TRUE
SBS32	PGDX9801P1_WGS	94.0193939897431	TRUE
SBS33	PGDX9801P1_WGS	64.4226752340327	TRUE
SBS34	PGDX9801P1_WGS	0	TRUE
SBS35	PGDX9801P1_WGS	97.5377308977011	TRUE
SBS37	PGDX9801P1_WGS	175.487708399788	TRUE
SBS38	PGDX9801P1_WGS	0	TRUE
SBS39	PGDX9801P1_WGS	739.86583366098	TRUE
SBS41	PGDX9801P1_WGS	0	TRUE
SBS42	PGDX9801P1_WGS	22.7710123324435	TRUE
SBS43	PGDX9801P1_WGS	49.8498183062245	TRUE
SBS44	PGDX9801P1_WGS	0	TRUE
SBS46	PGDX9801P1_WGS	321.653064567915	TRUE
SBS47	PGDX9801P1_WGS	0	TRUE
SBS48	PGDX9801P1_WGS	9.44877219093769	TRUE
SBS49	PGDX9801P1_WGS	0.0626279872724155	TRUE
SBS50	PGDX9801P1_WGS	14.1979789561034	TRUE
SBS51	PGDX9801P1_WGS	0	TRUE
SBS52	PGDX9801P1_WGS	0	TRUE
SBS53	PGDX9801P1_WGS	40.4572671538842	TRUE
SBS54	PGDX9801P1_WGS	825.927469581071	TRUE
SBS55	PGDX9801P1_WGS	0	TRUE
SBS57	PGDX9801P1_WGS	0	TRUE
SBS58	PGDX9801P1_WGS	0	TRUE
SBS59	PGDX9801P1_WGS	15.4720733258004	TRUE
SBS60	PGDX9801P1_WGS	0	TRUE
SBS84	PGDX9801P1_WGS	1.63019534057583	TRUE
SBS85	PGDX9801P1_WGS	0	TRUE
SBS1	PGDX9802P1_WGS	0	TRUE
SBS2	PGDX9802P1_WGS	0	TRUE
SBS3	PGDX9802P1_WGS	0	TRUE
SBS4	PGDX9802P1_WGS	0	TRUE
SBS5	PGDX9802P1_WGS	0	TRUE
SBS6	PGDX9802P1_WGS	0	TRUE
SBS7a	PGDX9802P1_WGS	0	TRUE
SBS7b	PGDX9802P1_WGS	0	TRUE
SBS7c	PGDX9802P1_WGS	0	TRUE
SBS7d	PGDX9802P1_WGS	0	TRUE
SBS8	PGDX9802P1_WGS	0	TRUE
SBS9	PGDX9802P1_WGS	0	TRUE
SBS10a	PGDX9802P1_WGS	0	TRUE
SBS10b	PGDX9802P1_WGS	0	TRUE
SBS11	PGDX9802P1_WGS	0	TRUE
SBS12	PGDX9802P1_WGS	0	TRUE
SBS13	PGDX9802P1_WGS	0	TRUE
SBS14	PGDX9802P1_WGS	0	TRUE
SBS15	PGDX9802P1_WGS	0	TRUE
SBS16	PGDX9802P1_WGS	0	TRUE
SBS17a	PGDX9802P1_WGS	0	TRUE
SBS17b	PGDX9802P1_WGS	0	TRUE
SBS18	PGDX9802P1_WGS	0	TRUE
SBS19	PGDX9802P1_WGS	0	TRUE
SBS20	PGDX9802P1_WGS	0	TRUE
SBS21	PGDX9802P1_WGS	0	TRUE
SBS22	PGDX9802P1_WGS	13.5906939163263	TRUE
SBS23	PGDX9802P1_WGS	0	TRUE
SBS24	PGDX9802P1_WGS	0	TRUE
SBS25	PGDX9802P1_WGS	0	TRUE
SBS26	PGDX9802P1_WGS	0	TRUE
SBS27	PGDX9802P1_WGS	6.59827866573824	TRUE
SBS28	PGDX9802P1_WGS	0	TRUE
SBS29	PGDX9802P1_WGS	0	TRUE
SBS30	PGDX9802P1_WGS	0	TRUE
SBS31	PGDX9802P1_WGS	0	TRUE
SBS32	PGDX9802P1_WGS	0	TRUE
SBS33	PGDX9802P1_WGS	0	TRUE
SBS34	PGDX9802P1_WGS	13.2080098612142	TRUE
SBS35	PGDX9802P1_WGS	0	TRUE
SBS37	PGDX9802P1_WGS	0	TRUE
SBS38	PGDX9802P1_WGS	0	TRUE
SBS39	PGDX9802P1_WGS	0	TRUE
SBS41	PGDX9802P1_WGS	9.37603542464714	TRUE
SBS42	PGDX9802P1_WGS	0	TRUE
SBS43	PGDX9802P1_WGS	0	TRUE
SBS44	PGDX9802P1_WGS	0	TRUE
SBS46	PGDX9802P1_WGS	0	TRUE
SBS47	PGDX9802P1_WGS	8.3550474807043	TRUE
SBS48	PGDX9802P1_WGS	0	TRUE
SBS49	PGDX9802P1_WGS	0	TRUE
SBS50	PGDX9802P1_WGS	0	TRUE
SBS51	PGDX9802P1_WGS	0	TRUE
SBS52	PGDX9802P1_WGS	0	TRUE
SBS53	PGDX9802P1_WGS	0	TRUE
SBS54	PGDX9802P1_WGS	0	TRUE
SBS55	PGDX9802P1_WGS	0	TRUE
SBS57	PGDX9802P1_WGS	0	TRUE
SBS58	PGDX9802P1_WGS	0	TRUE
SBS59	PGDX9802P1_WGS	0	TRUE
SBS60	PGDX9802P1_WGS	0	TRUE
SBS84	PGDX9802P1_WGS	0	TRUE
SBS85	PGDX9802P1_WGS	0	TRUE
SBS1	PGDX9803P1_WGS	126.051271551743	TRUE
SBS2	PGDX9803P1_WGS	0	TRUE
SBS3	PGDX9803P1_WGS	0	TRUE
SBS4	PGDX9803P1_WGS	0	TRUE
SBS5	PGDX9803P1_WGS	0	TRUE
SBS6	PGDX9803P1_WGS	0	TRUE
SBS7a	PGDX9803P1_WGS	32.2004363929845	TRUE
SBS7b	PGDX9803P1_WGS	0	TRUE
SBS7c	PGDX9803P1_WGS	0	TRUE
SBS7d	PGDX9803P1_WGS	18.7463200435752	TRUE
SBS8	PGDX9803P1_WGS	17.1584335702501	TRUE
SBS9	PGDX9803P1_WGS	0	TRUE
SBS10a	PGDX9803P1_WGS	0	TRUE
SBS10b	PGDX9803P1_WGS	12.2647914628121	TRUE
SBS11	PGDX9803P1_WGS	13.794705355677	TRUE
SBS12	PGDX9803P1_WGS	0	TRUE
SBS13	PGDX9803P1_WGS	0	TRUE
SBS14	PGDX9803P1_WGS	0	TRUE
SBS15	PGDX9803P1_WGS	0	TRUE
SBS16	PGDX9803P1_WGS	0	TRUE
SBS17a	PGDX9803P1_WGS	0	TRUE
SBS17b	PGDX9803P1_WGS	0	TRUE
SBS18	PGDX9803P1_WGS	0	TRUE
SBS19	PGDX9803P1_WGS	52.1286198985067	TRUE
SBS20	PGDX9803P1_WGS	0	TRUE
SBS21	PGDX9803P1_WGS	79.9983497495124	TRUE
SBS22	PGDX9803P1_WGS	16.6179743988531	TRUE
SBS23	PGDX9803P1_WGS	0	TRUE
SBS24	PGDX9803P1_WGS	0	TRUE
SBS25	PGDX9803P1_WGS	0	TRUE
SBS26	PGDX9803P1_WGS	0	TRUE
SBS27	PGDX9803P1_WGS	0	TRUE
SBS28	PGDX9803P1_WGS	0	TRUE
SBS29	PGDX9803P1_WGS	0	TRUE
SBS30	PGDX9803P1_WGS	0	TRUE
SBS31	PGDX9803P1_WGS	9.0988895266229	TRUE
SBS32	PGDX9803P1_WGS	34.3833589966022	TRUE
SBS33	PGDX9803P1_WGS	0	TRUE
SBS34	PGDX9803P1_WGS	0	TRUE
SBS35	PGDX9803P1_WGS	0	TRUE
SBS37	PGDX9803P1_WGS	0	TRUE
SBS38	PGDX9803P1_WGS	0	TRUE
SBS39	PGDX9803P1_WGS	127.622827491248	TRUE
SBS41	PGDX9803P1_WGS	0	TRUE
SBS42	PGDX9803P1_WGS	0	TRUE
SBS43	PGDX9803P1_WGS	7.23128483597255	TRUE
SBS44	PGDX9803P1_WGS	0	TRUE
SBS46	PGDX9803P1_WGS	0	TRUE
SBS47	PGDX9803P1_WGS	0	TRUE
SBS48	PGDX9803P1_WGS	5.76710305474012	TRUE
SBS49	PGDX9803P1_WGS	0	TRUE
SBS50	PGDX9803P1_WGS	0	TRUE
SBS51	PGDX9803P1_WGS	0	TRUE
SBS52	PGDX9803P1_WGS	0	TRUE
SBS53	PGDX9803P1_WGS	42.570735154539	TRUE
SBS54	PGDX9803P1_WGS	256.676451793296	TRUE
SBS55	PGDX9803P1_WGS	0	TRUE
SBS57	PGDX9803P1_WGS	44.7428209682249	TRUE
SBS58	PGDX9803P1_WGS	0	TRUE
SBS59	PGDX9803P1_WGS	16.3466674984015	TRUE
SBS60	PGDX9803P1_WGS	37.003704171884	TRUE
SBS84	PGDX9803P1_WGS	29.477595745733	TRUE
SBS85	PGDX9803P1_WGS	30.9154505447242	TRUE
SBS1	PGDX9804P1_WGS	428.746265471913	TRUE
SBS2	PGDX9804P1_WGS	19.5989692769709	TRUE
SBS3	PGDX9804P1_WGS	0	TRUE
SBS4	PGDX9804P1_WGS	0	TRUE
SBS5	PGDX9804P1_WGS	37.3540430787712	TRUE
SBS6	PGDX9804P1_WGS	0	TRUE
SBS7a	PGDX9804P1_WGS	0	TRUE
SBS7b	PGDX9804P1_WGS	95.3747216073147	TRUE
SBS7c	PGDX9804P1_WGS	0	TRUE
SBS7d	PGDX9804P1_WGS	2.32159168641319	TRUE
SBS8	PGDX9804P1_WGS	0	TRUE
SBS9	PGDX9804P1_WGS	48.0503172152518	TRUE
SBS10a	PGDX9804P1_WGS	0	TRUE
SBS10b	PGDX9804P1_WGS	99.2136029836677	TRUE
SBS11	PGDX9804P1_WGS	92.6026741157911	TRUE
SBS12	PGDX9804P1_WGS	142.022238422318	TRUE
SBS13	PGDX9804P1_WGS	10.9595102274719	TRUE
SBS14	PGDX9804P1_WGS	0	TRUE
SBS15	PGDX9804P1_WGS	0	TRUE
SBS16	PGDX9804P1_WGS	96.363494328746	TRUE
SBS17a	PGDX9804P1_WGS	32.267409738217	TRUE
SBS17b	PGDX9804P1_WGS	0	TRUE
SBS18	PGDX9804P1_WGS	0	TRUE
SBS19	PGDX9804P1_WGS	118.872384837665	TRUE
SBS20	PGDX9804P1_WGS	7.44733670823685	TRUE
SBS21	PGDX9804P1_WGS	28.8842088040728	TRUE
SBS22	PGDX9804P1_WGS	45.3341456182414	TRUE
SBS23	PGDX9804P1_WGS	0	TRUE
SBS24	PGDX9804P1_WGS	29.3898989414217	TRUE
SBS25	PGDX9804P1_WGS	101.993953494342	TRUE
SBS26	PGDX9804P1_WGS	159.538052962199	TRUE
SBS27	PGDX9804P1_WGS	0	TRUE
SBS28	PGDX9804P1_WGS	0	TRUE
SBS29	PGDX9804P1_WGS	80.9650602913371	TRUE
SBS30	PGDX9804P1_WGS	0	TRUE
SBS31	PGDX9804P1_WGS	0	TRUE
SBS32	PGDX9804P1_WGS	61.8563938970911	TRUE
SBS33	PGDX9804P1_WGS	0	TRUE
SBS34	PGDX9804P1_WGS	0	TRUE
SBS35	PGDX9804P1_WGS	4.57803575720941	TRUE
SBS37	PGDX9804P1_WGS	0	TRUE
SBS38	PGDX9804P1_WGS	0	TRUE
SBS39	PGDX9804P1_WGS	578.184300961327	TRUE
SBS41	PGDX9804P1_WGS	0	TRUE
SBS42	PGDX9804P1_WGS	29.3054201486791	TRUE
SBS43	PGDX9804P1_WGS	76.8877168091265	TRUE
SBS44	PGDX9804P1_WGS	0	TRUE
SBS46	PGDX9804P1_WGS	280.765999049917	TRUE
SBS47	PGDX9804P1_WGS	0	TRUE
SBS48	PGDX9804P1_WGS	7.58133331160147	TRUE
SBS49	PGDX9804P1_WGS	1.64966340702001	TRUE
SBS50	PGDX9804P1_WGS	8.98522937555329	TRUE
SBS51	PGDX9804P1_WGS	0	TRUE
SBS52	PGDX9804P1_WGS	10.4387552986086	TRUE
SBS53	PGDX9804P1_WGS	0	TRUE
SBS54	PGDX9804P1_WGS	436.244887837079	TRUE
SBS55	PGDX9804P1_WGS	0	TRUE
SBS57	PGDX9804P1_WGS	0	TRUE
SBS58	PGDX9804P1_WGS	0	TRUE
SBS59	PGDX9804P1_WGS	0	TRUE
SBS60	PGDX9804P1_WGS	0	TRUE
SBS84	PGDX9804P1_WGS	125.473384073866	TRUE
SBS85	PGDX9804P1_WGS	41.8603149750525	TRUE
SBS1	PGDX9805P1_WGS	0	TRUE
SBS2	PGDX9805P1_WGS	0	TRUE
SBS3	PGDX9805P1_WGS	0	TRUE
SBS4	PGDX9805P1_WGS	1.46465213426062	TRUE
SBS5	PGDX9805P1_WGS	0	TRUE
SBS6	PGDX9805P1_WGS	0	TRUE
SBS7a	PGDX9805P1_WGS	0	TRUE
SBS7b	PGDX9805P1_WGS	0	TRUE
SBS7c	PGDX9805P1_WGS	20.8991696140262	TRUE
SBS7d	PGDX9805P1_WGS	0	TRUE
SBS8	PGDX9805P1_WGS	0	TRUE
SBS9	PGDX9805P1_WGS	0	TRUE
SBS10a	PGDX9805P1_WGS	0	TRUE
SBS10b	PGDX9805P1_WGS	0	TRUE
SBS11	PGDX9805P1_WGS	0	TRUE
SBS12	PGDX9805P1_WGS	0	TRUE
SBS13	PGDX9805P1_WGS	1.8155308160385	TRUE
SBS14	PGDX9805P1_WGS	0	TRUE
SBS15	PGDX9805P1_WGS	0	TRUE
SBS16	PGDX9805P1_WGS	0	TRUE
SBS17a	PGDX9805P1_WGS	0	TRUE
SBS17b	PGDX9805P1_WGS	1.88581874632932	TRUE
SBS18	PGDX9805P1_WGS	0	TRUE
SBS19	PGDX9805P1_WGS	0	TRUE
SBS20	PGDX9805P1_WGS	0	TRUE
SBS21	PGDX9805P1_WGS	1.82341035274352	TRUE
SBS22	PGDX9805P1_WGS	29.1729774169242	TRUE
SBS23	PGDX9805P1_WGS	0	TRUE
SBS24	PGDX9805P1_WGS	0	TRUE
SBS25	PGDX9805P1_WGS	8.22711698777667	TRUE
SBS26	PGDX9805P1_WGS	0	TRUE
SBS27	PGDX9805P1_WGS	0	TRUE
SBS28	PGDX9805P1_WGS	0	TRUE
SBS29	PGDX9805P1_WGS	7.79389925523767	TRUE
SBS30	PGDX9805P1_WGS	0	TRUE
SBS31	PGDX9805P1_WGS	0	TRUE
SBS32	PGDX9805P1_WGS	0	TRUE
SBS33	PGDX9805P1_WGS	5.58397551949387	TRUE
SBS34	PGDX9805P1_WGS	0	TRUE
SBS35	PGDX9805P1_WGS	0	TRUE
SBS37	PGDX9805P1_WGS	0	TRUE
SBS38	PGDX9805P1_WGS	0	TRUE
SBS39	PGDX9805P1_WGS	35.7964537899137	TRUE
SBS41	PGDX9805P1_WGS	0	TRUE
SBS42	PGDX9805P1_WGS	0	TRUE
SBS43	PGDX9805P1_WGS	18.8677440653496	TRUE
SBS44	PGDX9805P1_WGS	0	TRUE
SBS46	PGDX9805P1_WGS	0	TRUE
SBS47	PGDX9805P1_WGS	0.14609117228185	TRUE
SBS48	PGDX9805P1_WGS	0	TRUE
SBS49	PGDX9805P1_WGS	0	TRUE
SBS50	PGDX9805P1_WGS	0	TRUE
SBS51	PGDX9805P1_WGS	0	TRUE
SBS52	PGDX9805P1_WGS	0	TRUE
SBS53	PGDX9805P1_WGS	0	TRUE
SBS54	PGDX9805P1_WGS	0	TRUE
SBS55	PGDX9805P1_WGS	0	TRUE
SBS57	PGDX9805P1_WGS	25.3611698733255	TRUE
SBS58	PGDX9805P1_WGS	0	TRUE
SBS59	PGDX9805P1_WGS	17.3385648655102	TRUE
SBS60	PGDX9805P1_WGS	0	TRUE
SBS84	PGDX9805P1_WGS	0	TRUE
SBS85	PGDX9805P1_WGS	0	TRUE
SBS1	PGDX9806P1_WGS	653.894642712473	TRUE
SBS2	PGDX9806P1_WGS	0	TRUE
SBS3	PGDX9806P1_WGS	0	TRUE
SBS4	PGDX9806P1_WGS	0	TRUE
SBS5	PGDX9806P1_WGS	31.8179049227814	TRUE
SBS6	PGDX9806P1_WGS	0	TRUE
SBS7a	PGDX9806P1_WGS	31.3476718218538	TRUE
SBS7b	PGDX9806P1_WGS	0	TRUE
SBS7c	PGDX9806P1_WGS	0.821440630227042	TRUE
SBS7d	PGDX9806P1_WGS	0	TRUE
SBS8	PGDX9806P1_WGS	164.250693060703	TRUE
SBS9	PGDX9806P1_WGS	0	TRUE
SBS10a	PGDX9806P1_WGS	0	TRUE
SBS10b	PGDX9806P1_WGS	0	TRUE
SBS11	PGDX9806P1_WGS	0	TRUE
SBS12	PGDX9806P1_WGS	441.552156529604	TRUE
SBS13	PGDX9806P1_WGS	0	TRUE
SBS14	PGDX9806P1_WGS	0	TRUE
SBS15	PGDX9806P1_WGS	0	TRUE
SBS16	PGDX9806P1_WGS	115.093358665549	TRUE
SBS17a	PGDX9806P1_WGS	0	TRUE
SBS17b	PGDX9806P1_WGS	0.345126883897993	TRUE
SBS18	PGDX9806P1_WGS	0	TRUE
SBS19	PGDX9806P1_WGS	130.986931204103	TRUE
SBS20	PGDX9806P1_WGS	20.762963596549	TRUE
SBS21	PGDX9806P1_WGS	57.7343314394614	TRUE
SBS22	PGDX9806P1_WGS	28.0515559223949	TRUE
SBS23	PGDX9806P1_WGS	0	TRUE
SBS24	PGDX9806P1_WGS	26.7430384483365	TRUE
SBS25	PGDX9806P1_WGS	0	TRUE
SBS26	PGDX9806P1_WGS	0	TRUE
SBS27	PGDX9806P1_WGS	0	TRUE
SBS28	PGDX9806P1_WGS	0	TRUE
SBS29	PGDX9806P1_WGS	0	TRUE
SBS30	PGDX9806P1_WGS	275.541024020997	TRUE
SBS31	PGDX9806P1_WGS	0	TRUE
SBS32	PGDX9806P1_WGS	292.599835009506	TRUE
SBS33	PGDX9806P1_WGS	13.5124558004057	TRUE
SBS34	PGDX9806P1_WGS	0	TRUE
SBS35	PGDX9806P1_WGS	149.689823309058	TRUE
SBS37	PGDX9806P1_WGS	333.337907943174	TRUE
SBS38	PGDX9806P1_WGS	0	TRUE
SBS39	PGDX9806P1_WGS	572.441223611996	TRUE
SBS41	PGDX9806P1_WGS	0	TRUE
SBS42	PGDX9806P1_WGS	56.6700726907638	TRUE
SBS43	PGDX9806P1_WGS	64.2536256804717	TRUE
SBS44	PGDX9806P1_WGS	0	TRUE
SBS46	PGDX9806P1_WGS	307.473475657859	TRUE
SBS47	PGDX9806P1_WGS	0	TRUE
SBS48	PGDX9806P1_WGS	14.3916982340902	TRUE
SBS49	PGDX9806P1_WGS	0	TRUE
SBS50	PGDX9806P1_WGS	0	TRUE
SBS51	PGDX9806P1_WGS	0	TRUE
SBS52	PGDX9806P1_WGS	0	TRUE
SBS53	PGDX9806P1_WGS	25.8283899644538	TRUE
SBS54	PGDX9806P1_WGS	774.848922038556	TRUE
SBS55	PGDX9806P1_WGS	0	TRUE
SBS57	PGDX9806P1_WGS	0	TRUE
SBS58	PGDX9806P1_WGS	0	TRUE
SBS59	PGDX9806P1_WGS	11.2945395195948	TRUE
SBS60	PGDX9806P1_WGS	0	TRUE
SBS84	PGDX9806P1_WGS	282.904144471321	TRUE
SBS85	PGDX9806P1_WGS	0	TRUE
SBS1	PGDX9807P1_WGS	506.132899267947	TRUE
SBS2	PGDX9807P1_WGS	0	TRUE
SBS3	PGDX9807P1_WGS	0	TRUE
SBS4	PGDX9807P1_WGS	0	TRUE
SBS5	PGDX9807P1_WGS	795.694770248632	TRUE
SBS6	PGDX9807P1_WGS	0	TRUE
SBS7a	PGDX9807P1_WGS	0	TRUE
SBS7b	PGDX9807P1_WGS	0	TRUE
SBS7c	PGDX9807P1_WGS	15.5108566193478	TRUE
SBS7d	PGDX9807P1_WGS	2.18126066475571	TRUE
SBS8	PGDX9807P1_WGS	0	TRUE
SBS9	PGDX9807P1_WGS	0	TRUE
SBS10a	PGDX9807P1_WGS	0	TRUE
SBS10b	PGDX9807P1_WGS	0	TRUE
SBS11	PGDX9807P1_WGS	0	TRUE
SBS12	PGDX9807P1_WGS	53.6026829053125	TRUE
SBS13	PGDX9807P1_WGS	0	TRUE
SBS14	PGDX9807P1_WGS	0	TRUE
SBS15	PGDX9807P1_WGS	0	TRUE
SBS16	PGDX9807P1_WGS	26.5865968810753	TRUE
SBS17a	PGDX9807P1_WGS	0	TRUE
SBS17b	PGDX9807P1_WGS	17.1911574448951	TRUE
SBS18	PGDX9807P1_WGS	0	TRUE
SBS19	PGDX9807P1_WGS	7.14685245219752	TRUE
SBS20	PGDX9807P1_WGS	126.869894042126	TRUE
SBS21	PGDX9807P1_WGS	40.8951487603541	TRUE
SBS22	PGDX9807P1_WGS	20.2042007566085	TRUE
SBS23	PGDX9807P1_WGS	0	TRUE
SBS24	PGDX9807P1_WGS	0	TRUE
SBS25	PGDX9807P1_WGS	0	TRUE
SBS26	PGDX9807P1_WGS	0	TRUE
SBS27	PGDX9807P1_WGS	0	TRUE
SBS28	PGDX9807P1_WGS	0	TRUE
SBS29	PGDX9807P1_WGS	0	TRUE
SBS30	PGDX9807P1_WGS	92.400730643855	TRUE
SBS31	PGDX9807P1_WGS	0	TRUE
SBS32	PGDX9807P1_WGS	42.7302899416155	TRUE
SBS33	PGDX9807P1_WGS	64.6337462024709	TRUE
SBS34	PGDX9807P1_WGS	0	TRUE
SBS35	PGDX9807P1_WGS	0	TRUE
SBS37	PGDX9807P1_WGS	155.340944184109	TRUE
SBS38	PGDX9807P1_WGS	0	TRUE
SBS39	PGDX9807P1_WGS	135.242944147587	TRUE
SBS41	PGDX9807P1_WGS	0	TRUE
SBS42	PGDX9807P1_WGS	165.940126357788	TRUE
SBS43	PGDX9807P1_WGS	84.5528362641469	TRUE
SBS44	PGDX9807P1_WGS	0	TRUE
SBS46	PGDX9807P1_WGS	139.16576034082	TRUE
SBS47	PGDX9807P1_WGS	0	TRUE
SBS48	PGDX9807P1_WGS	0	TRUE
SBS49	PGDX9807P1_WGS	0	TRUE
SBS50	PGDX9807P1_WGS	0	TRUE
SBS51	PGDX9807P1_WGS	0	TRUE
SBS52	PGDX9807P1_WGS	0	TRUE
SBS53	PGDX9807P1_WGS	30.5310421290718	TRUE
SBS54	PGDX9807P1_WGS	321.349835850841	TRUE
SBS55	PGDX9807P1_WGS	0	TRUE
SBS57	PGDX9807P1_WGS	0	TRUE
SBS58	PGDX9807P1_WGS	0	TRUE
SBS59	PGDX9807P1_WGS	6.49996327491017	TRUE
SBS60	PGDX9807P1_WGS	0	TRUE
SBS84	PGDX9807P1_WGS	0	TRUE
SBS85	PGDX9807P1_WGS	0	TRUE
SBS1	PGDX9808P1_WGS	361.628790200739	TRUE
SBS2	PGDX9808P1_WGS	0	TRUE
SBS3	PGDX9808P1_WGS	39.023036893249	TRUE
SBS4	PGDX9808P1_WGS	0	TRUE
SBS5	PGDX9808P1_WGS	172.070931130781	TRUE
SBS6	PGDX9808P1_WGS	0	TRUE
SBS7a	PGDX9808P1_WGS	60.230543893428	TRUE
SBS7b	PGDX9808P1_WGS	0	TRUE
SBS7c	PGDX9808P1_WGS	22.1628127308006	TRUE
SBS7d	PGDX9808P1_WGS	33.8654642182232	TRUE
SBS8	PGDX9808P1_WGS	0	TRUE
SBS9	PGDX9808P1_WGS	0	TRUE
SBS10a	PGDX9808P1_WGS	0	TRUE
SBS10b	PGDX9808P1_WGS	0	TRUE
SBS11	PGDX9808P1_WGS	0	TRUE
SBS12	PGDX9808P1_WGS	6.69111776138089	TRUE
SBS13	PGDX9808P1_WGS	0	TRUE
SBS14	PGDX9808P1_WGS	0	TRUE
SBS15	PGDX9808P1_WGS	0	TRUE
SBS16	PGDX9808P1_WGS	0	TRUE
SBS17a	PGDX9808P1_WGS	0	TRUE
SBS17b	PGDX9808P1_WGS	25.8730342168977	TRUE
SBS18	PGDX9808P1_WGS	0	TRUE
SBS19	PGDX9808P1_WGS	75.1858962246475	TRUE
SBS20	PGDX9808P1_WGS	53.882512268876	TRUE
SBS21	PGDX9808P1_WGS	0	TRUE
SBS22	PGDX9808P1_WGS	58.3939310599159	TRUE
SBS23	PGDX9808P1_WGS	0	TRUE
SBS24	PGDX9808P1_WGS	0	TRUE
SBS25	PGDX9808P1_WGS	106.887192482032	TRUE
SBS26	PGDX9808P1_WGS	0	TRUE
SBS27	PGDX9808P1_WGS	0	TRUE
SBS28	PGDX9808P1_WGS	0	TRUE
SBS29	PGDX9808P1_WGS	0	TRUE
SBS30	PGDX9808P1_WGS	0	TRUE
SBS31	PGDX9808P1_WGS	65.6430549115375	TRUE
SBS32	PGDX9808P1_WGS	126.754143539357	TRUE
SBS33	PGDX9808P1_WGS	61.5325265204688	TRUE
SBS34	PGDX9808P1_WGS	0	TRUE
SBS35	PGDX9808P1_WGS	0	TRUE
SBS37	PGDX9808P1_WGS	399.717731470116	TRUE
SBS38	PGDX9808P1_WGS	36.1835093026869	TRUE
SBS39	PGDX9808P1_WGS	171.012675151451	TRUE
SBS41	PGDX9808P1_WGS	0	TRUE
SBS42	PGDX9808P1_WGS	0	TRUE
SBS43	PGDX9808P1_WGS	22.5201601364748	TRUE
SBS44	PGDX9808P1_WGS	0	TRUE
SBS46	PGDX9808P1_WGS	287.24705087566	TRUE
SBS47	PGDX9808P1_WGS	0	TRUE
SBS48	PGDX9808P1_WGS	0	TRUE
SBS49	PGDX9808P1_WGS	0	TRUE
SBS50	PGDX9808P1_WGS	0	TRUE
SBS51	PGDX9808P1_WGS	0	TRUE
SBS52	PGDX9808P1_WGS	0	TRUE
SBS53	PGDX9808P1_WGS	0	TRUE
SBS54	PGDX9808P1_WGS	196.129480094546	TRUE
SBS55	PGDX9808P1_WGS	0	TRUE
SBS57	PGDX9808P1_WGS	0	TRUE
SBS58	PGDX9808P1_WGS	0	TRUE
SBS59	PGDX9808P1_WGS	19.5313950161628	TRUE
SBS60	PGDX9808P1_WGS	0	TRUE
SBS84	PGDX9808P1_WGS	80.4532552848119	TRUE
SBS85	PGDX9808P1_WGS	0	TRUE
SBS1	PGDX9809P1_WGS	258.715913175672	TRUE
SBS2	PGDX9809P1_WGS	0	TRUE
SBS3	PGDX9809P1_WGS	0	TRUE
SBS4	PGDX9809P1_WGS	0	TRUE
SBS5	PGDX9809P1_WGS	118.392806691482	TRUE
SBS6	PGDX9809P1_WGS	0	TRUE
SBS7a	PGDX9809P1_WGS	68.1160728083064	TRUE
SBS7b	PGDX9809P1_WGS	0.812152164429377	TRUE
SBS7c	PGDX9809P1_WGS	0	TRUE
SBS7d	PGDX9809P1_WGS	0	TRUE
SBS8	PGDX9809P1_WGS	27.206095007815	TRUE
SBS9	PGDX9809P1_WGS	0	TRUE
SBS10a	PGDX9809P1_WGS	0	TRUE
SBS10b	PGDX9809P1_WGS	64.1230228375362	TRUE
SBS11	PGDX9809P1_WGS	0	TRUE
SBS12	PGDX9809P1_WGS	0	TRUE
SBS13	PGDX9809P1_WGS	0	TRUE
SBS14	PGDX9809P1_WGS	0	TRUE
SBS15	PGDX9809P1_WGS	0	TRUE
SBS16	PGDX9809P1_WGS	43.1931695185823	TRUE
SBS17a	PGDX9809P1_WGS	0	TRUE
SBS17b	PGDX9809P1_WGS	15.7218018606944	TRUE
SBS18	PGDX9809P1_WGS	0	TRUE
SBS19	PGDX9809P1_WGS	39.328741265043	TRUE
SBS20	PGDX9809P1_WGS	0	TRUE
SBS21	PGDX9809P1_WGS	51.5035619941112	TRUE
SBS22	PGDX9809P1_WGS	6.48539109724085	TRUE
SBS23	PGDX9809P1_WGS	0	TRUE
SBS24	PGDX9809P1_WGS	30.4206452016585	TRUE
SBS25	PGDX9809P1_WGS	38.3073406681046	TRUE
SBS26	PGDX9809P1_WGS	0	TRUE
SBS27	PGDX9809P1_WGS	0.78700629278322	TRUE
SBS28	PGDX9809P1_WGS	0	TRUE
SBS29	PGDX9809P1_WGS	0	TRUE
SBS30	PGDX9809P1_WGS	0	TRUE
SBS31	PGDX9809P1_WGS	26.6654096109873	TRUE
SBS32	PGDX9809P1_WGS	0	TRUE
SBS33	PGDX9809P1_WGS	10.1523616337628	TRUE
SBS34	PGDX9809P1_WGS	0	TRUE
SBS35	PGDX9809P1_WGS	0	TRUE
SBS37	PGDX9809P1_WGS	271.717192570852	TRUE
SBS38	PGDX9809P1_WGS	0	TRUE
SBS39	PGDX9809P1_WGS	180.480240719665	TRUE
SBS41	PGDX9809P1_WGS	0	TRUE
SBS42	PGDX9809P1_WGS	187.664784731169	TRUE
SBS43	PGDX9809P1_WGS	46.6110396636555	TRUE
SBS44	PGDX9809P1_WGS	0	TRUE
SBS46	PGDX9809P1_WGS	244.646377032219	TRUE
SBS47	PGDX9809P1_WGS	0	TRUE
SBS48	PGDX9809P1_WGS	6.76438931900055	TRUE
SBS49	PGDX9809P1_WGS	0	TRUE
SBS50	PGDX9809P1_WGS	0	TRUE
SBS51	PGDX9809P1_WGS	0	TRUE
SBS52	PGDX9809P1_WGS	0	TRUE
SBS53	PGDX9809P1_WGS	50.2719239751795	TRUE
SBS54	PGDX9809P1_WGS	449.489385149353	TRUE
SBS55	PGDX9809P1_WGS	0	TRUE
SBS57	PGDX9809P1_WGS	0	TRUE
SBS58	PGDX9809P1_WGS	0	TRUE
SBS59	PGDX9809P1_WGS	0.258217662909412	TRUE
SBS60	PGDX9809P1_WGS	0	TRUE
SBS84	PGDX9809P1_WGS	0	TRUE
SBS85	PGDX9809P1_WGS	0	TRUE
SBS1	VCPS0082P_WGS	0	FALSE
SBS2	VCPS0082P_WGS	0	FALSE
SBS3	VCPS0082P_WGS	0	FALSE
SBS4	VCPS0082P_WGS	0	FALSE
SBS5	VCPS0082P_WGS	0	FALSE
SBS6	VCPS0082P_WGS	0	FALSE
SBS7a	VCPS0082P_WGS	0	FALSE
SBS7b	VCPS0082P_WGS	0	FALSE
SBS7c	VCPS0082P_WGS	0	FALSE
SBS7d	VCPS0082P_WGS	0	FALSE
SBS8	VCPS0082P_WGS	0	FALSE
SBS9	VCPS0082P_WGS	0	FALSE
SBS10a	VCPS0082P_WGS	0	FALSE
SBS10b	VCPS0082P_WGS	0	FALSE
SBS11	VCPS0082P_WGS	0	FALSE
SBS12	VCPS0082P_WGS	0	FALSE
SBS13	VCPS0082P_WGS	0	FALSE
SBS14	VCPS0082P_WGS	2.66954400674299	FALSE
SBS15	VCPS0082P_WGS	0	FALSE
SBS16	VCPS0082P_WGS	0	FALSE
SBS17a	VCPS0082P_WGS	0	FALSE
SBS17b	VCPS0082P_WGS	0	FALSE
SBS18	VCPS0082P_WGS	0	FALSE
SBS19	VCPS0082P_WGS	0	FALSE
SBS20	VCPS0082P_WGS	6.29878363208862	FALSE
SBS21	VCPS0082P_WGS	0	FALSE
SBS22	VCPS0082P_WGS	0	FALSE
SBS23	VCPS0082P_WGS	0	FALSE
SBS24	VCPS0082P_WGS	0	FALSE
SBS25	VCPS0082P_WGS	0	FALSE
SBS26	VCPS0082P_WGS	0	FALSE
SBS27	VCPS0082P_WGS	0	FALSE
SBS28	VCPS0082P_WGS	0	FALSE
SBS29	VCPS0082P_WGS	0	FALSE
SBS30	VCPS0082P_WGS	0	FALSE
SBS31	VCPS0082P_WGS	0	FALSE
SBS32	VCPS0082P_WGS	0	FALSE
SBS33	VCPS0082P_WGS	0	FALSE
SBS34	VCPS0082P_WGS	0	FALSE
SBS35	VCPS0082P_WGS	0	FALSE
SBS37	VCPS0082P_WGS	0	FALSE
SBS38	VCPS0082P_WGS	0	FALSE
SBS39	VCPS0082P_WGS	0	FALSE
SBS41	VCPS0082P_WGS	0	FALSE
SBS42	VCPS0082P_WGS	0	FALSE
SBS43	VCPS0082P_WGS	0	FALSE
SBS44	VCPS0082P_WGS	0	FALSE
SBS46	VCPS0082P_WGS	0	FALSE
SBS47	VCPS0082P_WGS	0	FALSE
SBS48	VCPS0082P_WGS	0	FALSE
SBS49	VCPS0082P_WGS	0	FALSE
SBS50	VCPS0082P_WGS	0	FALSE
SBS51	VCPS0082P_WGS	0	FALSE
SBS52	VCPS0082P_WGS	0	FALSE
SBS53	VCPS0082P_WGS	0	FALSE
SBS54	VCPS0082P_WGS	0	FALSE
SBS55	VCPS0082P_WGS	2.08741928118918	FALSE
SBS57	VCPS0082P_WGS	0	FALSE
SBS58	VCPS0082P_WGS	0	FALSE
SBS59	VCPS0082P_WGS	0	FALSE
SBS60	VCPS0082P_WGS	0.508025022597822	FALSE
SBS84	VCPS0082P_WGS	0	FALSE
SBS85	VCPS0082P_WGS	0	FALSE
SBS1	VCPS0083P_WGS	0	FALSE
SBS2	VCPS0083P_WGS	4.77021558209346	FALSE
SBS3	VCPS0083P_WGS	0	FALSE
SBS4	VCPS0083P_WGS	0	FALSE
SBS5	VCPS0083P_WGS	0	FALSE
SBS6	VCPS0083P_WGS	56.1716331973739	FALSE
SBS7a	VCPS0083P_WGS	0	FALSE
SBS7b	VCPS0083P_WGS	1.21802453810587	FALSE
SBS7c	VCPS0083P_WGS	0	FALSE
SBS7d	VCPS0083P_WGS	4.40621536131371	FALSE
SBS8	VCPS0083P_WGS	0	FALSE
SBS9	VCPS0083P_WGS	0	FALSE
SBS10a	VCPS0083P_WGS	0	FALSE
SBS10b	VCPS0083P_WGS	8.30592033698138	FALSE
SBS11	VCPS0083P_WGS	0	FALSE
SBS12	VCPS0083P_WGS	0	FALSE
SBS13	VCPS0083P_WGS	0	FALSE
SBS14	VCPS0083P_WGS	0	FALSE
SBS15	VCPS0083P_WGS	0	FALSE
SBS16	VCPS0083P_WGS	0	FALSE
SBS17a	VCPS0083P_WGS	0	FALSE
SBS17b	VCPS0083P_WGS	7.12471408688355	FALSE
SBS18	VCPS0083P_WGS	0	FALSE
SBS19	VCPS0083P_WGS	35.0095595768615	FALSE
SBS20	VCPS0083P_WGS	0	FALSE
SBS21	VCPS0083P_WGS	0	FALSE
SBS22	VCPS0083P_WGS	31.5556893337994	FALSE
SBS23	VCPS0083P_WGS	0	FALSE
SBS24	VCPS0083P_WGS	0	FALSE
SBS25	VCPS0083P_WGS	0	FALSE
SBS26	VCPS0083P_WGS	0	FALSE
SBS27	VCPS0083P_WGS	0	FALSE
SBS28	VCPS0083P_WGS	0	FALSE
SBS29	VCPS0083P_WGS	0	FALSE
SBS30	VCPS0083P_WGS	0	FALSE
SBS31	VCPS0083P_WGS	0	FALSE
SBS32	VCPS0083P_WGS	0	FALSE
SBS33	VCPS0083P_WGS	0	FALSE
SBS34	VCPS0083P_WGS	0	FALSE
SBS35	VCPS0083P_WGS	0	FALSE
SBS37	VCPS0083P_WGS	0	FALSE
SBS38	VCPS0083P_WGS	0	FALSE
SBS39	VCPS0083P_WGS	86.2491348962452	FALSE
SBS41	VCPS0083P_WGS	0	FALSE
SBS42	VCPS0083P_WGS	0	FALSE
SBS43	VCPS0083P_WGS	0	FALSE
SBS44	VCPS0083P_WGS	0	FALSE
SBS46	VCPS0083P_WGS	0	FALSE
SBS47	VCPS0083P_WGS	0	FALSE
SBS48	VCPS0083P_WGS	3.64559110927606	FALSE
SBS49	VCPS0083P_WGS	1.99726640463024	FALSE
SBS50	VCPS0083P_WGS	0	FALSE
SBS51	VCPS0083P_WGS	6.05544581775262	FALSE
SBS52	VCPS0083P_WGS	14.589771883324	FALSE
SBS53	VCPS0083P_WGS	10.7503434228907	FALSE
SBS54	VCPS0083P_WGS	155.149250885215	FALSE
SBS55	VCPS0083P_WGS	19.5195886694943	FALSE
SBS57	VCPS0083P_WGS	0	FALSE
SBS58	VCPS0083P_WGS	0	FALSE
SBS59	VCPS0083P_WGS	0	FALSE
SBS60	VCPS0083P_WGS	0	FALSE
SBS84	VCPS0083P_WGS	8.887508675692	FALSE
SBS85	VCPS0083P_WGS	0	FALSE
SBS1	VCPS0084P_WGS	0	FALSE
SBS2	VCPS0084P_WGS	0	FALSE
SBS3	VCPS0084P_WGS	0	FALSE
SBS4	VCPS0084P_WGS	0	FALSE
SBS5	VCPS0084P_WGS	0	FALSE
SBS6	VCPS0084P_WGS	0	FALSE
SBS7a	VCPS0084P_WGS	0	FALSE
SBS7b	VCPS0084P_WGS	0	FALSE
SBS7c	VCPS0084P_WGS	0	FALSE
SBS7d	VCPS0084P_WGS	0	FALSE
SBS8	VCPS0084P_WGS	0	FALSE
SBS9	VCPS0084P_WGS	0	FALSE
SBS10a	VCPS0084P_WGS	0	FALSE
SBS10b	VCPS0084P_WGS	0	FALSE
SBS11	VCPS0084P_WGS	0	FALSE
SBS12	VCPS0084P_WGS	0	FALSE
SBS13	VCPS0084P_WGS	0	FALSE
SBS14	VCPS0084P_WGS	0	FALSE
SBS15	VCPS0084P_WGS	0	FALSE
SBS16	VCPS0084P_WGS	0	FALSE
SBS17a	VCPS0084P_WGS	0	FALSE
SBS17b	VCPS0084P_WGS	0	FALSE
SBS18	VCPS0084P_WGS	0	FALSE
SBS19	VCPS0084P_WGS	0	FALSE
SBS20	VCPS0084P_WGS	0	FALSE
SBS21	VCPS0084P_WGS	0	FALSE
SBS22	VCPS0084P_WGS	0	FALSE
SBS23	VCPS0084P_WGS	0	FALSE
SBS24	VCPS0084P_WGS	0	FALSE
SBS25	VCPS0084P_WGS	1.26671105818284	FALSE
SBS26	VCPS0084P_WGS	0	FALSE
SBS27	VCPS0084P_WGS	0.56164385067622	FALSE
SBS28	VCPS0084P_WGS	0	FALSE
SBS29	VCPS0084P_WGS	0	FALSE
SBS30	VCPS0084P_WGS	0	FALSE
SBS31	VCPS0084P_WGS	0	FALSE
SBS32	VCPS0084P_WGS	0	FALSE
SBS33	VCPS0084P_WGS	0	FALSE
SBS34	VCPS0084P_WGS	0	FALSE
SBS35	VCPS0084P_WGS	0	FALSE
SBS37	VCPS0084P_WGS	0	FALSE
SBS38	VCPS0084P_WGS	0	FALSE
SBS39	VCPS0084P_WGS	0	FALSE
SBS41	VCPS0084P_WGS	0	FALSE
SBS42	VCPS0084P_WGS	0	FALSE
SBS43	VCPS0084P_WGS	0	FALSE
SBS44	VCPS0084P_WGS	0	FALSE
SBS46	VCPS0084P_WGS	0	FALSE
SBS47	VCPS0084P_WGS	0	FALSE
SBS48	VCPS0084P_WGS	0	FALSE
SBS49	VCPS0084P_WGS	0	FALSE
SBS50	VCPS0084P_WGS	0	FALSE
SBS51	VCPS0084P_WGS	0	FALSE
SBS52	VCPS0084P_WGS	0	FALSE
SBS53	VCPS0084P_WGS	0	FALSE
SBS54	VCPS0084P_WGS	0	FALSE
SBS55	VCPS0084P_WGS	0	FALSE
SBS57	VCPS0084P_WGS	0	FALSE
SBS58	VCPS0084P_WGS	0	FALSE
SBS59	VCPS0084P_WGS	0	FALSE
SBS60	VCPS0084P_WGS	0	FALSE
SBS84	VCPS0084P_WGS	0	FALSE
SBS85	VCPS0084P_WGS	0	FALSE
SBS1	VCPS0085P_WGS	0	FALSE
SBS2	VCPS0085P_WGS	0	FALSE
SBS3	VCPS0085P_WGS	0	FALSE
SBS4	VCPS0085P_WGS	0	FALSE
SBS5	VCPS0085P_WGS	0	FALSE
SBS6	VCPS0085P_WGS	0	FALSE
SBS7a	VCPS0085P_WGS	0	FALSE
SBS7b	VCPS0085P_WGS	0	FALSE
SBS7c	VCPS0085P_WGS	0.542731969340652	FALSE
SBS7d	VCPS0085P_WGS	0	FALSE
SBS8	VCPS0085P_WGS	0	FALSE
SBS9	VCPS0085P_WGS	0	FALSE
SBS10a	VCPS0085P_WGS	0	FALSE
SBS10b	VCPS0085P_WGS	0	FALSE
SBS11	VCPS0085P_WGS	0	FALSE
SBS12	VCPS0085P_WGS	0	FALSE
SBS13	VCPS0085P_WGS	0	FALSE
SBS14	VCPS0085P_WGS	0	FALSE
SBS15	VCPS0085P_WGS	0	FALSE
SBS16	VCPS0085P_WGS	0	FALSE
SBS17a	VCPS0085P_WGS	0	FALSE
SBS17b	VCPS0085P_WGS	0.819290231633311	FALSE
SBS18	VCPS0085P_WGS	0	FALSE
SBS19	VCPS0085P_WGS	0	FALSE
SBS20	VCPS0085P_WGS	0	FALSE
SBS21	VCPS0085P_WGS	0	FALSE
SBS22	VCPS0085P_WGS	1.06916557158879	FALSE
SBS23	VCPS0085P_WGS	0	FALSE
SBS24	VCPS0085P_WGS	0	FALSE
SBS25	VCPS0085P_WGS	0	FALSE
SBS26	VCPS0085P_WGS	0	FALSE
SBS27	VCPS0085P_WGS	14.8380437388511	FALSE
SBS28	VCPS0085P_WGS	0	FALSE
SBS29	VCPS0085P_WGS	0	FALSE
SBS30	VCPS0085P_WGS	0	FALSE
SBS31	VCPS0085P_WGS	0	FALSE
SBS32	VCPS0085P_WGS	0	FALSE
SBS33	VCPS0085P_WGS	0	FALSE
SBS34	VCPS0085P_WGS	0	FALSE
SBS35	VCPS0085P_WGS	0	FALSE
SBS37	VCPS0085P_WGS	0.865382720150034	FALSE
SBS38	VCPS0085P_WGS	0	FALSE
SBS39	VCPS0085P_WGS	3.05342255712343	FALSE
SBS41	VCPS0085P_WGS	0	FALSE
SBS42	VCPS0085P_WGS	0	FALSE
SBS43	VCPS0085P_WGS	6.16545378838976	FALSE
SBS44	VCPS0085P_WGS	0	FALSE
SBS46	VCPS0085P_WGS	0	FALSE
SBS47	VCPS0085P_WGS	0	FALSE
SBS48	VCPS0085P_WGS	0	FALSE
SBS49	VCPS0085P_WGS	0	FALSE
SBS50	VCPS0085P_WGS	0	FALSE
SBS51	VCPS0085P_WGS	0	FALSE
SBS52	VCPS0085P_WGS	0	FALSE
SBS53	VCPS0085P_WGS	0	FALSE
SBS54	VCPS0085P_WGS	0	FALSE
SBS55	VCPS0085P_WGS	7.29387945833674	FALSE
SBS57	VCPS0085P_WGS	0	FALSE
SBS58	VCPS0085P_WGS	0	FALSE
SBS59	VCPS0085P_WGS	0	FALSE
SBS60	VCPS0085P_WGS	2.25745824104655	FALSE
SBS84	VCPS0085P_WGS	0	FALSE
SBS85	VCPS0085P_WGS	0	FALSE
SBS1	VCPS0086P_WGS	3.69421562823747	FALSE
SBS2	VCPS0086P_WGS	13.5319436232709	FALSE
SBS3	VCPS0086P_WGS	0	FALSE
SBS4	VCPS0086P_WGS	0	FALSE
SBS5	VCPS0086P_WGS	0	FALSE
SBS6	VCPS0086P_WGS	0	FALSE
SBS7a	VCPS0086P_WGS	0	FALSE
SBS7b	VCPS0086P_WGS	0	FALSE
SBS7c	VCPS0086P_WGS	0	FALSE
SBS7d	VCPS0086P_WGS	0	FALSE
SBS8	VCPS0086P_WGS	0	FALSE
SBS9	VCPS0086P_WGS	49.8113974958483	FALSE
SBS10a	VCPS0086P_WGS	0	FALSE
SBS10b	VCPS0086P_WGS	0	FALSE
SBS11	VCPS0086P_WGS	0	FALSE
SBS12	VCPS0086P_WGS	0	FALSE
SBS13	VCPS0086P_WGS	0	FALSE
SBS14	VCPS0086P_WGS	0	FALSE
SBS15	VCPS0086P_WGS	1.68522182109648	FALSE
SBS16	VCPS0086P_WGS	0	FALSE
SBS17a	VCPS0086P_WGS	0	FALSE
SBS17b	VCPS0086P_WGS	0	FALSE
SBS18	VCPS0086P_WGS	0	FALSE
SBS19	VCPS0086P_WGS	0	FALSE
SBS20	VCPS0086P_WGS	0	FALSE
SBS21	VCPS0086P_WGS	0	FALSE
SBS22	VCPS0086P_WGS	10.6569745356241	FALSE
SBS23	VCPS0086P_WGS	0	FALSE
SBS24	VCPS0086P_WGS	0	FALSE
SBS25	VCPS0086P_WGS	0	FALSE
SBS26	VCPS0086P_WGS	0	FALSE
SBS27	VCPS0086P_WGS	0	FALSE
SBS28	VCPS0086P_WGS	0	FALSE
SBS29	VCPS0086P_WGS	0	FALSE
SBS30	VCPS0086P_WGS	0	FALSE
SBS31	VCPS0086P_WGS	0	FALSE
SBS32	VCPS0086P_WGS	0	FALSE
SBS33	VCPS0086P_WGS	0	FALSE
SBS34	VCPS0086P_WGS	1.73238690218177	FALSE
SBS35	VCPS0086P_WGS	0	FALSE
SBS37	VCPS0086P_WGS	0	FALSE
SBS38	VCPS0086P_WGS	0	FALSE
SBS39	VCPS0086P_WGS	0	FALSE
SBS41	VCPS0086P_WGS	11.4632554422956	FALSE
SBS42	VCPS0086P_WGS	21.6965370330738	FALSE
SBS43	VCPS0086P_WGS	0.901651211302679	FALSE
SBS44	VCPS0086P_WGS	0	FALSE
SBS46	VCPS0086P_WGS	0	FALSE
SBS47	VCPS0086P_WGS	0	FALSE
SBS48	VCPS0086P_WGS	0	FALSE
SBS49	VCPS0086P_WGS	0	FALSE
SBS50	VCPS0086P_WGS	0	FALSE
SBS51	VCPS0086P_WGS	0	FALSE
SBS52	VCPS0086P_WGS	0	FALSE
SBS53	VCPS0086P_WGS	0	FALSE
SBS54	VCPS0086P_WGS	0	FALSE
SBS55	VCPS0086P_WGS	0	FALSE
SBS57	VCPS0086P_WGS	0	FALSE
SBS58	VCPS0086P_WGS	0	FALSE
SBS59	VCPS0086P_WGS	0	FALSE
SBS60	VCPS0086P_WGS	0	FALSE
SBS84	VCPS0086P_WGS	0	FALSE
SBS85	VCPS0086P_WGS	0	FALSE
SBS1	VCPS0087P_WGS	399.759750561258	FALSE
SBS2	VCPS0087P_WGS	105.197896003257	FALSE
SBS3	VCPS0087P_WGS	0	FALSE
SBS4	VCPS0087P_WGS	27.7916522540756	FALSE
SBS5	VCPS0087P_WGS	482.073409257163	FALSE
SBS6	VCPS0087P_WGS	0	FALSE
SBS7a	VCPS0087P_WGS	0	FALSE
SBS7b	VCPS0087P_WGS	0	FALSE
SBS7c	VCPS0087P_WGS	0	FALSE
SBS7d	VCPS0087P_WGS	20.6710512042008	FALSE
SBS8	VCPS0087P_WGS	142.267133646288	FALSE
SBS9	VCPS0087P_WGS	0	FALSE
SBS10a	VCPS0087P_WGS	2.23532159042097	FALSE
SBS10b	VCPS0087P_WGS	25.9184188433541	FALSE
SBS11	VCPS0087P_WGS	0	FALSE
SBS12	VCPS0087P_WGS	124.747894719591	FALSE
SBS13	VCPS0087P_WGS	11.2265115564267	FALSE
SBS14	VCPS0087P_WGS	0	FALSE
SBS15	VCPS0087P_WGS	0	FALSE
SBS16	VCPS0087P_WGS	0	FALSE
SBS17a	VCPS0087P_WGS	0	FALSE
SBS17b	VCPS0087P_WGS	0	FALSE
SBS18	VCPS0087P_WGS	0	FALSE
SBS19	VCPS0087P_WGS	69.3305394705144	FALSE
SBS20	VCPS0087P_WGS	0	FALSE
SBS21	VCPS0087P_WGS	0	FALSE
SBS22	VCPS0087P_WGS	7.63235420839674	FALSE
SBS23	VCPS0087P_WGS	0	FALSE
SBS24	VCPS0087P_WGS	23.0923970429734	FALSE
SBS25	VCPS0087P_WGS	123.964610904669	FALSE
SBS26	VCPS0087P_WGS	0	FALSE
SBS27	VCPS0087P_WGS	0	FALSE
SBS28	VCPS0087P_WGS	0	FALSE
SBS29	VCPS0087P_WGS	0	FALSE
SBS30	VCPS0087P_WGS	132.518531883065	FALSE
SBS31	VCPS0087P_WGS	149.304202684328	FALSE
SBS32	VCPS0087P_WGS	106.459285648987	FALSE
SBS33	VCPS0087P_WGS	57.6583792989806	FALSE
SBS34	VCPS0087P_WGS	0	FALSE
SBS35	VCPS0087P_WGS	0	FALSE
SBS37	VCPS0087P_WGS	238.009854130255	FALSE
SBS38	VCPS0087P_WGS	0	FALSE
SBS39	VCPS0087P_WGS	319.321383612501	FALSE
SBS41	VCPS0087P_WGS	0	FALSE
SBS42	VCPS0087P_WGS	0	FALSE
SBS43	VCPS0087P_WGS	71.1001517217603	FALSE
SBS44	VCPS0087P_WGS	167.712878265471	FALSE
SBS46	VCPS0087P_WGS	312.905959737672	FALSE
SBS47	VCPS0087P_WGS	0	FALSE
SBS48	VCPS0087P_WGS	5.97826867060452	FALSE
SBS49	VCPS0087P_WGS	12.0847136058134	FALSE
SBS50	VCPS0087P_WGS	0	FALSE
SBS51	VCPS0087P_WGS	13.4367564986772	FALSE
SBS52	VCPS0087P_WGS	0	FALSE
SBS53	VCPS0087P_WGS	41.2160517154712	FALSE
SBS54	VCPS0087P_WGS	268.592067568109	FALSE
SBS55	VCPS0087P_WGS	0	FALSE
SBS57	VCPS0087P_WGS	0	FALSE
SBS58	VCPS0087P_WGS	0	FALSE
SBS59	VCPS0087P_WGS	0	FALSE
SBS60	VCPS0087P_WGS	0	FALSE
SBS84	VCPS0087P_WGS	212.346746799613	FALSE
SBS85	VCPS0087P_WGS	0	FALSE
SBS1	VCPS0088P_WGS	0	FALSE
SBS2	VCPS0088P_WGS	0	FALSE
SBS3	VCPS0088P_WGS	0	FALSE
SBS4	VCPS0088P_WGS	0	FALSE
SBS5	VCPS0088P_WGS	0	FALSE
SBS6	VCPS0088P_WGS	0	FALSE
SBS7a	VCPS0088P_WGS	0	FALSE
SBS7b	VCPS0088P_WGS	0	FALSE
SBS7c	VCPS0088P_WGS	0	FALSE
SBS7d	VCPS0088P_WGS	0	FALSE
SBS8	VCPS0088P_WGS	0	FALSE
SBS9	VCPS0088P_WGS	0	FALSE
SBS10a	VCPS0088P_WGS	0	FALSE
SBS10b	VCPS0088P_WGS	0	FALSE
SBS11	VCPS0088P_WGS	0	FALSE
SBS12	VCPS0088P_WGS	0	FALSE
SBS13	VCPS0088P_WGS	0	FALSE
SBS14	VCPS0088P_WGS	0	FALSE
SBS15	VCPS0088P_WGS	0	FALSE
SBS16	VCPS0088P_WGS	0	FALSE
SBS17a	VCPS0088P_WGS	0	FALSE
SBS17b	VCPS0088P_WGS	0	FALSE
SBS18	VCPS0088P_WGS	0	FALSE
SBS19	VCPS0088P_WGS	0	FALSE
SBS20	VCPS0088P_WGS	0	FALSE
SBS21	VCPS0088P_WGS	0	FALSE
SBS22	VCPS0088P_WGS	0	FALSE
SBS23	VCPS0088P_WGS	0	FALSE
SBS24	VCPS0088P_WGS	0	FALSE
SBS25	VCPS0088P_WGS	0	FALSE
SBS26	VCPS0088P_WGS	0	FALSE
SBS27	VCPS0088P_WGS	0	FALSE
SBS28	VCPS0088P_WGS	0	FALSE
SBS29	VCPS0088P_WGS	0	FALSE
SBS30	VCPS0088P_WGS	0	FALSE
SBS31	VCPS0088P_WGS	0	FALSE
SBS32	VCPS0088P_WGS	0	FALSE
SBS33	VCPS0088P_WGS	0	FALSE
SBS34	VCPS0088P_WGS	0	FALSE
SBS35	VCPS0088P_WGS	0	FALSE
SBS37	VCPS0088P_WGS	0	FALSE
SBS38	VCPS0088P_WGS	0	FALSE
SBS39	VCPS0088P_WGS	0	FALSE
SBS41	VCPS0088P_WGS	0	FALSE
SBS42	VCPS0088P_WGS	0	FALSE
SBS43	VCPS0088P_WGS	0	FALSE
SBS44	VCPS0088P_WGS	0	FALSE
SBS46	VCPS0088P_WGS	0	FALSE
SBS47	VCPS0088P_WGS	0	FALSE
SBS48	VCPS0088P_WGS	3.09312334412467	FALSE
SBS49	VCPS0088P_WGS	0	FALSE
SBS50	VCPS0088P_WGS	0	FALSE
SBS51	VCPS0088P_WGS	0	FALSE
SBS52	VCPS0088P_WGS	5.42133651062654	FALSE
SBS53	VCPS0088P_WGS	0	FALSE
SBS54	VCPS0088P_WGS	0	FALSE
SBS55	VCPS0088P_WGS	0	FALSE
SBS57	VCPS0088P_WGS	0	FALSE
SBS58	VCPS0088P_WGS	0	FALSE
SBS59	VCPS0088P_WGS	0	FALSE
SBS60	VCPS0088P_WGS	0	FALSE
SBS84	VCPS0088P_WGS	0	FALSE
SBS85	VCPS0088P_WGS	0	FALSE
SBS1	VCPS0089P_WGS	4.80048726490758	FALSE
SBS2	VCPS0089P_WGS	0	FALSE
SBS3	VCPS0089P_WGS	0	FALSE
SBS4	VCPS0089P_WGS	18.5282568819007	FALSE
SBS5	VCPS0089P_WGS	23.5762828310947	FALSE
SBS6	VCPS0089P_WGS	0.288205884800167	FALSE
SBS7a	VCPS0089P_WGS	0	FALSE
SBS7b	VCPS0089P_WGS	0	FALSE
SBS7c	VCPS0089P_WGS	11.8122098694887	FALSE
SBS7d	VCPS0089P_WGS	0	FALSE
SBS8	VCPS0089P_WGS	0	FALSE
SBS9	VCPS0089P_WGS	0	FALSE
SBS10a	VCPS0089P_WGS	0	FALSE
SBS10b	VCPS0089P_WGS	0	FALSE
SBS11	VCPS0089P_WGS	0	FALSE
SBS12	VCPS0089P_WGS	45.8426774759542	FALSE
SBS13	VCPS0089P_WGS	0	FALSE
SBS14	VCPS0089P_WGS	0	FALSE
SBS15	VCPS0089P_WGS	0	FALSE
SBS16	VCPS0089P_WGS	0.353432278483157	FALSE
SBS17a	VCPS0089P_WGS	0	FALSE
SBS17b	VCPS0089P_WGS	19.9192066905623	FALSE
SBS18	VCPS0089P_WGS	0	FALSE
SBS19	VCPS0089P_WGS	0	FALSE
SBS20	VCPS0089P_WGS	15.5078649570903	FALSE
SBS21	VCPS0089P_WGS	0	FALSE
SBS22	VCPS0089P_WGS	0	FALSE
SBS23	VCPS0089P_WGS	0	FALSE
SBS24	VCPS0089P_WGS	11.3997646292575	FALSE
SBS25	VCPS0089P_WGS	0	FALSE
SBS26	VCPS0089P_WGS	0	FALSE
SBS27	VCPS0089P_WGS	0	FALSE
SBS28	VCPS0089P_WGS	10.0368483122006	FALSE
SBS29	VCPS0089P_WGS	0	FALSE
SBS30	VCPS0089P_WGS	0	FALSE
SBS31	VCPS0089P_WGS	0	FALSE
SBS32	VCPS0089P_WGS	30.1185035477122	FALSE
SBS33	VCPS0089P_WGS	0	FALSE
SBS34	VCPS0089P_WGS	0	FALSE
SBS35	VCPS0089P_WGS	0	FALSE
SBS37	VCPS0089P_WGS	0	FALSE
SBS38	VCPS0089P_WGS	0	FALSE
SBS39	VCPS0089P_WGS	39.7636498575906	FALSE
SBS41	VCPS0089P_WGS	0	FALSE
SBS42	VCPS0089P_WGS	0	FALSE
SBS43	VCPS0089P_WGS	6.95344945170442	FALSE
SBS44	VCPS0089P_WGS	0	FALSE
SBS46	VCPS0089P_WGS	0	FALSE
SBS47	VCPS0089P_WGS	0	FALSE
SBS48	VCPS0089P_WGS	0	FALSE
SBS49	VCPS0089P_WGS	3.49457686631803	FALSE
SBS50	VCPS0089P_WGS	5.80180860596249	FALSE
SBS51	VCPS0089P_WGS	15.8812119299384	FALSE
SBS52	VCPS0089P_WGS	0	FALSE
SBS53	VCPS0089P_WGS	13.8506967458937	FALSE
SBS54	VCPS0089P_WGS	102.968861885207	FALSE
SBS55	VCPS0089P_WGS	10.9480666522179	FALSE
SBS57	VCPS0089P_WGS	0	FALSE
SBS58	VCPS0089P_WGS	0	FALSE
SBS59	VCPS0089P_WGS	0	FALSE
SBS60	VCPS0089P_WGS	4.36927205962297	FALSE
SBS84	VCPS0089P_WGS	0	FALSE
SBS85	VCPS0089P_WGS	0	FALSE
SBS1	VCPS0090P_WGS	0	FALSE
SBS2	VCPS0090P_WGS	0	FALSE
SBS3	VCPS0090P_WGS	0	FALSE
SBS4	VCPS0090P_WGS	0	FALSE
SBS5	VCPS0090P_WGS	0	FALSE
SBS6	VCPS0090P_WGS	0	FALSE
SBS7a	VCPS0090P_WGS	0	FALSE
SBS7b	VCPS0090P_WGS	0	FALSE
SBS7c	VCPS0090P_WGS	0	FALSE
SBS7d	VCPS0090P_WGS	0	FALSE
SBS8	VCPS0090P_WGS	7.52170750217712	FALSE
SBS9	VCPS0090P_WGS	0	FALSE
SBS10a	VCPS0090P_WGS	0	FALSE
SBS10b	VCPS0090P_WGS	0	FALSE
SBS11	VCPS0090P_WGS	5.98828723163506	FALSE
SBS12	VCPS0090P_WGS	0	FALSE
SBS13	VCPS0090P_WGS	0	FALSE
SBS14	VCPS0090P_WGS	0	FALSE
SBS15	VCPS0090P_WGS	0	FALSE
SBS16	VCPS0090P_WGS	0	FALSE
SBS17a	VCPS0090P_WGS	0.813685842717358	FALSE
SBS17b	VCPS0090P_WGS	0	FALSE
SBS18	VCPS0090P_WGS	0	FALSE
SBS19	VCPS0090P_WGS	0	FALSE
SBS20	VCPS0090P_WGS	0	FALSE
SBS21	VCPS0090P_WGS	2.27408514658162	FALSE
SBS22	VCPS0090P_WGS	10.8627775337105	FALSE
SBS23	VCPS0090P_WGS	0	FALSE
SBS24	VCPS0090P_WGS	0	FALSE
SBS25	VCPS0090P_WGS	0	FALSE
SBS26	VCPS0090P_WGS	0	FALSE
SBS27	VCPS0090P_WGS	0	FALSE
SBS28	VCPS0090P_WGS	0	FALSE
SBS29	VCPS0090P_WGS	0	FALSE
SBS30	VCPS0090P_WGS	0	FALSE
SBS31	VCPS0090P_WGS	5.92686132891965	FALSE
SBS32	VCPS0090P_WGS	6.38297392404898	FALSE
SBS33	VCPS0090P_WGS	5.42341833592961	FALSE
SBS34	VCPS0090P_WGS	0	FALSE
SBS35	VCPS0090P_WGS	0	FALSE
SBS37	VCPS0090P_WGS	0	FALSE
SBS38	VCPS0090P_WGS	0	FALSE
SBS39	VCPS0090P_WGS	22.9685129941014	FALSE
SBS41	VCPS0090P_WGS	0	FALSE
SBS42	VCPS0090P_WGS	0	FALSE
SBS43	VCPS0090P_WGS	1.10617954329449	FALSE
SBS44	VCPS0090P_WGS	0	FALSE
SBS46	VCPS0090P_WGS	0	FALSE
SBS47	VCPS0090P_WGS	0	FALSE
SBS48	VCPS0090P_WGS	0	FALSE
SBS49	VCPS0090P_WGS	0	FALSE
SBS50	VCPS0090P_WGS	0	FALSE
SBS51	VCPS0090P_WGS	0	FALSE
SBS52	VCPS0090P_WGS	0	FALSE
SBS53	VCPS0090P_WGS	0	FALSE
SBS54	VCPS0090P_WGS	0	FALSE
SBS55	VCPS0090P_WGS	0	FALSE
SBS57	VCPS0090P_WGS	0	FALSE
SBS58	VCPS0090P_WGS	0	FALSE
SBS59	VCPS0090P_WGS	0	FALSE
SBS60	VCPS0090P_WGS	0	FALSE
SBS84	VCPS0090P_WGS	0	FALSE
SBS85	VCPS0090P_WGS	0	FALSE
SBS1	VCPS0091P_WGS	128.938803698167	FALSE
SBS2	VCPS0091P_WGS	48.8248518773849	FALSE
SBS3	VCPS0091P_WGS	0	FALSE
SBS4	VCPS0091P_WGS	0	FALSE
SBS5	VCPS0091P_WGS	0	FALSE
SBS6	VCPS0091P_WGS	95.6008584299623	FALSE
SBS7a	VCPS0091P_WGS	14.0521141283246	FALSE
SBS7b	VCPS0091P_WGS	0	FALSE
SBS7c	VCPS0091P_WGS	29.2402461622902	FALSE
SBS7d	VCPS0091P_WGS	0	FALSE
SBS8	VCPS0091P_WGS	0	FALSE
SBS9	VCPS0091P_WGS	0	FALSE
SBS10a	VCPS0091P_WGS	0	FALSE
SBS10b	VCPS0091P_WGS	0	FALSE
SBS11	VCPS0091P_WGS	0	FALSE
SBS12	VCPS0091P_WGS	0	FALSE
SBS13	VCPS0091P_WGS	0	FALSE
SBS14	VCPS0091P_WGS	0	FALSE
SBS15	VCPS0091P_WGS	0	FALSE
SBS16	VCPS0091P_WGS	17.3353999740718	FALSE
SBS17a	VCPS0091P_WGS	25.6965528681614	FALSE
SBS17b	VCPS0091P_WGS	0	FALSE
SBS18	VCPS0091P_WGS	0	FALSE
SBS19	VCPS0091P_WGS	0	FALSE
SBS20	VCPS0091P_WGS	0	FALSE
SBS21	VCPS0091P_WGS	85.7786246400174	FALSE
SBS22	VCPS0091P_WGS	3.73136455139825	FALSE
SBS23	VCPS0091P_WGS	0	FALSE
SBS24	VCPS0091P_WGS	0	FALSE
SBS25	VCPS0091P_WGS	0	FALSE
SBS26	VCPS0091P_WGS	0	FALSE
SBS27	VCPS0091P_WGS	0	FALSE
SBS28	VCPS0091P_WGS	0	FALSE
SBS29	VCPS0091P_WGS	0	FALSE
SBS30	VCPS0091P_WGS	24.9960042763002	FALSE
SBS31	VCPS0091P_WGS	112.018850397612	FALSE
SBS32	VCPS0091P_WGS	0	FALSE
SBS33	VCPS0091P_WGS	19.2368824133051	FALSE
SBS34	VCPS0091P_WGS	0	FALSE
SBS35	VCPS0091P_WGS	0	FALSE
SBS37	VCPS0091P_WGS	67.682216257529	FALSE
SBS38	VCPS0091P_WGS	0	FALSE
SBS39	VCPS0091P_WGS	156.750889024005	FALSE
SBS41	VCPS0091P_WGS	0	FALSE
SBS42	VCPS0091P_WGS	0	FALSE
SBS43	VCPS0091P_WGS	0	FALSE
SBS44	VCPS0091P_WGS	0	FALSE
SBS46	VCPS0091P_WGS	7.94053366604385	FALSE
SBS47	VCPS0091P_WGS	0	FALSE
SBS48	VCPS0091P_WGS	9.74696119961044	FALSE
SBS49	VCPS0091P_WGS	0	FALSE
SBS50	VCPS0091P_WGS	16.5528550958157	FALSE
SBS51	VCPS0091P_WGS	0	FALSE
SBS52	VCPS0091P_WGS	0	FALSE
SBS53	VCPS0091P_WGS	0	FALSE
SBS54	VCPS0091P_WGS	328.197218968865	FALSE
SBS55	VCPS0091P_WGS	0	FALSE
SBS57	VCPS0091P_WGS	0.56501094765273	FALSE
SBS58	VCPS0091P_WGS	0	FALSE
SBS59	VCPS0091P_WGS	0	FALSE
SBS60	VCPS0091P_WGS	0	FALSE
SBS84	VCPS0091P_WGS	39.7577803736795	FALSE
SBS85	VCPS0091P_WGS	0	FALSE
SBS1	VCPS0102P_WGS	84.661489098935	FALSE
SBS2	VCPS0102P_WGS	19.9041893801363	FALSE
SBS3	VCPS0102P_WGS	0	FALSE
SBS4	VCPS0102P_WGS	0	FALSE
SBS5	VCPS0102P_WGS	0	FALSE
SBS6	VCPS0102P_WGS	0	FALSE
SBS7a	VCPS0102P_WGS	0	FALSE
SBS7b	VCPS0102P_WGS	60.8884371298462	FALSE
SBS7c	VCPS0102P_WGS	0	FALSE
SBS7d	VCPS0102P_WGS	9.58811715073658	FALSE
SBS8	VCPS0102P_WGS	0	FALSE
SBS9	VCPS0102P_WGS	0	FALSE
SBS10a	VCPS0102P_WGS	0	FALSE
SBS10b	VCPS0102P_WGS	48.2795293651048	FALSE
SBS11	VCPS0102P_WGS	0	FALSE
SBS12	VCPS0102P_WGS	39.1328941952863	FALSE
SBS13	VCPS0102P_WGS	0	FALSE
SBS14	VCPS0102P_WGS	0	FALSE
SBS15	VCPS0102P_WGS	0	FALSE
SBS16	VCPS0102P_WGS	0	FALSE
SBS17a	VCPS0102P_WGS	0	FALSE
SBS17b	VCPS0102P_WGS	7.31877698978726	FALSE
SBS18	VCPS0102P_WGS	0	FALSE
SBS19	VCPS0102P_WGS	0	FALSE
SBS20	VCPS0102P_WGS	18.3659961561284	FALSE
SBS21	VCPS0102P_WGS	56.2052253253827	FALSE
SBS22	VCPS0102P_WGS	7.24380968941969	FALSE
SBS23	VCPS0102P_WGS	0	FALSE
SBS24	VCPS0102P_WGS	0	FALSE
SBS25	VCPS0102P_WGS	0	FALSE
SBS26	VCPS0102P_WGS	0	FALSE
SBS27	VCPS0102P_WGS	13.343223896607	FALSE
SBS28	VCPS0102P_WGS	0	FALSE
SBS29	VCPS0102P_WGS	0	FALSE
SBS30	VCPS0102P_WGS	50.6528089693075	FALSE
SBS31	VCPS0102P_WGS	0	FALSE
SBS32	VCPS0102P_WGS	0	FALSE
SBS33	VCPS0102P_WGS	45.2974573142694	FALSE
SBS34	VCPS0102P_WGS	0	FALSE
SBS35	VCPS0102P_WGS	0	FALSE
SBS37	VCPS0102P_WGS	0	FALSE
SBS38	VCPS0102P_WGS	0	FALSE
SBS39	VCPS0102P_WGS	217.822270001825	FALSE
SBS41	VCPS0102P_WGS	0	FALSE
SBS42	VCPS0102P_WGS	0	FALSE
SBS43	VCPS0102P_WGS	0	FALSE
SBS44	VCPS0102P_WGS	0	FALSE
SBS46	VCPS0102P_WGS	0	FALSE
SBS47	VCPS0102P_WGS	0	FALSE
SBS48	VCPS0102P_WGS	0	FALSE
SBS49	VCPS0102P_WGS	0	FALSE
SBS50	VCPS0102P_WGS	0	FALSE
SBS51	VCPS0102P_WGS	0	FALSE
SBS52	VCPS0102P_WGS	0	FALSE
SBS53	VCPS0102P_WGS	0	FALSE
SBS54	VCPS0102P_WGS	294.82621334304	FALSE
SBS55	VCPS0102P_WGS	0	FALSE
SBS57	VCPS0102P_WGS	0	FALSE
SBS58	VCPS0102P_WGS	0	FALSE
SBS59	VCPS0102P_WGS	19.6546526795497	FALSE
SBS60	VCPS0102P_WGS	26.8681380535312	FALSE
SBS84	VCPS0102P_WGS	55.0675619786815	FALSE
SBS85	VCPS0102P_WGS	0	FALSE
SBS1	VCPS0103P_WGS	63.8910437620661	FALSE
SBS2	VCPS0103P_WGS	1.2017991156437	FALSE
SBS3	VCPS0103P_WGS	0	FALSE
SBS4	VCPS0103P_WGS	0	FALSE
SBS5	VCPS0103P_WGS	0	FALSE
SBS6	VCPS0103P_WGS	0	FALSE
SBS7a	VCPS0103P_WGS	0	FALSE
SBS7b	VCPS0103P_WGS	0	FALSE
SBS7c	VCPS0103P_WGS	0	FALSE
SBS7d	VCPS0103P_WGS	0	FALSE
SBS8	VCPS0103P_WGS	32.6221726490057	FALSE
SBS9	VCPS0103P_WGS	0	FALSE
SBS10a	VCPS0103P_WGS	0	FALSE
SBS10b	VCPS0103P_WGS	20.0276183779108	FALSE
SBS11	VCPS0103P_WGS	0	FALSE
SBS12	VCPS0103P_WGS	28.2825466432221	FALSE
SBS13	VCPS0103P_WGS	0	FALSE
SBS14	VCPS0103P_WGS	0	FALSE
SBS15	VCPS0103P_WGS	0	FALSE
SBS16	VCPS0103P_WGS	0	FALSE
SBS17a	VCPS0103P_WGS	35.3275421925538	FALSE
SBS17b	VCPS0103P_WGS	0	FALSE
SBS18	VCPS0103P_WGS	0	FALSE
SBS19	VCPS0103P_WGS	0	FALSE
SBS20	VCPS0103P_WGS	0	FALSE
SBS21	VCPS0103P_WGS	26.4736956971577	FALSE
SBS22	VCPS0103P_WGS	7.82796993908021	FALSE
SBS23	VCPS0103P_WGS	0	FALSE
SBS24	VCPS0103P_WGS	12.2990272540378	FALSE
SBS25	VCPS0103P_WGS	0	FALSE
SBS26	VCPS0103P_WGS	0	FALSE
SBS27	VCPS0103P_WGS	0	FALSE
SBS28	VCPS0103P_WGS	0	FALSE
SBS29	VCPS0103P_WGS	0	FALSE
SBS30	VCPS0103P_WGS	0	FALSE
SBS31	VCPS0103P_WGS	0	FALSE
SBS32	VCPS0103P_WGS	7.74748870114327	FALSE
SBS33	VCPS0103P_WGS	0	FALSE
SBS34	VCPS0103P_WGS	0	FALSE
SBS35	VCPS0103P_WGS	0	FALSE
SBS37	VCPS0103P_WGS	83.8180570122089	FALSE
SBS38	VCPS0103P_WGS	0	FALSE
SBS39	VCPS0103P_WGS	0	FALSE
SBS41	VCPS0103P_WGS	0	FALSE
SBS42	VCPS0103P_WGS	0	FALSE
SBS43	VCPS0103P_WGS	0	FALSE
SBS44	VCPS0103P_WGS	0	FALSE
SBS46	VCPS0103P_WGS	0	FALSE
SBS47	VCPS0103P_WGS	0	FALSE
SBS48	VCPS0103P_WGS	6.53123652661921	FALSE
SBS49	VCPS0103P_WGS	0	FALSE
SBS50	VCPS0103P_WGS	0	FALSE
SBS51	VCPS0103P_WGS	0	FALSE
SBS52	VCPS0103P_WGS	0	FALSE
SBS53	VCPS0103P_WGS	0	FALSE
SBS54	VCPS0103P_WGS	0	FALSE
SBS55	VCPS0103P_WGS	0	FALSE
SBS57	VCPS0103P_WGS	0	FALSE
SBS58	VCPS0103P_WGS	92.8647457133068	FALSE
SBS59	VCPS0103P_WGS	0.11965827509161	FALSE
SBS60	VCPS0103P_WGS	0	FALSE
SBS84	VCPS0103P_WGS	42.3619406995843	FALSE
SBS85	VCPS0103P_WGS	0	FALSE
SBS1	VCPS0104P_WGS	86.8863530739888	FALSE
SBS2	VCPS0104P_WGS	7.59760782081864	FALSE
SBS3	VCPS0104P_WGS	0	FALSE
SBS4	VCPS0104P_WGS	0	FALSE
SBS5	VCPS0104P_WGS	0	FALSE
SBS6	VCPS0104P_WGS	121.317756011439	FALSE
SBS7a	VCPS0104P_WGS	37.0157079404837	FALSE
SBS7b	VCPS0104P_WGS	16.0846007892483	FALSE
SBS7c	VCPS0104P_WGS	6.6337385850621	FALSE
SBS7d	VCPS0104P_WGS	0	FALSE
SBS8	VCPS0104P_WGS	0	FALSE
SBS9	VCPS0104P_WGS	0	FALSE
SBS10a	VCPS0104P_WGS	2.8205907603786	FALSE
SBS10b	VCPS0104P_WGS	15.9517864494159	FALSE
SBS11	VCPS0104P_WGS	0	FALSE
SBS12	VCPS0104P_WGS	140.557341644773	FALSE
SBS13	VCPS0104P_WGS	0	FALSE
SBS14	VCPS0104P_WGS	22.754870497892	FALSE
SBS15	VCPS0104P_WGS	0	FALSE
SBS16	VCPS0104P_WGS	0	FALSE
SBS17a	VCPS0104P_WGS	0	FALSE
SBS17b	VCPS0104P_WGS	3.75345699178408	FALSE
SBS18	VCPS0104P_WGS	10.8899529961251	FALSE
SBS19	VCPS0104P_WGS	43.3291944586501	FALSE
SBS20	VCPS0104P_WGS	9.56738046522697	FALSE
SBS21	VCPS0104P_WGS	29.2258671964174	FALSE
SBS22	VCPS0104P_WGS	61.1011502691017	FALSE
SBS23	VCPS0104P_WGS	0	FALSE
SBS24	VCPS0104P_WGS	2.85310221685807	FALSE
SBS25	VCPS0104P_WGS	0	FALSE
SBS26	VCPS0104P_WGS	0	FALSE
SBS27	VCPS0104P_WGS	0	FALSE
SBS28	VCPS0104P_WGS	13.2873321349388	FALSE
SBS29	VCPS0104P_WGS	0	FALSE
SBS30	VCPS0104P_WGS	106.926321357901	FALSE
SBS31	VCPS0104P_WGS	0	FALSE
SBS32	VCPS0104P_WGS	37.3253345822132	FALSE
SBS33	VCPS0104P_WGS	54.6480273564591	FALSE
SBS34	VCPS0104P_WGS	1.36412684673282	FALSE
SBS35	VCPS0104P_WGS	0	FALSE
SBS37	VCPS0104P_WGS	0	FALSE
SBS38	VCPS0104P_WGS	0	FALSE
SBS39	VCPS0104P_WGS	134.848991406831	FALSE
SBS41	VCPS0104P_WGS	0	FALSE
SBS42	VCPS0104P_WGS	26.0226871075866	FALSE
SBS43	VCPS0104P_WGS	71.0974320837079	FALSE
SBS44	VCPS0104P_WGS	0	FALSE
SBS46	VCPS0104P_WGS	155.292439451554	FALSE
SBS47	VCPS0104P_WGS	0	FALSE
SBS48	VCPS0104P_WGS	0	FALSE
SBS49	VCPS0104P_WGS	0	FALSE
SBS50	VCPS0104P_WGS	12.7804761648204	FALSE
SBS51	VCPS0104P_WGS	19.4148478720845	FALSE
SBS52	VCPS0104P_WGS	0	FALSE
SBS53	VCPS0104P_WGS	0	FALSE
SBS54	VCPS0104P_WGS	240.721960570107	FALSE
SBS55	VCPS0104P_WGS	0	FALSE
SBS57	VCPS0104P_WGS	0	FALSE
SBS58	VCPS0104P_WGS	0	FALSE
SBS59	VCPS0104P_WGS	0	FALSE
SBS60	VCPS0104P_WGS	0	FALSE
SBS84	VCPS0104P_WGS	0	FALSE
SBS85	VCPS0104P_WGS	0	FALSE
SBS1	VCPS0106P_WGS	128.648153139051	FALSE
SBS2	VCPS0106P_WGS	33.5022976191732	FALSE
SBS3	VCPS0106P_WGS	0	FALSE
SBS4	VCPS0106P_WGS	0	FALSE
SBS5	VCPS0106P_WGS	16.1567207400644	FALSE
SBS6	VCPS0106P_WGS	0	FALSE
SBS7a	VCPS0106P_WGS	0	FALSE
SBS7b	VCPS0106P_WGS	0	FALSE
SBS7c	VCPS0106P_WGS	0	FALSE
SBS7d	VCPS0106P_WGS	8.01864408558171	FALSE
SBS8	VCPS0106P_WGS	0	FALSE
SBS9	VCPS0106P_WGS	0	FALSE
SBS10a	VCPS0106P_WGS	11.2135663983268	FALSE
SBS10b	VCPS0106P_WGS	27.7293479154315	FALSE
SBS11	VCPS0106P_WGS	0	FALSE
SBS12	VCPS0106P_WGS	0	FALSE
SBS13	VCPS0106P_WGS	0	FALSE
SBS14	VCPS0106P_WGS	0	FALSE
SBS15	VCPS0106P_WGS	0	FALSE
SBS16	VCPS0106P_WGS	105.19825220153	FALSE
SBS17a	VCPS0106P_WGS	0	FALSE
SBS17b	VCPS0106P_WGS	6.31750014685154	FALSE
SBS18	VCPS0106P_WGS	0	FALSE
SBS19	VCPS0106P_WGS	0	FALSE
SBS20	VCPS0106P_WGS	0	FALSE
SBS21	VCPS0106P_WGS	0	FALSE
SBS22	VCPS0106P_WGS	14.8387851163144	FALSE
SBS23	VCPS0106P_WGS	0	FALSE
SBS24	VCPS0106P_WGS	0	FALSE
SBS25	VCPS0106P_WGS	22.0913108633168	FALSE
SBS26	VCPS0106P_WGS	0	FALSE
SBS27	VCPS0106P_WGS	0	FALSE
SBS28	VCPS0106P_WGS	0	FALSE
SBS29	VCPS0106P_WGS	0	FALSE
SBS30	VCPS0106P_WGS	59.3720172314505	FALSE
SBS31	VCPS0106P_WGS	0	FALSE
SBS32	VCPS0106P_WGS	19.0628253233135	FALSE
SBS33	VCPS0106P_WGS	11.4198677814334	FALSE
SBS34	VCPS0106P_WGS	0	FALSE
SBS35	VCPS0106P_WGS	0	FALSE
SBS37	VCPS0106P_WGS	51.4296653520355	FALSE
SBS38	VCPS0106P_WGS	0	FALSE
SBS39	VCPS0106P_WGS	248.034864112057	FALSE
SBS41	VCPS0106P_WGS	0	FALSE
SBS42	VCPS0106P_WGS	0	FALSE
SBS43	VCPS0106P_WGS	41.1545384630614	FALSE
SBS44	VCPS0106P_WGS	74.160945776603	FALSE
SBS46	VCPS0106P_WGS	0	FALSE
SBS47	VCPS0106P_WGS	0	FALSE
SBS48	VCPS0106P_WGS	14.8287082526375	FALSE
SBS49	VCPS0106P_WGS	0	FALSE
SBS50	VCPS0106P_WGS	0	FALSE
SBS51	VCPS0106P_WGS	0	FALSE
SBS52	VCPS0106P_WGS	0	FALSE
SBS53	VCPS0106P_WGS	10.7821830461282	FALSE
SBS54	VCPS0106P_WGS	0	FALSE
SBS55	VCPS0106P_WGS	0	FALSE
SBS57	VCPS0106P_WGS	0	FALSE
SBS58	VCPS0106P_WGS	0	FALSE
SBS59	VCPS0106P_WGS	0	FALSE
SBS60	VCPS0106P_WGS	0	FALSE
SBS84	VCPS0106P_WGS	32.9252107087257	FALSE
SBS85	VCPS0106P_WGS	0	FALSE
SBS1	VCPS0107P_WGS	0	FALSE
SBS2	VCPS0107P_WGS	0	FALSE
SBS3	VCPS0107P_WGS	0	FALSE
SBS4	VCPS0107P_WGS	0	FALSE
SBS5	VCPS0107P_WGS	0	FALSE
SBS6	VCPS0107P_WGS	0	FALSE
SBS7a	VCPS0107P_WGS	0	FALSE
SBS7b	VCPS0107P_WGS	0	FALSE
SBS7c	VCPS0107P_WGS	0	FALSE
SBS7d	VCPS0107P_WGS	39.2715710551841	FALSE
SBS8	VCPS0107P_WGS	0	FALSE
SBS9	VCPS0107P_WGS	0	FALSE
SBS10a	VCPS0107P_WGS	0	FALSE
SBS10b	VCPS0107P_WGS	0	FALSE
SBS11	VCPS0107P_WGS	0	FALSE
SBS12	VCPS0107P_WGS	0	FALSE
SBS13	VCPS0107P_WGS	1.34958841527969	FALSE
SBS14	VCPS0107P_WGS	0	FALSE
SBS15	VCPS0107P_WGS	2.50497823524936	FALSE
SBS16	VCPS0107P_WGS	95.9745112745344	FALSE
SBS17a	VCPS0107P_WGS	0	FALSE
SBS17b	VCPS0107P_WGS	0	FALSE
SBS18	VCPS0107P_WGS	0	FALSE
SBS19	VCPS0107P_WGS	0	FALSE
SBS20	VCPS0107P_WGS	0	FALSE
SBS21	VCPS0107P_WGS	0	FALSE
SBS22	VCPS0107P_WGS	0.631228448813029	FALSE
SBS23	VCPS0107P_WGS	0	FALSE
SBS24	VCPS0107P_WGS	0	FALSE
SBS25	VCPS0107P_WGS	0	FALSE
SBS26	VCPS0107P_WGS	0	FALSE
SBS27	VCPS0107P_WGS	0	FALSE
SBS28	VCPS0107P_WGS	4.19635395330901	FALSE
SBS29	VCPS0107P_WGS	0	FALSE
SBS30	VCPS0107P_WGS	0	FALSE
SBS31	VCPS0107P_WGS	0	FALSE
SBS32	VCPS0107P_WGS	0	FALSE
SBS33	VCPS0107P_WGS	0	FALSE
SBS34	VCPS0107P_WGS	0	FALSE
SBS35	VCPS0107P_WGS	0	FALSE
SBS37	VCPS0107P_WGS	0	FALSE
SBS38	VCPS0107P_WGS	0	FALSE
SBS39	VCPS0107P_WGS	130.371015960883	FALSE
SBS41	VCPS0107P_WGS	0	FALSE
SBS42	VCPS0107P_WGS	84.878591341846	FALSE
SBS43	VCPS0107P_WGS	0	FALSE
SBS44	VCPS0107P_WGS	0	FALSE
SBS46	VCPS0107P_WGS	65.4267676344912	FALSE
SBS47	VCPS0107P_WGS	0	FALSE
SBS48	VCPS0107P_WGS	0.652573833977304	FALSE
SBS49	VCPS0107P_WGS	0	FALSE
SBS50	VCPS0107P_WGS	0	FALSE
SBS51	VCPS0107P_WGS	0	FALSE
SBS52	VCPS0107P_WGS	18.855762828107	FALSE
SBS53	VCPS0107P_WGS	18.1011775060378	FALSE
SBS54	VCPS0107P_WGS	1.07392265391523	FALSE
SBS55	VCPS0107P_WGS	0	FALSE
SBS57	VCPS0107P_WGS	0	FALSE
SBS58	VCPS0107P_WGS	0	FALSE
SBS59	VCPS0107P_WGS	0	FALSE
SBS60	VCPS0107P_WGS	21.7871284067533	FALSE
SBS84	VCPS0107P_WGS	0	FALSE
SBS85	VCPS0107P_WGS	0	FALSE
SBS1	VCPS0108P_WGS	206.629012318742	FALSE
SBS2	VCPS0108P_WGS	0	FALSE
SBS3	VCPS0108P_WGS	0	FALSE
SBS4	VCPS0108P_WGS	0	FALSE
SBS5	VCPS0108P_WGS	667.176484834028	FALSE
SBS6	VCPS0108P_WGS	0	FALSE
SBS7a	VCPS0108P_WGS	0	FALSE
SBS7b	VCPS0108P_WGS	0	FALSE
SBS7c	VCPS0108P_WGS	0	FALSE
SBS7d	VCPS0108P_WGS	0	FALSE
SBS8	VCPS0108P_WGS	0	FALSE
SBS9	VCPS0108P_WGS	0	FALSE
SBS10a	VCPS0108P_WGS	0	FALSE
SBS10b	VCPS0108P_WGS	21.3105960880978	FALSE
SBS11	VCPS0108P_WGS	0	FALSE
SBS12	VCPS0108P_WGS	0	FALSE
SBS13	VCPS0108P_WGS	0	FALSE
SBS14	VCPS0108P_WGS	0	FALSE
SBS15	VCPS0108P_WGS	0	FALSE
SBS16	VCPS0108P_WGS	20.805933939213	FALSE
SBS17a	VCPS0108P_WGS	0	FALSE
SBS17b	VCPS0108P_WGS	7.29510128454447	FALSE
SBS18	VCPS0108P_WGS	0	FALSE
SBS19	VCPS0108P_WGS	25.8178388951476	FALSE
SBS20	VCPS0108P_WGS	0	FALSE
SBS21	VCPS0108P_WGS	66.5828129471639	FALSE
SBS22	VCPS0108P_WGS	55.5551081428969	FALSE
SBS23	VCPS0108P_WGS	0	FALSE
SBS24	VCPS0108P_WGS	0	FALSE
SBS25	VCPS0108P_WGS	0	FALSE
SBS26	VCPS0108P_WGS	0	FALSE
SBS27	VCPS0108P_WGS	0	FALSE
SBS28	VCPS0108P_WGS	0	FALSE
SBS29	VCPS0108P_WGS	0	FALSE
SBS30	VCPS0108P_WGS	82.684098047117	FALSE
SBS31	VCPS0108P_WGS	129.349727416666	FALSE
SBS32	VCPS0108P_WGS	117.428817352204	FALSE
SBS33	VCPS0108P_WGS	66.8682463943846	FALSE
SBS34	VCPS0108P_WGS	7.79687666279436	FALSE
SBS35	VCPS0108P_WGS	0	FALSE
SBS37	VCPS0108P_WGS	65.2847508347318	FALSE
SBS38	VCPS0108P_WGS	0	FALSE
SBS39	VCPS0108P_WGS	152.608332915832	FALSE
SBS41	VCPS0108P_WGS	0	FALSE
SBS42	VCPS0108P_WGS	0	FALSE
SBS43	VCPS0108P_WGS	76.0929387816852	FALSE
[truncated: 206 more rows]
