# Supplementary material for: Genome-wide mutational signatures in low-coverage whole genome sequencing of cell-free DNA
Source: Nat Commun. 2022 Aug 23;13:4953. doi: 10.1038/s41467-022-32598-1 (PMC9399180; doi:10.1038/s41467-022-32598-1)
Supplement: Supplementary file 5 — Source Data [file 41467_2022_32598_MOESM5_ESM.zip › source_data/fig4f.csv]

SLX_barcode	cancer_type	stage	Tumor.Fraction	SBS1	SBS2	SBS3	SBS5	SBS13	SBS17a	SBS17b	SBS18	SBS20	SBS21
PGDX13686P1_WGS	Gastric cancer	0	0.02798	0	1	0	0	0	0	0	0	0	0
PGDX13770P1_WGS	Gastric cancer	0	0.032	0	0	0	0	0	0	0	0	0	0
PGDX13676P1_WGS	Gastric cancer	X	0.0539	0	1	0	0	0	0	0	0	0	0
PGDX13764P1_WGS	Gastric cancer	I	0.02919	0	1	0	0	0	0	0	0	0	0
PGDX15164P1_WGS	Gastric cancer	I	0.03494	0	1	0	0	0	0	0	0	0	0
PGDX13784P1_WGS	Gastric cancer	I	0.04016	0	0	0	0	0	0	0	0	0	0
PGDX13681P1_WGS	Gastric cancer	I	0.0452	0	0	0	0	0	0	0	0	0	0
PGDX13669P1_WGS	Gastric cancer	II	0.01532	0	1	0	0	0	0	0	0	0	0
PGDX13762P1_WGS	Gastric cancer	II	0.02039	0	1	0	0	0	0	0	0	0	0
PGDX10346P1_WGS	Gastric cancer	II	0.02652	1	0	0	0	0	1	0	0	0	0
PGDX10351P1_WGS	Gastric cancer	II	0.03575	0	0	0	0	0	0	0	0	0	0
PGDX15168P1_WGS	Gastric cancer	II	0.04558	0	1	0	0	0	0	0	0	0	0
PGDX13680P1_WGS	Gastric cancer	II	0.05608	0	0	0	0	0	0	0	0	1	0
PGDX13775P1_WGS	Gastric cancer	III	0.02	0	0	0	0	0	0	0	0	0	0
PGDX10349P1_WGS	Gastric cancer	III	0.03	1	0	0	0	0	0	0	0	1	0
PGDX13678P1_WGS	Gastric cancer	III	0.03379	0	0	0	0	0	0	0	0	1	0
PGDX15158P1_WGS	Gastric cancer	III	0.036	0	0	0	0	0	0	0	0	0	0
PGDX13787P1_WGS	Gastric cancer	III	0.04013	0	0	0	0	0	0	0	0	0	0
PGDX15162P1_WGS	Gastric cancer	III	0.04031	0	0	0	0	0	0	0	0	0	0
PGDX15160P1_WGS	Gastric cancer	III	0.04205	0	0	0	0	0	0	0	0	0	0
PGDX15146P1_WGS	Gastric cancer	III	0.04611	0	0	0	0	0	0	0	0	0	0
PGDX13687P1_WGS	Gastric cancer	IV	0.01815	1	1	0	1	0	1	0	0	0	0
PGDX13674P1_WGS	Gastric cancer	IV	0.02744	0	1	0	0	0	0	0	0	0	0
PGDX13689P1_WGS	Gastric cancer	IV	0.0343	0	1	0	0	0	0	0	0	0	0
PGDX10344P1_WGS	Gastric cancer	IV	0.04055	0	0	0	0	1	0	0	0	0	0
PGDX14551P1_WGS	Gastric cancer	IV	0.04218	0	0	0	0	0	0	0	0	0	0
PGDX13765P1_WGS	Gastric cancer	IV	0.0569	0	1	0	0	0	0	0	0	0	0
