# Supplementary material for: Genome-wide mutational signatures in low-coverage whole genome sequencing of cell-free DNA
Source: Nat Commun. 2022 Aug 23;13:4953. doi: 10.1038/s41467-022-32598-1 (PMC9399180; doi:10.1038/s41467-022-32598-1)
Supplement: Supplementary file 5 — Source Data [file 41467_2022_32598_MOESM5_ESM.zip › source_data/s2b.csv]

SLX_barcode	family_size	n
PGDX9794P1_WGS	1	28915206
PGDX9794P1_WGS	2	97452
PGDX9794P1_WGS	3	11900
PGDX9794P1_WGS	4	4346
PGDX9794P1_WGS	5	1960
PGDX9795P1_WGS	1	10872209
PGDX9795P1_WGS	2	39116
PGDX9795P1_WGS	3	3501
PGDX9795P1_WGS	4	1167
PGDX9795P1_WGS	5	512
PGDX9796P1_WGS	1	23532420
PGDX9796P1_WGS	2	85471
PGDX9796P1_WGS	3	5968
PGDX9796P1_WGS	4	1926
PGDX9796P1_WGS	5	872
PGDX9797P1_WGS	1	28308214
PGDX9797P1_WGS	2	97170
PGDX9797P1_WGS	3	6912
PGDX9797P1_WGS	4	2187
PGDX9797P1_WGS	5	964
PGDX9798P1_WGS	1	25231634
PGDX9798P1_WGS	2	81191
PGDX9798P1_WGS	3	7328
PGDX9798P1_WGS	4	2410
PGDX9798P1_WGS	5	1140
PGDX9799P1_WGS	1	18844516
PGDX9799P1_WGS	2	88220
PGDX9799P1_WGS	3	11701
PGDX9799P1_WGS	4	4907
PGDX9799P1_WGS	5	2727
PGDX9800P1_WGS	1	25181021
PGDX9800P1_WGS	2	111705
PGDX9800P1_WGS	3	12620
PGDX9800P1_WGS	4	4818
PGDX9800P1_WGS	5	2347
PGDX9801P1_WGS	1	23510831
PGDX9801P1_WGS	2	87354
PGDX9801P1_WGS	3	9660
PGDX9801P1_WGS	4	3227
PGDX9801P1_WGS	5	1473
PGDX9802P1_WGS	1	11391936
PGDX9802P1_WGS	2	50245
PGDX9802P1_WGS	3	1910
PGDX9802P1_WGS	4	589
PGDX9802P1_WGS	5	272
PGDX9803P1_WGS	1	23757693
PGDX9803P1_WGS	2	100369
PGDX9803P1_WGS	3	10824
PGDX9803P1_WGS	4	4067
PGDX9803P1_WGS	5	2112
PGDX9804P1_WGS	1	26728673
PGDX9804P1_WGS	2	111884
PGDX9804P1_WGS	3	9007
PGDX9804P1_WGS	4	3069
PGDX9804P1_WGS	5	1436
PGDX9805P1_WGS	1	18456438
PGDX9805P1_WGS	2	69533
PGDX9805P1_WGS	3	8255
PGDX9805P1_WGS	4	2990
PGDX9805P1_WGS	5	1304
PGDX9806P1_WGS	1	28077317
PGDX9806P1_WGS	2	137180
PGDX9806P1_WGS	3	21416
PGDX9806P1_WGS	4	8537
PGDX9806P1_WGS	5	4368
PGDX9807P1_WGS	1	19875088
PGDX9807P1_WGS	2	63987
PGDX9807P1_WGS	3	7729
PGDX9807P1_WGS	4	2942
PGDX9807P1_WGS	5	1430
PGDX9808P1_WGS	1	21561948
PGDX9808P1_WGS	2	68915
PGDX9808P1_WGS	3	8011
PGDX9808P1_WGS	4	2816
PGDX9808P1_WGS	5	1231
PGDX9809P1_WGS	1	14919614
PGDX9809P1_WGS	2	48912
PGDX9809P1_WGS	3	6074
PGDX9809P1_WGS	4	2061
PGDX9809P1_WGS	5	934
VCPS0082P_WGS	1	11832777
VCPS0082P_WGS	2	55348
VCPS0082P_WGS	3	3967
VCPS0082P_WGS	4	1582
VCPS0082P_WGS	5	842
VCPS0083P_WGS	1	17403152
VCPS0083P_WGS	2	71965
VCPS0083P_WGS	3	3435
VCPS0083P_WGS	4	1040
VCPS0083P_WGS	5	412
VCPS0084P_WGS	1	9783062
VCPS0084P_WGS	2	28861
VCPS0084P_WGS	3	811
VCPS0084P_WGS	4	201
VCPS0084P_WGS	5	77
VCPS0085P_WGS	1	13306043
VCPS0085P_WGS	2	53498
VCPS0085P_WGS	3	1999
VCPS0085P_WGS	4	580
VCPS0085P_WGS	5	225
VCPS0086P_WGS	1	16122765
VCPS0086P_WGS	2	86704
VCPS0086P_WGS	3	3705
VCPS0086P_WGS	4	1094
VCPS0086P_WGS	5	517
VCPS0087P_WGS	1	24482954
VCPS0087P_WGS	2	107833
VCPS0087P_WGS	3	8275
VCPS0087P_WGS	4	2834
VCPS0087P_WGS	5	1282
VCPS0088P_WGS	1	8938397
VCPS0088P_WGS	2	24473
VCPS0088P_WGS	3	819
VCPS0088P_WGS	4	240
VCPS0088P_WGS	5	90
VCPS0089P_WGS	1	8026105
VCPS0089P_WGS	2	28405
VCPS0089P_WGS	3	1974
VCPS0089P_WGS	4	674
VCPS0089P_WGS	5	253
VCPS0090P_WGS	1	10632645
VCPS0090P_WGS	2	29372
VCPS0090P_WGS	3	1945
VCPS0090P_WGS	4	583
VCPS0090P_WGS	5	245
VCPS0091P_WGS	1	12563484
VCPS0091P_WGS	2	56833
VCPS0091P_WGS	3	2876
VCPS0091P_WGS	4	893
VCPS0091P_WGS	5	387
VCPS0102P_WGS	1	15424604
VCPS0102P_WGS	2	51215
VCPS0102P_WGS	3	4420
VCPS0102P_WGS	4	1515
VCPS0102P_WGS	5	657
VCPS0103P_WGS	1	13620239
VCPS0103P_WGS	2	46066
VCPS0103P_WGS	3	3647
VCPS0103P_WGS	4	1291
VCPS0103P_WGS	5	654
VCPS0104P_WGS	1	14429659
VCPS0104P_WGS	2	61227
VCPS0104P_WGS	3	3983
VCPS0104P_WGS	4	1279
VCPS0104P_WGS	5	519
VCPS0106P_WGS	1	20610899
VCPS0106P_WGS	2	80228
VCPS0106P_WGS	3	10727
VCPS0106P_WGS	4	4349
VCPS0106P_WGS	5	2168
VCPS0107P_WGS	1	13170254
VCPS0107P_WGS	2	56505
VCPS0107P_WGS	3	4700
VCPS0107P_WGS	4	1683
VCPS0107P_WGS	5	825
VCPS0108P_WGS	1	17128836
VCPS0108P_WGS	2	62676
VCPS0108P_WGS	3	5268
VCPS0108P_WGS	4	1848
VCPS0108P_WGS	5	759
VCPS0109P_WGS	1	13127684
VCPS0109P_WGS	2	46154
VCPS0109P_WGS	3	3162
VCPS0109P_WGS	4	1039
VCPS0109P_WGS	5	441
VCPS0110P_WGS	1	12510552
VCPS0110P_WGS	2	47243
VCPS0110P_WGS	3	3321
VCPS0110P_WGS	4	1161
VCPS0110P_WGS	5	494
VCPS0111P_WGS	1	1943003
VCPS0111P_WGS	2	3208
VCPS0111P_WGS	3	214
VCPS0111P_WGS	4	77
VCPS0111P_WGS	5	46
VCPS0116P_WGS	1	14335351
VCPS0116P_WGS	2	55431
VCPS0116P_WGS	3	7424
VCPS0116P_WGS	4	2843
VCPS0116P_WGS	5	1413
VCPS0118P_WGS	1	2766947
VCPS0118P_WGS	2	7948
VCPS0118P_WGS	3	413
VCPS0118P_WGS	4	145
VCPS0118P_WGS	5	83
