# Supplementary material for: Genome-wide mutational signatures in low-coverage whole genome sequencing of cell-free DNA
Source: Nat Commun. 2022 Aug 23;13:4953. doi: 10.1038/s41467-022-32598-1 (PMC9399180; doi:10.1038/s41467-022-32598-1)
Supplement: Supplementary file 5 — Source Data [file 41467_2022_32598_MOESM5_ESM.zip › source_data/s3f.csv]

SLX_barcode	sub_batch	value	Var2
VCPS0082P_WGS	119	-251.67670275858	PC1
VCPS0083P_WGS	119	17.9802604576922	PC1
VCPS0084P_WGS	118	-464.883049215299	PC1
VCPS0085P_WGS	119	-231.212527211777	PC1
VCPS0086P_WGS	119	-98.2976064605814	PC1
VCPS0087P_WGS	119	476.293841512628	PC1
VCPS0088P_WGS	118	-322.20580636732	PC1
VCPS0089P_WGS	118	12.7988304193565	PC1
VCPS0090P_WGS	118	-79.1931426135543	PC1
VCPS0091P_WGS	119	174.390914217188	PC1
VCPS0102P_WGS	118	138.78088614111	PC1
VCPS0103P_WGS	118	26.2297000434724	PC1
VCPS0104P_WGS	118	196.407330466343	PC1
VCPS0106P_WGS	118	103.131140184382	PC1
VCPS0107P_WGS	118	-21.5286857779685	PC1
VCPS0108P_WGS	118	337.230634262926	PC1
VCPS0109P_WGS	118	-99.0209779453687	PC1
VCPS0110P_WGS	118	-33.0623369272994	PC1
VCPS0116P_WGS	118	117.83729757265	PC1
VCPS0082P_WGS	119	-20.0121744209269	PC2
VCPS0083P_WGS	119	-67.1718418781077	PC2
VCPS0084P_WGS	118	20.5404559913889	PC2
VCPS0085P_WGS	119	49.7578283556094	PC2
VCPS0086P_WGS	119	23.4346925056308	PC2
VCPS0087P_WGS	119	80.7139876910726	PC2
VCPS0088P_WGS	118	-1.74303645923328	PC2
VCPS0089P_WGS	118	-46.9790465305536	PC2
VCPS0090P_WGS	118	20.6544693590825	PC2
VCPS0091P_WGS	119	-40.3312631006258	PC2
VCPS0102P_WGS	118	-66.4386976494771	PC2
VCPS0103P_WGS	118	35.9290727542893	PC2
VCPS0104P_WGS	118	-60.1736610989299	PC2
VCPS0106P_WGS	118	68.1311154884158	PC2
VCPS0107P_WGS	118	37.6925038489601	PC2
VCPS0108P_WGS	118	0.795599906479593	PC2
VCPS0109P_WGS	118	-19.6229515742392	PC2
VCPS0110P_WGS	118	-21.5514055348535	PC2
VCPS0116P_WGS	118	6.37435234601812	PC2
VCPS0082P_WGS	119	14.3703279812931	PC3
VCPS0083P_WGS	119	-5.14062706439831	PC3
VCPS0084P_WGS	118	-19.59418501025	PC3
VCPS0085P_WGS	119	-8.61869996232472	PC3
VCPS0086P_WGS	119	8.90623316704463	PC3
VCPS0087P_WGS	119	-9.53515493819585	PC3
VCPS0088P_WGS	118	-27.7822965293987	PC3
VCPS0089P_WGS	118	5.64037808012651	PC3
VCPS0090P_WGS	118	21.4715429020044	PC3
VCPS0091P_WGS	119	39.3689221089663	PC3
VCPS0102P_WGS	118	-9.37129191161129	PC3
VCPS0103P_WGS	118	-17.8836049312232	PC3
VCPS0104P_WGS	118	-30.1203220068642	PC3
VCPS0106P_WGS	118	-25.2775333627848	PC3
VCPS0107P_WGS	118	96.5859471020252	PC3
VCPS0108P_WGS	118	16.2613834432634	PC3
VCPS0109P_WGS	118	-5.11141902905011	PC3
VCPS0110P_WGS	118	30.3382581559533	PC3
VCPS0116P_WGS	118	-74.507858194576	PC3
VCPS0082P_WGS	119	-29.429010405444	PC4
VCPS0083P_WGS	119	-31.6608402688184	PC4
VCPS0084P_WGS	118	-3.03290740074417	PC4
VCPS0085P_WGS	119	34.097816902105	PC4
VCPS0086P_WGS	119	5.55948235819446	PC4
VCPS0087P_WGS	119	-46.6888432337186	PC4
VCPS0088P_WGS	118	-7.72093921907266	PC4
VCPS0089P_WGS	118	6.84730103990129	PC4
VCPS0090P_WGS	118	54.8068171050559	PC4
VCPS0091P_WGS	119	-0.158760444214448	PC4
VCPS0102P_WGS	118	-24.3244300065286	PC4
VCPS0103P_WGS	118	10.4254099529171	PC4
VCPS0104P_WGS	118	35.4357820357521	PC4
VCPS0106P_WGS	118	-12.3457223080834	PC4
VCPS0107P_WGS	118	-23.9411264367797	PC4
VCPS0108P_WGS	118	71.9733386615723	PC4
VCPS0109P_WGS	118	18.07056314098	PC4
VCPS0110P_WGS	118	-36.1547921661561	PC4
VCPS0116P_WGS	118	-21.759139306918	PC4
VCPS0082P_WGS	119	2.02895531013889	PC5
VCPS0083P_WGS	119	-20.5986029753424	PC5
VCPS0084P_WGS	118	10.0966585349765	PC5
VCPS0085P_WGS	119	-18.5098421139071	PC5
VCPS0086P_WGS	119	8.85568692870905	PC5
VCPS0087P_WGS	119	-37.6824206800687	PC5
VCPS0088P_WGS	118	13.210360762803	PC5
VCPS0089P_WGS	118	12.2307082201599	PC5
VCPS0090P_WGS	118	-5.66770138404739	PC5
VCPS0091P_WGS	119	2.30137295075099	PC5
VCPS0102P_WGS	118	35.6365010386967	PC5
VCPS0103P_WGS	118	7.11093592658086	PC5
VCPS0104P_WGS	118	-46.170724567439	PC5
VCPS0106P_WGS	118	-8.6425169762215	PC5
VCPS0107P_WGS	118	24.4456917549024	PC5
VCPS0108P_WGS	118	45.0420938355739	PC5
VCPS0109P_WGS	118	-63.0671960874841	PC5
VCPS0110P_WGS	118	-17.507628307171	PC5
VCPS0116P_WGS	118	56.8876678283892	PC5
