# Supplementary material for: Genome-wide mutational signatures in low-coverage whole genome sequencing of cell-free DNA
Source: Nat Commun. 2022 Aug 23;13:4953. doi: 10.1038/s41467-022-32598-1 (PMC9399180; doi:10.1038/s41467-022-32598-1)
Supplement: Supplementary file 5 — Source Data [file 41467_2022_32598_MOESM5_ESM.zip › source_data/s3g.csv]

variable	value
GC_corrected	0.998959894761722
GC_corrected	0.998212878263574
GC_corrected	0.998993272288217
GC_corrected	0.995966346464822
GC_corrected	0.998704230078927
GC_corrected	0.999221755066129
GC_corrected	0.999153638096425
GC_corrected	0.999128366876078
GC_corrected	0.998678858761443
GC_corrected	0.998966564931239
GC_corrected	0.998785717599251
GC_corrected	0.998530356961844
GC_corrected	0.999093689997066
GC_corrected	0.998640707333285
GC_corrected	0.998876504088572
GC_corrected	0.999041542288955
GC_corrected	0.999047839478155
GC_corrected	0.998862036360665
GC_corrected	0.999062425123716
GC_corrected	0.998798219880508
GC_corrected	0.998494098928158
GC_corrected	0.998893027641075
GC_corrected	0.998808703224109
GC_corrected	0.998723362222613
GC_corrected	0.998619037032705
GC_corrected	0.998682003927722
GC_corrected	0.998683103028117
GC_corrected	0.998939625214048
GC_corrected	0.99879814017286
GC_corrected	0.998746934991479
GC_corrected	0.998954071321794
GC_corrected	0.9988174519534
GC_corrected	0.998391060260998
GC_corrected	0.998824819649347
GC_corrected	0.998625127982609
GC_corrected	0.998594175297307
GC_corrected	0.998210175209663
GC_corrected	0.999166344828398
GC_corrected	0.998390716098115
GC_corrected	0.998894447383748
GC_corrected	0.998955830057835
GC_corrected	0.999087203982434
GC_corrected	0.998798113172666
GC_corrected	0.998544638353025
GC_corrected	0.999138264564033
GC_corrected	0.998995859420415
GC_corrected	0.998920612809077
GC_corrected	0.998623526659737
GC_corrected	0.996827274655276
GC_corrected	0.999241274458803
GC_corrected	0.998983483456731
GC_corrected	0.99839772364147
GC_corrected	0.998789168232504
GC_corrected	0.998880355370699
GC_corrected	0.998612290043341
GC_corrected	0.998888402835899
GC_corrected	0.998889030640756
GC_corrected	0.99883989626852
GC_corrected	0.999200966707508
GC_corrected	0.999057071721588
GC_corrected	0.998750291421153
GC_corrected	0.99917620993357
GC_corrected	0.99901665616527
GC_corrected	0.998792209092808
GC_corrected	0.99891184210113
GC_corrected	0.99891259694824
GC_corrected	0.999006039251251
GC_corrected	0.998348902773447
GC_corrected	0.998782029474659
GC_corrected	0.9986678763666
GC_corrected	0.9991059923456
GC_corrected	0.998280766392299
GC_corrected	0.998891149097027
GC_corrected	0.998973750278392
GC_corrected	0.99863982358692
GC_corrected	0.998830436997528
GC_corrected	0.997467562181673
GC_corrected	0.998588395624061
GC_corrected	0.998449974460319
GC_corrected	0.998824775212697
GC_corrected	0.999307531814945
GC_corrected	0.997606323321193
GC_corrected	0.998843796855732
GC_corrected	0.999306983829839
GC_corrected	0.998450800089157
GC_corrected	0.998872230458625
GC_corrected	0.9984680665463
GC_corrected	0.998745705735847
GC_corrected	0.998872341676344
GC_corrected	0.998893323329992
GC_corrected	0.998559881834446
GC_corrected	0.999038696523165
GC_corrected	0.998772314232067
GC_corrected	0.999185030742512
GC_corrected	0.999104715151948
GC_corrected	0.998092516689025
GC_corrected	0.999222452053199
GC_corrected	0.99900788413286
GC_corrected	0.998880909022885
GC_corrected	0.999250467151431
uncorrected	0.99514547382269
uncorrected	0.992199583198919
uncorrected	0.995043271142503
uncorrected	0.989303778350859
uncorrected	0.994948503721373
uncorrected	0.99550591982974
uncorrected	0.99292745119385
uncorrected	0.992615633418276
uncorrected	0.99773086770265
uncorrected	0.996810154452828
uncorrected	0.995805272535597
uncorrected	0.992564804640584
uncorrected	0.995136155826079
uncorrected	0.991518284778713
uncorrected	0.994055453822179
uncorrected	0.996353932079204
uncorrected	0.996684870707214
uncorrected	0.995825533738143
uncorrected	0.996543236081632
uncorrected	0.995026223487784
uncorrected	0.991750834831157
uncorrected	0.993753431228374
uncorrected	0.994413064314205
uncorrected	0.993352384081924
uncorrected	0.996944161355938
uncorrected	0.997295142808205
uncorrected	0.996105346764204
uncorrected	0.995519147574487
uncorrected	0.993058126428258
uncorrected	0.996706223981175
uncorrected	0.995737798882342
uncorrected	0.994102506220402
uncorrected	0.992766456875982
uncorrected	0.997249263025343
uncorrected	0.996910086795701
uncorrected	0.997315370264472
uncorrected	0.993929439314264
uncorrected	0.995373833346832
uncorrected	0.997147365070296
uncorrected	0.994031133185751
uncorrected	0.996805890742976
uncorrected	0.993832828361585
uncorrected	0.99496106762764
uncorrected	0.992257268564214
uncorrected	0.992865637490223
uncorrected	0.992128509858352
uncorrected	0.992838026699853
uncorrected	0.993761505853218
uncorrected	0.995745636312895
uncorrected	0.995772654489886
uncorrected	0.996708611274377
uncorrected	0.997676456950846
uncorrected	0.997644033759133
uncorrected	0.993497417702136
uncorrected	0.997027087926403
uncorrected	0.994043717188667
uncorrected	0.997168725875464
uncorrected	0.996872123004804
uncorrected	0.994438995028685
uncorrected	0.996727138229319
uncorrected	0.996274689227645
uncorrected	0.996467551118575
uncorrected	0.994971226072503
uncorrected	0.996557643602147
uncorrected	0.992129787747293
uncorrected	0.996220974249924
uncorrected	0.997358410376243
uncorrected	0.99704785088268
uncorrected	0.99528849246802
uncorrected	0.991969956610568
uncorrected	0.993195978638485
uncorrected	0.997833593554123
uncorrected	0.996775668637378
uncorrected	0.991306315258419
uncorrected	0.997292973410963
uncorrected	0.992929287638592
uncorrected	0.990803391214198
uncorrected	0.9963981196241
uncorrected	0.993498807494862
uncorrected	0.995466464051254
uncorrected	0.996047783458854
uncorrected	0.995154801444149
uncorrected	0.994250061150893
uncorrected	0.99611872356678
uncorrected	0.99400124687527
uncorrected	0.99736036131156
uncorrected	0.992245380320774
uncorrected	0.995916464692053
uncorrected	0.993593124595941
uncorrected	0.994965908911541
uncorrected	0.996174800010034
uncorrected	0.994949031802008
uncorrected	0.992868894721416
uncorrected	0.995801194515192
uncorrected	0.993434951991555
uncorrected	0.996475153945746
uncorrected	0.99644708699815
uncorrected	0.9925847464006
uncorrected	0.992073426549042
uncorrected	0.995695533115538
