# Supplementary material for: Genome-wide mutational signatures in low-coverage whole genome sequencing of cell-free DNA
Source: Nat Commun. 2022 Aug 23;13:4953. doi: 10.1038/s41467-022-32598-1 (PMC9399180; doi:10.1038/s41467-022-32598-1)
Supplement: Supplementary file 5 — Source Data [file 41467_2022_32598_MOESM5_ESM.zip › source_data/s2c.csv]

study	SLX_barcode	read_length	Patient.Type	Stage	evaluable	variable	value
PGDX	PGDX9794P1_WGS	PE100	Colorectal Cancer	IV	TRUE	total_reads	53779608
PGDX	PGDX9795P1_WGS	PE100	Colorectal Cancer	IV	TRUE	total_reads	18092687
PGDX	PGDX9796P1_WGS	PE100	Colorectal Cancer	IV	TRUE	total_reads	44419353
PGDX	PGDX9797P1_WGS	PE100	Colorectal Cancer	IV	TRUE	total_reads	53079349
PGDX	PGDX9798P1_WGS	PE100	Colorectal Cancer	IV	TRUE	total_reads	46348112
PGDX	PGDX9799P1_WGS	PE100	Colorectal Cancer	IV	TRUE	total_reads	34908639
PGDX	PGDX9800P1_WGS	PE100	Colorectal Cancer	IV	TRUE	total_reads	46908603
PGDX	PGDX9801P1_WGS	PE100	Colorectal Cancer	IV	TRUE	total_reads	43852309
PGDX	PGDX9802P1_WGS	PE100	Colorectal Cancer	IV	TRUE	total_reads	22178087
PGDX	PGDX9803P1_WGS	PE100	Colorectal Cancer	IV	TRUE	total_reads	43515453
PGDX	PGDX9804P1_WGS	PE100	Colorectal Cancer	IV	TRUE	total_reads	50558106
PGDX	PGDX9805P1_WGS	PE100	Colorectal Cancer	IV	TRUE	total_reads	30666383
PGDX	PGDX9806P1_WGS	PE100	Colorectal Cancer	IV	TRUE	total_reads	53092126
PGDX	PGDX9807P1_WGS	PE100	Colorectal Cancer	IV	TRUE	total_reads	33139278
PGDX	PGDX9808P1_WGS	PE100	Colorectal Cancer	IV	TRUE	total_reads	35960724
PGDX	PGDX9809P1_WGS	PE100	Colorectal Cancer	IV	TRUE	total_reads	24583073
PGDX	VCPS0082P_WGS	PE100	Healthy	NA	TRUE	total_reads	22105009
PGDX	VCPS0083P_WGS	PE100	Healthy	NA	TRUE	total_reads	33046846
PGDX	VCPS0084P_WGS	PE100	Healthy	NA	TRUE	total_reads	17434624
PGDX	VCPS0085P_WGS	PE100	Healthy	NA	TRUE	total_reads	25121301
PGDX	VCPS0086P_WGS	PE100	Healthy	NA	TRUE	total_reads	30731293
PGDX	VCPS0087P_WGS	PE100	Healthy	NA	TRUE	total_reads	46065279
PGDX	VCPS0088P_WGS	PE100	Healthy	NA	TRUE	total_reads	15281844
PGDX	VCPS0089P_WGS	PE100	Healthy	NA	TRUE	total_reads	13203650
PGDX	VCPS0090P_WGS	PE100	Healthy	NA	TRUE	total_reads	17719701
PGDX	VCPS0091P_WGS	PE100	Healthy	NA	TRUE	total_reads	23059490
PGDX	VCPS0102P_WGS	PE100	Healthy	NA	TRUE	total_reads	25762865
PGDX	VCPS0103P_WGS	PE100	Healthy	NA	TRUE	total_reads	22564386
PGDX	VCPS0104P_WGS	PE100	Healthy	NA	TRUE	total_reads	24089033
PGDX	VCPS0106P_WGS	PE100	Healthy	NA	TRUE	total_reads	33849439
PGDX	VCPS0107P_WGS	PE100	Healthy	NA	TRUE	total_reads	21864716
PGDX	VCPS0108P_WGS	PE100	Healthy	NA	TRUE	total_reads	28555023
PGDX	VCPS0109P_WGS	PE100	Healthy	NA	TRUE	total_reads	21773194
PGDX	VCPS0110P_WGS	PE100	Healthy	NA	TRUE	total_reads	20677009
PGDX	VCPS0111P_WGS	PE100	Healthy	NA	FALSE	total_reads	2937741
PGDX	VCPS0116P_WGS	PE100	Healthy	NA	TRUE	total_reads	23728937
PGDX	VCPS0118P_WGS	PE100	Healthy	NA	FALSE	total_reads	4530249
PGDX	PGDX9794P1_WGS	PE100	Colorectal Cancer	IV	TRUE	total_reads.post_downsample	10221993
PGDX	PGDX9795P1_WGS	PE100	Colorectal Cancer	IV	TRUE	total_reads.post_downsample	9950546
PGDX	PGDX9796P1_WGS	PE100	Colorectal Cancer	IV	TRUE	total_reads.post_downsample	10212207
PGDX	PGDX9797P1_WGS	PE100	Colorectal Cancer	IV	TRUE	total_reads.post_downsample	10079402
PGDX	PGDX9798P1_WGS	PE100	Colorectal Cancer	IV	TRUE	total_reads.post_downsample	10197213
PGDX	PGDX9799P1_WGS	PE100	Colorectal Cancer	IV	TRUE	total_reads.post_downsample	10120483
PGDX	PGDX9800P1_WGS	PE100	Colorectal Cancer	IV	TRUE	total_reads.post_downsample	9853782
PGDX	PGDX9801P1_WGS	PE100	Colorectal Cancer	IV	TRUE	total_reads.post_downsample	10087480
PGDX	PGDX9802P1_WGS	PE100	Colorectal Cancer	IV	TRUE	total_reads.post_downsample	9985865
PGDX	PGDX9803P1_WGS	PE100	Colorectal Cancer	IV	TRUE	total_reads.post_downsample	10006054
PGDX	PGDX9804P1_WGS	PE100	Colorectal Cancer	IV	TRUE	total_reads.post_downsample	10104708
PGDX	PGDX9805P1_WGS	PE100	Colorectal Cancer	IV	TRUE	total_reads.post_downsample	10116670
PGDX	PGDX9806P1_WGS	PE100	Colorectal Cancer	IV	TRUE	total_reads.post_downsample	10086740
PGDX	PGDX9807P1_WGS	PE100	Colorectal Cancer	IV	TRUE	total_reads.post_downsample	9937849
PGDX	PGDX9808P1_WGS	PE100	Colorectal Cancer	IV	TRUE	total_reads.post_downsample	10068431
PGDX	PGDX9809P1_WGS	PE100	Colorectal Cancer	IV	TRUE	total_reads.post_downsample	10073622
PGDX	VCPS0082P_WGS	PE100	Healthy	NA	TRUE	total_reads.post_downsample	9948503
PGDX	VCPS0083P_WGS	PE100	Healthy	NA	TRUE	total_reads.post_downsample	9917784
PGDX	VCPS0084P_WGS	PE100	Healthy	NA	TRUE	total_reads.post_downsample	9941298
PGDX	VCPS0085P_WGS	PE100	Healthy	NA	TRUE	total_reads.post_downsample	10045843
PGDX	VCPS0086P_WGS	PE100	Healthy	NA	TRUE	total_reads.post_downsample	10141340
PGDX	VCPS0087P_WGS	PE100	Healthy	NA	TRUE	total_reads.post_downsample	10137572
PGDX	VCPS0088P_WGS	PE100	Healthy	NA	TRUE	total_reads.post_downsample	9935898
PGDX	VCPS0089P_WGS	PE100	Healthy	NA	TRUE	total_reads.post_downsample	10031097
PGDX	VCPS0090P_WGS	PE100	Healthy	NA	TRUE	total_reads.post_downsample	9925397
PGDX	VCPS0091P_WGS	PE100	Healthy	NA	TRUE	total_reads.post_downsample	9914718
PGDX	VCPS0102P_WGS	PE100	Healthy	NA	TRUE	total_reads.post_downsample	10047573
PGDX	VCPS0103P_WGS	PE100	Healthy	NA	TRUE	total_reads.post_downsample	9927591
PGDX	VCPS0104P_WGS	PE100	Healthy	NA	TRUE	total_reads.post_downsample	10115232
PGDX	VCPS0106P_WGS	PE100	Healthy	NA	TRUE	total_reads.post_downsample	10160080
PGDX	VCPS0107P_WGS	PE100	Healthy	NA	TRUE	total_reads.post_downsample	10056778
PGDX	VCPS0108P_WGS	PE100	Healthy	NA	TRUE	total_reads.post_downsample	9994932
PGDX	VCPS0109P_WGS	PE100	Healthy	NA	TRUE	total_reads.post_downsample	10023171
PGDX	VCPS0110P_WGS	PE100	Healthy	NA	TRUE	total_reads.post_downsample	9924775
PGDX	VCPS0111P_WGS	PE100	Healthy	NA	FALSE	total_reads.post_downsample	2937741
PGDX	VCPS0116P_WGS	PE100	Healthy	NA	TRUE	total_reads.post_downsample	9965617
PGDX	VCPS0118P_WGS	PE100	Healthy	NA	FALSE	total_reads.post_downsample	4530249
PGDX	PGDX9794P1_WGS	PE100	Colorectal Cancer	IV	TRUE	mut_reads	1001256
PGDX	PGDX9795P1_WGS	PE100	Colorectal Cancer	IV	TRUE	mut_reads	1337828
PGDX	PGDX9796P1_WGS	PE100	Colorectal Cancer	IV	TRUE	mut_reads	893503
PGDX	PGDX9797P1_WGS	PE100	Colorectal Cancer	IV	TRUE	mut_reads	960492
PGDX	PGDX9798P1_WGS	PE100	Colorectal Cancer	IV	TRUE	mut_reads	1019332
PGDX	PGDX9799P1_WGS	PE100	Colorectal Cancer	IV	TRUE	mut_reads	1050558
PGDX	PGDX9800P1_WGS	PE100	Colorectal Cancer	IV	TRUE	mut_reads	958401
PGDX	PGDX9801P1_WGS	PE100	Colorectal Cancer	IV	TRUE	mut_reads	984358
PGDX	PGDX9802P1_WGS	PE100	Colorectal Cancer	IV	TRUE	mut_reads	778971
PGDX	PGDX9803P1_WGS	PE100	Colorectal Cancer	IV	TRUE	mut_reads	961010
PGDX	PGDX9804P1_WGS	PE100	Colorectal Cancer	IV	TRUE	mut_reads	1073542
PGDX	PGDX9805P1_WGS	PE100	Colorectal Cancer	IV	TRUE	mut_reads	1357161
PGDX	PGDX9806P1_WGS	PE100	Colorectal Cancer	IV	TRUE	mut_reads	1066415
PGDX	PGDX9807P1_WGS	PE100	Colorectal Cancer	IV	TRUE	mut_reads	1373928
PGDX	PGDX9808P1_WGS	PE100	Colorectal Cancer	IV	TRUE	mut_reads	1384489
PGDX	PGDX9809P1_WGS	PE100	Colorectal Cancer	IV	TRUE	mut_reads	1389459
PGDX	VCPS0082P_WGS	PE100	Healthy	NA	TRUE	mut_reads	869198
PGDX	VCPS0083P_WGS	PE100	Healthy	NA	TRUE	mut_reads	857319
PGDX	VCPS0084P_WGS	PE100	Healthy	NA	TRUE	mut_reads	962642
PGDX	VCPS0085P_WGS	PE100	Healthy	NA	TRUE	mut_reads	883423
PGDX	VCPS0086P_WGS	PE100	Healthy	NA	TRUE	mut_reads	874953
PGDX	VCPS0087P_WGS	PE100	Healthy	NA	TRUE	mut_reads	997981
PGDX	VCPS0088P_WGS	PE100	Healthy	NA	TRUE	mut_reads	1121449
PGDX	VCPS0089P_WGS	PE100	Healthy	NA	TRUE	mut_reads	1349986
PGDX	VCPS0090P_WGS	PE100	Healthy	NA	TRUE	mut_reads	1282027
PGDX	VCPS0091P_WGS	PE100	Healthy	NA	TRUE	mut_reads	979122
PGDX	VCPS0102P_WGS	PE100	Healthy	NA	TRUE	mut_reads	1364703
PGDX	VCPS0103P_WGS	PE100	Healthy	NA	TRUE	mut_reads	1372402
PGDX	VCPS0104P_WGS	PE100	Healthy	NA	TRUE	mut_reads	1369818
PGDX	VCPS0106P_WGS	PE100	Healthy	NA	TRUE	mut_reads	1420975
PGDX	VCPS0107P_WGS	PE100	Healthy	NA	TRUE	mut_reads	1399521
PGDX	VCPS0108P_WGS	PE100	Healthy	NA	TRUE	mut_reads	1359920
PGDX	VCPS0109P_WGS	PE100	Healthy	NA	TRUE	mut_reads	1372835
PGDX	VCPS0110P_WGS	PE100	Healthy	NA	TRUE	mut_reads	1388389
PGDX	VCPS0111P_WGS	PE100	Healthy	NA	FALSE	mut_reads	335604
PGDX	VCPS0116P_WGS	PE100	Healthy	NA	TRUE	mut_reads	1360797
PGDX	VCPS0118P_WGS	PE100	Healthy	NA	FALSE	mut_reads	540585
PGDX	PGDX9794P1_WGS	PE100	Colorectal Cancer	IV	TRUE	n_mut.SNP_in	15587
PGDX	PGDX9795P1_WGS	PE100	Colorectal Cancer	IV	TRUE	n_mut.SNP_in	8564
PGDX	PGDX9796P1_WGS	PE100	Colorectal Cancer	IV	TRUE	n_mut.SNP_in	7946
PGDX	PGDX9797P1_WGS	PE100	Colorectal Cancer	IV	TRUE	n_mut.SNP_in	17194
PGDX	PGDX9798P1_WGS	PE100	Colorectal Cancer	IV	TRUE	n_mut.SNP_in	15410
PGDX	PGDX9799P1_WGS	PE100	Colorectal Cancer	IV	TRUE	n_mut.SNP_in	9779
PGDX	PGDX9800P1_WGS	PE100	Colorectal Cancer	IV	TRUE	n_mut.SNP_in	11833
PGDX	PGDX9801P1_WGS	PE100	Colorectal Cancer	IV	TRUE	n_mut.SNP_in	13587
PGDX	PGDX9802P1_WGS	PE100	Colorectal Cancer	IV	TRUE	n_mut.SNP_in	5646
PGDX	PGDX9803P1_WGS	PE100	Colorectal Cancer	IV	TRUE	n_mut.SNP_in	10072
PGDX	PGDX9804P1_WGS	PE100	Colorectal Cancer	IV	TRUE	n_mut.SNP_in	12689
PGDX	PGDX9805P1_WGS	PE100	Colorectal Cancer	IV	TRUE	n_mut.SNP_in	8448
PGDX	PGDX9806P1_WGS	PE100	Colorectal Cancer	IV	TRUE	n_mut.SNP_in	14210
PGDX	PGDX9807P1_WGS	PE100	Colorectal Cancer	IV	TRUE	n_mut.SNP_in	12110
PGDX	PGDX9808P1_WGS	PE100	Colorectal Cancer	IV	TRUE	n_mut.SNP_in	11739
PGDX	PGDX9809P1_WGS	PE100	Colorectal Cancer	IV	TRUE	n_mut.SNP_in	11476
PGDX	VCPS0082P_WGS	PE100	Healthy	NA	TRUE	n_mut.SNP_in	7396
PGDX	VCPS0083P_WGS	PE100	Healthy	NA	TRUE	n_mut.SNP_in	9398
PGDX	VCPS0084P_WGS	PE100	Healthy	NA	TRUE	n_mut.SNP_in	5915
PGDX	VCPS0085P_WGS	PE100	Healthy	NA	TRUE	n_mut.SNP_in	7695
PGDX	VCPS0086P_WGS	PE100	Healthy	NA	TRUE	n_mut.SNP_in	8497
PGDX	VCPS0087P_WGS	PE100	Healthy	NA	TRUE	n_mut.SNP_in	12926
PGDX	VCPS0088P_WGS	PE100	Healthy	NA	TRUE	n_mut.SNP_in	6951
PGDX	VCPS0089P_WGS	PE100	Healthy	NA	TRUE	n_mut.SNP_in	9322
PGDX	VCPS0090P_WGS	PE100	Healthy	NA	TRUE	n_mut.SNP_in	8653
PGDX	VCPS0091P_WGS	PE100	Healthy	NA	TRUE	n_mut.SNP_in	10369
PGDX	VCPS0102P_WGS	PE100	Healthy	NA	TRUE	n_mut.SNP_in	10243
PGDX	VCPS0103P_WGS	PE100	Healthy	NA	TRUE	n_mut.SNP_in	9459
PGDX	VCPS0104P_WGS	PE100	Healthy	NA	TRUE	n_mut.SNP_in	10698
PGDX	VCPS0106P_WGS	PE100	Healthy	NA	TRUE	n_mut.SNP_in	10143
PGDX	VCPS0107P_WGS	PE100	Healthy	NA	TRUE	n_mut.SNP_in	9220
PGDX	VCPS0108P_WGS	PE100	Healthy	NA	TRUE	n_mut.SNP_in	11898
PGDX	VCPS0109P_WGS	PE100	Healthy	NA	TRUE	n_mut.SNP_in	8575
PGDX	VCPS0110P_WGS	PE100	Healthy	NA	TRUE	n_mut.SNP_in	8973
PGDX	VCPS0111P_WGS	PE100	Healthy	NA	FALSE	n_mut.SNP_in	972
PGDX	VCPS0116P_WGS	PE100	Healthy	NA	TRUE	n_mut.SNP_in	10143
PGDX	VCPS0118P_WGS	PE100	Healthy	NA	FALSE	n_mut.SNP_in	2060
PGDX	PGDX9794P1_WGS	PE100	Colorectal Cancer	IV	TRUE	n_mut.SNP_out	1986
PGDX	PGDX9795P1_WGS	PE100	Colorectal Cancer	IV	TRUE	n_mut.SNP_out	874
PGDX	PGDX9796P1_WGS	PE100	Colorectal Cancer	IV	TRUE	n_mut.SNP_out	875
PGDX	PGDX9797P1_WGS	PE100	Colorectal Cancer	IV	TRUE	n_mut.SNP_out	2152
PGDX	PGDX9798P1_WGS	PE100	Colorectal Cancer	IV	TRUE	n_mut.SNP_out	1877
PGDX	PGDX9799P1_WGS	PE100	Colorectal Cancer	IV	TRUE	n_mut.SNP_out	1174
PGDX	PGDX9800P1_WGS	PE100	Colorectal Cancer	IV	TRUE	n_mut.SNP_out	1565
PGDX	PGDX9801P1_WGS	PE100	Colorectal Cancer	IV	TRUE	n_mut.SNP_out	1800
PGDX	PGDX9802P1_WGS	PE100	Colorectal Cancer	IV	TRUE	n_mut.SNP_out	750
PGDX	PGDX9803P1_WGS	PE100	Colorectal Cancer	IV	TRUE	n_mut.SNP_out	1117
PGDX	PGDX9804P1_WGS	PE100	Colorectal Cancer	IV	TRUE	n_mut.SNP_out	1582
PGDX	PGDX9805P1_WGS	PE100	Colorectal Cancer	IV	TRUE	n_mut.SNP_out	931
PGDX	PGDX9806P1_WGS	PE100	Colorectal Cancer	IV	TRUE	n_mut.SNP_out	1803
PGDX	PGDX9807P1_WGS	PE100	Colorectal Cancer	IV	TRUE	n_mut.SNP_out	1523
PGDX	PGDX9808P1_WGS	PE100	Colorectal Cancer	IV	TRUE	n_mut.SNP_out	1457
PGDX	PGDX9809P1_WGS	PE100	Colorectal Cancer	IV	TRUE	n_mut.SNP_out	1180
PGDX	VCPS0082P_WGS	PE100	Healthy	NA	TRUE	n_mut.SNP_out	915
PGDX	VCPS0083P_WGS	PE100	Healthy	NA	TRUE	n_mut.SNP_out	1159
PGDX	VCPS0084P_WGS	PE100	Healthy	NA	TRUE	n_mut.SNP_out	830
PGDX	VCPS0085P_WGS	PE100	Healthy	NA	TRUE	n_mut.SNP_out	1001
PGDX	VCPS0086P_WGS	PE100	Healthy	NA	TRUE	n_mut.SNP_out	1083
PGDX	VCPS0087P_WGS	PE100	Healthy	NA	TRUE	n_mut.SNP_out	1728
PGDX	VCPS0088P_WGS	PE100	Healthy	NA	TRUE	n_mut.SNP_out	917
PGDX	VCPS0089P_WGS	PE100	Healthy	NA	TRUE	n_mut.SNP_out	1220
PGDX	VCPS0090P_WGS	PE100	Healthy	NA	TRUE	n_mut.SNP_out	1121
PGDX	VCPS0091P_WGS	PE100	Healthy	NA	TRUE	n_mut.SNP_out	1389
PGDX	VCPS0102P_WGS	PE100	Healthy	NA	TRUE	n_mut.SNP_out	1153
PGDX	VCPS0103P_WGS	PE100	Healthy	NA	TRUE	n_mut.SNP_out	1117
PGDX	VCPS0104P_WGS	PE100	Healthy	NA	TRUE	n_mut.SNP_out	1355
PGDX	VCPS0106P_WGS	PE100	Healthy	NA	TRUE	n_mut.SNP_out	1176
PGDX	VCPS0107P_WGS	PE100	Healthy	NA	TRUE	n_mut.SNP_out	1174
PGDX	VCPS0108P_WGS	PE100	Healthy	NA	TRUE	n_mut.SNP_out	1492
PGDX	VCPS0109P_WGS	PE100	Healthy	NA	TRUE	n_mut.SNP_out	1006
PGDX	VCPS0110P_WGS	PE100	Healthy	NA	TRUE	n_mut.SNP_out	1019
PGDX	VCPS0111P_WGS	PE100	Healthy	NA	FALSE	n_mut.SNP_out	104
PGDX	VCPS0116P_WGS	PE100	Healthy	NA	TRUE	n_mut.SNP_out	1213
PGDX	VCPS0118P_WGS	PE100	Healthy	NA	FALSE	n_mut.SNP_out	222
