# Supplementary material for: Genome-wide mutational signatures in low-coverage whole genome sequencing of cell-free DNA
Source: Nat Commun. 2022 Aug 23;13:4953. doi: 10.1038/s41467-022-32598-1 (PMC9399180; doi:10.1038/s41467-022-32598-1)
Supplement: Supplementary file 5 — Source Data [file 41467_2022_32598_MOESM5_ESM.zip › source_data/fig4g.csv]

SLX_barcode	cancer_type	stage	Tumor.Fraction	SBS1	SBS2	SBS3	SBS5	SBS8	SBS13	SBS18
PGDX10575P_WGS	Ovarian Cancer	I	0.02214	0	0	0	0	0	0	0
PGDX10577P_WGS	Ovarian Cancer	I	0.02248	1	0	0	0	0	1	0
PGDX7580P1_WGS	Ovarian Cancer	I	0.02606	0	1	0	0	0	0	0
PGDX10568P_WGS	Ovarian Cancer	I	0.02891	0	0	0	0	0	0	0
PGDX10566P_WGS	Ovarian Cancer	I	0.03115	0	0	0	0	0	0	0
PGDX10569P_WGS	Ovarian Cancer	I	0.03684	0	0	0	0	0	0	0
PGDX7578P_WGS	Ovarian Cancer	I	0.0378	0	0	0	0	0	0	0
PGDX10576P_WGS	Ovarian Cancer	I	0.03792	1	0	0	0	1	1	0
PGDX10578P_WGS	Ovarian Cancer	I	0.03794	0	0	0	0	0	0	0
PGDX7579P1_WGS	Ovarian Cancer	I	0.04004	0	1	0	0	0	0	0
PGDX6862P_WGS	Ovarian Cancer	I	0.04236	1	1	0	0	0	0	0
PGDX10574P1_WGS	Ovarian Cancer	I	0.04844	0	1	0	0	0	0	1
PGDX7581P_WGS	Ovarian Cancer	I	0.04864	1	0	1	0	0	0	0
PGDX10573P_WGS	Ovarian Cancer	I	0.05857	0	0	0	0	0	1	0
PGDX10570P_WGS	Ovarian Cancer	I	0.1477	0	0	0	0	0	0	0
PGDX6870P1_WGS	Ovarian Cancer	II	0.04171	0	1	0	0	0	0	0
PGDX6866P_WGS	Ovarian Cancer	III	0.02595	0	0	0	0	0	0	0
PGDX6953P_WGS	Ovarian Cancer	III	0.03168	1	0	0	0	0	1	0
PGDX10580P_WGS	Ovarian Cancer	III	0.03616	1	0	0	1	0	0	0
PGDX6865P1_WGS	Ovarian Cancer	III	0.08139	1	1	0	0	0	0	0
PGDX10579P_WGS	Ovarian Cancer	III	0.08163	1	1	0	0	0	0	0
PGDX10571P_WGS	Ovarian Cancer	IV	0.03197	0	0	0	0	0	0	0
PGDX6863P_WGS	Ovarian Cancer	IV	0.03443	1	0	0	0	0	1	0
PGDX10572P_WGS	Ovarian Cancer	IV	0.03602	0	0	0	0	0	0	0
PGDX6952P_WGS	Ovarian Cancer	IV	0.04387	0	0	0	0	0	0	0
PGDX6861P_WGS	Ovarian Cancer	IV	0.07226	0	0	0	0	0	0	0
