# Supplementary material for: Genome-wide mutational signatures in low-coverage whole genome sequencing of cell-free DNA
Source: Nat Commun. 2022 Aug 23;13:4953. doi: 10.1038/s41467-022-32598-1 (PMC9399180; doi:10.1038/s41467-022-32598-1)
Supplement: Supplementary file 5 — Source Data [file 41467_2022_32598_MOESM5_ESM.zip › source_data/fig5a.csv]

SLX_barcode	Var1	age	value
PGDX16584P	SBS1	51	4444.76101870587
PGDX16584P	SBS5	51	11537.693447809
PGDX16585P	SBS1	68	3762.41939386233
PGDX16585P	SBS5	68	10575.7862827218
PGDX16586P	SBS1	73	4195.35277422206
PGDX16586P	SBS5	73	10208.8888279453
PGDX16587P	SBS1	59	4481.96125865855
PGDX16587P	SBS5	59	13330.2879644908
PGDX16588P	SBS1	68	4103.24252679254
PGDX16588P	SBS5	68	11952.949074267
PGDX16592P	SBS1	74	3860.3635424682
PGDX16592P	SBS5	74	10636.1475964838
PGDX16594P	SBS1	75	3696.46763485064
PGDX16594P	SBS5	75	11219.3241348839
PGDX17940P	SBS1	68	3868.85017146972
PGDX17940P	SBS5	68	11785.620352054
PGDX17941P	SBS1	50	3811.97089290826
PGDX17941P	SBS5	50	10086.904400067
PGDX17942P	SBS1	75	3919.44902187177
PGDX17942P	SBS5	75	11172.8817762001
PGDX17943P	SBS1	73	3692.21449008628
PGDX17943P	SBS5	73	9808.84368789041
PGDX17944P	SBS1	72	3794.21694948585
PGDX17944P	SBS5	72	11026.4157368631
PGDX17945P	SBS1	54	3648.20076945519
PGDX17945P	SBS5	54	10020.5807808118
PGDX17946P	SBS1	50	4247.72090394775
PGDX17946P	SBS5	50	11101.9068610753
PGDX17947P	SBS1	50	3851.55314963139
PGDX17947P	SBS5	50	11498.2794542695
PGDX17948P	SBS1	68	4096.83799623663
PGDX17948P	SBS5	68	10392.4138484486
PGDX17949P	SBS1	57	3887.65617986135
PGDX17949P	SBS5	57	11016.0213075806
PGDX17950P	SBS1	50	3939.57231365189
PGDX17950P	SBS5	50	11071.9412176571
PGDX17951P	SBS1	55	3864.1975919972
PGDX17951P	SBS5	55	11077.4847407367
PGDX17952P	SBS1	62	3974.01386770837
PGDX17952P	SBS5	62	11606.9106859983
PGDX17953P	SBS1	69	3757.97275167836
PGDX17953P	SBS5	69	12129.234919228
PGDX17954P	SBS1	60	3610.54827153879
PGDX17954P	SBS5	60	10467.9513144083
PGDX17955P	SBS1	55	3916.33242062054
PGDX17955P	SBS5	55	12579.4517371941
PGDX17956P	SBS1	57	3949.76123766318
PGDX17956P	SBS5	57	10497.8864585664
PGDX17957P	SBS1	56	4063.31841655104
PGDX17957P	SBS5	56	11388.6396327289
PGDX17958P	SBS1	67	4046.24141789324
PGDX17958P	SBS5	67	12506.8213404508
PGDX17959P	SBS1	61	4072.60657786938
PGDX17959P	SBS5	61	11721.9721270045
PGDX17961P	SBS1	58	3947.77366231992
PGDX17961P	SBS5	58	12107.8841046322
PGDX17962P	SBS1	50	3885.39519993228
PGDX17962P	SBS5	50	11046.9609952055
PGDX17964P	SBS1	53	3924.9377229856
PGDX17964P	SBS5	53	11164.1089369406
PGDX17965P	SBS1	50	4123.43344717041
PGDX17965P	SBS5	50	12839.0859523416
PGDX17966P	SBS1	50	4652.76879542847
PGDX17966P	SBS5	50	11408.712515916
PGDX17967P	SBS1	71	3555.49349286169
PGDX17967P	SBS5	71	10397.3695995836
PGDX17968P	SBS1	53	4161.55973855934
PGDX17968P	SBS5	53	9950.55524454109
PGDX17969P	SBS1	50	4064.69800845097
PGDX17969P	SBS5	50	10878.4739400849
PGDX17971P	SBS1	68	4107.52964810797
PGDX17971P	SBS5	68	11558.4920659413
PGDX17972P	SBS1	64	4744.79521417299
PGDX17972P	SBS5	64	11003.9691991415
PGDX17973P	SBS1	53	4138.91212773139
PGDX17973P	SBS1	53	4138.91212773139
PGDX17973P	SBS5	53	10855.4401629332
PGDX17973P	SBS5	53	10855.4401629332
PGDX17974P	SBS1	54	4203.12701318024
PGDX17974P	SBS5	54	12014.6738624638
PGDX17975P	SBS1	50	4087.47657111845
PGDX17975P	SBS5	50	11153.0101584605
PGDX17976P	SBS1	60	3906.43676627575
PGDX17976P	SBS5	60	11715.1111456741
PGDX17977P	SBS1	57	3937.25367823016
PGDX17977P	SBS5	57	12138.5818648627
PGDX17978P	SBS1	74	3896.60397137505
PGDX17978P	SBS5	74	11433.2478368471
PGDX17979P	SBS1	50	3964.77901375853
PGDX17979P	SBS5	50	11708.4148963304
PGDX17980P	SBS1	68	4503.20413090351
PGDX17980P	SBS5	68	13536.5269457509
PGDX17981P	SBS1	53	4187.1301370485
PGDX17981P	SBS5	53	12309.8853170739
PGDX17982P	SBS1	55	4031.34636744406
PGDX17982P	SBS5	55	12432.1992876449
PGDX17983P	SBS1	53	3703.83060549258
PGDX17983P	SBS5	53	12087.3354012925
PGDX17984P	SBS1	59	4172.37906200573
PGDX17984P	SBS5	59	11730.4479732024
PGDX17985P	SBS1	55	4013.12543530096
PGDX17985P	SBS5	55	12770.4339603316
PGDX17987P	SBS1	60	4161.91617854739
PGDX17987P	SBS5	60	13801.8880142723
PGDX17988P	SBS1	75	4710.85129899054
PGDX17988P	SBS5	75	13463.9371319556
PGDX17989P	SBS1	62	3599.99663285659
PGDX17989P	SBS5	62	9917.88136690103
PGDX17991P	SBS1	64	3789.31664312724
PGDX17991P	SBS5	64	10267.2600117117
PGDX18233P	SBS1	57	2693.85919021451
PGDX18233P	SBS5	57	9078.08453364793
PGDX18234P	SBS1	64	2788.05018430423
PGDX18234P	SBS5	64	8005.59867556999
PGDX18235P	SBS1	50	2769.21201734866
PGDX18235P	SBS5	50	8508.51017497195
PGDX18236P	SBS1	50	3110.07972752129
PGDX18236P	SBS5	50	9902.67974170745
PGDX18237P	SBS1	57	2832.13920592374
PGDX18237P	SBS5	57	7800.99523559508
PGDX18238P	SBS1	75	2911.97348693668
PGDX18238P	SBS5	75	8076.08175479096
PGDX18239P	SBS1	53	3001.96295067776
PGDX18239P	SBS5	53	10279.2816465398
PGDX18240P	SBS1	52	3160.41379333803
PGDX18240P	SBS5	52	10422.3422816872
PGDX18241P	SBS1	50	3222.25576780297
PGDX18241P	SBS5	50	8779.65189058126
PGDX18242P	SBS1	53	3224.88195251268
PGDX18242P	SBS5	53	8477.7379327324
PGDX18243P	SBS1	54	3444.63916108608
PGDX18243P	SBS5	54	9243.82466293616
PGDX18244P	SBS1	56	3167.08677430876
PGDX18244P	SBS5	56	9273.17719363616
PGDX18245P	SBS1	59	2939.47902048223
PGDX18245P	SBS5	59	9028.52717066897
PGDX18246P	SBS1	58	3554.12408344064
PGDX18246P	SBS5	58	11375.1339880337
PGDX18247P	SBS1	70	3075.36524132614
PGDX18247P	SBS5	70	7346.03759787003
PGDX18248P	SBS1	70	3271.7650106516
PGDX18248P	SBS5	70	8638.44742368707
PGDX18249P	SBS1	72	3584.66032873199
PGDX18249P	SBS5	72	10310.3716437169
PGDX18251P	SBS1	59	3482.31502312959
PGDX18251P	SBS5	59	9826.76236245701
PGDX18252P	SBS1	53	3399.34307705882
PGDX18252P	SBS5	53	10391.8872174726
PGDX18253P	SBS1	60	3709.74762421288
PGDX18253P	SBS5	60	10128.1194583926
PGDX18254P	SBS1	50	3518.05854345671
PGDX18254P	SBS5	50	8910.54000565307
PGDX18255P	SBS1	50	3780.71458092349
PGDX18255P	SBS5	50	11321.9621408933
PGDX18256P	SBS1	50	3915.45576831228
PGDX18256P	SBS5	50	11282.9467981496
PGDX18257P	SBS1	65	3696.20078874703
PGDX18257P	SBS5	65	8933.28011342734
PGDX18258P	SBS1	51	3541.19557928251
PGDX18258P	SBS5	51	9807.93089500953
PGDX18259P	SBS1	50	4000.31842141607
PGDX18259P	SBS5	50	11279.5871391377
PGDX18260P	SBS1	54	4018.95161246416
PGDX18260P	SBS5	54	11279.6631563631
PGDX18261P	SBS1	55	3676.0545331615
PGDX18261P	SBS5	55	10101.1829941152
PGDX18262P	SBS1	50	3663.46976922242
PGDX18262P	SBS5	50	9944.9117573444
PGDX18263P	SBS1	50	3225.69911483043
PGDX18263P	SBS5	50	7444.48379662054
PGDX18264P	SBS1	53	3923.36808958387
PGDX18264P	SBS5	53	9088.72917099457
PGDX18265P	SBS1	75	4019.65020665747
PGDX18265P	SBS5	75	10651.4725764791
PGDX18266P	SBS1	70	4056.8857712879
PGDX18266P	SBS5	70	11227.6788704278
PGDX18267P	SBS1	62	3911.76553137826
PGDX18267P	SBS5	62	9978.09378454014
PGDX18268P	SBS1	61	3986.88467042927
PGDX18268P	SBS5	61	11089.9523751009
PGDX18269P	SBS1	49	3916.87936735659
PGDX18269P	SBS5	49	10564.4477473195
PGDX18270P	SBS1	58	3759.42435389101
PGDX18270P	SBS5	58	10258.5908383576
PGDX18271P	SBS1	50	3523.89745895339
PGDX18271P	SBS5	50	9687.41802601084
PGDX18272P	SBS1	55	3160.85633661662
PGDX18272P	SBS5	55	10619.0609529359
PGDX18273P	SBS1	50	3562.05619427899
PGDX18273P	SBS5	50	10606.0224590025
PGDX18279P	SBS1	50	3777.97059361549
PGDX18279P	SBS5	50	10335.4862517765
PGDX18280P	SBS1	50	3895.90375557333
PGDX18280P	SBS5	50	12248.6058155992
PGDX18281P	SBS1	50	3654.70203274176
PGDX18281P	SBS5	50	11567.9428407714
PGDX18282P	SBS1	70	3836.84397827976
PGDX18282P	SBS5	70	10497.8598255587
PGDX18283P	SBS1	50	3988.42271181396
PGDX18283P	SBS5	50	12299.7198382834
PGDX18288P	SBS1	59	3872.14697902396
PGDX18288P	SBS5	59	12115.1728950627
PGDX18326P	SBS1	53	3323.47114187611
PGDX18326P	SBS5	53	10531.9585698849
PGDX18327P	SBS1	56	3427.41715524873
PGDX18327P	SBS5	56	12274.947294192
PGDX18328P	SBS1	53	4004.0817225989
PGDX18328P	SBS5	53	12161.3247787222
PGDX18329P	SBS1	62	3476.4149263057
PGDX18329P	SBS5	62	12404.5912863588
PGDX18330P	SBS1	68	4202.45069571132
PGDX18330P	SBS5	68	11334.9355354501
PGDX18331P	SBS1	54	3700.21374045441
PGDX18331P	SBS5	54	9197.22213682264
PGDX18332P	SBS1	53	4002.08782386631
PGDX18332P	SBS5	53	10157.0680329263
PGDX18333P	SBS1	53	3718.7733494679
PGDX18333P	SBS5	53	10546.9303115136
PGDX18334P	SBS1	68	3622.88798066918
PGDX18334P	SBS5	68	9420.8782039537
PGDX18346P	SBS1	50	3255.44355352021
PGDX18346P	SBS5	50	8288.22192926185
PGDX18347P	SBS1	72	3550.19278795478
PGDX18347P	SBS5	72	11475.8367348344
PGDX18348P	SBS1	50	3998.4014377722
PGDX18348P	SBS5	50	10300.9814254131
PGDX18349P	SBS1	59	3919.86102805081
PGDX18349P	SBS5	59	11595.5415061961
PGDX18417P	SBS1	52	1781.95052344879
PGDX18417P	SBS5	52	4301.95780109751
PGDX18418P	SBS1	60	1919.2501359983
PGDX18418P	SBS5	60	4027.99404602403
PGDX18419P	SBS1	53	2309.2331358812
PGDX18419P	SBS5	53	5190.0968339036
PGDX18420P	SBS1	51	2545.77990885213
PGDX18420P	SBS5	51	7892.30847158868
PGDX18421P	SBS1	50	2412.55008548673
PGDX18421P	SBS5	50	7135.56850516609
PGDX18422P	SBS1	51	2551.93745578495
PGDX18422P	SBS5	51	7144.4985091983
PGDX18423P	SBS1	51	2542.59225943124
PGDX18423P	SBS5	51	7011.03635756488
PGDX18424P	SBS1	50	2588.18315488033
PGDX18424P	SBS5	50	7921.97627580931
PGDX18425P	SBS1	54	2488.72169263311
PGDX18425P	SBS5	54	5430.44858565891
PGDX18426P	SBS1	69	2918.03556728066
PGDX18426P	SBS5	69	7255.89870324515
PGDX18427P	SBS1	54	2826.48615231386
PGDX18427P	SBS5	54	7839.63500906367
PGDX18428P	SBS1	54	3126.08173742443
PGDX18428P	SBS5	54	9221.1087084355
PGDX18429P	SBS1	52	2957.24449325539
PGDX18429P	SBS5	52	8334.3236818686
PGDX18430P	SBS1	50	2960.70440140699
PGDX18430P	SBS5	50	7150.20101545099
PGDX18431P	SBS1	50	2783.99717024731
PGDX18431P	SBS5	50	9075.89329352042
PGDX18432P	SBS1	53	3081.56784447409
PGDX18432P	SBS5	53	9008.08546538061
PGDX18433P	SBS1	50	2539.75010308946
PGDX18433P	SBS5	50	6752.65303689176
PGDX18434P	SBS1	50	2647.54795247666
PGDX18434P	SBS5	50	7456.11647979189
PGDX18435P	SBS1	50	2868.7780937906
PGDX18435P	SBS5	50	8928.86241760861
PGDX18436P	SBS1	53	2645.96217722691
PGDX18436P	SBS5	53	7427.37444817329
PGDX18437P	SBS1	50	2651.61740338913
PGDX18437P	SBS5	50	6876.20025728545
PGDX18438P	SBS1	68	2698.97996155219
PGDX18438P	SBS5	68	8054.17610925637
PGDX18439P	SBS1	70	2762.32233743358
PGDX18439P	SBS5	70	8206.44468067279
PGDX18440P	SBS1	69	3444.46071346158
PGDX18440P	SBS5	69	9198.46532408568
PGDX18441P	SBS1	62	3129.5309589043
PGDX18441P	SBS5	62	10137.317423511
PGDX18442P	SBS1	63	3068.27341769706
PGDX18442P	SBS5	63	7103.90829907483
PGDX18443P	SBS1	67	3090.67287748997
PGDX18443P	SBS5	67	7440.98253231511
PGDX18444P	SBS1	65	2997.22399814502
PGDX18444P	SBS5	65	7619.71907022462
PGDX18445P	SBS1	61	2903.02512298842
PGDX18445P	SBS5	61	8595.79018507322
PGDX18446P	SBS1	51	3046.09713904818
PGDX18446P	SBS5	51	9496.54445147926
PGDX18447P	SBS1	52	2934.78541770538
PGDX18447P	SBS5	52	8398.19691668407
PGDX18448P	SBS1	50	2909.09141321239
PGDX18448P	SBS5	50	7707.88284116591
PGDX18452P	SBS1	72	3228.53797590535
PGDX18452P	SBS5	72	9528.74461567918
PGDX18453P	SBS1	50	2946.05580229928
PGDX18453P	SBS5	50	7457.13698736121
PGDX18454P	SBS1	50	2665.66160516806
PGDX18454P	SBS5	50	8036.30954172585
PGDX18455P	SBS1	50	2796.78266127972
PGDX18455P	SBS5	50	6931.75752051533
PGDX18456P	SBS1	50	2798.87951274639
PGDX18456P	SBS5	50	8422.61023759911
PGDX18457P	SBS1	50	2969.75212130869
PGDX18457P	SBS5	50	9712.2990035252
PGDX18458P	SBS1	50	2842.79059751054
PGDX18458P	SBS5	50	7788.30058989552
PGDX18459P	SBS1	51	2693.54947567355
PGDX18459P	SBS5	51	7646.70484309088
PGDX18460P	SBS1	64	3020.34038978409
PGDX18460P	SBS5	64	8503.74411295102
PGDX18461P	SBS1	53	2070.12473395622
PGDX18461P	SBS5	53	5551.97914609431
PGDX18702P	SBS1	60	2894.77521980952
PGDX18702P	SBS5	60	9384.56558863735
PGDX18703P	SBS1	67	2841.94619119051
PGDX18703P	SBS5	67	6996.1973210587
PGDX18705P	SBS1	52	2935.73439671291
PGDX18705P	SBS5	52	8182.11251500931
PGDX18706P	SBS1	57	3034.98647262189
PGDX18706P	SBS5	57	7416.76018872882
