# Supplementary material for: Genome-wide mutational signatures in low-coverage whole genome sequencing of cell-free DNA
Source: Nat Commun. 2022 Aug 23;13:4953. doi: 10.1038/s41467-022-32598-1 (PMC9399180; doi:10.1038/s41467-022-32598-1)
Supplement: Supplementary file 5 — Source Data [file 41467_2022_32598_MOESM5_ESM.zip › source_data/fig4e.csv]

SLX_barcode	cancer_type	stage	Tumor.Fraction	SBS1	SBS2	SBS5	SBS8	SBS13	SBS18
PGDX7494P_WGS	Breast Cancer	I	0.02256	1	0	0	0	1	0
PGDX4713P_WGS	Breast Cancer	I	0.02425	1	1	1	1	1	0
PGDX4712P_WGS	Breast Cancer	I	0.03098	0	0	0	0	0	0
PGDX7365P1_WGS	Breast Cancer	I	0.04099	0	1	0	0	0	0
PGDX7353P_WGS	Breast Cancer	I	0.04843	1	1	0	0	0	0
PGDX4714P_WGS	Breast Cancer	II	0.02417	1	0	0	0	0	0
PGDX3189P_WGS	Breast Cancer	II	0.02539	1	0	1	0	0	0
PGDX3187P_WGS	Breast Cancer	II	0.02562	1	0	0	0	1	0
PGDX7477P1_WGS	Breast Cancer	II	0.02815	1	1	1	0	0	0
PGDX3190P_WGS	Breast Cancer	II	0.02856	0	0	0	0	0	0
PGDX7478P1_WGS	Breast Cancer	II	0.02954	0	1	0	0	0	0
PGDX7485P1_WGS	Breast Cancer	II	0.0301	1	1	0	0	0	0
PGDX7495P_WGS	Breast Cancer	II	0.03165	0	0	0	0	0	1
PGDX7566P_WGS	Breast Cancer	II	0.03172	0	1	0	0	0	0
PGDX2750P_WGS	Breast Cancer	II	0.03174	1	0	1	0	0	0
PGDX3186P_WGS	Breast Cancer	II	0.03192	0	0	0	0	0	0
PGDX7487P1_WGS	Breast Cancer	II	0.03302	0	1	1	0	0	0
PGDX3192P_WGS	Breast Cancer	II	0.03399	0	0	0	0	0	0
PGDX7572P_WGS	Breast Cancer	II	0.03492	0	0	0	0	0	0
PGDX7575P_WGS	Breast Cancer	II	0.03497	1	1	0	0	1	0
PGDX7490P_WGS	Breast Cancer	II	0.03505	0	0	0	0	0	0
PGDX3188P_WGS	Breast Cancer	II	0.03531	1	0	0	0	0	0
PGDX3191P_WGS	Breast Cancer	II	0.03545	0	0	0	0	0	0
PGDX7483P1_WGS	Breast Cancer	II	0.03551	0	0	1	0	0	0
PGDX7573P1_WGS	Breast Cancer	II	0.03667	0	0	0	0	0	0
PGDX4710P_WGS	Breast Cancer	II	0.03769	1	0	0	0	1	0
PGDX7484P1_WGS	Breast Cancer	II	0.04081	0	0	1	0	0	0
PGDX7574P1_WGS	Breast Cancer	II	0.04101	0	0	0	0	0	0
PGDX4717P_WGS	Breast Cancer	II	0.04151	1	1	1	0	1	0
PGDX2749P_WGS	Breast Cancer	II	0.04617	0	0	0	0	0	0
PGDX7567P1_WGS	Breast Cancer	II	0.04668	1	1	1	1	0	0
PGDX7563P_WGS	Breast Cancer	II	0.0495	0	0	0	0	0	0
PGDX7361P_WGS	Breast Cancer	II	0.05003	0	0	0	0	0	0
PGDX7564P_WGS	Breast Cancer	II	0.05056	0	0	0	0	0	0
PGDX7360P_WGS	Breast Cancer	II	0.05262	0	0	0	0	0	0
PGDX3185P_WGS	Breast Cancer	II	0.4181	1	0	1	0	1	0
PGDX3184P_WGS	Breast Cancer	III	0.02293	0	0	0	0	0	0
PGDX7355P_WGS	Breast Cancer	III	0.02425	0	0	0	0	1	0
PGDX7571P1_WGS	Breast Cancer	III	0.02978	0	1	1	0	0	0
PGDX2263P1_WGS	Breast Cancer	III	0.0298	1	0	1	0	0	0
PGDX7356P_WGS	Breast Cancer	III	0.03194	0	0	0	0	0	0
PGDX7565P_WGS	Breast Cancer	III	0.03353	1	0	0	0	1	0
PGDX2261P1_WGS	Breast Cancer	III	0.03413	1	0	0	0	0	1
PGDX4715P_WGS	Breast Cancer	III	0.03444	1	0	1	0	0	0
PGDX7364P_WGS	Breast Cancer	III	0.04043	0	0	0	0	0	0
PGDX7363P_WGS	Breast Cancer	III	0.041	1	0	0	0	0	0
PGDX4711P_WGS	Breast Cancer	III	0.04228	0	0	0	0	1	0
PGDX7482P_WGS	Breast Cancer	III	0.05023	1	0	1	0	0	0
