# Supplementary material for: Genome-wide mutational signatures in low-coverage whole genome sequencing of cell-free DNA
Source: Nat Commun. 2022 Aug 23;13:4953. doi: 10.1038/s41467-022-32598-1 (PMC9399180; doi:10.1038/s41467-022-32598-1)
Supplement: Supplementary file 5 — Source Data [file 41467_2022_32598_MOESM5_ESM.zip › source_data/s15k.csv]

Patient.Type	Stage	iteration	detected_proportion
Gastric cancer	0	1	1
Gastric cancer	0	2	1
Gastric cancer	0	3	0.5
Gastric cancer	0	4	0.25
Gastric cancer	0	5	0.666666666666667
Gastric cancer	0	6	0.666666666666667
Gastric cancer	0	7	1
Gastric cancer	0	8	1
Gastric cancer	0	10	0.5
Gastric cancer	0	11	0
Gastric cancer	0	12	0.666666666666667
Gastric cancer	0	13	1
Gastric cancer	0	14	0.666666666666667
Gastric cancer	0	15	0
Gastric cancer	0	16	1
Gastric cancer	0	17	0
Gastric cancer	0	18	0.666666666666667
Gastric cancer	0	19	0
Gastric cancer	0	21	0.5
Gastric cancer	0	22	0
Gastric cancer	0	23	0.666666666666667
Gastric cancer	0	24	0
Gastric cancer	0	27	1
Gastric cancer	0	28	0.6
Gastric cancer	0	29	0.6
Gastric cancer	0	30	1
Gastric cancer	0	31	1
Gastric cancer	0	33	0.666666666666667
Gastric cancer	0	35	0.666666666666667
Gastric cancer	0	36	0.666666666666667
Gastric cancer	0	37	0
Gastric cancer	0	38	1
Gastric cancer	0	39	0.333333333333333
Gastric cancer	0	40	0.666666666666667
Gastric cancer	0	41	0
Gastric cancer	0	42	0.25
Gastric cancer	0	43	0
Gastric cancer	0	44	1
Gastric cancer	0	45	0.5
Gastric cancer	0	46	0.5
Gastric cancer	0	47	0.5
Gastric cancer	0	48	0.333333333333333
Gastric cancer	0	49	0
Gastric cancer	0	50	0.666666666666667
Gastric cancer	0	51	0
Gastric cancer	0	52	0
Gastric cancer	0	55	0.25
Gastric cancer	0	57	1
Gastric cancer	0	58	1
Gastric cancer	0	59	0
Gastric cancer	0	60	0.5
Gastric cancer	0	61	0.333333333333333
Gastric cancer	0	63	0
Gastric cancer	0	64	0.5
Gastric cancer	0	65	1
Gastric cancer	0	66	0
Gastric cancer	0	67	0.5
Gastric cancer	0	68	1
Gastric cancer	0	69	0.5
Gastric cancer	0	70	0.5
Gastric cancer	0	71	0
Gastric cancer	0	72	0
Gastric cancer	0	73	0.333333333333333
Gastric cancer	0	74	0
Gastric cancer	0	75	0
Gastric cancer	0	77	1
Gastric cancer	0	78	0.5
Gastric cancer	0	79	0
Gastric cancer	0	80	1
Gastric cancer	0	81	1
Gastric cancer	0	82	0
Gastric cancer	0	83	0
Gastric cancer	0	85	0.6
Gastric cancer	0	86	1
Gastric cancer	0	87	0.5
Gastric cancer	0	88	0
Gastric cancer	0	89	0
Gastric cancer	0	90	0.666666666666667
Gastric cancer	0	91	0
Gastric cancer	0	92	0.666666666666667
Gastric cancer	0	93	0.666666666666667
Gastric cancer	0	94	0.5
Gastric cancer	0	95	0.5
Gastric cancer	0	96	1
Gastric cancer	0	99	1
Gastric cancer	0	100	1
Gastric cancer	0	101	0.5
Gastric cancer	0	102	0.5
Gastric cancer	0	103	1
Gastric cancer	0	104	0.5
Gastric cancer	0	106	0.333333333333333
Gastric cancer	0	109	1
Gastric cancer	0	110	0
Gastric cancer	0	111	0.5
Gastric cancer	0	112	0.5
Gastric cancer	0	113	0
Gastric cancer	0	114	0.5
Gastric cancer	0	115	0.666666666666667
Gastric cancer	0	116	0
Gastric cancer	0	117	0.333333333333333
Gastric cancer	0	118	0.333333333333333
Gastric cancer	0	119	1
Gastric cancer	0	120	0.666666666666667
Gastric cancer	0	121	1
Gastric cancer	0	122	0.666666666666667
Gastric cancer	0	123	1
Gastric cancer	0	124	0
Gastric cancer	0	125	0
Gastric cancer	0	126	0.5
Gastric cancer	0	127	0.333333333333333
Gastric cancer	0	129	1
Gastric cancer	0	130	0
Gastric cancer	0	131	1
Gastric cancer	0	132	0
Gastric cancer	0	133	0.5
Gastric cancer	0	134	0.25
Gastric cancer	0	135	0.4
Gastric cancer	0	136	0
Gastric cancer	0	137	1
Gastric cancer	0	138	0
Gastric cancer	0	139	1
Gastric cancer	0	142	0.5
Gastric cancer	0	143	0
Gastric cancer	0	145	1
Gastric cancer	0	146	1
Gastric cancer	0	147	0.5
Gastric cancer	0	148	0
Gastric cancer	0	149	1
Gastric cancer	0	150	1
Gastric cancer	0	151	1
Gastric cancer	0	152	1
Gastric cancer	0	154	0.5
Gastric cancer	0	155	0.666666666666667
Gastric cancer	0	156	1
Gastric cancer	0	157	1
Gastric cancer	0	158	0.25
Gastric cancer	0	159	0.625
Gastric cancer	0	160	0
Gastric cancer	0	161	0.5
Gastric cancer	0	162	1
Gastric cancer	0	164	0.5
Gastric cancer	0	165	0
Gastric cancer	0	166	0
Gastric cancer	0	168	0.666666666666667
Gastric cancer	0	169	0.5
Gastric cancer	0	170	0.75
Gastric cancer	0	171	0.5
Gastric cancer	0	174	0.75
Gastric cancer	0	175	0
Gastric cancer	0	176	1
Gastric cancer	0	177	1
Gastric cancer	0	178	1
Gastric cancer	0	179	1
Gastric cancer	0	180	1
Gastric cancer	0	182	0.5
Gastric cancer	0	183	0
Gastric cancer	0	185	0
Gastric cancer	0	186	1
Gastric cancer	0	187	0
Gastric cancer	0	188	1
Gastric cancer	0	189	1
Gastric cancer	0	190	0.5
Gastric cancer	0	191	0.5
Gastric cancer	0	192	0
Gastric cancer	0	194	0.666666666666667
Gastric cancer	0	196	0.333333333333333
Gastric cancer	0	197	0.666666666666667
Gastric cancer	0	198	1
Gastric cancer	0	199	1
Gastric cancer	0	200	0.25
Gastric cancer	0	201	0.25
Gastric cancer	0	202	0.5
Gastric cancer	0	203	1
Gastric cancer	0	204	0.5
Gastric cancer	0	205	0.666666666666667
Gastric cancer	0	206	1
Gastric cancer	0	207	0.666666666666667
Gastric cancer	0	208	0.5
Gastric cancer	0	209	0.5
Gastric cancer	0	210	1
Gastric cancer	0	212	0.666666666666667
Gastric cancer	0	213	0.5
Gastric cancer	0	214	0
Gastric cancer	0	215	0
Gastric cancer	0	216	0.5
Gastric cancer	0	218	1
Gastric cancer	0	220	0.5
Gastric cancer	0	221	1
Gastric cancer	0	222	0.666666666666667
Gastric cancer	0	223	0.5
Gastric cancer	0	224	1
Gastric cancer	0	225	0.666666666666667
Gastric cancer	0	226	0.666666666666667
Gastric cancer	0	227	0.25
Gastric cancer	0	228	0.5
Gastric cancer	0	229	0
Gastric cancer	0	230	1
Gastric cancer	0	232	1
Gastric cancer	0	233	0
Gastric cancer	0	234	0.5
Gastric cancer	0	235	0
Gastric cancer	0	236	0.333333333333333
Gastric cancer	0	237	1
Gastric cancer	0	238	1
Gastric cancer	0	239	0.666666666666667
Gastric cancer	0	240	0.5
Gastric cancer	0	241	0.5
Gastric cancer	0	242	1
Gastric cancer	0	243	0.666666666666667
Gastric cancer	0	246	0
Gastric cancer	0	247	0.5
Gastric cancer	0	248	1
Gastric cancer	0	249	0
Gastric cancer	0	251	0.333333333333333
Gastric cancer	0	252	0.5
Gastric cancer	0	253	1
Gastric cancer	0	254	1
Gastric cancer	0	256	0.666666666666667
Gastric cancer	0	257	1
Gastric cancer	0	258	0.5
Gastric cancer	0	259	0
Gastric cancer	0	260	1
Gastric cancer	0	261	0.666666666666667
Gastric cancer	0	262	0.333333333333333
Gastric cancer	0	263	0
Gastric cancer	0	264	1
Gastric cancer	0	265	1
Gastric cancer	0	266	0.25
Gastric cancer	0	267	1
Gastric cancer	0	269	0.8
Gastric cancer	0	270	0.5
Gastric cancer	0	271	0.75
Gastric cancer	0	272	0
Gastric cancer	0	273	0
Gastric cancer	0	274	1
Gastric cancer	0	275	0
Gastric cancer	0	276	0.333333333333333
Gastric cancer	0	277	0.333333333333333
Gastric cancer	0	278	0
Gastric cancer	0	279	0
Gastric cancer	0	280	0.666666666666667
Gastric cancer	0	281	1
Gastric cancer	0	284	1
Gastric cancer	0	285	1
Gastric cancer	0	286	1
Gastric cancer	0	287	0
Gastric cancer	0	288	0.666666666666667
Gastric cancer	0	289	1
Gastric cancer	0	290	0
Gastric cancer	0	291	1
Gastric cancer	0	293	1
Gastric cancer	0	294	0.5
Gastric cancer	0	295	0
Gastric cancer	0	296	0.5
Gastric cancer	0	298	1
Gastric cancer	0	299	0.333333333333333
Gastric cancer	0	300	0.333333333333333
Gastric cancer	0	301	0.666666666666667
Gastric cancer	0	304	0.333333333333333
Gastric cancer	0	305	0
Gastric cancer	0	306	1
Gastric cancer	0	307	0.666666666666667
Gastric cancer	0	309	0.666666666666667
Gastric cancer	0	310	1
Gastric cancer	0	313	0.333333333333333
Gastric cancer	0	314	0.666666666666667
Gastric cancer	0	315	1
Gastric cancer	0	316	0.5
Gastric cancer	0	317	1
Gastric cancer	0	318	0.5
Gastric cancer	0	319	0.8
Gastric cancer	0	320	1
Gastric cancer	0	323	0
Gastric cancer	0	324	0
Gastric cancer	0	325	0.5
Gastric cancer	0	326	0
Gastric cancer	0	327	0
Gastric cancer	0	328	0
Gastric cancer	0	329	0.666666666666667
Gastric cancer	0	331	1
Gastric cancer	0	334	0.666666666666667
Gastric cancer	0	335	0
Gastric cancer	0	337	1
Gastric cancer	0	339	0.25
Gastric cancer	0	340	1
Gastric cancer	0	341	1
Gastric cancer	0	342	0.5
Gastric cancer	0	343	0.5
Gastric cancer	0	344	0
Gastric cancer	0	345	0.2
Gastric cancer	0	346	0.5
Gastric cancer	0	347	0.333333333333333
Gastric cancer	0	349	0.333333333333333
Gastric cancer	0	350	0
Gastric cancer	0	352	1
Gastric cancer	0	353	0.333333333333333
Gastric cancer	0	354	0.5
Gastric cancer	0	355	0.666666666666667
Gastric cancer	0	356	0
Gastric cancer	0	357	1
Gastric cancer	0	358	0
Gastric cancer	0	359	0
Gastric cancer	0	360	1
Gastric cancer	0	361	0.5
Gastric cancer	0	362	0
Gastric cancer	0	363	1
Gastric cancer	0	364	0
Gastric cancer	0	366	0.5
Gastric cancer	0	367	0.75
Gastric cancer	0	368	0.6
Gastric cancer	0	370	0.5
Gastric cancer	0	371	0.5
Gastric cancer	0	372	1
Gastric cancer	0	373	1
Gastric cancer	0	374	1
Gastric cancer	0	376	1
Gastric cancer	0	377	0.5
Gastric cancer	0	378	0
Gastric cancer	0	379	1
Gastric cancer	0	383	0.333333333333333
Gastric cancer	0	384	1
Gastric cancer	0	385	0.5
Gastric cancer	0	387	1
Gastric cancer	0	388	0
Gastric cancer	0	389	0.5
Gastric cancer	0	390	1
Gastric cancer	0	391	0.6
Gastric cancer	0	392	0.6
Gastric cancer	0	393	1
Gastric cancer	0	394	0.333333333333333
Gastric cancer	0	395	0
Gastric cancer	0	396	0
Gastric cancer	0	397	1
Gastric cancer	0	398	0
Gastric cancer	0	400	0
Gastric cancer	0	401	0.333333333333333
Gastric cancer	0	402	0.25
Gastric cancer	0	403	1
Gastric cancer	0	404	0.333333333333333
Gastric cancer	0	405	1
Gastric cancer	0	406	0
Gastric cancer	0	407	0.5
Gastric cancer	0	408	0
Gastric cancer	0	409	0.75
Gastric cancer	0	410	0.5
Gastric cancer	0	411	1
Gastric cancer	0	412	0.333333333333333
Gastric cancer	0	413	0.666666666666667
Gastric cancer	0	414	1
Gastric cancer	0	415	0.75
Gastric cancer	0	417	0.5
Gastric cancer	0	418	1
Gastric cancer	0	419	0
Gastric cancer	0	420	1
Gastric cancer	0	421	0
Gastric cancer	0	422	1
Gastric cancer	0	424	1
Gastric cancer	0	425	1
Gastric cancer	0	427	0
Gastric cancer	0	428	1
Gastric cancer	0	429	0.333333333333333
Gastric cancer	0	430	0.5
Gastric cancer	0	431	1
Gastric cancer	0	432	0.5
Gastric cancer	0	435	0
Gastric cancer	0	436	0.5
Gastric cancer	0	437	0.5
Gastric cancer	0	438	0.4
Gastric cancer	0	439	1
Gastric cancer	0	440	0.333333333333333
Gastric cancer	0	442	0.5
Gastric cancer	0	443	0.333333333333333
Gastric cancer	0	444	0.5
Gastric cancer	0	445	0.666666666666667
Gastric cancer	0	446	1
Gastric cancer	0	447	1
Gastric cancer	0	448	1
Gastric cancer	0	449	0.333333333333333
Gastric cancer	0	450	1
Gastric cancer	0	451	0
Gastric cancer	0	452	0.6
Gastric cancer	0	453	1
Gastric cancer	0	454	1
Gastric cancer	0	455	0
Gastric cancer	0	458	0.333333333333333
Gastric cancer	0	459	0.5
Gastric cancer	0	460	0
Gastric cancer	0	461	0.666666666666667
Gastric cancer	0	462	0.5
Gastric cancer	0	464	0.5
Gastric cancer	0	465	1
Gastric cancer	0	468	0.666666666666667
Gastric cancer	0	471	1
Gastric cancer	0	472	1
Gastric cancer	0	473	0.6
Gastric cancer	0	474	1
Gastric cancer	0	475	0
Gastric cancer	0	476	0
Gastric cancer	0	477	1
Gastric cancer	0	478	1
Gastric cancer	0	479	0.25
Gastric cancer	0	480	0.5
Gastric cancer	0	481	1
Gastric cancer	0	482	1
Gastric cancer	0	484	0.666666666666667
Gastric cancer	0	485	1
Gastric cancer	0	486	1
Gastric cancer	0	487	0.6
Gastric cancer	0	488	1
Gastric cancer	0	489	1
Gastric cancer	0	490	0.75
Gastric cancer	0	491	1
Gastric cancer	0	492	0.333333333333333
Gastric cancer	0	493	0.666666666666667
Gastric cancer	0	494	0.5
Gastric cancer	0	495	0
Gastric cancer	0	496	0.25
Gastric cancer	0	497	0
Gastric cancer	0	498	0.833333333333333
Gastric cancer	0	499	0.666666666666667
Gastric cancer	0	500	1
Breast Cancer	I	1	0.2
Breast Cancer	I	2	0.333333333333333
Breast Cancer	I	3	0.75
Breast Cancer	I	4	0.75
Breast Cancer	I	5	0.333333333333333
Breast Cancer	I	6	0.333333333333333
Breast Cancer	I	7	0.714285714285714
Breast Cancer	I	8	0.444444444444444
Breast Cancer	I	9	0.5
Breast Cancer	I	10	0.5
Breast Cancer	I	11	0.666666666666667
Breast Cancer	I	12	0.454545454545455
Breast Cancer	I	13	0.6
Breast Cancer	I	14	0.888888888888889
Breast Cancer	I	15	0.666666666666667
Breast Cancer	I	16	1
Breast Cancer	I	17	0.4
Breast Cancer	I	18	0.5
Breast Cancer	I	19	0.142857142857143
Breast Cancer	I	20	0.666666666666667
Breast Cancer	I	21	0.666666666666667
Breast Cancer	I	22	0.6
Breast Cancer	I	23	0.222222222222222
Breast Cancer	I	24	0.2
Breast Cancer	I	25	1
Breast Cancer	I	26	0.5
Breast Cancer	I	27	0.5
Breast Cancer	I	28	0
Breast Cancer	I	29	0.75
Breast Cancer	I	30	0.5
Breast Cancer	I	31	0.5
Breast Cancer	I	32	0.6
Breast Cancer	I	33	0.75
Breast Cancer	I	34	1
Breast Cancer	I	35	0.666666666666667
Breast Cancer	I	36	0.666666666666667
Breast Cancer	I	37	0.75
Breast Cancer	I	38	0.333333333333333
Breast Cancer	I	39	0.25
Breast Cancer	I	40	0.625
Breast Cancer	I	41	0.571428571428571
Breast Cancer	I	42	0.857142857142857
Breast Cancer	I	43	0.25
Breast Cancer	I	44	0.4
Breast Cancer	I	45	0.75
Breast Cancer	I	46	0.333333333333333
Breast Cancer	I	47	0.857142857142857
Breast Cancer	I	48	0.166666666666667
Breast Cancer	I	49	0.6
Breast Cancer	I	50	0.5
Breast Cancer	I	51	0.25
Breast Cancer	I	52	0.666666666666667
Breast Cancer	I	53	0.2
Breast Cancer	I	54	0.5
Breast Cancer	I	55	0.6
Breast Cancer	I	56	0.5
Breast Cancer	I	57	0.75
Breast Cancer	I	58	0.4
Breast Cancer	I	59	0.5
Breast Cancer	I	60	1
Breast Cancer	I	61	0.5
Breast Cancer	I	62	0.5
Breast Cancer	I	63	0.777777777777778
Breast Cancer	I	64	0.714285714285714
Breast Cancer	I	65	1
Breast Cancer	I	66	0
Breast Cancer	I	67	0.333333333333333
Breast Cancer	I	68	0.166666666666667
Breast Cancer	I	69	0.333333333333333
Breast Cancer	I	70	0.6
Breast Cancer	I	71	0.75
Breast Cancer	I	72	0.571428571428571
Breast Cancer	I	73	0.5
Breast Cancer	I	74	0.5
Breast Cancer	I	75	0
Breast Cancer	I	76	0.333333333333333
Breast Cancer	I	77	0.75
Breast Cancer	I	78	0.5
Breast Cancer	I	79	0.25
Breast Cancer	I	80	0.5
Breast Cancer	I	81	0.666666666666667
Breast Cancer	I	82	0.666666666666667
Breast Cancer	I	83	0.5
Breast Cancer	I	84	1
Breast Cancer	I	85	0.8
Breast Cancer	I	86	0.25
Breast Cancer	I	87	0.333333333333333
Breast Cancer	I	88	0.5
Breast Cancer	I	89	0.8
Breast Cancer	I	90	1
Breast Cancer	I	91	0.5
Breast Cancer	I	92	1
Breast Cancer	I	93	0.5
Breast Cancer	I	94	0.5
Breast Cancer	I	95	0.714285714285714
Breast Cancer	I	96	0.8
Breast Cancer	I	97	0.428571428571429
Breast Cancer	I	98	0.666666666666667
Breast Cancer	I	99	0.4
Breast Cancer	I	100	0.5
Breast Cancer	I	101	0.666666666666667
Breast Cancer	I	102	0.8
Breast Cancer	I	103	0.666666666666667
Breast Cancer	I	104	0.857142857142857
Breast Cancer	I	105	0.5
Breast Cancer	I	106	0.333333333333333
Breast Cancer	I	107	0.25
Breast Cancer	I	108	0.75
Breast Cancer	I	109	0.625
Breast Cancer	I	110	0.4
Breast Cancer	I	111	1
Breast Cancer	I	112	0.5
Breast Cancer	I	113	0.777777777777778
Breast Cancer	I	114	0.5
Breast Cancer	I	115	0.4
Breast Cancer	I	116	0.857142857142857
Breast Cancer	I	117	0.833333333333333
Breast Cancer	I	118	0.222222222222222
Breast Cancer	I	119	0.5
Breast Cancer	I	120	0.2
Breast Cancer	I	121	0.666666666666667
Breast Cancer	I	122	0.333333333333333
Breast Cancer	I	123	0.75
Breast Cancer	I	124	0.333333333333333
Breast Cancer	I	125	0.6
Breast Cancer	I	126	0.25
Breast Cancer	I	127	0.5
Breast Cancer	I	128	0.5
Breast Cancer	I	129	0.75
Breast Cancer	I	130	0.666666666666667
Breast Cancer	I	131	0.333333333333333
Breast Cancer	I	132	0.5
Breast Cancer	I	133	0.666666666666667
Breast Cancer	I	134	0.444444444444444
Breast Cancer	I	135	0.6
Breast Cancer	I	136	0.5
Breast Cancer	I	137	0.625
Breast Cancer	I	138	0.625
Breast Cancer	I	139	0.666666666666667
Breast Cancer	I	140	0.4
Breast Cancer	I	141	0.714285714285714
Breast Cancer	I	142	0.428571428571429
Breast Cancer	I	143	0.75
Breast Cancer	I	144	0.625
Breast Cancer	I	145	0.5
Breast Cancer	I	146	0.25
Breast Cancer	I	147	0.5
Breast Cancer	I	148	0.25
Breast Cancer	I	149	0
Breast Cancer	I	150	1
Breast Cancer	I	151	0.4
Breast Cancer	I	152	0.833333333333333
Breast Cancer	I	153	0.6
Breast Cancer	I	154	0.75
Breast Cancer	I	155	1
Breast Cancer	I	156	0.75
Breast Cancer	I	157	0.384615384615385
Breast Cancer	I	158	0.571428571428571
Breast Cancer	I	159	0.625
Breast Cancer	I	160	0.4
Breast Cancer	I	161	0
Breast Cancer	I	162	0.444444444444444
Breast Cancer	I	163	0.333333333333333
Breast Cancer	I	164	0.875
Breast Cancer	I	165	0.25
Breast Cancer	I	166	0.333333333333333
Breast Cancer	I	167	0.6
Breast Cancer	I	168	1
Breast Cancer	I	169	0.444444444444444
Breast Cancer	I	170	0.8
Breast Cancer	I	171	0.6
Breast Cancer	I	172	0.666666666666667
Breast Cancer	I	173	0.4
Breast Cancer	I	174	0.333333333333333
Breast Cancer	I	175	0.25
Breast Cancer	I	176	0.571428571428571
Breast Cancer	I	177	1
Breast Cancer	I	178	0.5
Breast Cancer	I	179	0.4
Breast Cancer	I	180	0.75
Breast Cancer	I	181	0
Breast Cancer	I	182	0.666666666666667
Breast Cancer	I	183	0.4
Breast Cancer	I	184	0.75
Breast Cancer	I	185	0.625
Breast Cancer	I	186	0.333333333333333
Breast Cancer	I	187	0.555555555555556
Breast Cancer	I	188	0.9
Breast Cancer	I	189	0.4
Breast Cancer	I	190	0.4
Breast Cancer	I	191	0.4
Breast Cancer	I	192	0
Breast Cancer	I	193	0.714285714285714
Breast Cancer	I	194	0.2
Breast Cancer	I	195	0.714285714285714
Breast Cancer	I	196	0
Breast Cancer	I	197	0.4
Breast Cancer	I	198	0.857142857142857
Breast Cancer	I	199	0.5
Breast Cancer	I	200	0.4
Breast Cancer	I	201	0.75
Breast Cancer	I	202	0
Breast Cancer	I	203	0.545454545454545
Breast Cancer	I	204	0.8
Breast Cancer	I	205	0.666666666666667
Breast Cancer	I	206	0.3
Breast Cancer	I	207	0.5
Breast Cancer	I	208	0.666666666666667
Breast Cancer	I	209	0.857142857142857
Breast Cancer	I	210	0.166666666666667
Breast Cancer	I	211	0.666666666666667
Breast Cancer	I	212	0.4
Breast Cancer	I	213	0.333333333333333
Breast Cancer	I	214	0.2
Breast Cancer	I	215	0.5
Breast Cancer	I	216	0.428571428571429
Breast Cancer	I	217	0.666666666666667
Breast Cancer	I	218	1
Breast Cancer	I	219	0.333333333333333
Breast Cancer	I	220	0.571428571428571
Breast Cancer	I	221	0.714285714285714
Breast Cancer	I	222	0
Breast Cancer	I	223	0.5
Breast Cancer	I	224	1
Breast Cancer	I	225	0.625
Breast Cancer	I	226	0.5
Breast Cancer	I	227	0.6
Breast Cancer	I	228	0.6
Breast Cancer	I	229	0.8
Breast Cancer	I	230	0.6
Breast Cancer	I	231	0.428571428571429
Breast Cancer	I	232	1
Breast Cancer	I	233	0.333333333333333
Breast Cancer	I	234	0.6
Breast Cancer	I	235	0.333333333333333
Breast Cancer	I	236	0.25
Breast Cancer	I	237	0.833333333333333
Breast Cancer	I	238	0.333333333333333
Breast Cancer	I	239	0
Breast Cancer	I	240	0.25
Breast Cancer	I	241	0.333333333333333
Breast Cancer	I	242	0.75
Breast Cancer	I	243	0.666666666666667
Breast Cancer	I	244	0.5
Breast Cancer	I	245	1
Breast Cancer	I	246	0.714285714285714
Breast Cancer	I	247	0.6
Breast Cancer	I	248	0.666666666666667
Breast Cancer	I	249	0
Breast Cancer	I	250	0
Breast Cancer	I	251	0.4
Breast Cancer	I	252	0.625
Breast Cancer	I	253	0.666666666666667
Breast Cancer	I	254	0.333333333333333
Breast Cancer	I	255	0.2
Breast Cancer	I	256	0.5
Breast Cancer	I	257	0.666666666666667
Breast Cancer	I	258	0.666666666666667
Breast Cancer	I	259	0.666666666666667
Breast Cancer	I	260	0.25
Breast Cancer	I	261	0.333333333333333
Breast Cancer	I	262	0.4
Breast Cancer	I	263	0.5
Breast Cancer	I	264	0.75
Breast Cancer	I	265	0.4
Breast Cancer	I	266	0.571428571428571
Breast Cancer	I	267	0.333333333333333
Breast Cancer	I	268	1
Breast Cancer	I	269	0.75
Breast Cancer	I	270	0.166666666666667
Breast Cancer	I	271	0.857142857142857
Breast Cancer	I	272	1
Breast Cancer	I	273	0.714285714285714
Breast Cancer	I	274	1
Breast Cancer	I	275	0
Breast Cancer	I	276	0.75
Breast Cancer	I	277	1
Breast Cancer	I	278	0.4
Breast Cancer	I	279	0.666666666666667
Breast Cancer	I	280	0.4
Breast Cancer	I	281	0.5
Breast Cancer	I	282	0.5
Breast Cancer	I	283	0.6
Breast Cancer	I	284	0.5
Breast Cancer	I	285	0.5
Breast Cancer	I	286	0.6
Breast Cancer	I	287	0.5
Breast Cancer	I	288	1
Breast Cancer	I	289	0.5
Breast Cancer	I	290	0.714285714285714
Breast Cancer	I	291	0.285714285714286
Breast Cancer	I	292	0.333333333333333
Breast Cancer	I	293	0.4
Breast Cancer	I	294	0.428571428571429
Breast Cancer	I	295	0.8
Breast Cancer	I	296	0.666666666666667
Breast Cancer	I	297	0.8
Breast Cancer	I	298	1
Breast Cancer	I	299	1
Breast Cancer	I	300	0.571428571428571
Breast Cancer	I	301	1
Breast Cancer	I	302	0.6
Breast Cancer	I	303	0.2
Breast Cancer	I	304	0.666666666666667
Breast Cancer	I	305	0.714285714285714
Breast Cancer	I	306	0.2
Breast Cancer	I	307	0.4
Breast Cancer	I	308	0.5
Breast Cancer	I	309	0.333333333333333
Breast Cancer	I	310	0.666666666666667
Breast Cancer	I	311	0.25
Breast Cancer	I	312	0.666666666666667
Breast Cancer	I	313	0.25
Breast Cancer	I	314	0.6
Breast Cancer	I	315	0.714285714285714
Breast Cancer	I	316	0.428571428571429
Breast Cancer	I	317	0.666666666666667
Breast Cancer	I	318	0.857142857142857
Breast Cancer	I	319	0.2
Breast Cancer	I	320	0.6
Breast Cancer	I	321	0.6
Breast Cancer	I	322	0.8
Breast Cancer	I	323	1
Breast Cancer	I	324	0.833333333333333
Breast Cancer	I	325	1
Breast Cancer	I	326	0.875
Breast Cancer	I	327	0.7
Breast Cancer	I	328	0.5
Breast Cancer	I	329	0.333333333333333
Breast Cancer	I	330	0.333333333333333
Breast Cancer	I	331	0.571428571428571
Breast Cancer	I	332	0.8
Breast Cancer	I	333	0.25
Breast Cancer	I	334	0.5
Breast Cancer	I	335	0.5
Breast Cancer	I	336	0.571428571428571
Breast Cancer	I	337	0.6
Breast Cancer	I	338	0.75
Breast Cancer	I	339	0
Breast Cancer	I	340	0.25
Breast Cancer	I	341	0.8
Breast Cancer	I	342	0.5
Breast Cancer	I	343	0.8
Breast Cancer	I	344	0.5
Breast Cancer	I	345	0.5
Breast Cancer	I	346	0
Breast Cancer	I	347	0.571428571428571
Breast Cancer	I	348	0.5
Breast Cancer	I	349	0.25
Breast Cancer	I	350	0.666666666666667
Breast Cancer	I	351	0.2
Breast Cancer	I	352	0.333333333333333
Breast Cancer	I	353	0.666666666666667
Breast Cancer	I	354	0.5
Breast Cancer	I	355	0.666666666666667
Breast Cancer	I	356	0.166666666666667
Breast Cancer	I	357	0.8
Breast Cancer	I	358	0.5
Breast Cancer	I	359	0.666666666666667
Breast Cancer	I	360	1
Breast Cancer	I	361	0
Breast Cancer	I	362	0.833333333333333
Breast Cancer	I	363	0.625
Breast Cancer	I	364	0.5
Breast Cancer	I	365	0.833333333333333
Breast Cancer	I	366	0.6
Breast Cancer	I	367	0.571428571428571
Breast Cancer	I	368	0.2
Breast Cancer	I	369	0.5
Breast Cancer	I	370	0.5
Breast Cancer	I	371	0.75
Breast Cancer	I	372	0.666666666666667
Breast Cancer	I	373	0.75
Breast Cancer	I	374	0.6
Breast Cancer	I	375	0.666666666666667
Breast Cancer	I	376	0.333333333333333
Breast Cancer	I	377	0.5
Breast Cancer	I	378	0.6
Breast Cancer	I	379	0.5
Breast Cancer	I	380	0.375
Breast Cancer	I	381	0.857142857142857
Breast Cancer	I	382	0.8
Breast Cancer	I	383	0.75
Breast Cancer	I	384	1
Breast Cancer	I	385	0.5
Breast Cancer	I	386	0.2
Breast Cancer	I	387	1
Breast Cancer	I	388	0.5
Breast Cancer	I	389	0.714285714285714
Breast Cancer	I	390	0.333333333333333
Breast Cancer	I	391	0.375
Breast Cancer	I	392	1
Breast Cancer	I	393	0.75
Breast Cancer	I	394	1
Breast Cancer	I	395	0.6
Breast Cancer	I	396	0.5
Breast Cancer	I	397	0.2
Breast Cancer	I	398	0.5
Breast Cancer	I	399	0.6
Breast Cancer	I	400	0
Breast Cancer	I	401	1
Breast Cancer	I	402	0.625
Breast Cancer	I	403	0.625
Breast Cancer	I	404	0.333333333333333
Breast Cancer	I	405	0
Breast Cancer	I	406	0.8
Breast Cancer	I	407	0.4
Breast Cancer	I	408	0.5
Breast Cancer	I	409	0.833333333333333
Breast Cancer	I	410	0.8
Breast Cancer	I	411	0.375
Breast Cancer	I	412	0.4
Breast Cancer	I	413	0.5
Breast Cancer	I	414	0.6
Breast Cancer	I	415	0.5
Breast Cancer	I	416	0.4
Breast Cancer	I	417	0.571428571428571
Breast Cancer	I	418	0.833333333333333
Breast Cancer	I	419	0.8
Breast Cancer	I	420	0.166666666666667
Breast Cancer	I	421	0.4
Breast Cancer	I	422	0.333333333333333
Breast Cancer	I	423	0.666666666666667
Breast Cancer	I	424	0.5
Breast Cancer	I	425	0.8
Breast Cancer	I	426	0.555555555555556
Breast Cancer	I	427	0.714285714285714
Breast Cancer	I	428	1
Breast Cancer	I	429	0.4
Breast Cancer	I	430	0.4
Breast Cancer	I	431	0.2
Breast Cancer	I	432	0.666666666666667
Breast Cancer	I	433	1
Breast Cancer	I	434	1
Breast Cancer	I	435	0.8
Breast Cancer	I	436	0
Breast Cancer	I	437	0.142857142857143
Breast Cancer	I	438	0.428571428571429
Breast Cancer	I	439	0.6
Breast Cancer	I	440	0.5
Breast Cancer	I	441	0.2
Breast Cancer	I	442	0.428571428571429
Breast Cancer	I	443	0.666666666666667
Breast Cancer	I	444	0.666666666666667
Breast Cancer	I	445	0.666666666666667
Breast Cancer	I	446	0.444444444444444
Breast Cancer	I	447	0.5
Breast Cancer	I	448	0.6
Breast Cancer	I	449	0.625
Breast Cancer	I	450	0.25
Breast Cancer	I	451	0.727272727272727
Breast Cancer	I	452	0.428571428571429
Breast Cancer	I	453	0.777777777777778
Breast Cancer	I	454	0.333333333333333
Breast Cancer	I	455	0.666666666666667
Breast Cancer	I	456	0.428571428571429
Breast Cancer	I	457	1
Breast Cancer	I	458	0.7
Breast Cancer	I	459	0.625
Breast Cancer	I	460	0
Breast Cancer	I	461	0.5
Breast Cancer	I	462	0.666666666666667
Breast Cancer	I	463	0.4
Breast Cancer	I	464	0.4
Breast Cancer	I	465	0.5
Breast Cancer	I	466	0.5
Breast Cancer	I	467	0.333333333333333
Breast Cancer	I	468	0.666666666666667
Breast Cancer	I	469	0.75
Breast Cancer	I	470	0.6
Breast Cancer	I	471	0.666666666666667
Breast Cancer	I	472	1
Breast Cancer	I	473	0.428571428571429
Breast Cancer	I	474	1
Breast Cancer	I	475	0.333333333333333
Breast Cancer	I	476	0.8
Breast Cancer	I	477	0
Breast Cancer	I	478	0.833333333333333
Breast Cancer	I	479	0.571428571428571
Breast Cancer	I	480	0.5
Breast Cancer	I	481	0.4
Breast Cancer	I	482	0.5
Breast Cancer	I	483	0.75
Breast Cancer	I	484	0.75
Breast Cancer	I	485	0.5
Breast Cancer	I	486	0.75
Breast Cancer	I	487	0.666666666666667
Breast Cancer	I	488	1
Breast Cancer	I	489	1
Breast Cancer	I	490	0.333333333333333
Breast Cancer	I	491	1
Breast Cancer	I	492	0.5
Breast Cancer	I	493	0
Breast Cancer	I	494	0.5
Breast Cancer	I	495	0.333333333333333
Breast Cancer	I	496	0.6
Breast Cancer	I	497	0.5
Breast Cancer	I	498	0.25
Breast Cancer	I	499	0.571428571428571
Breast Cancer	I	500	1
Colorectal Cancer	I	1	1
Colorectal Cancer	I	2	0.888888888888889
Colorectal Cancer	I	3	0.857142857142857
Colorectal Cancer	I	4	0.777777777777778
Colorectal Cancer	I	5	1
Colorectal Cancer	I	6	1
Colorectal Cancer	I	7	0.833333333333333
Colorectal Cancer	I	8	0.833333333333333
Colorectal Cancer	I	9	1
Colorectal Cancer	I	10	1
Colorectal Cancer	I	11	1
Colorectal Cancer	I	12	0.833333333333333
Colorectal Cancer	I	13	0.833333333333333
Colorectal Cancer	I	14	0.888888888888889
Colorectal Cancer	I	15	1
Colorectal Cancer	I	16	0.571428571428571
Colorectal Cancer	I	17	1
Colorectal Cancer	I	18	0.833333333333333
Colorectal Cancer	I	19	1
Colorectal Cancer	I	20	1
Colorectal Cancer	I	21	1
Colorectal Cancer	I	22	1
Colorectal Cancer	I	23	0.833333333333333
Colorectal Cancer	I	24	0.333333333333333
Colorectal Cancer	I	25	0.857142857142857
Colorectal Cancer	I	26	1
Colorectal Cancer	I	27	0.666666666666667
Colorectal Cancer	I	28	0.571428571428571
Colorectal Cancer	I	29	0.714285714285714
Colorectal Cancer	I	30	1
Colorectal Cancer	I	31	0.555555555555556
Colorectal Cancer	I	32	0.857142857142857
Colorectal Cancer	I	33	1
Colorectal Cancer	I	34	1
Colorectal Cancer	I	35	0.866666666666667
Colorectal Cancer	I	36	1
Colorectal Cancer	I	37	0.818181818181818
Colorectal Cancer	I	38	1
Colorectal Cancer	I	39	0.833333333333333
Colorectal Cancer	I	40	0.875
Colorectal Cancer	I	41	1
Colorectal Cancer	I	42	1
Colorectal Cancer	I	43	0.75
Colorectal Cancer	I	44	0.75
Colorectal Cancer	I	45	1
Colorectal Cancer	I	46	1
Colorectal Cancer	I	47	1
Colorectal Cancer	I	48	1
Colorectal Cancer	I	49	1
Colorectal Cancer	I	50	1
Colorectal Cancer	I	51	0.909090909090909
Colorectal Cancer	I	52	0.7
Colorectal Cancer	I	53	0.6
Colorectal Cancer	I	54	0.875
Colorectal Cancer	I	55	0.857142857142857
Colorectal Cancer	I	56	0.8
Colorectal Cancer	I	57	1
Colorectal Cancer	I	58	0.875
Colorectal Cancer	I	59	1
Colorectal Cancer	I	60	0.833333333333333
Colorectal Cancer	I	61	0.9
Colorectal Cancer	I	62	1
Colorectal Cancer	I	63	1
Colorectal Cancer	I	64	0.666666666666667
Colorectal Cancer	I	65	0.888888888888889
Colorectal Cancer	I	66	1
Colorectal Cancer	I	67	1
Colorectal Cancer	I	68	1
Colorectal Cancer	I	69	0.8
Colorectal Cancer	I	70	1
Colorectal Cancer	I	71	0.875
Colorectal Cancer	I	72	1
Colorectal Cancer	I	73	0.833333333333333
Colorectal Cancer	I	74	0.833333333333333
Colorectal Cancer	I	75	0.888888888888889
Colorectal Cancer	I	76	1
Colorectal Cancer	I	77	1
Colorectal Cancer	I	78	0.7
Colorectal Cancer	I	79	0.875
Colorectal Cancer	I	80	1
Colorectal Cancer	I	81	0.714285714285714
Colorectal Cancer	I	82	0.857142857142857
Colorectal Cancer	I	83	1
Colorectal Cancer	I	84	0.625
Colorectal Cancer	I	85	1
Colorectal Cancer	I	86	0.7
Colorectal Cancer	I	87	0.833333333333333
Colorectal Cancer	I	88	0.928571428571429
Colorectal Cancer	I	89	0.8
Colorectal Cancer	I	90	1
Colorectal Cancer	I	91	0.75
Colorectal Cancer	I	92	1
Colorectal Cancer	I	93	0.9
Colorectal Cancer	I	94	1
Colorectal Cancer	I	95	0.8
Colorectal Cancer	I	96	0.714285714285714
Colorectal Cancer	I	97	1
Colorectal Cancer	I	98	0.8
Colorectal Cancer	I	99	1
Colorectal Cancer	I	100	0.888888888888889
Colorectal Cancer	I	101	1
Colorectal Cancer	I	102	0.777777777777778
Colorectal Cancer	I	103	1
Colorectal Cancer	I	104	0.666666666666667
Colorectal Cancer	I	105	0.714285714285714
Colorectal Cancer	I	106	0.714285714285714
Colorectal Cancer	I	107	0.666666666666667
Colorectal Cancer	I	108	0.8
Colorectal Cancer	I	109	1
Colorectal Cancer	I	110	1
Colorectal Cancer	I	111	1
Colorectal Cancer	I	112	0.857142857142857
Colorectal Cancer	I	113	1
Colorectal Cancer	I	114	1
Colorectal Cancer	I	115	1
Colorectal Cancer	I	116	1
Colorectal Cancer	I	117	0.875
Colorectal Cancer	I	118	0.8
Colorectal Cancer	I	119	0.875
Colorectal Cancer	I	120	1
Colorectal Cancer	I	121	0.714285714285714
Colorectal Cancer	I	122	0.833333333333333
Colorectal Cancer	I	123	1
Colorectal Cancer	I	124	0.75
Colorectal Cancer	I	125	1
Colorectal Cancer	I	126	0.571428571428571
Colorectal Cancer	I	127	0.75
Colorectal Cancer	I	128	0.714285714285714
Colorectal Cancer	I	129	0.9
Colorectal Cancer	I	130	0.666666666666667
Colorectal Cancer	I	131	1
Colorectal Cancer	I	132	0.888888888888889
Colorectal Cancer	I	133	1
Colorectal Cancer	I	134	1
Colorectal Cancer	I	135	1
Colorectal Cancer	I	136	0.888888888888889
Colorectal Cancer	I	137	0.916666666666667
Colorectal Cancer	I	138	1
Colorectal Cancer	I	139	0.75
Colorectal Cancer	I	140	0.714285714285714
Colorectal Cancer	I	141	0.666666666666667
Colorectal Cancer	I	142	1
Colorectal Cancer	I	143	0.6
Colorectal Cancer	I	144	1
Colorectal Cancer	I	145	0.75
Colorectal Cancer	I	146	0.833333333333333
Colorectal Cancer	I	147	1
Colorectal Cancer	I	148	0.714285714285714
Colorectal Cancer	I	149	0.888888888888889
Colorectal Cancer	I	150	0.818181818181818
Colorectal Cancer	I	151	0.9
Colorectal Cancer	I	152	1
Colorectal Cancer	I	153	0.857142857142857
Colorectal Cancer	I	154	1
Colorectal Cancer	I	155	0.9
Colorectal Cancer	I	156	0.75
Colorectal Cancer	I	157	0.714285714285714
Colorectal Cancer	I	158	0.875
Colorectal Cancer	I	159	0.833333333333333
Colorectal Cancer	I	160	0.833333333333333
Colorectal Cancer	I	161	1
Colorectal Cancer	I	162	1
Colorectal Cancer	I	163	1
Colorectal Cancer	I	164	1
Colorectal Cancer	I	165	1
Colorectal Cancer	I	166	0.666666666666667
Colorectal Cancer	I	167	1
Colorectal Cancer	I	168	0.833333333333333
Colorectal Cancer	I	169	0.7
Colorectal Cancer	I	170	1
Colorectal Cancer	I	171	1
Colorectal Cancer	I	172	0.833333333333333
Colorectal Cancer	I	173	1
Colorectal Cancer	I	174	0.8
Colorectal Cancer	I	175	0.666666666666667
Colorectal Cancer	I	176	1
Colorectal Cancer	I	177	1
Colorectal Cancer	I	178	0.714285714285714
Colorectal Cancer	I	179	0.666666666666667
Colorectal Cancer	I	180	0.833333333333333
Colorectal Cancer	I	181	0.75
Colorectal Cancer	I	182	1
Colorectal Cancer	I	183	0.857142857142857
Colorectal Cancer	I	184	1
Colorectal Cancer	I	185	0.75
Colorectal Cancer	I	186	0.5
Colorectal Cancer	I	187	0.6
Colorectal Cancer	I	188	0.75
Colorectal Cancer	I	189	0.875
Colorectal Cancer	I	190	1
Colorectal Cancer	I	191	0.888888888888889
Colorectal Cancer	I	192	1
Colorectal Cancer	I	193	0.875
Colorectal Cancer	I	194	1
Colorectal Cancer	I	195	0.875
Colorectal Cancer	I	196	1
Colorectal Cancer	I	197	1
Colorectal Cancer	I	198	1
Colorectal Cancer	I	199	0.625
Colorectal Cancer	I	200	1
Colorectal Cancer	I	201	0.75
Colorectal Cancer	I	202	1
Colorectal Cancer	I	203	1
Colorectal Cancer	I	204	0.8
Colorectal Cancer	I	205	1
Colorectal Cancer	I	206	0.857142857142857
Colorectal Cancer	I	207	1
Colorectal Cancer	I	208	1
Colorectal Cancer	I	209	0.866666666666667
Colorectal Cancer	I	210	1
Colorectal Cancer	I	211	0.857142857142857
Colorectal Cancer	I	212	0.75
Colorectal Cancer	I	213	1
Colorectal Cancer	I	214	0.9
Colorectal Cancer	I	215	0.857142857142857
Colorectal Cancer	I	216	1
Colorectal Cancer	I	217	1
Colorectal Cancer	I	218	1
Colorectal Cancer	I	219	1
Colorectal Cancer	I	220	0.9
Colorectal Cancer	I	221	1
Colorectal Cancer	I	222	1
Colorectal Cancer	I	223	1
Colorectal Cancer	I	224	1
Colorectal Cancer	I	225	1
Colorectal Cancer	I	226	0.777777777777778
Colorectal Cancer	I	227	0.8
Colorectal Cancer	I	228	0.666666666666667
Colorectal Cancer	I	229	1
Colorectal Cancer	I	230	0.75
Colorectal Cancer	I	231	1
Colorectal Cancer	I	232	0.833333333333333
Colorectal Cancer	I	233	1
Colorectal Cancer	I	234	0.857142857142857
Colorectal Cancer	I	235	0.6
Colorectal Cancer	I	236	0.888888888888889
Colorectal Cancer	I	237	0.833333333333333
Colorectal Cancer	I	238	0.777777777777778
Colorectal Cancer	I	239	0.666666666666667
Colorectal Cancer	I	240	1
Colorectal Cancer	I	241	0.833333333333333
Colorectal Cancer	I	242	0.833333333333333
Colorectal Cancer	I	243	1
Colorectal Cancer	I	244	0.833333333333333
Colorectal Cancer	I	245	0.666666666666667
Colorectal Cancer	I	246	0.666666666666667
Colorectal Cancer	I	247	0.875
Colorectal Cancer	I	248	0.8
Colorectal Cancer	I	249	0.75
Colorectal Cancer	I	250	0.857142857142857
Colorectal Cancer	I	251	1
Colorectal Cancer	I	252	0.857142857142857
Colorectal Cancer	I	253	0.777777777777778
Colorectal Cancer	I	254	0.571428571428571
Colorectal Cancer	I	255	0.75
Colorectal Cancer	I	256	0.8
Colorectal Cancer	I	257	0.888888888888889
Colorectal Cancer	I	258	0.888888888888889
Colorectal Cancer	I	259	1
Colorectal Cancer	I	260	1
Colorectal Cancer	I	261	1
Colorectal Cancer	I	262	0.888888888888889
Colorectal Cancer	I	263	1
Colorectal Cancer	I	264	1
Colorectal Cancer	I	265	1
Colorectal Cancer	I	266	0.833333333333333
Colorectal Cancer	I	267	1
Colorectal Cancer	I	268	1
Colorectal Cancer	I	269	0.75
Colorectal Cancer	I	270	1
Colorectal Cancer	I	271	0.9
Colorectal Cancer	I	272	1
Colorectal Cancer	I	273	1
Colorectal Cancer	I	274	1
Colorectal Cancer	I	275	1
Colorectal Cancer	I	276	1
Colorectal Cancer	I	277	1
Colorectal Cancer	I	278	1
Colorectal Cancer	I	279	0.8
Colorectal Cancer	I	280	1
Colorectal Cancer	I	281	0.8
Colorectal Cancer	I	282	0.875
Colorectal Cancer	I	283	0.666666666666667
Colorectal Cancer	I	284	1
Colorectal Cancer	I	285	1
Colorectal Cancer	I	286	0.8
Colorectal Cancer	I	287	1
Colorectal Cancer	I	288	1
Colorectal Cancer	I	289	0.714285714285714
Colorectal Cancer	I	290	0.777777777777778
Colorectal Cancer	I	291	1
Colorectal Cancer	I	292	0.714285714285714
Colorectal Cancer	I	293	0.875
Colorectal Cancer	I	294	1
Colorectal Cancer	I	295	1
Colorectal Cancer	I	296	0.888888888888889
Colorectal Cancer	I	297	0.857142857142857
Colorectal Cancer	I	298	0.857142857142857
Colorectal Cancer	I	299	0.875
Colorectal Cancer	I	300	0.875
Colorectal Cancer	I	301	1
Colorectal Cancer	I	302	1
Colorectal Cancer	I	303	1
Colorectal Cancer	I	304	1
Colorectal Cancer	I	305	0.909090909090909
Colorectal Cancer	I	306	1
Colorectal Cancer	I	307	0.875
Colorectal Cancer	I	308	0.833333333333333
Colorectal Cancer	I	309	0.857142857142857
Colorectal Cancer	I	310	1
Colorectal Cancer	I	311	0.909090909090909
Colorectal Cancer	I	312	0.888888888888889
Colorectal Cancer	I	313	0.9
Colorectal Cancer	I	314	1
Colorectal Cancer	I	315	0.9
Colorectal Cancer	I	316	0.909090909090909
Colorectal Cancer	I	317	0.7
Colorectal Cancer	I	318	1
Colorectal Cancer	I	319	1
Colorectal Cancer	I	320	0.818181818181818
Colorectal Cancer	I	321	0.857142857142857
Colorectal Cancer	I	322	0.833333333333333
Colorectal Cancer	I	323	0.8
Colorectal Cancer	I	324	1
Colorectal Cancer	I	325	0.833333333333333
Colorectal Cancer	I	326	1
Colorectal Cancer	I	327	0.8
Colorectal Cancer	I	328	0.777777777777778
Colorectal Cancer	I	329	0.833333333333333
Colorectal Cancer	I	330	1
Colorectal Cancer	I	331	0.75
Colorectal Cancer	I	332	1
Colorectal Cancer	I	333	0.75
Colorectal Cancer	I	334	1
Colorectal Cancer	I	335	1
Colorectal Cancer	I	336	0.8
Colorectal Cancer	I	337	0.666666666666667
Colorectal Cancer	I	338	1
Colorectal Cancer	I	339	1
Colorectal Cancer	I	340	1
Colorectal Cancer	I	341	0.75
Colorectal Cancer	I	342	0.833333333333333
Colorectal Cancer	I	343	0.8
Colorectal Cancer	I	344	0.916666666666667
Colorectal Cancer	I	345	1
Colorectal Cancer	I	346	1
Colorectal Cancer	I	347	0.714285714285714
Colorectal Cancer	I	348	0.75
Colorectal Cancer	I	349	1
Colorectal Cancer	I	350	0.8
Colorectal Cancer	I	351	0.9
Colorectal Cancer	I	352	0.833333333333333
Colorectal Cancer	I	353	0.888888888888889
Colorectal Cancer	I	354	1
Colorectal Cancer	I	355	0.857142857142857
Colorectal Cancer	I	356	0.833333333333333
Colorectal Cancer	I	357	0.4
Colorectal Cancer	I	358	0.8
Colorectal Cancer	I	359	1
Colorectal Cancer	I	360	1
Colorectal Cancer	I	361	0.875
Colorectal Cancer	I	362	0.75
Colorectal Cancer	I	363	1
Colorectal Cancer	I	364	1
Colorectal Cancer	I	365	0.875
Colorectal Cancer	I	366	0.833333333333333
Colorectal Cancer	I	367	0.833333333333333
Colorectal Cancer	I	368	1
Colorectal Cancer	I	369	0.777777777777778
Colorectal Cancer	I	370	0.888888888888889
Colorectal Cancer	I	371	1
Colorectal Cancer	I	372	1
Colorectal Cancer	I	373	1
Colorectal Cancer	I	374	0.857142857142857
Colorectal Cancer	I	375	1
Colorectal Cancer	I	376	1
Colorectal Cancer	I	377	1
Colorectal Cancer	I	378	0.8
Colorectal Cancer	I	379	0.8
Colorectal Cancer	I	380	0.833333333333333
Colorectal Cancer	I	381	0.833333333333333
Colorectal Cancer	I	382	0.833333333333333
Colorectal Cancer	I	383	0.75
Colorectal Cancer	I	384	0.8
Colorectal Cancer	I	385	0.875
Colorectal Cancer	I	386	0.888888888888889
Colorectal Cancer	I	387	1
Colorectal Cancer	I	388	0.666666666666667
Colorectal Cancer	I	389	0.857142857142857
Colorectal Cancer	I	390	1
Colorectal Cancer	I	391	0.8
Colorectal Cancer	I	392	1
Colorectal Cancer	I	393	1
Colorectal Cancer	I	394	0.875
Colorectal Cancer	I	395	0.8
Colorectal Cancer	I	396	0.857142857142857
Colorectal Cancer	I	397	0.818181818181818
Colorectal Cancer	I	398	0.8
Colorectal Cancer	I	399	0.571428571428571
Colorectal Cancer	I	400	1
Colorectal Cancer	I	401	1
Colorectal Cancer	I	402	0.833333333333333
Colorectal Cancer	I	403	0.875
Colorectal Cancer	I	404	1
Colorectal Cancer	I	405	1
Colorectal Cancer	I	406	0.875
Colorectal Cancer	I	407	1
Colorectal Cancer	I	408	1
Colorectal Cancer	I	409	1
Colorectal Cancer	I	410	1
Colorectal Cancer	I	411	0.8
Colorectal Cancer	I	412	1
Colorectal Cancer	I	413	1
Colorectal Cancer	I	414	0.777777777777778
Colorectal Cancer	I	415	0.666666666666667
Colorectal Cancer	I	416	0.75
Colorectal Cancer	I	417	0.857142857142857
Colorectal Cancer	I	418	0.571428571428571
Colorectal Cancer	I	419	0.875
Colorectal Cancer	I	420	0.875
Colorectal Cancer	I	421	1
Colorectal Cancer	I	422	0.8
Colorectal Cancer	I	423	0.875
Colorectal Cancer	I	424	0.875
Colorectal Cancer	I	425	1
Colorectal Cancer	I	426	0.875
Colorectal Cancer	I	427	0.75
Colorectal Cancer	I	428	1
Colorectal Cancer	I	429	1
Colorectal Cancer	I	430	0.777777777777778
Colorectal Cancer	I	431	1
Colorectal Cancer	I	432	1
Colorectal Cancer	I	433	1
Colorectal Cancer	I	434	0.857142857142857
Colorectal Cancer	I	435	1
Colorectal Cancer	I	436	1
Colorectal Cancer	I	437	0.909090909090909
Colorectal Cancer	I	438	1
Colorectal Cancer	I	439	1
Colorectal Cancer	I	440	1
Colorectal Cancer	I	441	1
Colorectal Cancer	I	442	0.75
Colorectal Cancer	I	443	0.6
Colorectal Cancer	I	444	0.857142857142857
Colorectal Cancer	I	445	0.846153846153846
Colorectal Cancer	I	446	0.8
Colorectal Cancer	I	447	1
Colorectal Cancer	I	448	1
Colorectal Cancer	I	449	0.6
Colorectal Cancer	I	450	1
Colorectal Cancer	I	451	1
Colorectal Cancer	I	452	1
Colorectal Cancer	I	453	1
Colorectal Cancer	I	454	0.9
Colorectal Cancer	I	455	1
Colorectal Cancer	I	456	0.875
Colorectal Cancer	I	457	0.909090909090909
Colorectal Cancer	I	458	0.5
Colorectal Cancer	I	459	1
Colorectal Cancer	I	460	1
Colorectal Cancer	I	461	1
Colorectal Cancer	I	462	0.8
Colorectal Cancer	I	463	1
Colorectal Cancer	I	464	0.7
Colorectal Cancer	I	465	0.666666666666667
Colorectal Cancer	I	466	1
Colorectal Cancer	I	467	0.857142857142857
Colorectal Cancer	I	468	0.875
Colorectal Cancer	I	469	0.9
Colorectal Cancer	I	470	1
Colorectal Cancer	I	471	0.8
Colorectal Cancer	I	472	0.5
Colorectal Cancer	I	473	0.666666666666667
Colorectal Cancer	I	474	0.25
Colorectal Cancer	I	475	1
Colorectal Cancer	I	476	1
Colorectal Cancer	I	477	0.75
Colorectal Cancer	I	478	1
Colorectal Cancer	I	479	1
Colorectal Cancer	I	480	1
Colorectal Cancer	I	481	0.75
Colorectal Cancer	I	482	0.857142857142857
Colorectal Cancer	I	483	1
Colorectal Cancer	I	484	0.75
Colorectal Cancer	I	485	0.8
Colorectal Cancer	I	486	0.571428571428571
Colorectal Cancer	I	487	1
Colorectal Cancer	I	488	1
Colorectal Cancer	I	489	1
Colorectal Cancer	I	490	0.875
Colorectal Cancer	I	491	1
Colorectal Cancer	I	492	1
Colorectal Cancer	I	493	1
Colorectal Cancer	I	494	0.818181818181818
Colorectal Cancer	I	495	1
Colorectal Cancer	I	496	0.857142857142857
Colorectal Cancer	I	497	0.888888888888889
Colorectal Cancer	I	498	0.8
Colorectal Cancer	I	499	1
Colorectal Cancer	I	500	0.857142857142857
Gastric cancer	I	1	1
Gastric cancer	I	2	0.333333333333333
Gastric cancer	I	3	0.5
Gastric cancer	I	4	0.75
Gastric cancer	I	5	0.625
Gastric cancer	I	6	0.5
Gastric cancer	I	7	0.666666666666667
Gastric cancer	I	8	1
Gastric cancer	I	9	1
Gastric cancer	I	10	1
Gastric cancer	I	11	0.5
Gastric cancer	I	12	0.571428571428571
Gastric cancer	I	13	0.5
Gastric cancer	I	14	0.833333333333333
Gastric cancer	I	15	1
Gastric cancer	I	16	0.4
Gastric cancer	I	17	0.666666666666667
Gastric cancer	I	18	0.666666666666667
Gastric cancer	I	19	0.75
Gastric cancer	I	20	0.75
Gastric cancer	I	21	0.5
Gastric cancer	I	22	1
Gastric cancer	I	23	1
Gastric cancer	I	24	1
Gastric cancer	I	25	0.2
Gastric cancer	I	26	0
Gastric cancer	I	27	1
Gastric cancer	I	28	0.666666666666667
Gastric cancer	I	29	0.8
Gastric cancer	I	30	0.75
Gastric cancer	I	31	0.8
Gastric cancer	I	32	1
Gastric cancer	I	33	0.75
Gastric cancer	I	34	1
Gastric cancer	I	35	1
Gastric cancer	I	36	1
Gastric cancer	I	37	1
Gastric cancer	I	38	1
Gastric cancer	I	39	0.571428571428571
Gastric cancer	I	40	0.8
Gastric cancer	I	41	0.666666666666667
Gastric cancer	I	42	0.333333333333333
Gastric cancer	I	43	0
Gastric cancer	I	44	1
Gastric cancer	I	45	0.4
Gastric cancer	I	46	1
Gastric cancer	I	47	1
Gastric cancer	I	49	1
Gastric cancer	I	50	0.666666666666667
Gastric cancer	I	51	0.5
Gastric cancer	I	52	0.875
Gastric cancer	I	53	0.5
Gastric cancer	I	54	1
Gastric cancer	I	55	1
Gastric cancer	I	56	1
Gastric cancer	I	57	1
Gastric cancer	I	58	0.75
Gastric cancer	I	59	0.857142857142857
Gastric cancer	I	60	0.875
Gastric cancer	I	61	0.75
Gastric cancer	I	62	1
Gastric cancer	I	63	1
Gastric cancer	I	64	1
Gastric cancer	I	65	0.75
Gastric cancer	I	66	0.6
Gastric cancer	I	67	0.5
Gastric cancer	I	68	1
Gastric cancer	I	69	0.75
Gastric cancer	I	70	0.5
Gastric cancer	I	71	0
Gastric cancer	I	72	1
Gastric cancer	I	73	0.75
Gastric cancer	I	74	0.75
Gastric cancer	I	75	0.333333333333333
Gastric cancer	I	76	0
Gastric cancer	I	77	1
Gastric cancer	I	78	0.571428571428571
Gastric cancer	I	79	1
Gastric cancer	I	80	1
Gastric cancer	I	81	1
Gastric cancer	I	82	0
Gastric cancer	I	83	0.75
Gastric cancer	I	84	1
Gastric cancer	I	85	0.666666666666667
Gastric cancer	I	86	0.833333333333333
Gastric cancer	I	87	0.857142857142857
Gastric cancer	I	88	0.8
Gastric cancer	I	89	1
Gastric cancer	I	90	1
Gastric cancer	I	91	0.666666666666667
Gastric cancer	I	92	0.857142857142857
Gastric cancer	I	93	0.75
Gastric cancer	I	94	0.5
Gastric cancer	I	96	0.666666666666667
Gastric cancer	I	97	1
Gastric cancer	I	98	1
Gastric cancer	I	99	0.666666666666667
Gastric cancer	I	100	0.5
Gastric cancer	I	101	1
Gastric cancer	I	102	0.75
Gastric cancer	I	103	0.333333333333333
Gastric cancer	I	104	1
Gastric cancer	I	105	0.6
Gastric cancer	I	106	1
Gastric cancer	I	107	1
Gastric cancer	I	108	0.75
Gastric cancer	I	109	0.666666666666667
Gastric cancer	I	110	0.666666666666667
Gastric cancer	I	111	1
Gastric cancer	I	112	1
Gastric cancer	I	113	0.5
Gastric cancer	I	114	0.8
Gastric cancer	I	115	0.75
Gastric cancer	I	116	0.333333333333333
Gastric cancer	I	117	1
Gastric cancer	I	118	0.8
Gastric cancer	I	119	0.5
Gastric cancer	I	120	0.75
Gastric cancer	I	121	0.75
Gastric cancer	I	122	0.333333333333333
Gastric cancer	I	123	0.666666666666667
Gastric cancer	I	124	0.75
Gastric cancer	I	125	0.833333333333333
Gastric cancer	I	126	0
Gastric cancer	I	127	1
Gastric cancer	I	128	0.6
Gastric cancer	I	129	0.666666666666667
Gastric cancer	I	130	1
Gastric cancer	I	131	0.5
Gastric cancer	I	132	0.666666666666667
Gastric cancer	I	133	0.666666666666667
Gastric cancer	I	134	0.666666666666667
Gastric cancer	I	135	1
Gastric cancer	I	136	0.666666666666667
Gastric cancer	I	137	1
Gastric cancer	I	138	0.75
Gastric cancer	I	139	0.666666666666667
Gastric cancer	I	140	0.666666666666667
Gastric cancer	I	141	0.75
Gastric cancer	I	142	0.75
Gastric cancer	I	143	0.833333333333333
Gastric cancer	I	144	0.5
Gastric cancer	I	145	0.6
Gastric cancer	I	146	0.5
Gastric cancer	I	147	0.5
Gastric cancer	I	148	1
Gastric cancer	I	149	1
Gastric cancer	I	150	1
Gastric cancer	I	151	1
Gastric cancer	I	152	1
Gastric cancer	I	153	0.75
Gastric cancer	I	154	0.75
Gastric cancer	I	155	1
Gastric cancer	I	156	0.666666666666667
Gastric cancer	I	157	1
Gastric cancer	I	158	1
Gastric cancer	I	159	0.666666666666667
Gastric cancer	I	160	0.6
Gastric cancer	I	161	1
Gastric cancer	I	162	1
Gastric cancer	I	163	0.5
Gastric cancer	I	164	0.333333333333333
Gastric cancer	I	165	0.75
Gastric cancer	I	166	0.4
Gastric cancer	I	167	0.833333333333333
Gastric cancer	I	168	0.5
Gastric cancer	I	169	0.833333333333333
Gastric cancer	I	170	1
Gastric cancer	I	171	1
Gastric cancer	I	172	0.75
Gastric cancer	I	173	0.571428571428571
Gastric cancer	I	174	0.666666666666667
Gastric cancer	I	175	1
Gastric cancer	I	176	0.333333333333333
Gastric cancer	I	177	0.666666666666667
Gastric cancer	I	178	0.666666666666667
Gastric cancer	I	179	0.8
Gastric cancer	I	180	1
Gastric cancer	I	181	0.666666666666667
Gastric cancer	I	182	1
Gastric cancer	I	183	0.4
Gastric cancer	I	184	1
Gastric cancer	I	185	0.75
Gastric cancer	I	186	0.8
Gastric cancer	I	187	0.5
Gastric cancer	I	188	0.75
Gastric cancer	I	189	0.333333333333333
Gastric cancer	I	190	0.5
Gastric cancer	I	191	0.8
Gastric cancer	I	192	0.8
Gastric cancer	I	193	0.666666666666667
Gastric cancer	I	194	0.833333333333333
Gastric cancer	I	195	1
Gastric cancer	I	196	1
Gastric cancer	I	197	0.5
Gastric cancer	I	198	0.833333333333333
Gastric cancer	I	199	0.666666666666667
Gastric cancer	I	200	1
Gastric cancer	I	201	0.666666666666667
Gastric cancer	I	202	0.333333333333333
Gastric cancer	I	203	1
Gastric cancer	I	204	0.666666666666667
Gastric cancer	I	205	1
Gastric cancer	I	206	1
Gastric cancer	I	207	0.714285714285714
Gastric cancer	I	208	0.666666666666667
Gastric cancer	I	209	0.666666666666667
Gastric cancer	I	210	1
Gastric cancer	I	211	0.833333333333333
Gastric cancer	I	212	0.666666666666667
Gastric cancer	I	213	1
Gastric cancer	I	214	0.833333333333333
Gastric cancer	I	215	0.777777777777778
Gastric cancer	I	216	1
Gastric cancer	I	217	0.714285714285714
Gastric cancer	I	218	1
Gastric cancer	I	219	1
Gastric cancer	I	220	0.8
Gastric cancer	I	221	0
Gastric cancer	I	222	0.625
Gastric cancer	I	223	0.75
Gastric cancer	I	224	1
Gastric cancer	I	225	0.5
Gastric cancer	I	226	1
Gastric cancer	I	227	0.333333333333333
Gastric cancer	I	228	1
Gastric cancer	I	229	0.8
Gastric cancer	I	230	0.666666666666667
Gastric cancer	I	231	0.6
Gastric cancer	I	232	1
Gastric cancer	I	233	0.666666666666667
Gastric cancer	I	234	1
Gastric cancer	I	235	1
Gastric cancer	I	236	1
Gastric cancer	I	237	1
Gastric cancer	I	238	1
Gastric cancer	I	239	0.75
Gastric cancer	I	240	0.75
Gastric cancer	I	241	1
Gastric cancer	I	242	0.5
Gastric cancer	I	243	1
Gastric cancer	I	244	0.714285714285714
Gastric cancer	I	245	0.5
Gastric cancer	I	246	1
Gastric cancer	I	247	0.5
Gastric cancer	I	248	0.75
Gastric cancer	I	249	1
Gastric cancer	I	250	0.8
Gastric cancer	I	251	0.5
Gastric cancer	I	252	0.666666666666667
Gastric cancer	I	253	0.666666666666667
Gastric cancer	I	254	0.5
Gastric cancer	I	255	1
Gastric cancer	I	256	0.666666666666667
Gastric cancer	I	257	0.875
Gastric cancer	I	258	1
Gastric cancer	I	259	1
Gastric cancer	I	260	0.6
Gastric cancer	I	261	0.75
Gastric cancer	I	262	0.5
Gastric cancer	I	263	1
Gastric cancer	I	264	1
Gastric cancer	I	265	0.833333333333333
Gastric cancer	I	266	0.333333333333333
Gastric cancer	I	267	1
Gastric cancer	I	268	0.833333333333333
Gastric cancer	I	269	0.75
Gastric cancer	I	270	1
Gastric cancer	I	271	0.8
Gastric cancer	I	272	0.666666666666667
Gastric cancer	I	273	1
Gastric cancer	I	274	1
Gastric cancer	I	275	0.8
Gastric cancer	I	276	0.75
Gastric cancer	I	277	1
Gastric cancer	I	278	0.5
Gastric cancer	I	279	0.6
Gastric cancer	I	280	1
Gastric cancer	I	281	0.666666666666667
Gastric cancer	I	282	1
Gastric cancer	I	283	0.4
Gastric cancer	I	284	0.75
Gastric cancer	I	285	0.8
Gastric cancer	I	286	0.714285714285714
Gastric cancer	I	287	0.5
Gastric cancer	I	288	1
Gastric cancer	I	289	0.857142857142857
Gastric cancer	I	290	0.6
Gastric cancer	I	291	0.5
Gastric cancer	I	292	1
Gastric cancer	I	293	0.75
Gastric cancer	I	294	0.5
Gastric cancer	I	295	0.5
Gastric cancer	I	296	1
Gastric cancer	I	297	1
Gastric cancer	I	298	0.714285714285714
Gastric cancer	I	299	0.833333333333333
Gastric cancer	I	301	0.8
Gastric cancer	I	302	0.5
Gastric cancer	I	303	1
Gastric cancer	I	304	0.333333333333333
Gastric cancer	I	305	0.75
Gastric cancer	I	306	0.666666666666667
Gastric cancer	I	307	0.571428571428571
Gastric cancer	I	308	0.75
Gastric cancer	I	309	1
Gastric cancer	I	310	1
Gastric cancer	I	311	1
Gastric cancer	I	312	0.6
Gastric cancer	I	313	0.5
Gastric cancer	I	314	1
Gastric cancer	I	315	1
Gastric cancer	I	316	0.5
Gastric cancer	I	317	1
Gastric cancer	I	318	0.666666666666667
Gastric cancer	I	319	0.6
Gastric cancer	I	320	0.666666666666667
Gastric cancer	I	321	0
Gastric cancer	I	322	1
Gastric cancer	I	323	0.25
Gastric cancer	I	324	1
Gastric cancer	I	325	0.5
Gastric cancer	I	326	1
Gastric cancer	I	327	0.6
Gastric cancer	I	328	0.833333333333333
Gastric cancer	I	329	1
Gastric cancer	I	330	1
Gastric cancer	I	331	0.5
Gastric cancer	I	332	0.25
Gastric cancer	I	333	0.666666666666667
Gastric cancer	I	334	1
Gastric cancer	I	335	1
Gastric cancer	I	336	0.75
Gastric cancer	I	337	0.8
Gastric cancer	I	338	1
Gastric cancer	I	339	0.5
Gastric cancer	I	340	0.857142857142857
Gastric cancer	I	341	0.666666666666667
Gastric cancer	I	342	1
Gastric cancer	I	343	1
Gastric cancer	I	344	1
Gastric cancer	I	345	0.833333333333333
Gastric cancer	I	346	0.75
Gastric cancer	I	347	1
Gastric cancer	I	348	0.75
Gastric cancer	I	349	0.5
Gastric cancer	I	350	1
Gastric cancer	I	351	0.75
Gastric cancer	I	352	1
Gastric cancer	I	353	1
Gastric cancer	I	354	0.6
Gastric cancer	I	355	0.666666666666667
Gastric cancer	I	356	1
Gastric cancer	I	357	1
Gastric cancer	I	358	1
Gastric cancer	I	359	1
Gastric cancer	I	360	0.666666666666667
Gastric cancer	I	361	1
Gastric cancer	I	362	1
Gastric cancer	I	363	1
Gastric cancer	I	364	1
Gastric cancer	I	365	0.833333333333333
Gastric cancer	I	366	0.5
Gastric cancer	I	367	0.428571428571429
Gastric cancer	I	368	0.666666666666667
Gastric cancer	I	369	0.75
Gastric cancer	I	370	1
Gastric cancer	I	371	1
Gastric cancer	I	372	0.4
Gastric cancer	I	373	0
Gastric cancer	I	374	0.75
Gastric cancer	I	375	1
Gastric cancer	I	376	1
Gastric cancer	I	377	0.6
Gastric cancer	I	378	1
Gastric cancer	I	379	0.8
Gastric cancer	I	380	0.5
Gastric cancer	I	381	0.75
Gastric cancer	I	382	0.5
Gastric cancer	I	383	1
Gastric cancer	I	384	0.75
Gastric cancer	I	385	0.666666666666667
Gastric cancer	I	386	1
Gastric cancer	I	387	0.8
Gastric cancer	I	388	0.5
Gastric cancer	I	389	1
Gastric cancer	I	390	0.833333333333333
Gastric cancer	I	391	1
Gastric cancer	I	392	0
Gastric cancer	I	393	0.714285714285714
Gastric cancer	I	394	0.666666666666667
Gastric cancer	I	395	1
Gastric cancer	I	396	1
Gastric cancer	I	397	0.333333333333333
Gastric cancer	I	398	0.75
Gastric cancer	I	399	0.833333333333333
Gastric cancer	I	400	1
Gastric cancer	I	401	0.8
Gastric cancer	I	402	0.5
Gastric cancer	I	403	0.666666666666667
Gastric cancer	I	404	0.4
Gastric cancer	I	405	0.5
Gastric cancer	I	406	1
Gastric cancer	I	407	0.5
Gastric cancer	I	408	0.5
Gastric cancer	I	409	0.75
Gastric cancer	I	410	0.666666666666667
Gastric cancer	I	411	0.8
Gastric cancer	I	412	0.5
Gastric cancer	I	413	1
Gastric cancer	I	414	0.714285714285714
Gastric cancer	I	416	0.666666666666667
Gastric cancer	I	417	0.833333333333333
Gastric cancer	I	418	0.5
Gastric cancer	I	419	0.666666666666667
Gastric cancer	I	420	1
Gastric cancer	I	421	0.714285714285714
Gastric cancer	I	422	1
Gastric cancer	I	423	0.833333333333333
Gastric cancer	I	424	0.714285714285714
Gastric cancer	I	425	0.666666666666667
Gastric cancer	I	426	1
Gastric cancer	I	427	0.666666666666667
Gastric cancer	I	428	0.75
Gastric cancer	I	429	1
Gastric cancer	I	430	0.857142857142857
Gastric cancer	I	431	0.5
Gastric cancer	I	432	0.833333333333333
Gastric cancer	I	433	0.75
Gastric cancer	I	434	1
Gastric cancer	I	435	0.5
Gastric cancer	I	436	0.5
Gastric cancer	I	437	1
Gastric cancer	I	438	0.5
Gastric cancer	I	439	0.5
Gastric cancer	I	440	0.333333333333333
Gastric cancer	I	441	0.25
Gastric cancer	I	442	0.333333333333333
Gastric cancer	I	443	1
Gastric cancer	I	444	0.5
Gastric cancer	I	445	1
Gastric cancer	I	446	1
Gastric cancer	I	447	0.5
Gastric cancer	I	448	0.75
Gastric cancer	I	449	0.5
Gastric cancer	I	450	0.857142857142857
Gastric cancer	I	451	1
Gastric cancer	I	452	1
Gastric cancer	I	453	1
Gastric cancer	I	454	0.666666666666667
Gastric cancer	I	455	1
Gastric cancer	I	456	0.666666666666667
Gastric cancer	I	457	0.625
Gastric cancer	I	458	0.8
Gastric cancer	I	459	1
Gastric cancer	I	460	0.666666666666667
Gastric cancer	I	461	0
Gastric cancer	I	462	1
Gastric cancer	I	463	0.333333333333333
Gastric cancer	I	464	0.75
Gastric cancer	I	465	0.666666666666667
Gastric cancer	I	466	1
Gastric cancer	I	467	0.5
Gastric cancer	I	468	0.5
Gastric cancer	I	469	1
Gastric cancer	I	470	0.5
Gastric cancer	I	471	1
Gastric cancer	I	472	0.666666666666667
Gastric cancer	I	473	1
Gastric cancer	I	474	0.8
Gastric cancer	I	475	1
Gastric cancer	I	476	0.75
Gastric cancer	I	477	0.666666666666667
Gastric cancer	I	478	1
Gastric cancer	I	479	1
Gastric cancer	I	480	1
Gastric cancer	I	481	0.666666666666667
Gastric cancer	I	482	0.666666666666667
Gastric cancer	I	483	0.666666666666667
Gastric cancer	I	484	1
Gastric cancer	I	485	1
Gastric cancer	I	486	0.5
Gastric cancer	I	487	0.5
Gastric cancer	I	488	0
Gastric cancer	I	489	0.666666666666667
Gastric cancer	I	490	0.5
Gastric cancer	I	491	1
Gastric cancer	I	492	1
Gastric cancer	I	493	0.833333333333333
Gastric cancer	I	494	0.75
Gastric cancer	I	495	0.833333333333333
Gastric cancer	I	496	0.333333333333333
Gastric cancer	I	497	0.8
Gastric cancer	I	498	0.8
Gastric cancer	I	499	0.666666666666667
Gastric cancer	I	500	0.875
Lung Cancer	I	1	0.888888888888889
Lung Cancer	I	2	0.833333333333333
Lung Cancer	I	3	1
Lung Cancer	I	4	0.6
Lung Cancer	I	5	1
Lung Cancer	I	6	1
Lung Cancer	I	7	0.875
Lung Cancer	I	8	1
Lung Cancer	I	9	0.818181818181818
Lung Cancer	I	10	1
Lung Cancer	I	11	0.714285714285714
Lung Cancer	I	12	1
Lung Cancer	I	13	0.4
Lung Cancer	I	14	1
Lung Cancer	I	15	1
Lung Cancer	I	16	0.666666666666667
Lung Cancer	I	17	1
Lung Cancer	I	18	1
Lung Cancer	I	19	0.888888888888889
Lung Cancer	I	20	1
Lung Cancer	I	21	0.833333333333333
Lung Cancer	I	22	0.833333333333333
Lung Cancer	I	23	0.9
Lung Cancer	I	24	1
Lung Cancer	I	25	1
Lung Cancer	I	26	0.666666666666667
Lung Cancer	I	27	1
Lung Cancer	I	28	1
Lung Cancer	I	29	0.8
Lung Cancer	I	30	1
Lung Cancer	I	31	1
Lung Cancer	I	32	1
Lung Cancer	I	33	0.75
Lung Cancer	I	34	0.714285714285714
Lung Cancer	I	35	1
Lung Cancer	I	36	1
Lung Cancer	I	37	1
Lung Cancer	I	38	1
Lung Cancer	I	39	1
Lung Cancer	I	40	0.75
Lung Cancer	I	41	0.625
Lung Cancer	I	42	1
Lung Cancer	I	43	0.8
Lung Cancer	I	44	1
Lung Cancer	I	45	0.8
Lung Cancer	I	46	1
Lung Cancer	I	47	1
Lung Cancer	I	48	1
Lung Cancer	I	49	1
Lung Cancer	I	50	1
Lung Cancer	I	51	1
Lung Cancer	I	52	1
Lung Cancer	I	53	0.857142857142857
Lung Cancer	I	54	1
Lung Cancer	I	55	0.8
Lung Cancer	I	56	0.916666666666667
Lung Cancer	I	57	0.888888888888889
Lung Cancer	I	58	1
Lung Cancer	I	59	0.75
Lung Cancer	I	60	1
Lung Cancer	I	61	1
Lung Cancer	I	62	0.75
Lung Cancer	I	63	1
Lung Cancer	I	64	0.5
Lung Cancer	I	65	1
Lung Cancer	I	66	1
Lung Cancer	I	67	1
Lung Cancer	I	68	0.923076923076923
Lung Cancer	I	69	1
Lung Cancer	I	70	1
Lung Cancer	I	71	1
Lung Cancer	I	72	1
Lung Cancer	I	73	1
Lung Cancer	I	74	0.714285714285714
Lung Cancer	I	75	1
Lung Cancer	I	76	1
Lung Cancer	I	77	1
Lung Cancer	I	78	1
Lung Cancer	I	79	1
Lung Cancer	I	80	0.75
Lung Cancer	I	81	0.75
Lung Cancer	I	82	1
[truncated: 9,829 more rows]
