# Supplementary material for: Genome-wide mutational signatures in low-coverage whole genome sequencing of cell-free DNA
Source: Nat Commun. 2022 Aug 23;13:4953. doi: 10.1038/s41467-022-32598-1 (PMC9399180; doi:10.1038/s41467-022-32598-1)
Supplement: Supplementary file 5 — Source Data [file 41467_2022_32598_MOESM5_ESM.zip › source_data/s3e.csv]

PC1	PC2
0.0445077587697566	0.0830048756381618
0.0538366659183957	0.0695821310688392
0.0265396446699332	0.0449346530281521
0.0213064820699738	0.0444344018172671
0.0412053144730002	0.0294480914148153
0.0497254994917387	-0.0291411861665232
0.0379268105525713	-0.0358052038199231
0.0385344961809147	-0.000693319116954592
0.0449718726772785	0.0330780845060588
0.0443831059271802	0.0223443978898463
0.0239572258748803	-0.0056779573691777
0.017299594035188	0.0104640101267647
0.020912500564873	0.0383735576446951
0.0368628613543675	0.036883401939964
0.00999933517023705	0.000310081214721738
0.0411770827624453	0.0733103970522083
0.0535596476392178	0.0575018194706123
0.0216756084663875	0.0121009211050261
0.0492221481515396	-0.00369575938090123
0.0560437674525084	0.0733455933572399
0.035967001692765	0.00589315210506191
0.0374889507011765	-0.0574407270011537
0.0130001600752977	-0.0594891956474762
0.0468534164144332	-0.0412352004549426
0.0342325784252488	0.021879530692377
0.043508174348665	-0.0384696937539942
0.0446003208011135	-0.0375698475207554
0.0538827911383818	-0.00260550442981278
0.0423949202456224	0.0309685390504292
0.0445312733811104	-0.00240295015000131
0.0293826819579045	-0.016596043705326
0.0642239043954028	0.0739519649511599
0.191318736950589	0.339350864157223
0.0948830858335425	0.0238232357985539
0.293412761892267	0.158483726456842
0.157528357591127	0.22705789478846
0.10117220771795	-0.0406010856839822
0.162260807247256	-0.0557809134510346
0.303610787242728	-0.330260796053944
0.140696937335938	0.0568237641803202
0.127498946571782	0.0845239249127034
0.115792063952271	-0.0204182427511105
0.201471447636409	-0.213875394609529
0.127797745901291	0.0692908117964105
0.132037136593997	0.17046655173581
0.104347031153051	0.0121038723483983
0.159449942441891	0.0911870294672939
0.117518715905963	0.123242948567987
0.0191845313900083	0.0648106774569176
0.0393787936685135	0.0606690311167581
0.0536593989318725	0.053401491482175
0.0235463781893127	0.0652300129429385
0.0120249015888885	0.0347566900371942
0.0209278986937179	-0.0349047975458161
0.0480213332519645	0.00223907110303236
0.0346467016091294	0.036055972988335
0.0117088171583459	0.0235004406414416
0.0301439970431129	0.00177724232091135
0.0274329722386379	0.0116872044009992
0.0292788875159512	0.0506697283086219
0.0239551094818891	0.0417441867484838
0.0193247119806667	0.0153081872464586
0.00804988527692295	0.0369740350134856
0.0215344809288666	0.0359650457641489
0.12857924886653	0.29444277362027
0.107576231802935	0.0975511500739791
0.305865203443827	-0.0562296450166389
0.11707589649591	0.250794572370452
0.0977200854659065	0.00732563183164412
0.131368608537565	-0.0692312924186403
0.325347912649687	-0.452457541043624
0.157314823478926	0.0369324515248601
0.105291078477698	0.0420304355160684
0.119222097608249	-0.042261499691921
0.244604404300627	-0.242691902914405
0.124446602519135	0.111359117567611
0.0837135290987276	0.123591557462647
0.134127472615051	-0.0177094958342684
0.170981658614821	0.0348391207877131
0.103991684737108	0.134233889171643
0.0294014328050157	0.0642260961884177
0.0274552917376219	0.0180748793644997
0.0392556608960153	-0.00447184276783457
0.0263651197033423	0.0339129057273914
0.0111020431446703	0.0137866807201111
0.0300322988910665	-0.00877918615736816
0.0431871383270635	-0.0623400731124611
0.030980310281502	0.0046986301200203
0.0257221890213957	0.0348052848738906
0.0284417956565832	-0.00235159520135661
0.0364955760258095	-0.0313306518263602
0.048491755993345	0.00692286305095757
0.0142718279725541	0.0163633050918544
0.0430479012890499	0.0219358029696332
0.0334371135347727	-0.0138598354263743
0.0219380518896445	0.032829289559199
