# Supplementary material for: Genome-wide mutational signatures in low-coverage whole genome sequencing of cell-free DNA
Source: Nat Commun. 2022 Aug 23;13:4953. doi: 10.1038/s41467-022-32598-1 (PMC9399180; doi:10.1038/s41467-022-32598-1)
Supplement: Supplementary file 5 — Source Data [file 41467_2022_32598_MOESM5_ESM.zip › source_data/s2a.csv]

SLX_barcode	depth	proportion
PGDX9794P1_WGS	0	0.790677
PGDX9794P1_WGS	1	0.138635
PGDX9794P1_WGS	2	0.0554066
PGDX9794P1_WGS	3	0.0109165
PGDX9794P1_WGS	4	0.00306654
PGDX9794P1_WGS	5	0.00067016
PGDX9795P1_WGS	0	0.792841
PGDX9795P1_WGS	1	0.143889
PGDX9795P1_WGS	2	0.0498447
PGDX9795P1_WGS	3	0.00978978
PGDX9795P1_WGS	4	0.00248092
PGDX9795P1_WGS	5	0.000538387
PGDX9796P1_WGS	0	0.785365
PGDX9796P1_WGS	1	0.155291
PGDX9796P1_WGS	2	0.0465585
PGDX9796P1_WGS	3	0.00953378
PGDX9796P1_WGS	4	0.00219094
PGDX9796P1_WGS	5	0.000490239
PGDX9797P1_WGS	0	0.794551
PGDX9797P1_WGS	1	0.134459
PGDX9797P1_WGS	2	0.0556241
PGDX9797P1_WGS	3	0.0109256
PGDX9797P1_WGS	4	0.00313569
PGDX9797P1_WGS	5	0.000670258
PGDX9798P1_WGS	0	0.790861
PGDX9798P1_WGS	1	0.136421
PGDX9798P1_WGS	2	0.0576049
PGDX9798P1_WGS	3	0.0108301
PGDX9798P1_WGS	4	0.00307245
PGDX9798P1_WGS	5	0.000623923
PGDX9799P1_WGS	0	0.78251
PGDX9799P1_WGS	1	0.153669
PGDX9799P1_WGS	2	0.0503296
PGDX9799P1_WGS	3	0.0100259
PGDX9799P1_WGS	4	0.002384
PGDX9799P1_WGS	5	0.000516426
PGDX9800P1_WGS	0	0.793412
PGDX9800P1_WGS	1	0.142559
PGDX9800P1_WGS	2	0.0502469
PGDX9800P1_WGS	3	0.0100679
PGDX9800P1_WGS	4	0.0025741
PGDX9800P1_WGS	5	0.000557618
PGDX9801P1_WGS	0	0.796106
PGDX9801P1_WGS	1	0.134727
PGDX9801P1_WGS	2	0.0526514
PGDX9801P1_WGS	3	0.0116338
PGDX9801P1_WGS	4	0.00336727
PGDX9801P1_WGS	5	0.000788657
PGDX9802P1_WGS	0	0.807428
PGDX9802P1_WGS	1	0.140736
PGDX9802P1_WGS	2	0.039865
PGDX9802P1_WGS	3	0.00848866
PGDX9802P1_WGS	4	0.00210983
PGDX9802P1_WGS	5	0.000561098
PGDX9803P1_WGS	0	0.784896
PGDX9803P1_WGS	1	0.151656
PGDX9803P1_WGS	2	0.0497953
PGDX9803P1_WGS	3	0.0100934
PGDX9803P1_WGS	4	0.00245414
PGDX9803P1_WGS	5	0.000542788
PGDX9804P1_WGS	0	0.790043
PGDX9804P1_WGS	1	0.141545
PGDX9804P1_WGS	2	0.0529321
PGDX9804P1_WGS	3	0.01117
PGDX9804P1_WGS	4	0.00301199
PGDX9804P1_WGS	5	0.000676744
PGDX9805P1_WGS	0	0.78885
PGDX9805P1_WGS	1	0.147052
PGDX9805P1_WGS	2	0.0495121
PGDX9805P1_WGS	3	0.0105883
PGDX9805P1_WGS	4	0.00269385
PGDX9805P1_WGS	5	0.000622584
PGDX9806P1_WGS	0	0.798061
PGDX9806P1_WGS	1	0.131794
PGDX9806P1_WGS	2	0.0543258
PGDX9806P1_WGS	3	0.0111297
PGDX9806P1_WGS	4	0.00327196
PGDX9806P1_WGS	5	0.000716198
PGDX9807P1_WGS	0	0.797624
PGDX9807P1_WGS	1	0.133525
PGDX9807P1_WGS	2	0.0535819
PGDX9807P1_WGS	3	0.0108207
PGDX9807P1_WGS	4	0.00312295
PGDX9807P1_WGS	5	0.000683128
PGDX9808P1_WGS	0	0.792852
PGDX9808P1_WGS	1	0.137653
PGDX9808P1_WGS	2	0.0550446
PGDX9808P1_WGS	3	0.0104325
PGDX9808P1_WGS	4	0.00284717
PGDX9808P1_WGS	5	0.000582769
PGDX9809P1_WGS	0	0.795546
PGDX9809P1_WGS	1	0.136869
PGDX9809P1_WGS	2	0.0522487
PGDX9809P1_WGS	3	0.0108689
PGDX9809P1_WGS	4	0.00303763
PGDX9809P1_WGS	5	0.000695143
VCPS0082P_WGS	0	0.795164
VCPS0082P_WGS	1	0.149298
VCPS0082P_WGS	2	0.0434971
VCPS0082P_WGS	3	0.00894611
VCPS0082P_WGS	4	0.0020765
VCPS0082P_WGS	5	0.000466619
VCPS0083P_WGS	0	0.796205
VCPS0083P_WGS	1	0.145879
VCPS0083P_WGS	2	0.0451661
VCPS0083P_WGS	3	0.00931883
VCPS0083P_WGS	4	0.00229164
VCPS0083P_WGS	5	0.000530746
VCPS0084P_WGS	0	0.801507
VCPS0084P_WGS	1	0.14745
VCPS0084P_WGS	2	0.0408869
VCPS0084P_WGS	3	0.00750166
VCPS0084P_WGS	4	0.00164304
VCPS0084P_WGS	5	0.000386829
VCPS0085P_WGS	0	0.791779
VCPS0085P_WGS	1	0.152678
VCPS0085P_WGS	2	0.0440926
VCPS0085P_WGS	3	0.0085656
VCPS0085P_WGS	4	0.00189971
VCPS0085P_WGS	5	0.000425794
VCPS0086P_WGS	0	0.791732
VCPS0086P_WGS	1	0.150873
VCPS0086P_WGS	2	0.0451552
VCPS0086P_WGS	3	0.00903484
VCPS0086P_WGS	4	0.0020984
VCPS0086P_WGS	5	0.00048381
VCPS0087P_WGS	0	0.789081
VCPS0087P_WGS	1	0.143724
VCPS0087P_WGS	2	0.0530905
VCPS0087P_WGS	3	0.0102807
VCPS0087P_WGS	4	0.00265802
VCPS0087P_WGS	5	0.000564536
VCPS0088P_WGS	0	0.796511
VCPS0088P_WGS	1	0.147586
VCPS0088P_WGS	2	0.0442057
VCPS0088P_WGS	3	0.00864882
VCPS0088P_WGS	4	0.00200691
VCPS0088P_WGS	5	0.00045598
VCPS0089P_WGS	0	0.793475
VCPS0089P_WGS	1	0.143819
VCPS0089P_WGS	2	0.0493747
VCPS0089P_WGS	3	0.00971052
VCPS0089P_WGS	4	0.00244501
VCPS0089P_WGS	5	0.000542655
VCPS0090P_WGS	0	0.794379
VCPS0090P_WGS	1	0.14409
VCPS0090P_WGS	2	0.0484837
VCPS0090P_WGS	3	0.00956705
VCPS0090P_WGS	4	0.00236381
VCPS0090P_WGS	5	0.000522079
VCPS0091P_WGS	0	0.795742
VCPS0091P_WGS	1	0.141479
VCPS0091P_WGS	2	0.0477962
VCPS0091P_WGS	3	0.0107496
VCPS0091P_WGS	4	0.00284547
VCPS0091P_WGS	5	0.000694196
VCPS0102P_WGS	0	0.790234
VCPS0102P_WGS	1	0.143059
VCPS0102P_WGS	2	0.051491
VCPS0102P_WGS	3	0.0109898
VCPS0102P_WGS	4	0.00293323
VCPS0102P_WGS	5	0.000666697
VCPS0103P_WGS	0	0.789331
VCPS0103P_WGS	1	0.146399
VCPS0103P_WGS	2	0.0508118
VCPS0103P_WGS	3	0.00986717
VCPS0103P_WGS	4	0.0024813
VCPS0103P_WGS	5	0.000535914
VCPS0104P_WGS	0	0.790873
VCPS0104P_WGS	1	0.141669
VCPS0104P_WGS	2	0.0529727
VCPS0104P_WGS	3	0.0104924
VCPS0104P_WGS	4	0.00279833
VCPS0104P_WGS	5	0.000602501
VCPS0106P_WGS	0	0.786425
VCPS0106P_WGS	1	0.146903
VCPS0106P_WGS	2	0.0526768
VCPS0106P_WGS	3	0.0102214
VCPS0106P_WGS	4	0.00260321
VCPS0106P_WGS	5	0.000563613
VCPS0107P_WGS	0	0.785384
VCPS0107P_WGS	1	0.150675
VCPS0107P_WGS	2	0.0503271
VCPS0107P_WGS	3	0.0099998
VCPS0107P_WGS	4	0.00247159
VCPS0107P_WGS	5	0.000557643
VCPS0108P_WGS	0	0.79336
VCPS0108P_WGS	1	0.138201
VCPS0108P_WGS	2	0.0537082
VCPS0108P_WGS	3	0.0104868
VCPS0108P_WGS	4	0.00290896
VCPS0108P_WGS	5	0.000650372
VCPS0109P_WGS	0	0.78468
VCPS0109P_WGS	1	0.152411
VCPS0109P_WGS	2	0.0496407
VCPS0109P_WGS	3	0.0098029
VCPS0109P_WGS	4	0.00235272
VCPS0109P_WGS	5	0.000520295
VCPS0110P_WGS	0	0.787336
VCPS0110P_WGS	1	0.149043
VCPS0110P_WGS	2	0.0505202
VCPS0110P_WGS	3	0.00968961
VCPS0110P_WGS	4	0.00235843
VCPS0110P_WGS	5	0.000505397
VCPS0111P_WGS	0	0.935694
VCPS0111P_WGS	1	0.0532444
VCPS0111P_WGS	2	0.00940082
VCPS0111P_WGS	3	0.00102798
VCPS0111P_WGS	4	0.000248543
VCPS0111P_WGS	5	9.46591e-05
VCPS0116P_WGS	0	0.791687
VCPS0116P_WGS	1	0.142673
VCPS0116P_WGS	2	0.0517181
VCPS0116P_WGS	3	0.0100764
VCPS0116P_WGS	4	0.00265207
VCPS0116P_WGS	5	0.000582686
VCPS0118P_WGS	0	0.903958
VCPS0118P_WGS	1	0.0765418
VCPS0118P_WGS	2	0.016354
VCPS0118P_WGS	3	0.00206577
VCPS0118P_WGS	4	0.000490222
VCPS0118P_WGS	5	0.000163618
