# Supplementary material for: Genome-wide mutational signatures in low-coverage whole genome sequencing of cell-free DNA
Source: Nat Commun. 2022 Aug 23;13:4953. doi: 10.1038/s41467-022-32598-1 (PMC9399180; doi:10.1038/s41467-022-32598-1)
Supplement: Supplementary file 5 — Source Data [file 41467_2022_32598_MOESM5_ESM.zip › source_data/s3d.csv]

SLX_barcode	sub_batch	value	Var2
VCPS0082P_WGS	119	-122.547352872566	PC1
VCPS0083P_WGS	119	160.799200122531	PC1
VCPS0084P_WGS	118	-404.638335377828	PC1
VCPS0085P_WGS	119	-164.990091862938	PC1
VCPS0086P_WGS	119	-15.1142533262346	PC1
VCPS0087P_WGS	119	477.464871852373	PC1
VCPS0088P_WGS	118	-243.745840713415	PC1
VCPS0089P_WGS	118	38.2376368084673	PC1
VCPS0090P_WGS	118	-51.7357875963015	PC1
VCPS0091P_WGS	119	371.461580353263	PC1
VCPS0102P_WGS	118	93.729226968652	PC1
VCPS0103P_WGS	118	-87.2356217685941	PC1
VCPS0104P_WGS	118	190.775486467591	PC1
VCPS0106P_WGS	118	9.37632180168392	PC1
VCPS0107P_WGS	118	-164.108381905753	PC1
VCPS0108P_WGS	118	220.250700664466	PC1
VCPS0109P_WGS	118	-160.232258172407	PC1
VCPS0110P_WGS	118	-156.064515071353	PC1
VCPS0116P_WGS	118	8.31741362836261	PC1
VCPS0082P_WGS	119	-132.559365125798	PC2
VCPS0083P_WGS	119	-132.220899679247	PC2
VCPS0084P_WGS	118	-22.1694429716639	PC2
VCPS0085P_WGS	119	-33.3482636124131	PC2
VCPS0086P_WGS	119	-55.1109341519198	PC2
VCPS0087P_WGS	119	88.4141091908637	PC2
VCPS0088P_WGS	118	-77.6380033268034	PC2
VCPS0089P_WGS	118	-39.5751045233323	PC2
VCPS0090P_WGS	118	-39.5597104101892	PC2
VCPS0091P_WGS	119	-179.639509380922	PC2
VCPS0102P_WGS	118	13.4749975739671	PC2
VCPS0103P_WGS	118	109.510106397467	PC2
VCPS0104P_WGS	118	-1.79567387313832	PC2
VCPS0106P_WGS	118	117.249278973944	PC2
VCPS0107P_WGS	118	82.2486266952439	PC2
VCPS0108P_WGS	118	120.327161042771	PC2
VCPS0109P_WGS	118	13.5527372012001	PC2
VCPS0110P_WGS	118	60.4450131742083	PC2
VCPS0116P_WGS	118	108.394876805761	PC2
VCPS0082P_WGS	119	8.18880120857843	PC3
VCPS0083P_WGS	119	-42.6198461206236	PC3
VCPS0084P_WGS	118	-2.7142780930916	PC3
VCPS0085P_WGS	119	39.1275835700629	PC3
VCPS0086P_WGS	119	34.5952598726467	PC3
VCPS0087P_WGS	119	48.011673773683	PC3
VCPS0088P_WGS	118	-12.6121645823495	PC3
VCPS0089P_WGS	118	-37.2897724116408	PC3
VCPS0090P_WGS	118	56.2783133871709	PC3
VCPS0091P_WGS	119	30.1751596870933	PC3
VCPS0102P_WGS	118	-57.9372200696224	PC3
VCPS0103P_WGS	118	1.70241047893919	PC3
VCPS0104P_WGS	118	-60.4988216138483	PC3
VCPS0106P_WGS	118	24.5640314297538	PC3
VCPS0107P_WGS	118	26.2620184284415	PC3
VCPS0108P_WGS	118	4.05124373799163	PC3
VCPS0109P_WGS	118	-9.76767701083964	PC3
VCPS0110P_WGS	118	-0.134356222705974	PC3
VCPS0116P_WGS	118	-49.3823594496395	PC3
VCPS0082P_WGS	119	41.7898967431225	PC4
VCPS0083P_WGS	119	46.4874037458902	PC4
VCPS0084P_WGS	118	15.1060061766288	PC4
VCPS0085P_WGS	119	-10.3843131332392	PC4
VCPS0086P_WGS	119	-22.1358019359677	PC4
VCPS0087P_WGS	119	67.7860554452175	PC4
VCPS0088P_WGS	118	8.85291540997544	PC4
VCPS0089P_WGS	118	-21.8552921088342	PC4
VCPS0090P_WGS	118	-47.1348079556533	PC4
VCPS0091P_WGS	119	-29.191934741764	PC4
VCPS0102P_WGS	118	-10.0720714584001	PC4
VCPS0103P_WGS	118	-1.10792544801283	PC4
VCPS0104P_WGS	118	-23.8529701976413	PC4
VCPS0106P_WGS	118	24.7498756795652	PC4
VCPS0107P_WGS	118	1.03261761989384	PC4
VCPS0108P_WGS	118	-53.775010142084	PC4
VCPS0109P_WGS	118	-0.587249827111264	PC4
VCPS0110P_WGS	118	13.9292268592036	PC4
VCPS0116P_WGS	118	0.363379269210958	PC4
VCPS0082P_WGS	119	-25.2413564455419	PC5
VCPS0083P_WGS	119	-16.9204867253306	PC5
VCPS0084P_WGS	118	12.357904459764	PC5
VCPS0085P_WGS	119	31.6121166938558	PC5
VCPS0086P_WGS	119	-5.85640431884768	PC5
VCPS0087P_WGS	119	20.557229414077	PC5
VCPS0088P_WGS	118	-16.9284071306192	PC5
VCPS0089P_WGS	118	-10.3913140716344	PC5
VCPS0090P_WGS	118	10.5702813058796	PC5
VCPS0091P_WGS	119	-9.989461205237	PC5
VCPS0102P_WGS	118	-22.3083957714784	PC5
VCPS0103P_WGS	118	0.636188234487458	PC5
VCPS0104P_WGS	118	73.2380345752589	PC5
VCPS0106P_WGS	118	4.39315387864101	PC5
VCPS0107P_WGS	118	-38.243527232819	PC5
VCPS0108P_WGS	118	-37.8590074644896	PC5
VCPS0109P_WGS	118	53.5131891104909	PC5
VCPS0110P_WGS	118	3.46062607005049	PC5
VCPS0116P_WGS	118	-26.6003633765074	PC5
