# Supplementary material for: Genome-wide mutational signatures in low-coverage whole genome sequencing of cell-free DNA
Source: Nat Commun. 2022 Aug 23;13:4953. doi: 10.1038/s41467-022-32598-1 (PMC9399180; doi:10.1038/s41467-022-32598-1)
Supplement: Supplementary file 5 — Source Data [file 41467_2022_32598_MOESM5_ESM.zip › source_data/fig4d.csv]

SLX_barcode	cancer_type	stage	Tumor.Fraction	SBS1	SBS2	SBS4	SBS5	SBS8	SBS13
PGDX6873P_WGS	Lung Cancer	I	0.02368	0	1	0	1	0	0
PGDX6962P1_WGS	Lung Cancer	I	0.03291	0	1	0	0	0	0
PGDX7096P_WGS	Lung Cancer	I	0.03327	1	1	0	1	0	0
PGDX6966P_WGS	Lung Cancer	I	0.05103	0	0	0	0	0	0
PGDX7099P_WGS	Lung Cancer	I	0.05229	0	1	0	0	0	0
PGDX6838P1_WGS	Lung Cancer	I	0.06021	1	1	0	0	0	0
PGDX6961P_WGS	Lung Cancer	I	0.131	1	1	0	0	0	0
PGDX6871P_WGS	Lung Cancer	II	0.0198	1	1	0	1	0	1
PGDX6837P_WGS	Lung Cancer	II	0.02117	0	0	0	0	0	0
PGDX7102P_WGS	Lung Cancer	II	0.02824	0	0	0	0	0	0
PGDX7584P_WGS	Lung Cancer	II	0.03051	1	0	0	0	0	1
PGDX7100P_WGS	Lung Cancer	II	0.03619	1	1	0	1	0	0
PGDX6834P_WGS	Lung Cancer	II	0.03813	1	0	0	0	0	0
PGDX7585P1_WGS	Lung Cancer	II	0.0477	1	1	0	1	0	0
PGDX6954P_WGS	Lung Cancer	II	0.05289	0	1	0	1	0	0
PGDX6963P_WGS	Lung Cancer	II	0.06142	0	1	0	1	0	0
PGDX7586P_WGS	Lung Cancer	II	0.1361	1	1	0	0	0	0
PGDX6835P_WGS	Lung Cancer	II	0.1368	0	0	0	0	0	0
PGDX6957P_WGS	Lung Cancer	III	0.04806	0	1	0	0	0	0
PGDX7583P_WGS	Lung Cancer	III	0.2044	1	1	0	1	0	0
PGDX17777P4_WGS	Lung Cancer	IV	0.02464	0	0	1	0	0	0
PGDX17779P5_WGS	Lung Cancer	IV	0.02967	0	0	0	0	0	0
PGDX10626P5_WGS	Lung Cancer	IV	0.03723	0	1	0	0	0	1
PGDX3502P4_WGS	Lung Cancer	IV	0.0396	1	1	0	0	0	0
PGDX6857P1_WGS	Lung Cancer	IV	0.04644	0	1	0	1	0	0
PGDX3512P5_WGS	Lung Cancer	IV	0.04722	0	0	0	0	0	0
PGDX6841P1_WGS	Lung Cancer	IV	0.04748	1	1	0	1	0	0
PGDX17776P5_WGS	Lung Cancer	IV	0.04836	0	0	1	0	0	0
PGDX17781P5_WGS	Lung Cancer	IV	0.05021	0	0	0	0	0	0
PGDX10624P6_WGS	Lung Cancer	IV	0.0668	0	1	0	0	0	0
PGDX17780P5_WGS	Lung Cancer	IV	0.07847	0	0	0	1	0	0
PGDX17778P6_WGS	Lung Cancer	IV	0.1026	0	0	1	0	0	0
PGDX10624P5_WGS	Lung Cancer	IV	0.1174	0	1	0	0	0	1
PGDX10625P5_WGS	Lung Cancer	IV	0.1372	0	1	0	0	0	0
PGDX10626P6_WGS	Lung Cancer	IV	0.1574	1	1	0	0	0	1
PGDX10625P6_WGS	Lung Cancer	IV	0.2132	1	1	0	1	0	0
PGDX7348P1_WGS	Lung Cancer	IV	0.3015	1	1	0	1	0	0
