# Supplementary material for: Genome-wide mutational signatures in low-coverage whole genome sequencing of cell-free DNA
Source: Nat Commun. 2022 Aug 23;13:4953. doi: 10.1038/s41467-022-32598-1 (PMC9399180; doi:10.1038/s41467-022-32598-1)
Supplement: Supplementary file 5 — Source Data [file 41467_2022_32598_MOESM5_ESM.zip › source_data/s16b.csv]

SLX_barcode	study	Patient.Type	median.pointy_score
PGDX16568P_WGS	DELFI	Healthy	0.374
PGDX16569P_WGS	DELFI	Healthy	0.459
PGDX16579P_WGS	DELFI	Healthy	0.669
PGDX16581P_WGS	DELFI	Healthy	0.241
PGDX18234P_WGS	DELFI	Healthy	0.393
PGDX18235P_WGS	DELFI	Healthy	0.243
PGDX18241P_WGS	DELFI	Healthy	0.064
PGDX18252P_WGS	DELFI	Healthy	0.164
PGDX18254P_WGS	DELFI	Healthy	0.247
PGDX18270P_WGS	DELFI	Healthy	0.25
PGDX18281P_WGS	DELFI	Healthy	0.27
PGDX18691P_WGS	DELFI	Healthy	0.289
PGDX18692P_WGS	DELFI	Healthy	0.218
PGDX18697P_WGS	DELFI	Healthy	0.117
PGDX18704P_WGS	DELFI	Healthy	0.306
PGDX18708P_WGS	DELFI	Healthy	0.334
PGDX4560P_WGS	DELFI	Healthy	0.505
PGDX4577P_WGS	DELFI	Healthy	0.194
PGDX4578P_WGS	DELFI	Healthy	0.276
PGDX5881P_WGS	DELFI	Cancer	0.736
PGDX5882P_WGS	DELFI	Cancer	0.61
PGDX5884P_WGS	DELFI	Cancer	0.67
PGDX5886P_WGS	DELFI	Cancer	0.148
PGDX5889P_WGS	DELFI	Cancer	0.588
PGDX5891P_WGS	DELFI	Cancer	0.764
PGDX5892P_WGS	DELFI	Cancer	0.42
PGDX5894P1_WGS	DELFI	Cancer	0.694
PGDX5963P_WGS	DELFI	Cancer	0.652
PGDX5965P_WGS	DELFI	Cancer	0.624
PGDX5966P_WGS	DELFI	Cancer	0.768
PGDX5968P_WGS	DELFI	Cancer	0.53
PGDX8823P_WGS	DELFI	Cancer	0.811
PGDX8825P1_WGS	DELFI	Cancer	0.734
PGDX8828P_WGS	DELFI	Cancer	0.67
PGDX8829P1_WGS	DELFI	Cancer	0.698
PGDX9794P1_WGS	PGDX	Cancer	0.81
PGDX9795P1_WGS	PGDX	Cancer	0.459
PGDX9796P1_WGS	PGDX	Cancer	0.548
PGDX9797P1_WGS	PGDX	Cancer	0.772
PGDX9798P1_WGS	PGDX	Cancer	0.796
PGDX9799P1_WGS	PGDX	Cancer	0.762
PGDX9800P1_WGS	PGDX	Cancer	0.498
PGDX9801P1_WGS	PGDX	Cancer	0.892
PGDX9802P1_WGS	PGDX	Cancer	0.238
PGDX9803P1_WGS	PGDX	Cancer	0.602
PGDX9804P1_WGS	PGDX	Cancer	0.77
PGDX9805P1_WGS	PGDX	Cancer	0.52
PGDX9806P1_WGS	PGDX	Cancer	0.566
PGDX9807P1_WGS	PGDX	Cancer	0.694
PGDX9808P1_WGS	PGDX	Cancer	0.738
PGDX9809P1_WGS	PGDX	Cancer	0.792
VCPS0082P_WGS	PGDX	Healthy	0.17
VCPS0083P_WGS	PGDX	Healthy	0.264
VCPS0084P_WGS	PGDX	Healthy	0.224
VCPS0085P_WGS	PGDX	Healthy	0.284
VCPS0086P_WGS	PGDX	Healthy	0.132
VCPS0087P_WGS	PGDX	Healthy	0.428
VCPS0088P_WGS	PGDX	Healthy	0.256
VCPS0089P_WGS	PGDX	Healthy	0.128
VCPS0090P_WGS	PGDX	Healthy	0.134
VCPS0091P_WGS	PGDX	Healthy	0.37
VCPS0102P_WGS	PGDX	Healthy	0.398
VCPS0103P_WGS	PGDX	Healthy	0.122
VCPS0104P_WGS	PGDX	Healthy	0.243
VCPS0106P_WGS	PGDX	Healthy	0.222
VCPS0107P_WGS	PGDX	Healthy	0.615
VCPS0108P_WGS	PGDX	Healthy	0.41
VCPS0109P_WGS	PGDX	Healthy	0.117
VCPS0110P_WGS	PGDX	Healthy	0.26
VCPS0116P_WGS	PGDX	Healthy	0.21
