# Supplementary material for: Genome-wide mutational signatures in low-coverage whole genome sequencing of cell-free DNA
Source: Nat Commun. 2022 Aug 23;13:4953. doi: 10.1038/s41467-022-32598-1 (PMC9399180; doi:10.1038/s41467-022-32598-1)
Supplement: Supplementary file 5 — Source Data [file 41467_2022_32598_MOESM5_ESM.zip › source_data/s3a.csv]

n_mut	SLX_barcode	cancer	sub_batch
8257	VCPS0082P_WGS	FALSE	119
10337	VCPS0083P_WGS	FALSE	119
6500	VCPS0084P_WGS	FALSE	118
8236	VCPS0085P_WGS	FALSE	119
9097	VCPS0086P_WGS	FALSE	119
13034	VCPS0087P_WGS	FALSE	119
7512	VCPS0088P_WGS	FALSE	118
9549	VCPS0089P_WGS	FALSE	118
8869	VCPS0090P_WGS	FALSE	118
11575	VCPS0091P_WGS	FALSE	119
10052	VCPS0102P_WGS	FALSE	118
8884	VCPS0103P_WGS	FALSE	118
10739	VCPS0104P_WGS	FALSE	118
9674	VCPS0106P_WGS	FALSE	118
8405	VCPS0107P_WGS	FALSE	118
11269	VCPS0108P_WGS	FALSE	118
8289	VCPS0109P_WGS	FALSE	118
8321	VCPS0110P_WGS	FALSE	118
9579	VCPS0116P_WGS	FALSE	118
