# Supplementary material for: Genome-wide mutational signatures in low-coverage whole genome sequencing of cell-free DNA
Source: Nat Commun. 2022 Aug 23;13:4953. doi: 10.1038/s41467-022-32598-1 (PMC9399180; doi:10.1038/s41467-022-32598-1)
Supplement: Supplementary file 5 — Source Data [file 41467_2022_32598_MOESM5_ESM.zip › source_data/fig4a.csv]

cancer_type	iteration	detected	total	proportion
Breast Cancer	1	23	39	0.58974358974359
Breast Cancer	2	27	43	0.627906976744186
Breast Cancer	3	31	56	0.553571428571429
Breast Cancer	4	38	48	0.791666666666667
Breast Cancer	5	30	47	0.638297872340426
Breast Cancer	6	31	45	0.688888888888889
Breast Cancer	7	26	44	0.590909090909091
Breast Cancer	8	25	37	0.675675675675676
Breast Cancer	9	30	48	0.625
Breast Cancer	10	32	52	0.615384615384615
Breast Cancer	11	25	49	0.510204081632653
Breast Cancer	12	37	51	0.725490196078431
Breast Cancer	13	31	43	0.720930232558139
Breast Cancer	14	25	44	0.568181818181818
Breast Cancer	15	29	47	0.617021276595745
Breast Cancer	16	35	50	0.7
Breast Cancer	17	32	51	0.627450980392157
Breast Cancer	18	33	41	0.804878048780488
Breast Cancer	19	45	62	0.725806451612903
Breast Cancer	20	26	53	0.490566037735849
Breast Cancer	21	37	53	0.69811320754717
Breast Cancer	22	37	49	0.755102040816326
Breast Cancer	23	26	39	0.666666666666667
Breast Cancer	24	30	47	0.638297872340426
Breast Cancer	25	29	41	0.707317073170732
Breast Cancer	26	36	50	0.72
Breast Cancer	27	40	59	0.677966101694915
Breast Cancer	28	37	52	0.711538461538462
Breast Cancer	29	35	57	0.614035087719298
Breast Cancer	30	32	51	0.627450980392157
Breast Cancer	31	27	41	0.658536585365854
Breast Cancer	32	37	55	0.672727272727273
Breast Cancer	33	27	46	0.58695652173913
Breast Cancer	34	32	45	0.711111111111111
Breast Cancer	35	34	51	0.666666666666667
Breast Cancer	36	28	43	0.651162790697674
Breast Cancer	37	34	49	0.693877551020408
Breast Cancer	38	35	50	0.7
Breast Cancer	39	37	50	0.74
Breast Cancer	40	38	51	0.745098039215686
Breast Cancer	41	25	39	0.641025641025641
Breast Cancer	42	37	50	0.74
Breast Cancer	43	28	47	0.595744680851064
Breast Cancer	44	29	46	0.630434782608696
Breast Cancer	45	42	57	0.736842105263158
Breast Cancer	46	37	48	0.770833333333333
Breast Cancer	47	32	49	0.653061224489796
Breast Cancer	48	29	47	0.617021276595745
Breast Cancer	49	31	45	0.688888888888889
Breast Cancer	50	28	40	0.7
Breast Cancer	51	32	39	0.82051282051282
Breast Cancer	52	36	48	0.75
Breast Cancer	53	26	42	0.619047619047619
Breast Cancer	54	31	41	0.75609756097561
Breast Cancer	55	36	44	0.818181818181818
Breast Cancer	56	41	63	0.650793650793651
Breast Cancer	57	32	50	0.64
Breast Cancer	58	32	45	0.711111111111111
Breast Cancer	59	22	40	0.55
Breast Cancer	60	24	39	0.615384615384615
Breast Cancer	61	38	55	0.690909090909091
Breast Cancer	62	28	45	0.622222222222222
Breast Cancer	63	24	39	0.615384615384615
Breast Cancer	64	35	49	0.714285714285714
Breast Cancer	65	30	50	0.6
Breast Cancer	66	35	49	0.714285714285714
Breast Cancer	67	26	46	0.565217391304348
Breast Cancer	68	33	45	0.733333333333333
Breast Cancer	69	40	55	0.727272727272727
Breast Cancer	70	23	45	0.511111111111111
Breast Cancer	71	38	54	0.703703703703704
Breast Cancer	72	33	45	0.733333333333333
Breast Cancer	73	37	49	0.755102040816326
Breast Cancer	74	38	52	0.730769230769231
Breast Cancer	75	32	42	0.761904761904762
Breast Cancer	76	28	45	0.622222222222222
Breast Cancer	77	38	58	0.655172413793103
Breast Cancer	78	34	47	0.723404255319149
Breast Cancer	79	33	48	0.6875
Breast Cancer	80	26	45	0.577777777777778
Breast Cancer	81	39	52	0.75
Breast Cancer	82	35	52	0.673076923076923
Breast Cancer	83	33	52	0.634615384615385
Breast Cancer	84	36	51	0.705882352941177
Breast Cancer	85	23	42	0.547619047619048
Breast Cancer	86	25	37	0.675675675675676
Breast Cancer	87	30	51	0.588235294117647
Breast Cancer	88	28	45	0.622222222222222
Breast Cancer	89	39	53	0.735849056603774
Breast Cancer	90	43	60	0.716666666666667
Breast Cancer	91	21	37	0.567567567567568
Breast Cancer	92	35	54	0.648148148148148
Breast Cancer	93	37	50	0.74
Breast Cancer	94	29	49	0.591836734693878
Breast Cancer	95	36	48	0.75
Breast Cancer	96	41	55	0.745454545454545
Breast Cancer	97	27	36	0.75
Breast Cancer	98	40	55	0.727272727272727
Breast Cancer	99	32	47	0.680851063829787
Breast Cancer	100	35	48	0.729166666666667
Colorectal Cancer	1	20	24	0.833333333333333
Colorectal Cancer	2	23	26	0.884615384615385
Colorectal Cancer	3	14	22	0.636363636363636
Colorectal Cancer	4	25	38	0.657894736842105
Colorectal Cancer	5	15	20	0.75
Colorectal Cancer	6	26	33	0.787878787878788
Colorectal Cancer	7	20	24	0.833333333333333
Colorectal Cancer	8	25	31	0.806451612903226
Colorectal Cancer	9	21	24	0.875
Colorectal Cancer	10	18	25	0.72
Colorectal Cancer	11	16	22	0.727272727272727
Colorectal Cancer	12	21	25	0.84
Colorectal Cancer	13	28	32	0.875
Colorectal Cancer	14	30	39	0.769230769230769
Colorectal Cancer	15	18	20	0.9
Colorectal Cancer	16	21	27	0.777777777777778
Colorectal Cancer	17	15	24	0.625
Colorectal Cancer	18	31	42	0.738095238095238
Colorectal Cancer	19	20	29	0.689655172413793
Colorectal Cancer	20	15	23	0.652173913043478
Colorectal Cancer	21	22	26	0.846153846153846
Colorectal Cancer	22	18	28	0.642857142857143
Colorectal Cancer	23	26	26	1
Colorectal Cancer	24	26	29	0.896551724137931
Colorectal Cancer	25	25	34	0.735294117647059
Colorectal Cancer	26	22	26	0.846153846153846
Colorectal Cancer	27	22	24	0.916666666666667
Colorectal Cancer	28	13	22	0.590909090909091
Colorectal Cancer	29	14	19	0.736842105263158
Colorectal Cancer	30	21	30	0.7
Colorectal Cancer	31	25	33	0.757575757575758
Colorectal Cancer	32	19	24	0.791666666666667
Colorectal Cancer	33	13	26	0.5
Colorectal Cancer	34	23	30	0.766666666666667
Colorectal Cancer	35	21	25	0.84
Colorectal Cancer	36	17	21	0.80952380952381
Colorectal Cancer	37	25	29	0.862068965517241
Colorectal Cancer	38	25	29	0.862068965517241
Colorectal Cancer	39	26	35	0.742857142857143
Colorectal Cancer	40	19	27	0.703703703703704
Colorectal Cancer	41	15	24	0.625
Colorectal Cancer	42	18	26	0.692307692307692
Colorectal Cancer	43	22	30	0.733333333333333
Colorectal Cancer	44	18	21	0.857142857142857
Colorectal Cancer	45	23	30	0.766666666666667
Colorectal Cancer	46	12	17	0.705882352941177
Colorectal Cancer	47	18	23	0.782608695652174
Colorectal Cancer	48	18	29	0.620689655172414
Colorectal Cancer	49	18	26	0.692307692307692
Colorectal Cancer	50	23	27	0.851851851851852
Colorectal Cancer	51	24	29	0.827586206896552
Colorectal Cancer	52	20	23	0.869565217391304
Colorectal Cancer	53	26	31	0.838709677419355
Colorectal Cancer	54	25	32	0.78125
Colorectal Cancer	55	26	27	0.962962962962963
Colorectal Cancer	56	12	17	0.705882352941177
Colorectal Cancer	57	20	24	0.833333333333333
Colorectal Cancer	58	22	29	0.758620689655172
Colorectal Cancer	59	27	30	0.9
Colorectal Cancer	60	23	29	0.793103448275862
Colorectal Cancer	61	21	26	0.807692307692308
Colorectal Cancer	62	18	28	0.642857142857143
Colorectal Cancer	63	23	34	0.676470588235294
Colorectal Cancer	64	22	30	0.733333333333333
Colorectal Cancer	65	21	27	0.777777777777778
Colorectal Cancer	66	28	39	0.717948717948718
Colorectal Cancer	67	18	25	0.72
Colorectal Cancer	68	23	31	0.741935483870968
Colorectal Cancer	69	21	26	0.807692307692308
Colorectal Cancer	70	27	29	0.931034482758621
Colorectal Cancer	71	26	30	0.866666666666667
Colorectal Cancer	72	21	27	0.777777777777778
Colorectal Cancer	73	19	25	0.76
Colorectal Cancer	74	18	22	0.818181818181818
Colorectal Cancer	75	21	26	0.807692307692308
Colorectal Cancer	76	18	29	0.620689655172414
Colorectal Cancer	77	13	18	0.722222222222222
Colorectal Cancer	78	23	28	0.821428571428571
Colorectal Cancer	79	11	15	0.733333333333333
Colorectal Cancer	80	19	25	0.76
Colorectal Cancer	81	23	29	0.793103448275862
Colorectal Cancer	82	24	31	0.774193548387097
Colorectal Cancer	83	20	26	0.769230769230769
Colorectal Cancer	84	18	24	0.75
Colorectal Cancer	85	19	25	0.76
Colorectal Cancer	86	22	26	0.846153846153846
Colorectal Cancer	87	22	23	0.956521739130435
Colorectal Cancer	88	32	36	0.888888888888889
Colorectal Cancer	89	29	35	0.828571428571429
Colorectal Cancer	90	12	20	0.6
Colorectal Cancer	91	23	31	0.741935483870968
Colorectal Cancer	92	18	29	0.620689655172414
Colorectal Cancer	93	20	34	0.588235294117647
Colorectal Cancer	94	26	28	0.928571428571429
Colorectal Cancer	95	23	27	0.851851851851852
Colorectal Cancer	96	20	24	0.833333333333333
Colorectal Cancer	97	17	22	0.772727272727273
Colorectal Cancer	98	18	21	0.857142857142857
Colorectal Cancer	99	21	27	0.777777777777778
Colorectal Cancer	100	25	33	0.757575757575758
Gastric cancer	1	19	26	0.730769230769231
Gastric cancer	2	19	26	0.730769230769231
Gastric cancer	3	19	28	0.678571428571429
Gastric cancer	4	18	26	0.692307692307692
Gastric cancer	5	25	40	0.625
Gastric cancer	6	19	26	0.730769230769231
Gastric cancer	7	20	33	0.606060606060606
Gastric cancer	8	19	32	0.59375
Gastric cancer	9	15	30	0.5
Gastric cancer	10	17	30	0.566666666666667
Gastric cancer	11	18	27	0.666666666666667
Gastric cancer	12	23	39	0.58974358974359
Gastric cancer	13	13	23	0.565217391304348
Gastric cancer	14	13	21	0.619047619047619
Gastric cancer	15	25	33	0.757575757575758
Gastric cancer	16	17	26	0.653846153846154
Gastric cancer	17	18	29	0.620689655172414
Gastric cancer	18	12	24	0.5
Gastric cancer	19	12	21	0.571428571428571
Gastric cancer	20	12	28	0.428571428571429
Gastric cancer	21	19	30	0.633333333333333
Gastric cancer	22	16	23	0.695652173913043
Gastric cancer	23	13	30	0.433333333333333
Gastric cancer	24	22	33	0.666666666666667
Gastric cancer	25	22	30	0.733333333333333
Gastric cancer	26	14	26	0.538461538461538
Gastric cancer	27	23	31	0.741935483870968
Gastric cancer	28	6	19	0.315789473684211
Gastric cancer	29	18	32	0.5625
Gastric cancer	30	18	25	0.72
Gastric cancer	31	12	24	0.5
Gastric cancer	32	16	26	0.615384615384615
Gastric cancer	33	14	23	0.608695652173913
Gastric cancer	34	8	16	0.5
Gastric cancer	35	11	29	0.379310344827586
Gastric cancer	36	23	36	0.638888888888889
Gastric cancer	37	12	23	0.521739130434783
Gastric cancer	38	18	28	0.642857142857143
Gastric cancer	39	7	16	0.4375
Gastric cancer	40	22	30	0.733333333333333
Gastric cancer	41	16	30	0.533333333333333
Gastric cancer	42	22	31	0.709677419354839
Gastric cancer	43	13	26	0.5
Gastric cancer	44	16	28	0.571428571428571
Gastric cancer	45	8	18	0.444444444444444
Gastric cancer	46	13	29	0.448275862068966
Gastric cancer	47	17	28	0.607142857142857
Gastric cancer	48	15	30	0.5
Gastric cancer	49	14	24	0.583333333333333
Gastric cancer	50	18	28	0.642857142857143
Gastric cancer	51	19	27	0.703703703703704
Gastric cancer	52	24	34	0.705882352941177
Gastric cancer	53	19	33	0.575757575757576
Gastric cancer	54	11	24	0.458333333333333
Gastric cancer	55	17	29	0.586206896551724
Gastric cancer	56	14	23	0.608695652173913
Gastric cancer	57	17	28	0.607142857142857
Gastric cancer	58	13	20	0.65
Gastric cancer	59	19	29	0.655172413793103
Gastric cancer	60	16	28	0.571428571428571
Gastric cancer	61	15	31	0.483870967741935
Gastric cancer	62	20	21	0.952380952380952
Gastric cancer	63	13	25	0.52
Gastric cancer	64	15	25	0.6
Gastric cancer	65	20	27	0.740740740740741
Gastric cancer	66	14	27	0.518518518518518
Gastric cancer	67	16	31	0.516129032258065
Gastric cancer	68	15	28	0.535714285714286
Gastric cancer	69	15	27	0.555555555555556
Gastric cancer	70	24	40	0.6
Gastric cancer	71	10	23	0.434782608695652
Gastric cancer	72	16	25	0.64
Gastric cancer	73	10	22	0.454545454545455
Gastric cancer	74	19	33	0.575757575757576
Gastric cancer	75	15	28	0.535714285714286
Gastric cancer	76	21	29	0.724137931034483
Gastric cancer	77	13	23	0.565217391304348
Gastric cancer	78	14	27	0.518518518518518
Gastric cancer	79	18	36	0.5
Gastric cancer	80	17	22	0.772727272727273
Gastric cancer	81	17	31	0.548387096774194
Gastric cancer	82	20	33	0.606060606060606
Gastric cancer	83	14	24	0.583333333333333
Gastric cancer	84	18	32	0.5625
Gastric cancer	85	19	33	0.575757575757576
Gastric cancer	86	14	25	0.56
Gastric cancer	87	16	29	0.551724137931034
Gastric cancer	88	15	23	0.652173913043478
Gastric cancer	89	20	26	0.769230769230769
Gastric cancer	90	17	27	0.62962962962963
Gastric cancer	91	21	30	0.7
Gastric cancer	92	21	31	0.67741935483871
Gastric cancer	93	11	26	0.423076923076923
Gastric cancer	94	21	27	0.777777777777778
Gastric cancer	95	20	33	0.606060606060606
Gastric cancer	96	12	24	0.5
Gastric cancer	97	24	33	0.727272727272727
Gastric cancer	98	11	24	0.458333333333333
Gastric cancer	99	11	20	0.55
Gastric cancer	100	21	32	0.65625
Lung Cancer	1	37	40	0.925
Lung Cancer	2	34	40	0.85
Lung Cancer	3	26	28	0.928571428571429
Lung Cancer	4	34	40	0.85
Lung Cancer	5	35	41	0.853658536585366
Lung Cancer	6	32	39	0.82051282051282
Lung Cancer	7	25	30	0.833333333333333
Lung Cancer	8	28	38	0.736842105263158
Lung Cancer	9	28	38	0.736842105263158
Lung Cancer	10	33	39	0.846153846153846
Lung Cancer	11	36	42	0.857142857142857
Lung Cancer	12	27	31	0.870967741935484
Lung Cancer	13	35	37	0.945945945945946
Lung Cancer	14	35	39	0.897435897435897
Lung Cancer	15	31	36	0.861111111111111
Lung Cancer	16	29	31	0.935483870967742
Lung Cancer	17	32	40	0.8
Lung Cancer	18	26	30	0.866666666666667
Lung Cancer	19	23	25	0.92
Lung Cancer	20	26	31	0.838709677419355
Lung Cancer	21	22	28	0.785714285714286
Lung Cancer	22	35	39	0.897435897435897
Lung Cancer	23	39	44	0.886363636363636
Lung Cancer	24	29	33	0.878787878787879
Lung Cancer	25	31	40	0.775
Lung Cancer	26	25	36	0.694444444444444
Lung Cancer	27	25	35	0.714285714285714
Lung Cancer	28	37	48	0.770833333333333
Lung Cancer	29	30	31	0.967741935483871
Lung Cancer	30	28	33	0.848484848484849
Lung Cancer	31	35	41	0.853658536585366
Lung Cancer	32	34	38	0.894736842105263
Lung Cancer	33	35	38	0.921052631578947
Lung Cancer	34	32	39	0.82051282051282
Lung Cancer	35	22	28	0.785714285714286
Lung Cancer	36	24	30	0.8
Lung Cancer	37	31	39	0.794871794871795
Lung Cancer	38	26	31	0.838709677419355
Lung Cancer	39	34	39	0.871794871794872
Lung Cancer	40	33	36	0.916666666666667
Lung Cancer	41	27	34	0.794117647058823
Lung Cancer	42	34	38	0.894736842105263
Lung Cancer	43	37	39	0.948717948717949
Lung Cancer	44	36	41	0.878048780487805
Lung Cancer	45	40	42	0.952380952380952
Lung Cancer	46	29	35	0.828571428571429
Lung Cancer	47	31	35	0.885714285714286
Lung Cancer	48	31	38	0.815789473684211
Lung Cancer	49	33	41	0.804878048780488
Lung Cancer	50	33	41	0.804878048780488
Lung Cancer	51	34	37	0.918918918918919
Lung Cancer	52	32	38	0.842105263157895
Lung Cancer	53	30	37	0.810810810810811
Lung Cancer	54	31	35	0.885714285714286
Lung Cancer	55	39	43	0.906976744186046
Lung Cancer	56	29	35	0.828571428571429
Lung Cancer	57	27	35	0.771428571428571
Lung Cancer	58	27	33	0.818181818181818
Lung Cancer	59	34	38	0.894736842105263
Lung Cancer	60	30	34	0.882352941176471
Lung Cancer	61	31	36	0.861111111111111
Lung Cancer	62	33	37	0.891891891891892
Lung Cancer	63	27	41	0.658536585365854
Lung Cancer	64	29	38	0.763157894736842
Lung Cancer	65	28	34	0.823529411764706
Lung Cancer	66	35	36	0.972222222222222
Lung Cancer	67	32	40	0.8
Lung Cancer	68	25	30	0.833333333333333
Lung Cancer	69	35	38	0.921052631578947
Lung Cancer	70	30	36	0.833333333333333
Lung Cancer	71	30	32	0.9375
Lung Cancer	72	36	40	0.9
Lung Cancer	73	26	36	0.722222222222222
Lung Cancer	74	29	37	0.783783783783784
Lung Cancer	75	37	43	0.86046511627907
Lung Cancer	76	37	42	0.880952380952381
Lung Cancer	77	40	48	0.833333333333333
Lung Cancer	78	29	35	0.828571428571429
Lung Cancer	79	23	30	0.766666666666667
Lung Cancer	80	36	41	0.878048780487805
Lung Cancer	81	36	45	0.8
Lung Cancer	82	27	31	0.870967741935484
Lung Cancer	83	30	35	0.857142857142857
Lung Cancer	84	32	38	0.842105263157895
Lung Cancer	85	41	46	0.891304347826087
Lung Cancer	86	33	38	0.868421052631579
Lung Cancer	87	33	38	0.868421052631579
Lung Cancer	88	28	31	0.903225806451613
Lung Cancer	89	26	28	0.928571428571429
Lung Cancer	90	31	38	0.815789473684211
Lung Cancer	91	44	49	0.897959183673469
Lung Cancer	92	26	32	0.8125
Lung Cancer	93	30	31	0.967741935483871
Lung Cancer	94	26	32	0.8125
Lung Cancer	95	37	42	0.880952380952381
Lung Cancer	96	26	39	0.666666666666667
Lung Cancer	97	37	41	0.902439024390244
Lung Cancer	98	30	38	0.789473684210526
Lung Cancer	99	28	33	0.848484848484849
Lung Cancer	100	28	32	0.875
Ovarian Cancer	1	17	28	0.607142857142857
Ovarian Cancer	2	13	32	0.40625
Ovarian Cancer	3	15	27	0.555555555555556
Ovarian Cancer	4	10	15	0.666666666666667
Ovarian Cancer	5	11	26	0.423076923076923
Ovarian Cancer	6	10	26	0.384615384615385
Ovarian Cancer	7	13	27	0.481481481481481
Ovarian Cancer	8	22	34	0.647058823529412
Ovarian Cancer	9	19	25	0.76
Ovarian Cancer	10	9	21	0.428571428571429
Ovarian Cancer	11	15	27	0.555555555555556
Ovarian Cancer	12	9	16	0.5625
Ovarian Cancer	13	11	29	0.379310344827586
Ovarian Cancer	14	21	30	0.7
Ovarian Cancer	15	16	27	0.592592592592593
Ovarian Cancer	16	22	34	0.647058823529412
Ovarian Cancer	17	16	30	0.533333333333333
Ovarian Cancer	18	14	24	0.583333333333333
Ovarian Cancer	19	18	30	0.6
Ovarian Cancer	20	14	30	0.466666666666667
Ovarian Cancer	21	10	23	0.434782608695652
Ovarian Cancer	22	11	25	0.44
Ovarian Cancer	23	11	24	0.458333333333333
Ovarian Cancer	24	12	26	0.461538461538462
Ovarian Cancer	25	14	25	0.56
Ovarian Cancer	26	11	30	0.366666666666667
Ovarian Cancer	27	14	23	0.608695652173913
Ovarian Cancer	28	16	30	0.533333333333333
Ovarian Cancer	29	12	21	0.571428571428571
Ovarian Cancer	30	18	29	0.620689655172414
Ovarian Cancer	31	13	19	0.684210526315789
Ovarian Cancer	32	12	21	0.571428571428571
Ovarian Cancer	33	14	29	0.482758620689655
Ovarian Cancer	34	20	31	0.645161290322581
Ovarian Cancer	35	19	31	0.612903225806452
Ovarian Cancer	36	19	35	0.542857142857143
Ovarian Cancer	37	21	32	0.65625
Ovarian Cancer	38	9	19	0.473684210526316
Ovarian Cancer	39	16	25	0.64
Ovarian Cancer	40	13	20	0.65
Ovarian Cancer	41	15	28	0.535714285714286
Ovarian Cancer	42	9	19	0.473684210526316
Ovarian Cancer	43	17	25	0.68
Ovarian Cancer	44	13	22	0.590909090909091
Ovarian Cancer	45	13	24	0.541666666666667
Ovarian Cancer	46	18	26	0.692307692307692
Ovarian Cancer	47	18	30	0.6
Ovarian Cancer	48	12	24	0.5
Ovarian Cancer	49	12	20	0.6
Ovarian Cancer	50	17	26	0.653846153846154
Ovarian Cancer	51	13	26	0.5
Ovarian Cancer	52	16	21	0.761904761904762
Ovarian Cancer	53	16	20	0.8
Ovarian Cancer	54	17	28	0.607142857142857
Ovarian Cancer	55	12	26	0.461538461538462
Ovarian Cancer	56	13	23	0.565217391304348
Ovarian Cancer	57	13	23	0.565217391304348
Ovarian Cancer	58	15	29	0.517241379310345
Ovarian Cancer	59	19	31	0.612903225806452
Ovarian Cancer	60	14	30	0.466666666666667
Ovarian Cancer	61	14	21	0.666666666666667
Ovarian Cancer	62	21	31	0.67741935483871
Ovarian Cancer	63	12	27	0.444444444444444
Ovarian Cancer	64	10	16	0.625
Ovarian Cancer	65	15	26	0.576923076923077
Ovarian Cancer	66	11	18	0.611111111111111
Ovarian Cancer	67	12	23	0.521739130434783
Ovarian Cancer	68	19	33	0.575757575757576
Ovarian Cancer	69	15	27	0.555555555555556
Ovarian Cancer	70	12	29	0.413793103448276
Ovarian Cancer	71	14	23	0.608695652173913
Ovarian Cancer	72	11	21	0.523809523809524
Ovarian Cancer	73	13	29	0.448275862068966
Ovarian Cancer	74	13	20	0.65
Ovarian Cancer	75	15	19	0.789473684210526
Ovarian Cancer	76	10	17	0.588235294117647
Ovarian Cancer	77	13	24	0.541666666666667
Ovarian Cancer	78	13	31	0.419354838709677
Ovarian Cancer	79	17	25	0.68
Ovarian Cancer	80	15	29	0.517241379310345
Ovarian Cancer	81	14	21	0.666666666666667
Ovarian Cancer	82	12	23	0.521739130434783
Ovarian Cancer	83	9	26	0.346153846153846
Ovarian Cancer	84	12	25	0.48
Ovarian Cancer	85	10	20	0.5
Ovarian Cancer	86	18	30	0.6
Ovarian Cancer	87	9	23	0.391304347826087
Ovarian Cancer	88	15	28	0.535714285714286
Ovarian Cancer	89	16	28	0.571428571428571
Ovarian Cancer	90	10	21	0.476190476190476
Ovarian Cancer	91	13	21	0.619047619047619
Ovarian Cancer	92	9	24	0.375
Ovarian Cancer	93	13	26	0.5
Ovarian Cancer	94	10	19	0.526315789473684
Ovarian Cancer	95	9	20	0.45
Ovarian Cancer	96	10	17	0.588235294117647
Ovarian Cancer	97	13	30	0.433333333333333
Ovarian Cancer	98	11	24	0.458333333333333
Ovarian Cancer	99	18	35	0.514285714285714
Ovarian Cancer	100	16	26	0.615384615384615
Pancreatic Cancer	1	11	43	0.255813953488372
Pancreatic Cancer	2	11	33	0.333333333333333
Pancreatic Cancer	3	17	39	0.435897435897436
Pancreatic Cancer	4	14	33	0.424242424242424
Pancreatic Cancer	5	9	26	0.346153846153846
Pancreatic Cancer	6	12	31	0.387096774193548
Pancreatic Cancer	7	17	42	0.404761904761905
Pancreatic Cancer	8	10	28	0.357142857142857
Pancreatic Cancer	9	8	35	0.228571428571429
Pancreatic Cancer	10	13	33	0.393939393939394
Pancreatic Cancer	11	10	33	0.303030303030303
Pancreatic Cancer	12	19	38	0.5
Pancreatic Cancer	13	16	36	0.444444444444444
Pancreatic Cancer	14	16	27	0.592592592592593
Pancreatic Cancer	15	16	37	0.432432432432432
Pancreatic Cancer	16	8	32	0.25
Pancreatic Cancer	17	7	26	0.269230769230769
Pancreatic Cancer	18	12	39	0.307692307692308
Pancreatic Cancer	19	9	33	0.272727272727273
Pancreatic Cancer	20	15	35	0.428571428571429
Pancreatic Cancer	21	13	40	0.325
Pancreatic Cancer	22	13	36	0.361111111111111
Pancreatic Cancer	23	12	37	0.324324324324324
Pancreatic Cancer	24	8	32	0.25
Pancreatic Cancer	25	12	30	0.4
Pancreatic Cancer	26	9	32	0.28125
Pancreatic Cancer	27	14	28	0.5
Pancreatic Cancer	28	12	29	0.413793103448276
Pancreatic Cancer	29	10	40	0.25
Pancreatic Cancer	30	16	32	0.5
Pancreatic Cancer	31	18	42	0.428571428571429
Pancreatic Cancer	32	16	36	0.444444444444444
Pancreatic Cancer	33	18	38	0.473684210526316
Pancreatic Cancer	34	14	39	0.358974358974359
Pancreatic Cancer	35	16	36	0.444444444444444
Pancreatic Cancer	36	12	35	0.342857142857143
Pancreatic Cancer	37	12	28	0.428571428571429
Pancreatic Cancer	38	14	43	0.325581395348837
Pancreatic Cancer	39	9	35	0.257142857142857
Pancreatic Cancer	40	16	36	0.444444444444444
Pancreatic Cancer	41	23	45	0.511111111111111
Pancreatic Cancer	42	10	36	0.277777777777778
Pancreatic Cancer	43	12	33	0.363636363636364
Pancreatic Cancer	44	18	42	0.428571428571429
Pancreatic Cancer	45	11	29	0.379310344827586
Pancreatic Cancer	46	17	45	0.377777777777778
Pancreatic Cancer	47	10	35	0.285714285714286
Pancreatic Cancer	48	9	32	0.28125
Pancreatic Cancer	49	15	44	0.340909090909091
Pancreatic Cancer	50	15	38	0.394736842105263
Pancreatic Cancer	51	20	42	0.476190476190476
Pancreatic Cancer	52	15	36	0.416666666666667
Pancreatic Cancer	53	12	37	0.324324324324324
Pancreatic Cancer	54	15	40	0.375
Pancreatic Cancer	55	11	31	0.354838709677419
Pancreatic Cancer	56	13	39	0.333333333333333
Pancreatic Cancer	57	19	40	0.475
Pancreatic Cancer	58	16	44	0.363636363636364
Pancreatic Cancer	59	11	32	0.34375
Pancreatic Cancer	60	18	40	0.45
Pancreatic Cancer	61	14	31	0.451612903225806
Pancreatic Cancer	62	15	38	0.394736842105263
Pancreatic Cancer	63	17	34	0.5
Pancreatic Cancer	64	14	42	0.333333333333333
Pancreatic Cancer	65	14	36	0.388888888888889
Pancreatic Cancer	66	13	31	0.419354838709677
Pancreatic Cancer	67	16	35	0.457142857142857
Pancreatic Cancer	68	10	33	0.303030303030303
Pancreatic Cancer	69	9	27	0.333333333333333
Pancreatic Cancer	70	7	21	0.333333333333333
Pancreatic Cancer	71	18	38	0.473684210526316
Pancreatic Cancer	72	22	42	0.523809523809524
Pancreatic Cancer	73	17	39	0.435897435897436
Pancreatic Cancer	74	16	36	0.444444444444444
Pancreatic Cancer	75	17	42	0.404761904761905
Pancreatic Cancer	76	18	38	0.473684210526316
Pancreatic Cancer	77	12	29	0.413793103448276
Pancreatic Cancer	78	12	32	0.375
Pancreatic Cancer	79	16	46	0.347826086956522
Pancreatic Cancer	80	12	38	0.315789473684211
Pancreatic Cancer	81	10	22	0.454545454545455
Pancreatic Cancer	82	12	30	0.4
Pancreatic Cancer	83	14	37	0.378378378378378
Pancreatic Cancer	84	9	30	0.3
Pancreatic Cancer	85	9	34	0.264705882352941
Pancreatic Cancer	86	17	44	0.386363636363636
Pancreatic Cancer	87	17	36	0.472222222222222
Pancreatic Cancer	88	16	37	0.432432432432432
Pancreatic Cancer	89	11	30	0.366666666666667
Pancreatic Cancer	90	15	34	0.441176470588235
Pancreatic Cancer	91	10	32	0.3125
Pancreatic Cancer	92	10	30	0.333333333333333
Pancreatic Cancer	93	15	33	0.454545454545455
Pancreatic Cancer	94	15	45	0.333333333333333
Pancreatic Cancer	95	8	30	0.266666666666667
Pancreatic Cancer	96	8	41	0.195121951219512
Pancreatic Cancer	97	14	38	0.368421052631579
Pancreatic Cancer	98	10	38	0.263157894736842
Pancreatic Cancer	99	18	38	0.473684210526316
Pancreatic Cancer	100	11	29	0.379310344827586
