# Supplementary material for: Genome-wide mutational signatures in low-coverage whole genome sequencing of cell-free DNA
Source: Nat Commun. 2022 Aug 23;13:4953. doi: 10.1038/s41467-022-32598-1 (PMC9399180; doi:10.1038/s41467-022-32598-1)
Supplement: Supplementary file 5 — Source Data [file 41467_2022_32598_MOESM5_ESM.zip › source_data/fig4c.csv]

SLX_barcode	cancer_type	stage	Tumor.Fraction	SBS1	SBS2	SBS5	SBS6	SBS20	SBS21	SBS26	SBS44
PGDX5966P_WGS	Colorectal Cancer	I	0.01819	0	1	0	1	1	0	0	0
PGDX5968P_WGS	Colorectal Cancer	I	0.02378	1	1	0	0	0	0	1	0
PGDX6249P1_WGS	Colorectal Cancer	I	0.02471	1	1	0	0	0	0	0	1
PGDX5903P1_WGS	Colorectal Cancer	I	0.02651	0	1	1	0	0	0	0	0
PGDX5891P_WGS	Colorectal Cancer	I	0.0279	0	1	0	0	0	0	0	0
PGDX5889P_WGS	Colorectal Cancer	I	0.03074	1	1	0	0	1	0	1	0
PGDX5890P1_WGS	Colorectal Cancer	I	0.04028	0	1	0	0	0	0	0	0
PGDX5969P1_WGS	Colorectal Cancer	II	0.01633	0	0	0	0	0	0	0	0
PGDX5884P_WGS	Colorectal Cancer	II	0.01813	0	1	0	0	0	0	0	0
PGDX5894P1_WGS	Colorectal Cancer	II	0.02796	0	1	0	1	0	0	0	0
PGDX5892P_WGS	Colorectal Cancer	II	0.03095	1	0	1	0	1	0	0	0
PGDX5886P_WGS	Colorectal Cancer	II	0.03623	0	0	0	0	0	0	0	0
PGDX5899P1_WGS	Colorectal Cancer	II	0.03791	1	1	1	0	0	0	0	0
PGDX5895P1_WGS	Colorectal Cancer	II	0.04952	1	1	1	0	0	0	1	0
PGDX5967P_WGS	Colorectal Cancer	III	0.0141	1	1	1	1	1	0	0	0
PGDX5963P_WGS	Colorectal Cancer	III	0.01843	1	1	0	0	0	0	1	0
PGDX5900P1_WGS	Colorectal Cancer	III	0.02237	1	1	1	0	0	0	0	0
PGDX5965P_WGS	Colorectal Cancer	III	0.03261	1	0	0	0	0	1	0	0
PGDX5964P_WGS	Colorectal Cancer	III	0.1387	1	1	0	0	1	0	0	0
PGDX5882P_WGS	Colorectal Cancer	IV	0.02579	0	0	0	0	0	0	0	0
PGDX8828P_WGS	Colorectal Cancer	IV	0.02825	1	0	1	0	1	0	0	0
PGDX5883P1_WGS	Colorectal Cancer	IV	0.04924	0	1	0	0	1	0	0	0
PGDX8825P1_WGS	Colorectal Cancer	IV	0.2238	0	1	1	1	0	0	0	1
PGDX8823P_WGS	Colorectal Cancer	IV	0.2387	1	0	0	0	1	0	0	0
PGDX5881P_WGS	Colorectal Cancer	IV	0.2679	0	1	0	1	0	0	0	0
PGDX8829P1_WGS	Colorectal Cancer	IV	0.3711	1	1	1	0	0	0	0	1
PGDX8820P1_WGS	Colorectal Cancer	IV	0.645	0	1	0	1	1	1	0	0
