# Supplementary material for: Genome-wide mutational signatures in low-coverage whole genome sequencing of cell-free DNA
Source: Nat Commun. 2022 Aug 23;13:4953. doi: 10.1038/s41467-022-32598-1 (PMC9399180; doi:10.1038/s41467-022-32598-1)
Supplement: Supplementary file 5 — Source Data [file 41467_2022_32598_MOESM5_ESM.zip › source_data/s16a.csv]

PC1	PC2	study	Patient.Type
-22.9285766214936	-16.7118793151697	PGDX	Healthy
10.4125553757647	-14.3889606942162	PGDX	Healthy
-41.9009152764033	-3.27875192368897	PGDX	Healthy
-13.1178747172542	-11.5380541334468	PGDX	Healthy
0.327751161782655	-20.392098053095	PGDX	Healthy
81.2617336290528	0.0942663941011448	PGDX	Healthy
-24.1436730910106	-8.67126667769169	PGDX	Healthy
18.2681248335207	-18.3682483533073	PGDX	Healthy
7.4282933273401	-21.2077137568676	PGDX	Healthy
53.805046768617	-34.5250357729717	PGDX	Healthy
10.2719344465156	-15.3607642859022	PGDX	Healthy
1.69647186149032	-7.41682777415479	PGDX	Healthy
39.3993814203559	-14.9308917457821	PGDX	Healthy
11.092953075979	-9.34045001692613	PGDX	Healthy
14.2375472109327	-23.678622775398	PGDX	Healthy
59.0928853076599	-22.1388952856797	PGDX	Healthy
-13.2133478226216	-10.8442073702346	PGDX	Healthy
-12.5506888771313	-7.20690353209212	PGDX	Healthy
15.8179394185345	-12.4274925256022	PGDX	Healthy
-41.4934860108613	13.8406467409186	DELFI	Healthy
67.4534197802542	13.8809556199484	DELFI	Healthy
-55.3910537766354	14.2206488200534	DELFI	Healthy
1.11827746084001	22.1210710809355	DELFI	Healthy
5.23500319489259	28.6946370027988	DELFI	Healthy
-42.263785662805	8.89252575276887	DELFI	Healthy
14.699780803707	26.5298734921915	DELFI	Healthy
5.16925098720446	12.7009767391917	DELFI	Healthy
-78.9291844812519	7.18576668116932	DELFI	Healthy
-75.2911504908055	-9.3172722825772	DELFI	Healthy
-69.3560416948289	-11.427291050563	DELFI	Healthy
13.2383351014965	28.6572603532977	DELFI	Healthy
-26.7145525879885	17.7818185181667	DELFI	Healthy
-36.380836718223	15.5098043558185	DELFI	Healthy
74.6621883394245	17.7932263573585	DELFI	Healthy
81.060901024176	32.3165580779382	DELFI	Healthy
-55.4525163439458	6.45965342882334	DELFI	Healthy
-39.4545487081949	12.3353811594964	DELFI	Healthy
62.8324583519135	14.1565567503904	DELFI	Healthy
