# Supplementary material for: Genome-wide mutational signatures in low-coverage whole genome sequencing of cell-free DNA
Source: Nat Commun. 2022 Aug 23;13:4953. doi: 10.1038/s41467-022-32598-1 (PMC9399180; doi:10.1038/s41467-022-32598-1)
Supplement: Supplementary file 5 — Source Data [file 41467_2022_32598_MOESM5_ESM.zip › source_data/s8.csv]

SLX_barcode	Var1	MSI.status	value
PGDX9794P1_WGS	SBS44	MSI-H	0
PGDX9795P1_WGS	SBS44	MSS	0
PGDX9796P1_WGS	SBS44	MSS	0
PGDX9797P1_WGS	SBS44	MSI-H	0
PGDX9798P1_WGS	SBS44	MSI-H	0
PGDX9799P1_WGS	SBS44	MSS	0
PGDX9800P1_WGS	SBS44	MSI-H	0
PGDX9801P1_WGS	SBS44	MSS	0
PGDX9802P1_WGS	SBS44	MSS	0
PGDX9803P1_WGS	SBS44	MSI-H	0
PGDX9804P1_WGS	SBS44	MSS	0
PGDX9805P1_WGS	SBS44	MSI-H	0
PGDX9806P1_WGS	SBS44	MSI-H	0
PGDX9807P1_WGS	SBS44	MSI-H	0
PGDX9808P1_WGS	SBS44	MSI-H	0
PGDX9809P1_WGS	SBS44	MSS	0
VCPS0082P_WGS	SBS44	control	0
VCPS0083P_WGS	SBS44	control	0
VCPS0084P_WGS	SBS44	control	0
VCPS0085P_WGS	SBS44	control	0
VCPS0086P_WGS	SBS44	control	0
VCPS0087P_WGS	SBS44	control	168.904826713192
VCPS0088P_WGS	SBS44	control	0
VCPS0089P_WGS	SBS44	control	0
VCPS0090P_WGS	SBS44	control	0
VCPS0091P_WGS	SBS44	control	0
VCPS0102P_WGS	SBS44	control	0
VCPS0103P_WGS	SBS44	control	0
VCPS0104P_WGS	SBS44	control	0
VCPS0106P_WGS	SBS44	control	75.1445236481401
VCPS0107P_WGS	SBS44	control	0
VCPS0108P_WGS	SBS44	control	0
VCPS0109P_WGS	SBS44	control	0
VCPS0110P_WGS	SBS44	control	0
VCPS0116P_WGS	SBS44	control	48.8133995800424
PGDX9794P1_WGS	SBS26	MSI-H	0
PGDX9795P1_WGS	SBS26	MSS	0
PGDX9796P1_WGS	SBS26	MSS	0
PGDX9797P1_WGS	SBS26	MSI-H	0
PGDX9798P1_WGS	SBS26	MSI-H	0
PGDX9799P1_WGS	SBS26	MSS	0
PGDX9800P1_WGS	SBS26	MSI-H	45.652653942591
PGDX9801P1_WGS	SBS26	MSS	0
PGDX9802P1_WGS	SBS26	MSS	0
PGDX9803P1_WGS	SBS26	MSI-H	0
PGDX9804P1_WGS	SBS26	MSS	155.851514057723
PGDX9805P1_WGS	SBS26	MSI-H	0
PGDX9806P1_WGS	SBS26	MSI-H	0
PGDX9807P1_WGS	SBS26	MSI-H	0
PGDX9808P1_WGS	SBS26	MSI-H	0
PGDX9809P1_WGS	SBS26	MSS	0
VCPS0082P_WGS	SBS26	control	0
VCPS0083P_WGS	SBS26	control	0
VCPS0084P_WGS	SBS26	control	0
VCPS0085P_WGS	SBS26	control	0
VCPS0086P_WGS	SBS26	control	0
VCPS0087P_WGS	SBS26	control	0
VCPS0088P_WGS	SBS26	control	0
VCPS0089P_WGS	SBS26	control	0
VCPS0090P_WGS	SBS26	control	0
VCPS0091P_WGS	SBS26	control	15.7555846730712
VCPS0102P_WGS	SBS26	control	0
VCPS0103P_WGS	SBS26	control	0
VCPS0104P_WGS	SBS26	control	0
VCPS0106P_WGS	SBS26	control	0
VCPS0107P_WGS	SBS26	control	0
VCPS0108P_WGS	SBS26	control	0
VCPS0109P_WGS	SBS26	control	0
VCPS0110P_WGS	SBS26	control	0
VCPS0116P_WGS	SBS26	control	0
PGDX9794P1_WGS	SBS21	MSI-H	70.9570428945065
PGDX9795P1_WGS	SBS21	MSS	0
PGDX9796P1_WGS	SBS21	MSS	0
PGDX9797P1_WGS	SBS21	MSI-H	70.6778557118887
PGDX9798P1_WGS	SBS21	MSI-H	135.106547623406
PGDX9799P1_WGS	SBS21	MSS	61.2300293235518
PGDX9800P1_WGS	SBS21	MSI-H	132.41147195432
PGDX9801P1_WGS	SBS21	MSS	137.08891447361
PGDX9802P1_WGS	SBS21	MSS	0
PGDX9803P1_WGS	SBS21	MSI-H	78.9907419472449
PGDX9804P1_WGS	SBS21	MSS	30.1089661196345
PGDX9805P1_WGS	SBS21	MSI-H	0
PGDX9806P1_WGS	SBS21	MSI-H	56.8347222818719
PGDX9807P1_WGS	SBS21	MSI-H	41.5305727157156
PGDX9808P1_WGS	SBS21	MSI-H	0
PGDX9809P1_WGS	SBS21	MSS	51.7320254067274
VCPS0082P_WGS	SBS21	control	0
VCPS0083P_WGS	SBS21	control	0
VCPS0084P_WGS	SBS21	control	0
VCPS0085P_WGS	SBS21	control	0
VCPS0086P_WGS	SBS21	control	0
VCPS0087P_WGS	SBS21	control	0
VCPS0088P_WGS	SBS21	control	0
VCPS0089P_WGS	SBS21	control	0
VCPS0090P_WGS	SBS21	control	0
VCPS0091P_WGS	SBS21	control	85.9552759575543
VCPS0102P_WGS	SBS21	control	62.6653697607855
VCPS0103P_WGS	SBS21	control	37.4722008248564
VCPS0104P_WGS	SBS21	control	32.8786379530049
VCPS0106P_WGS	SBS21	control	0
VCPS0107P_WGS	SBS21	control	0
VCPS0108P_WGS	SBS21	control	66.7058918137597
VCPS0109P_WGS	SBS21	control	0
VCPS0110P_WGS	SBS21	control	0
VCPS0116P_WGS	SBS21	control	0
PGDX9794P1_WGS	SBS20	MSI-H	65.4892090309323
PGDX9795P1_WGS	SBS20	MSS	0
PGDX9796P1_WGS	SBS20	MSS	0
PGDX9797P1_WGS	SBS20	MSI-H	222.213110749054
PGDX9798P1_WGS	SBS20	MSI-H	74.8417816618441
PGDX9799P1_WGS	SBS20	MSS	0
PGDX9800P1_WGS	SBS20	MSI-H	0
PGDX9801P1_WGS	SBS20	MSS	108.098542140087
PGDX9802P1_WGS	SBS20	MSS	0
PGDX9803P1_WGS	SBS20	MSI-H	0
PGDX9804P1_WGS	SBS20	MSS	7.4847304604121
PGDX9805P1_WGS	SBS20	MSI-H	0
PGDX9806P1_WGS	SBS20	MSI-H	20.81076427035
PGDX9807P1_WGS	SBS20	MSI-H	127.612219308068
PGDX9808P1_WGS	SBS20	MSI-H	54.9024110035405
PGDX9809P1_WGS	SBS20	MSS	0
VCPS0082P_WGS	SBS20	control	0
VCPS0083P_WGS	SBS20	control	0
VCPS0084P_WGS	SBS20	control	0
VCPS0085P_WGS	SBS20	control	0
VCPS0086P_WGS	SBS20	control	0
VCPS0087P_WGS	SBS20	control	0
VCPS0088P_WGS	SBS20	control	0
VCPS0089P_WGS	SBS20	control	9.38400738515467
VCPS0090P_WGS	SBS20	control	0
VCPS0091P_WGS	SBS20	control	0
VCPS0102P_WGS	SBS20	control	15.832772085415
VCPS0103P_WGS	SBS20	control	0
VCPS0104P_WGS	SBS20	control	2.71985703577859
VCPS0106P_WGS	SBS20	control	0
VCPS0107P_WGS	SBS20	control	0
VCPS0108P_WGS	SBS20	control	0
VCPS0109P_WGS	SBS20	control	0
VCPS0110P_WGS	SBS20	control	0
VCPS0116P_WGS	SBS20	control	12.5371101939597
PGDX9794P1_WGS	SBS14	MSI-H	0
PGDX9795P1_WGS	SBS14	MSS	0
PGDX9796P1_WGS	SBS14	MSS	0
PGDX9797P1_WGS	SBS14	MSI-H	0
PGDX9798P1_WGS	SBS14	MSI-H	0
PGDX9799P1_WGS	SBS14	MSS	0
PGDX9800P1_WGS	SBS14	MSI-H	0
PGDX9801P1_WGS	SBS14	MSS	5.251992431485
PGDX9802P1_WGS	SBS14	MSS	0
PGDX9803P1_WGS	SBS14	MSI-H	0
PGDX9804P1_WGS	SBS14	MSS	0
PGDX9805P1_WGS	SBS14	MSI-H	0
PGDX9806P1_WGS	SBS14	MSI-H	0
PGDX9807P1_WGS	SBS14	MSI-H	0
PGDX9808P1_WGS	SBS14	MSI-H	0
PGDX9809P1_WGS	SBS14	MSS	0
VCPS0082P_WGS	SBS14	control	0
VCPS0083P_WGS	SBS14	control	0
VCPS0084P_WGS	SBS14	control	0
VCPS0085P_WGS	SBS14	control	0
VCPS0086P_WGS	SBS14	control	0
VCPS0087P_WGS	SBS14	control	0
VCPS0088P_WGS	SBS14	control	0
VCPS0089P_WGS	SBS14	control	0
VCPS0090P_WGS	SBS14	control	0
VCPS0091P_WGS	SBS14	control	0
VCPS0102P_WGS	SBS14	control	0
VCPS0103P_WGS	SBS14	control	0
VCPS0104P_WGS	SBS14	control	26.4598975122718
VCPS0106P_WGS	SBS14	control	0
VCPS0107P_WGS	SBS14	control	0
VCPS0108P_WGS	SBS14	control	0
VCPS0109P_WGS	SBS14	control	0
VCPS0110P_WGS	SBS14	control	0
VCPS0116P_WGS	SBS14	control	0
PGDX9794P1_WGS	SBS6	MSI-H	13.7855333840459
PGDX9795P1_WGS	SBS6	MSS	0
PGDX9796P1_WGS	SBS6	MSS	0
PGDX9797P1_WGS	SBS6	MSI-H	0
PGDX9798P1_WGS	SBS6	MSI-H	49.073730214366
PGDX9799P1_WGS	SBS6	MSS	0
PGDX9800P1_WGS	SBS6	MSI-H	0
PGDX9801P1_WGS	SBS6	MSS	0
PGDX9802P1_WGS	SBS6	MSS	0
PGDX9803P1_WGS	SBS6	MSI-H	0
PGDX9804P1_WGS	SBS6	MSS	0
PGDX9805P1_WGS	SBS6	MSI-H	0
PGDX9806P1_WGS	SBS6	MSI-H	0
PGDX9807P1_WGS	SBS6	MSI-H	0
PGDX9808P1_WGS	SBS6	MSI-H	0
PGDX9809P1_WGS	SBS6	MSS	0
VCPS0082P_WGS	SBS6	control	0
VCPS0083P_WGS	SBS6	control	53.8302760734759
VCPS0084P_WGS	SBS6	control	0
VCPS0085P_WGS	SBS6	control	0
VCPS0086P_WGS	SBS6	control	0
VCPS0087P_WGS	SBS6	control	0
VCPS0088P_WGS	SBS6	control	0
VCPS0089P_WGS	SBS6	control	0
VCPS0090P_WGS	SBS6	control	0
VCPS0091P_WGS	SBS6	control	103.117914960677
VCPS0102P_WGS	SBS6	control	0
VCPS0103P_WGS	SBS6	control	0
VCPS0104P_WGS	SBS6	control	126.995893396406
VCPS0106P_WGS	SBS6	control	0
VCPS0107P_WGS	SBS6	control	0
VCPS0108P_WGS	SBS6	control	0
VCPS0109P_WGS	SBS6	control	0
VCPS0110P_WGS	SBS6	control	0
VCPS0116P_WGS	SBS6	control	0
