# Supplementary material for: Genome-wide mutational signatures in low-coverage whole genome sequencing of cell-free DNA
Source: Nat Commun. 2022 Aug 23;13:4953. doi: 10.1038/s41467-022-32598-1 (PMC9399180; doi:10.1038/s41467-022-32598-1)
Supplement: Supplementary file 5 — Source Data [file 41467_2022_32598_MOESM5_ESM.zip › source_data/s3c.csv]

GC	NORMALIZED_COVERAGE	sub_batch	fit
0	0	119	-0.0444460429164438
1	0	119	-0.028922330486859
2	0	119	-0.0145790310149227
3	0	119	-0.00144544758036691
4	0	119	0.0104885331451349
5	0	119	0.0213205090939242
6	0	119	0.0301601114504161
7	0	119	0.036591589063992
8	0	119	0.0402823647793589
9	0	119	0.0409050453618776
10	0	119	0.037908000021269
11	0.002101	119	0.0308819572339601
12	0	119	0.0203624295032723
13	0	119	0.00705337740835054
14	0	119	-0.00831422253673023
15	0.002956	119	-0.0243158853089891
16	0.007276	119	-0.0387796799295745
17	0.010333	119	-0.0505041791571092
18	0.010364	119	-0.0583514191073973
19	0.010255	119	-0.0611827376118728
20	0.015877	119	-0.0571105476297688
21	0.021088	119	-0.0441801521330774
22	0.027721	119	-0.0217879037511909
23	0.042713	119	0.0104207190606712
24	0.063372	119	0.0527545915445749
25	0.093963	119	0.103650010553749
26	0.136176	119	0.160846555789791
27	0.18647	119	0.222891593877524
28	0.248635	119	0.288372247758005
29	0.316014	119	0.355763772014055
30	0.392386	119	0.422518074730889
31	0.464618	119	0.486873651506599
32	0.538818	119	0.547506182888321
33	0.610434	119	0.603087039707118
34	0.678332	119	0.652056659589958
35	0.73746	119	0.694772836896826
36	0.780585	119	0.732742954362292
37	0.807227	119	0.76713561337714
38	0.832051	119	0.79928287261375
39	0.889412	119	0.831179464391169
40	0.964541	119	0.864975467549402
41	1.047028	119	0.90198733963844
42	1.125003	119	0.943530128207648
43	1.170472	119	0.99108520756027
44	1.192374	119	1.04698189394531
45	1.204447	119	1.11198640276475
46	1.231292	119	1.18589657483056
47	1.243341	119	1.26854515317179
48	1.256267	119	1.35929463724225
49	1.272595	119	1.45644446288311
50	1.285159	119	1.55892257034846
51	1.322039	119	1.66590248045064
52	1.395356	119	1.77656024952026
53	1.521356	119	1.8899287660351
54	1.713199	119	2.00459909416827
55	1.957277	119	2.11954942073802
56	2.196709	119	2.23361996070184
57	2.446845	119	2.34566871070933
58	2.623277	119	2.45354593802858
59	2.764904	119	2.5539483529336
60	2.899371	119	2.64486195133937
61	2.94567	119	2.72437175598956
62	2.901741	119	2.7905557210264
63	2.856584	119	2.84024998907074
64	2.789382	119	2.87050391126976
65	2.703351	119	2.87935190821639
66	2.600302	119	2.86509348269882
67	2.452522	119	2.82549089063813
68	2.209749	119	2.7603166458374
69	2.03779	119	2.6723432215883
70	1.872142	119	2.56391993328101
71	1.814272	119	2.4373891071463
72	1.702065	119	2.29583780345707
73	1.676756	119	2.14375603853367
74	1.673999	119	1.98382622284549
75	1.583359	119	1.81850272666167
76	1.551762	119	1.65026964083361
77	1.43334	119	1.48273017636958
78	1.320917	119	1.31948016125424
79	1.049669	119	1.16171536303843
80	0.707895	119	1.01056889990982
81	0.533856	119	0.866989434208093
82	0.459547	119	0.73177139400111
83	0.547028	119	0.605614965786274
84	0.333752	119	0.4890670686736
85	0.236022	119	0.382677520838192
86	0.03361	119	0.287034910508841
87	0.037849	119	0.20326809182359
88	0.069416	119	0.132044252788216
89	0.075475	119	0.0734832330921646
90	0	119	0.027676226960576
91	0	119	-0.00556527706242351
92	0	119	-0.0278827391976054
93	0	119	-0.0405998419814401
94	0	119	-0.044718953522794
95	0	119	-0.0412479385314997
96	0	119	-0.0314967442813654
97	0	119	-0.0182719105649138
98	0	119	-0.00126579803540458
99	0	119	0.0195494892102258
100	0	119	0.0440291234031981
0	0	118	-0.0444460429164438
1	0	118	-0.028922330486859
2	0	118	-0.0145790310149227
3	0	118	-0.00144544758036691
4	0	118	0.0104885331451349
5	0	118	0.0213205090939242
6	0	118	0.0301601114504161
7	0	118	0.036591589063992
8	0	118	0.0402823647793589
9	0	118	0.0409050453618776
10	0	118	0.037908000021269
11	0	118	0.0308819572339601
12	0.006417	118	0.0203624295032723
13	0	118	0.00705337740835054
14	0	118	-0.00831422253673023
15	0	118	-0.0243158853089891
16	0	118	-0.0387796799295745
17	0.01427	118	-0.0505041791571092
18	0.007872	118	-0.0583514191073973
19	0.008389	118	-0.0611827376118728
20	0.00938	118	-0.0571105476297688
21	0.012815	118	-0.0441801521330774
22	0.014578	118	-0.0217879037511909
23	0.018969	118	0.0104207190606712
24	0.033703	118	0.0527545915445749
25	0.054527	118	0.103650010553749
26	0.091617	118	0.160846555789791
27	0.140335	118	0.222891593877524
28	0.207923	118	0.288372247758005
29	0.289913	118	0.355763772014055
30	0.374814	118	0.422518074730889
31	0.47186	118	0.486873651506599
32	0.564204	118	0.547506182888321
33	0.654297	118	0.603087039707118
34	0.732559	118	0.652056659589958
35	0.80551	118	0.694772836896826
36	0.855464	118	0.732742954362292
37	0.883145	118	0.76713561337714
38	0.911893	118	0.79928287261375
39	0.968111	118	0.831179464391169
40	1.044405	118	0.864975467549402
41	1.119864	118	0.90198733963844
42	1.194148	118	0.943530128207648
43	1.22515	118	0.99108520756027
44	1.23948	118	1.04698189394531
45	1.233711	118	1.11198640276475
46	1.245446	118	1.18589657483056
47	1.238287	118	1.26854515317179
48	1.237399	118	1.35929463724225
49	1.233562	118	1.45644446288311
50	1.228219	118	1.55892257034846
51	1.248847	118	1.66590248045064
52	1.297008	118	1.77656024952026
53	1.389186	118	1.8899287660351
54	1.557108	118	2.00459909416827
55	1.749175	118	2.11954942073802
56	1.942583	118	2.23361996070184
57	2.142066	118	2.34566871070933
58	2.262789	118	2.45354593802858
59	2.379566	118	2.5539483529336
60	2.484284	118	2.64486195133937
61	2.495875	118	2.72437175598956
62	2.453423	118	2.7905557210264
63	2.421802	118	2.84024998907074
64	2.346138	118	2.87050391126976
65	2.277942	118	2.87935190821639
66	2.10643	118	2.86509348269882
67	2.010417	118	2.82549089063813
68	1.824126	118	2.7603166458374
69	1.655431	118	2.6723432215883
70	1.524579	118	2.56391993328101
71	1.37131	118	2.4373891071463
72	1.292097	118	2.29583780345707
73	1.33769	118	2.14375603853367
74	1.332925	118	1.98382622284549
75	1.240313	118	1.81850272666167
76	1.219818	118	1.65026964083361
77	1.228832	118	1.48273017636958
78	1.072539	118	1.31948016125424
79	0.898193	118	1.16171536303843
80	0.525768	118	1.01056889990982
81	0.501367	118	0.866989434208093
82	0.466912	118	0.73177139400111
83	0.404491	118	0.605614965786274
84	0.432975	118	0.4890670686736
85	0.122936	118	0.382677520838192
86	0	118	0.287034910508841
87	0	118	0.20326809182359
88	0	118	0.132044252788216
89	0	118	0.0734832330921646
90	0	118	0.027676226960576
91	0	118	-0.00556527706242351
92	0	118	-0.0278827391976054
93	0	118	-0.0405998419814401
94	0	118	-0.044718953522794
95	0	118	-0.0412479385314997
96	0	118	-0.0314967442813654
97	0	118	-0.0182719105649138
98	0	118	-0.00126579803540458
99	0	118	0.0195494892102258
100	0	118	0.0440291234031981
0	0	119	-0.0444460429164438
1	0	119	-0.028922330486859
2	0	119	-0.0145790310149227
3	0	119	-0.00144544758036691
4	0	119	0.0104885331451349
5	0	119	0.0213205090939242
6	0	119	0.0301601114504161
7	0	119	0.036591589063992
8	0	119	0.0402823647793589
9	0	119	0.0409050453618776
10	0	119	0.037908000021269
11	0	119	0.0308819572339601
12	0	119	0.0203624295032723
13	0.002518	119	0.00705337740835054
14	0.004526	119	-0.00831422253673023
15	0.005805	119	-0.0243158853089891
16	0.011114	119	-0.0387796799295745
17	0.008609	119	-0.0505041791571092
18	0.012721	119	-0.0583514191073973
19	0.007747	119	-0.0611827376118728
20	0.009239	119	-0.0571105476297688
21	0.010098	119	-0.0441801521330774
22	0.014308	119	-0.0217879037511909
23	0.02223	119	0.0104207190606712
24	0.032851	119	0.0527545915445749
25	0.054624	119	0.103650010553749
26	0.082731	119	0.160846555789791
27	0.122348	119	0.222891593877524
28	0.172487	119	0.288372247758005
29	0.22711	119	0.355763772014055
30	0.290438	119	0.422518074730889
31	0.355443	119	0.486873651506599
32	0.42599	119	0.547506182888321
33	0.490197	119	0.603087039707118
34	0.550092	119	0.652056659589958
35	0.615095	119	0.694772836896826
36	0.662316	119	0.732742954362292
37	0.692463	119	0.76713561337714
38	0.729356	119	0.79928287261375
39	0.792459	119	0.831179464391169
40	0.870512	119	0.864975467549402
41	0.953666	119	0.90198733963844
42	1.046046	119	0.943530128207648
43	1.103855	119	0.99108520756027
44	1.144885	119	1.04698189394531
45	1.183264	119	1.11198640276475
46	1.220887	119	1.18589657483056
47	1.258305	119	1.26854515317179
48	1.300875	119	1.35929463724225
49	1.335794	119	1.45644446288311
50	1.379063	119	1.55892257034846
51	1.446071	119	1.66590248045064
52	1.557588	119	1.77656024952026
53	1.73695	119	1.8899287660351
54	1.997125	119	2.00459909416827
55	2.312797	119	2.11954942073802
56	2.655259	119	2.23361996070184
57	3.008597	119	2.34566871070933
58	3.281941	119	2.45354593802858
59	3.548413	119	2.5539483529336
60	3.793327	119	2.64486195133937
61	3.918222	119	2.72437175598956
62	3.963009	119	2.7905557210264
63	3.998608	119	2.84024998907074
64	3.95819	119	2.87050391126976
65	3.896544	119	2.87935190821639
66	3.764611	119	2.86509348269882
67	3.579083	119	2.82549089063813
68	3.314153	119	2.7603166458374
69	3.013624	119	2.6723432215883
70	2.790618	119	2.56391993328101
71	2.576625	119	2.4373891071463
72	2.407017	119	2.29583780345707
73	2.398365	119	2.14375603853367
74	2.422546	119	1.98382622284549
75	2.295065	119	1.81850272666167
76	2.197746	119	1.65026964083361
77	2.142372	119	1.48273017636958
78	1.994582	119	1.31948016125424
79	1.532458	119	1.16171536303843
80	1.084132	119	1.01056889990982
81	0.866734	119	0.866989434208093
82	0.812468	119	0.73177139400111
83	0.855667	119	0.605614965786274
84	0.790496	119	0.4890670686736
85	0.176585	119	0.382677520838192
86	0.014669	119	0.287034910508841
87	0.049556	119	0.20326809182359
88	0.227216	119	0.132044252788216
89	0.09882	119	0.0734832330921646
90	0	119	0.027676226960576
91	0	119	-0.00556527706242351
92	0	119	-0.0278827391976054
93	0	119	-0.0405998419814401
94	0	119	-0.044718953522794
95	0	119	-0.0412479385314997
96	0	119	-0.0314967442813654
97	0	119	-0.0182719105649138
98	0	119	-0.00126579803540458
99	0	119	0.0195494892102258
100	0	119	0.0440291234031981
0	0	119	-0.0444460429164438
1	0	119	-0.028922330486859
2	0	119	-0.0145790310149227
3	0	119	-0.00144544758036691
4	0	119	0.0104885331451349
5	0	119	0.0213205090939242
6	0	119	0.0301601114504161
7	0	119	0.036591589063992
8	0	119	0.0402823647793589
9	0	119	0.0409050453618776
10	0	119	0.037908000021269
11	0	119	0.0308819572339601
12	0	119	0.0203624295032723
13	0	119	0.00705337740835054
14	0.003366	119	-0.00831422253673023
15	0.005756	119	-0.0243158853089891
16	0.001181	119	-0.0387796799295745
17	0.009146	119	-0.0505041791571092
18	0.00946	119	-0.0583514191073973
19	0.011137	119	-0.0611827376118728
20	0.011808	119	-0.0571105476297688
21	0.012202	119	-0.0441801521330774
22	0.016869	119	-0.0217879037511909
23	0.020534	119	0.0104207190606712
24	0.035319	119	0.0527545915445749
25	0.057687	119	0.103650010553749
26	0.087986	119	0.160846555789791
27	0.129909	119	0.222891593877524
28	0.180478	119	0.288372247758005
29	0.244146	119	0.355763772014055
30	0.31721	119	0.422518074730889
31	0.388372	119	0.486873651506599
32	0.466083	119	0.547506182888321
33	0.535423	119	0.603087039707118
34	0.607564	119	0.652056659589958
35	0.671191	119	0.694772836896826
36	0.719767	119	0.732742954362292
37	0.750038	119	0.76713561337714
38	0.786224	119	0.79928287261375
39	0.84783	119	0.831179464391169
40	0.926528	119	0.864975467549402
41	1.013992	119	0.90198733963844
42	1.099314	119	0.943530128207648
43	1.150196	119	0.99108520756027
44	1.17926	119	1.04698189394531
45	1.209181	119	1.11198640276475
46	1.232105	119	1.18589657483056
47	1.258554	119	1.26854515317179
48	1.285617	119	1.35929463724225
49	1.304677	119	1.45644446288311
50	1.332332	119	1.55892257034846
51	1.379414	119	1.66590248045064
52	1.473177	119	1.77656024952026
53	1.621824	119	1.8899287660351
54	1.839631	119	2.00459909416827
55	2.123488	119	2.11954942073802
56	2.414554	119	2.23361996070184
57	2.69854	119	2.34566871070933
58	2.935523	119	2.45354593802858
59	3.14877	119	2.5539483529336
60	3.32331	119	2.64486195133937
61	3.435274	119	2.72437175598956
62	3.445163	119	2.7905557210264
63	3.451618	119	2.84024998907074
64	3.418418	119	2.87050391126976
65	3.371532	119	2.87935190821639
66	3.285544	119	2.86509348269882
67	3.117057	119	2.82549089063813
68	2.923742	119	2.7603166458374
69	2.716053	119	2.6723432215883
70	2.53686	119	2.56391993328101
71	2.426563	119	2.4373891071463
72	2.376125	119	2.29583780345707
73	2.352874	119	2.14375603853367
74	2.308746	119	1.98382622284549
75	2.251116	119	1.81850272666167
76	2.165173	119	1.65026964083361
77	2.012848	119	1.48273017636958
78	1.865542	119	1.31948016125424
79	1.43971	119	1.16171536303843
80	1.060321	119	1.01056889990982
81	0.83828	119	0.866989434208093
82	0.738132	119	0.73177139400111
83	0.721151	119	0.605614965786274
84	0.500217	119	0.4890670686736
85	0.236369	119	0.382677520838192
86	0.109082	119	0.287034910508841
87	0.128981	119	0.20326809182359
88	0.10138	119	0.132044252788216
89	0.146973	119	0.0734832330921646
90	0	119	0.027676226960576
91	0	119	-0.00556527706242351
92	0	119	-0.0278827391976054
93	0	119	-0.0405998419814401
94	0	119	-0.044718953522794
95	0	119	-0.0412479385314997
96	0	119	-0.0314967442813654
97	0	119	-0.0182719105649138
98	0	119	-0.00126579803540458
99	0	119	0.0195494892102258
100	0	119	0.0440291234031981
0	0	119	-0.0444460429164438
1	0	119	-0.028922330486859
2	0	119	-0.0145790310149227
3	0	119	-0.00144544758036691
4	0	119	0.0104885331451349
5	0	119	0.0213205090939242
6	0	119	0.0301601114504161
7	0	119	0.036591589063992
8	0	119	0.0402823647793589
9	0	119	0.0409050453618776
10	0	119	0.037908000021269
11	0	119	0.0308819572339601
12	0	119	0.0203624295032723
13	0.002138	119	0.00705337740835054
14	0.009609	119	-0.00831422253673023
15	0.009859	119	-0.0243158853089891
16	0.014831	119	-0.0387796799295745
17	0.01671	119	-0.0505041791571092
18	0.013683	119	-0.0583514191073973
19	0.020612	119	-0.0611827376118728
20	0.023046	119	-0.0571105476297688
21	0.02894	119	-0.0441801521330774
22	0.042897	119	-0.0217879037511909
23	0.059806	119	0.0104207190606712
24	0.091124	119	0.0527545915445749
25	0.123445	119	0.103650010553749
26	0.170395	119	0.160846555789791
27	0.226304	119	0.222891593877524
28	0.287516	119	0.288372247758005
29	0.352853	119	0.355763772014055
30	0.429377	119	0.422518074730889
31	0.499967	119	0.486873651506599
32	0.56802	119	0.547506182888321
33	0.640071	119	0.603087039707118
34	0.700638	119	0.652056659589958
35	0.756389	119	0.694772836896826
36	0.793641	119	0.732742954362292
37	0.81495	119	0.76713561337714
38	0.842079	119	0.79928287261375
39	0.893368	119	0.831179464391169
40	0.964997	119	0.864975467549402
41	1.04291	119	0.90198733963844
42	1.116319	119	0.943530128207648
43	1.154692	119	0.99108520756027
44	1.177519	119	1.04698189394531
45	1.189813	119	1.11198640276475
46	1.211184	119	1.18589657483056
47	1.221432	119	1.26854515317179
48	1.228908	119	1.35929463724225
49	1.242421	119	1.45644446288311
50	1.255105	119	1.55892257034846
51	1.288202	119	1.66590248045064
52	1.360876	119	1.77656024952026
53	1.494049	119	1.8899287660351
54	1.67489	119	2.00459909416827
55	1.914376	119	2.11954942073802
56	2.156679	119	2.23361996070184
57	2.396262	119	2.34566871070933
58	2.570025	119	2.45354593802858
59	2.735101	119	2.5539483529336
60	2.866769	119	2.64486195133937
61	2.923262	119	2.72437175598956
62	2.883012	119	2.7905557210264
63	2.853105	119	2.84024998907074
64	2.792481	119	2.87050391126976
65	2.687869	119	2.87935190821639
66	2.589453	119	2.86509348269882
67	2.405025	119	2.82549089063813
68	2.192876	119	2.7603166458374
69	2.005337	119	2.6723432215883
70	1.764511	119	2.56391993328101
71	1.675844	119	2.4373891071463
72	1.594341	119	2.29583780345707
73	1.602636	119	2.14375603853367
74	1.547711	119	1.98382622284549
75	1.473973	119	1.81850272666167
76	1.391434	119	1.65026964083361
77	1.289798	119	1.48273017636958
78	1.219091	119	1.31948016125424
79	0.907184	119	1.16171536303843
80	0.605794	119	1.01056889990982
81	0.497506	119	0.866989434208093
82	0.449103	119	0.73177139400111
83	0.438657	119	0.605614965786274
84	0.358565	119	0.4890670686736
85	0.142453	119	0.382677520838192
86	0.037368	119	0.287034910508841
87	0.084163	119	0.20326809182359
88	0.192945	119	0.132044252788216
89	0.083915	119	0.0734832330921646
90	0	119	0.027676226960576
91	0	119	-0.00556527706242351
92	0	119	-0.0278827391976054
93	0	119	-0.0405998419814401
94	0	119	-0.044718953522794
95	0	119	-0.0412479385314997
96	0	119	-0.0314967442813654
97	0	119	-0.0182719105649138
98	0	119	-0.00126579803540458
99	0	119	0.0195494892102258
100	0	119	0.0440291234031981
0	0	119	-0.0444460429164438
1	0	119	-0.028922330486859
2	0	119	-0.0145790310149227
3	0	119	-0.00144544758036691
4	0	119	0.0104885331451349
5	0	119	0.0213205090939242
6	0	119	0.0301601114504161
7	0	119	0.036591589063992
8	0	119	0.0402823647793589
9	0	119	0.0409050453618776
10	0	119	0.037908000021269
11	0	119	0.0308819572339601
12	0	119	0.0203624295032723
13	0	119	0.00705337740835054
14	0.00277	119	-0.00831422253673023
15	0.007105	119	-0.0243158853089891
16	0.003887	119	-0.0387796799295745
17	0.006021	119	-0.0505041791571092
18	0.018685	119	-0.0583514191073973
19	0.010746	119	-0.0611827376118728
20	0.010601	119	-0.0571105476297688
21	0.01796	119	-0.0441801521330774
22	0.015484	119	-0.0217879037511909
23	0.028368	119	0.0104207190606712
24	0.045235	119	0.0527545915445749
25	0.076723	119	0.103650010553749
26	0.118989	119	0.160846555789791
27	0.175347	119	0.222891593877524
28	0.243362	119	0.288372247758005
29	0.322011	119	0.355763772014055
30	0.403932	119	0.422518074730889
31	0.4882	119	0.486873651506599
32	0.56846	119	0.547506182888321
33	0.645621	119	0.603087039707118
34	0.715064	119	0.652056659589958
35	0.774452	119	0.694772836896826
36	0.816792	119	0.732742954362292
37	0.839733	119	0.76713561337714
38	0.864197	119	0.79928287261375
39	0.920225	119	0.831179464391169
40	0.990902	119	0.864975467549402
41	1.069209	119	0.90198733963844
42	1.146859	119	0.943530128207648
43	1.183547	119	0.99108520756027
44	1.198137	119	1.04698189394531
45	1.207081	119	1.11198640276475
46	1.223456	119	1.18589657483056
47	1.231981	119	1.26854515317179
48	1.241046	119	1.35929463724225
49	1.24894	119	1.45644446288311
50	1.25513	119	1.55892257034846
51	1.285181	119	1.66590248045064
52	1.348522	119	1.77656024952026
53	1.464765	119	1.8899287660351
54	1.633163	119	2.00459909416827
55	1.865451	119	2.11954942073802
56	2.077088	119	2.23361996070184
57	2.295629	119	2.34566871070933
58	2.475427	119	2.45354593802858
59	2.603786	119	2.5539483529336
60	2.71888	119	2.64486195133937
61	2.76296	119	2.72437175598956
62	2.749782	119	2.7905557210264
63	2.713683	119	2.84024998907074
64	2.627969	119	2.87050391126976
65	2.546325	119	2.87935190821639
66	2.423319	119	2.86509348269882
67	2.276736	119	2.82549089063813
68	2.057828	119	2.7603166458374
69	1.815581	119	2.6723432215883
70	1.665783	119	2.56391993328101
71	1.580386	119	2.4373891071463
72	1.478578	119	2.29583780345707
73	1.426765	119	2.14375603853367
74	1.400766	119	1.98382622284549
75	1.303303	119	1.81850272666167
76	1.298661	119	1.65026964083361
77	1.193438	119	1.48273017636958
78	1.076448	119	1.31948016125424
79	0.855038	119	1.16171536303843
80	0.543157	119	1.01056889990982
81	0.454211	119	0.866989434208093
82	0.40106	119	0.73177139400111
83	0.461595	119	0.605614965786274
84	0.300481	119	0.4890670686736
85	0.151295	119	0.382677520838192
86	0.035908	119	0.287034910508841
87	0.090982	119	0.20326809182359
88	0.166864	119	0.132044252788216
89	0	119	0.0734832330921646
90	0	119	0.027676226960576
91	0	119	-0.00556527706242351
92	0	119	-0.0278827391976054
93	0	119	-0.0405998419814401
94	0	119	-0.044718953522794
95	0	119	-0.0412479385314997
96	0	119	-0.0314967442813654
97	0	119	-0.0182719105649138
98	0	119	-0.00126579803540458
99	0	119	0.0195494892102258
100	0	119	0.0440291234031981
0	0	119	-0.0444460429164438
1	0	119	-0.028922330486859
2	0	119	-0.0145790310149227
3	0	119	-0.00144544758036691
4	0	119	0.0104885331451349
5	0	119	0.0213205090939242
6	0	119	0.0301601114504161
7	0	119	0.036591589063992
8	0	119	0.0402823647793589
9	0	119	0.0409050453618776
10	0	119	0.037908000021269
11	0	119	0.0308819572339601
12	0	119	0.0203624295032723
13	0	119	0.00705337740835054
14	0	119	-0.00831422253673023
15	0.003277	119	-0.0243158853089891
16	0	119	-0.0387796799295745
17	0.010413	119	-0.0505041791571092
18	0.012925	119	-0.0583514191073973
19	0.009182	119	-0.0611827376118728
20	0.008555	119	-0.0571105476297688
21	0.010687	119	-0.0441801521330774
22	0.008716	119	-0.0217879037511909
23	0.011352	119	0.0104207190606712
24	0.017895	119	0.0527545915445749
25	0.031476	119	0.103650010553749
26	0.054236	119	0.160846555789791
27	0.092164	119	0.222891593877524
28	0.146596	119	0.288372247758005
29	0.221794	119	0.355763772014055
30	0.309916	119	0.422518074730889
31	0.405655	119	0.486873651506599
32	0.507701	119	0.547506182888321
33	0.60695	119	0.603087039707118
34	0.695517	119	0.652056659589958
35	0.777337	119	0.694772836896826
36	0.837763	119	0.732742954362292
37	0.870281	119	0.76713561337714
38	0.906372	119	0.79928287261375
39	0.970215	119	0.831179464391169
40	1.048258	119	0.864975467549402
41	1.127754	119	0.90198733963844
42	1.211082	119	0.943530128207648
43	1.250167	119	0.99108520756027
44	1.260866	119	1.04698189394531
45	1.264219	119	1.11198640276475
46	1.276461	119	1.18589657483056
47	1.276373	119	1.26854515317179
48	1.279583	119	1.35929463724225
49	1.276228	119	1.45644446288311
50	1.269913	119	1.55892257034846
51	1.288029	119	1.66590248045064
52	1.344138	119	1.77656024952026
53	1.441485	119	1.8899287660351
54	1.605423	119	2.00459909416827
55	1.80225	119	2.11954942073802
56	1.999608	119	2.23361996070184
57	2.202948	119	2.34566871070933
58	2.332557	119	2.45354593802858
59	2.450863	119	2.5539483529336
60	2.527871	119	2.64486195133937
61	2.568655	119	2.72437175598956
62	2.529054	119	2.7905557210264
63	2.495612	119	2.84024998907074
64	2.390983	119	2.87050391126976
65	2.301308	119	2.87935190821639
66	2.221792	119	2.86509348269882
67	2.025714	119	2.82549089063813
68	1.850803	119	2.7603166458374
69	1.653231	119	2.6723432215883
70	1.50812	119	2.56391993328101
71	1.346954	119	2.4373891071463
72	1.33866	119	2.29583780345707
73	1.265295	119	2.14375603853367
74	1.292483	119	1.98382622284549
75	1.166501	119	1.81850272666167
76	1.139609	119	1.65026964083361
77	1.125821	119	1.48273017636958
78	1.058719	119	1.31948016125424
79	0.758631	119	1.16171536303843
80	0.498576	119	1.01056889990982
81	0.414257	119	0.866989434208093
82	0.361787	119	0.73177139400111
83	0.415891	119	0.605614965786274
84	0.349189	119	0.4890670686736
85	0.104655	119	0.382677520838192
86	0.062096	119	0.287034910508841
87	0.083913	119	0.20326809182359
88	0.115424	119	0.132044252788216
89	0	119	0.0734832330921646
90	0	119	0.027676226960576
91	0	119	-0.00556527706242351
92	0	119	-0.0278827391976054
93	0	119	-0.0405998419814401
94	0	119	-0.044718953522794
95	0	119	-0.0412479385314997
96	0	119	-0.0314967442813654
97	0	119	-0.0182719105649138
98	0	119	-0.00126579803540458
99	0	119	0.0195494892102258
100	0	119	0.0440291234031981
0	0	119	-0.0444460429164438
1	0	119	-0.028922330486859
2	0	119	-0.0145790310149227
3	0	119	-0.00144544758036691
4	0	119	0.0104885331451349
5	0	119	0.0213205090939242
6	0	119	0.0301601114504161
7	0	119	0.036591589063992
8	0	119	0.0402823647793589
9	0	119	0.0409050453618776
10	0	119	0.037908000021269
11	0	119	0.0308819572339601
12	0	119	0.0203624295032723
13	0	119	0.00705337740835054
14	0	119	-0.00831422253673023
15	0	119	-0.0243158853089891
16	0.001388	119	-0.0387796799295745
17	0.003227	119	-0.0505041791571092
18	0.005192	119	-0.0583514191073973
19	0.004968	119	-0.0611827376118728
20	0.004292	119	-0.0571105476297688
21	0.003449	119	-0.0441801521330774
22	0.002899	119	-0.0217879037511909
23	0.004185	119	0.0104207190606712
24	0.004991	119	0.0527545915445749
25	0.007407	119	0.103650010553749
26	0.013665	119	0.160846555789791
27	0.025662	119	0.222891593877524
28	0.049359	119	0.288372247758005
29	0.084042	119	0.355763772014055
30	0.139649	119	0.422518074730889
31	0.210228	119	0.486873651506599
32	0.297145	119	0.547506182888321
33	0.392273	119	0.603087039707118
34	0.495429	119	0.652056659589958
35	0.591821	119	0.694772836896826
36	0.67808	119	0.732742954362292
37	0.739629	119	0.76713561337714
38	0.802207	119	0.79928287261375
39	0.884163	119	0.831179464391169
40	0.983665	119	0.864975467549402
41	1.085427	119	0.90198733963844
42	1.183051	119	0.943530128207648
43	1.246711	119	0.99108520756027
44	1.27351	119	1.04698189394531
45	1.303948	119	1.11198640276475
46	1.33327	119	1.18589657483056
47	1.362854	119	1.26854515317179
48	1.380079	119	1.35929463724225
49	1.398069	119	1.45644446288311
50	1.418295	119	1.55892257034846
51	1.463597	119	1.66590248045064
52	1.546794	119	1.77656024952026
53	1.696885	119	1.8899287660351
54	1.924228	119	2.00459909416827
55	2.202307	119	2.11954942073802
56	2.488218	119	2.23361996070184
57	2.772811	119	2.34566871070933
58	3.005057	119	2.45354593802858
59	3.178878	119	2.5539483529336
60	3.350538	119	2.64486195133937
61	3.445957	119	2.72437175598956
62	3.453914	119	2.7905557210264
63	3.426363	119	2.84024998907074
64	3.352934	119	2.87050391126976
65	3.257948	119	2.87935190821639
66	3.164074	119	2.86509348269882
67	2.946911	119	2.82549089063813
68	2.689128	119	2.7603166458374
69	2.527943	119	2.6723432215883
70	2.268696	119	2.56391993328101
71	2.19937	119	2.4373891071463
72	2.154882	119	2.29583780345707
73	2.142239	119	2.14375603853367
74	2.119951	119	1.98382622284549
75	2.052506	119	1.81850272666167
76	1.967385	119	1.65026964083361
77	2.047146	119	1.48273017636958
78	1.822205	119	1.31948016125424
79	1.490838	119	1.16171536303843
80	0.984944	119	1.01056889990982
81	0.797991	119	0.866989434208093
82	0.740687	119	0.73177139400111
83	0.83699	119	0.605614965786274
84	0.64837	119	0.4890670686736
85	0.200756	119	0.382677520838192
86	0.038484	119	0.287034910508841
87	0.086675	119	0.20326809182359
88	0.198706	119	0.132044252788216
89	0	119	0.0734832330921646
90	0	119	0.027676226960576
91	0	119	-0.00556527706242351
92	0	119	-0.0278827391976054
93	0	119	-0.0405998419814401
94	0	119	-0.044718953522794
95	0	119	-0.0412479385314997
96	0	119	-0.0314967442813654
97	0	119	-0.0182719105649138
98	0	119	-0.00126579803540458
99	0	119	0.0195494892102258
100	0	119	0.0440291234031981
0	0	119	-0.0444460429164438
1	0	119	-0.028922330486859
2	0	119	-0.0145790310149227
3	0	119	-0.00144544758036691
4	0	119	0.0104885331451349
5	0	119	0.0213205090939242
6	0	119	0.0301601114504161
7	0	119	0.036591589063992
8	0	119	0.0402823647793589
9	0	119	0.0409050453618776
10	0	119	0.037908000021269
11	0	119	0.0308819572339601
12	0	119	0.0203624295032723
13	0	119	0.00705337740835054
14	0.012706	119	-0.00831422253673023
15	0	119	-0.0243158853089891
16	0.008914	119	-0.0387796799295745
17	0.010357	119	-0.0505041791571092
18	0.004761	119	-0.0583514191073973
19	0.010148	119	-0.0611827376118728
20	0.010536	119	-0.0571105476297688
21	0.011072	119	-0.0441801521330774
22	0.01347	119	-0.0217879037511909
23	0.019308	119	0.0104207190606712
24	0.02619	119	0.0527545915445749
25	0.042347	119	0.103650010553749
26	0.063231	119	0.160846555789791
27	0.086446	119	0.222891593877524
28	0.126693	119	0.288372247758005
29	0.173546	119	0.355763772014055
30	0.226024	119	0.422518074730889
31	0.279209	119	0.486873651506599
32	0.346272	119	0.547506182888321
33	0.403492	119	0.603087039707118
34	0.459268	119	0.652056659589958
35	0.514194	119	0.694772836896826
36	0.552096	119	0.732742954362292
37	0.583135	119	0.76713561337714
38	0.612343	119	0.79928287261375
39	0.669268	119	0.831179464391169
40	0.740243	119	0.864975467549402
41	0.815948	119	0.90198733963844
42	0.90017	119	0.943530128207648
43	0.962996	119	0.99108520756027
44	1.006969	119	1.04698189394531
45	1.043719	119	1.11198640276475
46	1.098362	119	1.18589657483056
47	1.154341	119	1.26854515317179
48	1.214393	119	1.35929463724225
49	1.279797	119	1.45644446288311
50	1.340027	119	1.55892257034846
51	1.444097	119	1.66590248045064
52	1.587582	119	1.77656024952026
53	1.827094	119	1.8899287660351
54	2.157358	119	2.00459909416827
55	2.59572	119	2.11954942073802
56	3.062395	119	2.23361996070184
57	3.593101	119	2.34566871070933
58	4.085393	119	2.45354593802858
59	4.560728	119	2.5539483529336
60	5.054233	119	2.64486195133937
61	5.456627	119	2.72437175598956
62	5.784346	119	2.7905557210264
63	6.053734	119	2.84024998907074
64	6.304569	119	2.87050391126976
65	6.505978	119	2.87935190821639
66	6.587796	119	2.86509348269882
67	6.494531	119	2.82549089063813
68	6.369912	119	2.7603166458374
69	5.994462	119	2.6723432215883
70	5.616216	119	2.56391993328101
71	5.356975	119	2.4373891071463
72	5.325587	119	2.29583780345707
73	5.284016	119	2.14375603853367
74	5.362379	119	1.98382622284549
75	5.055708	119	1.81850272666167
76	5.299489	119	1.65026964083361
77	4.972854	119	1.48273017636958
78	4.858787	119	1.31948016125424
79	3.615002	119	1.16171536303843
80	2.491394	119	1.01056889990982
81	2.01206	119	0.866989434208093
82	1.775067	119	0.73177139400111
83	2.046111	119	0.605614965786274
84	1.874446	119	0.4890670686736
85	0.669187	119	0.382677520838192
86	0.164705	119	0.287034910508841
87	0.139109	119	0.20326809182359
88	0.255128	119	0.132044252788216
89	0.554798	119	0.0734832330921646
90	0	119	0.027676226960576
91	0	119	-0.00556527706242351
92	0	119	-0.0278827391976054
93	0	119	-0.0405998419814401
94	0	119	-0.044718953522794
95	0	119	-0.0412479385314997
96	0	119	-0.0314967442813654
97	0	119	-0.0182719105649138
98	0	119	-0.00126579803540458
99	0	119	0.0195494892102258
100	0	119	0.0440291234031981
0	0	119	-0.0444460429164438
1	0	119	-0.028922330486859
2	0	119	-0.0145790310149227
3	0	119	-0.00144544758036691
4	0	119	0.0104885331451349
5	0	119	0.0213205090939242
6	0	119	0.0301601114504161
7	0	119	0.036591589063992
8	0	119	0.0402823647793589
9	0	119	0.0409050453618776
10	0	119	0.037908000021269
11	0	119	0.0308819572339601
12	0	119	0.0203624295032723
13	0	119	0.00705337740835054
14	0	119	-0.00831422253673023
15	0.001762	119	-0.0243158853089891
16	0	119	-0.0387796799295745
17	0.005598	119	-0.0505041791571092
18	0.010037	119	-0.0583514191073973
19	0.006582	119	-0.0611827376118728
20	0.007885	119	-0.0571105476297688
21	0.012065	119	-0.0441801521330774
22	0.009134	119	-0.0217879037511909
23	0.014747	119	0.0104207190606712
24	0.023419	119	0.0527545915445749
25	0.040347	119	0.103650010553749
26	0.067885	119	0.160846555789791
27	0.112308	119	0.222891593877524
28	0.17717	119	0.288372247758005
29	0.258057	119	0.355763772014055
30	0.350888	119	0.422518074730889
31	0.452119	119	0.486873651506599
32	0.553054	119	0.547506182888321
33	0.642557	119	0.603087039707118
34	0.73243	119	0.652056659589958
35	0.808622	119	0.694772836896826
36	0.860765	119	0.732742954362292
37	0.887714	119	0.76713561337714
38	0.923867	119	0.79928287261375
39	0.978954	119	0.831179464391169
40	1.050824	119	0.864975467549402
41	1.13237	119	0.90198733963844
42	1.206878	119	0.943530128207648
43	1.245223	119	0.99108520756027
44	1.249818	119	1.04698189394531
45	1.254179	119	1.11198640276475
46	1.256501	119	1.18589657483056
47	1.257539	119	1.26854515317179
48	1.249761	119	1.35929463724225
49	1.244653	119	1.45644446288311
50	1.24173	119	1.55892257034846
51	1.253332	119	1.66590248045064
52	1.303056	119	1.77656024952026
53	1.401423	119	1.8899287660351
54	1.559146	119	2.00459909416827
55	1.744639	119	2.11954942073802
56	1.932505	119	2.23361996070184
57	2.114413	119	2.34566871070933
58	2.227155	119	2.45354593802858
59	2.339544	119	2.5539483529336
60	2.427482	119	2.64486195133937
61	2.438595	119	2.72437175598956
62	2.413401	119	2.7905557210264
63	2.342798	119	2.84024998907074
64	2.27944	119	2.87050391126976
65	2.168395	119	2.87935190821639
66	2.063394	119	2.86509348269882
67	1.901652	119	2.82549089063813
68	1.745502	119	2.7603166458374
69	1.598171	119	2.6723432215883
70	1.435203	119	2.56391993328101
71	1.284833	119	2.4373891071463
72	1.225196	119	2.29583780345707
73	1.257033	119	2.14375603853367
74	1.155657	119	1.98382622284549
75	1.135865	119	1.81850272666167
76	1.033841	119	1.65026964083361
77	1.042851	119	1.48273017636958
78	0.914912	119	1.31948016125424
79	0.671758	119	1.16171536303843
80	0.413358	119	1.01056889990982
81	0.372536	119	0.866989434208093
82	0.322718	119	0.73177139400111
83	0.331779	119	0.605614965786274
84	0.232428	119	0.4890670686736
85	0.112528	119	0.382677520838192
86	0.026707	119	0.287034910508841
87	0	119	0.20326809182359
88	0.041369	119	0.132044252788216
89	0	119	0.0734832330921646
90	0.223281	119	0.027676226960576
91	0	119	-0.00556527706242351
92	0	119	-0.0278827391976054
93	0	119	-0.0405998419814401
94	0	119	-0.044718953522794
95	0	119	-0.0412479385314997
96	0	119	-0.0314967442813654
97	0	119	-0.0182719105649138
98	0	119	-0.00126579803540458
99	0	119	0.0195494892102258
100	0	119	0.0440291234031981
0	0	119	-0.0444460429164438
1	0	119	-0.028922330486859
2	0	119	-0.0145790310149227
3	0	119	-0.00144544758036691
4	0	119	0.0104885331451349
5	0	119	0.0213205090939242
6	0	119	0.0301601114504161
7	0	119	0.036591589063992
8	0	119	0.0402823647793589
9	0	119	0.0409050453618776
10	0	119	0.037908000021269
11	0	119	0.0308819572339601
12	0	119	0.0203624295032723
13	0.001838	119	0.00705337740835054
14	0	119	-0.00831422253673023
15	0	119	-0.0243158853089891
16	0.002318	119	-0.0387796799295745
17	0.010774	119	-0.0505041791571092
18	0.008049	119	-0.0583514191073973
19	0.004901	119	-0.0611827376118728
20	0.008009	119	-0.0571105476297688
21	0.00599	119	-0.0441801521330774
22	0.005478	119	-0.0217879037511909
23	0.007496	119	0.0104207190606712
24	0.010096	119	0.0527545915445749
25	0.01902	119	0.103650010553749
26	0.034075	119	0.160846555789791
27	0.06021	119	0.222891593877524
28	0.102017	119	0.288372247758005
29	0.158006	119	0.355763772014055
30	0.233901	119	0.422518074730889
31	0.321536	119	0.486873651506599
32	0.417576	119	0.547506182888321
33	0.515285	119	0.603087039707118
34	0.607771	119	0.652056659589958
35	0.693516	119	0.694772836896826
36	0.758431	119	0.732742954362292
37	0.804382	119	0.76713561337714
38	0.848181	119	0.79928287261375
39	0.916624	119	0.831179464391169
40	1.004203	119	0.864975467549402
41	1.089239	119	0.90198733963844
42	1.180149	119	0.943530128207648
43	1.230624	119	0.99108520756027
44	1.252876	119	1.04698189394531
45	1.274163	119	1.11198640276475
46	1.296437	119	1.18589657483056
47	1.309607	119	1.26854515317179
48	1.315555	119	1.35929463724225
49	1.328738	119	1.45644446288311
50	1.340016	119	1.55892257034846
51	1.368868	119	1.66590248045064
52	1.448711	119	1.77656024952026
53	1.585933	119	1.8899287660351
54	1.782929	119	2.00459909416827
55	2.014853	119	2.11954942073802
56	2.273735	119	2.23361996070184
57	2.526385	119	2.34566871070933
58	2.698748	119	2.45354593802858
59	2.86677	119	2.5539483529336
60	2.997097	119	2.64486195133937
61	3.070817	119	2.72437175598956
62	3.057463	119	2.7905557210264
63	3.035915	119	2.84024998907074
64	2.954703	119	2.87050391126976
65	2.86084	119	2.87935190821639
66	2.746959	119	2.86509348269882
67	2.522937	119	2.82549089063813
68	2.335786	119	2.7603166458374
69	2.083259	119	2.6723432215883
70	1.861691	119	2.56391993328101
71	1.732841	119	2.4373891071463
72	1.618164	119	2.29583780345707
73	1.604658	119	2.14375603853367
74	1.532369	119	1.98382622284549
75	1.428918	119	1.81850272666167
76	1.413778	119	1.65026964083361
77	1.329185	119	1.48273017636958
78	1.178639	119	1.31948016125424
79	0.921207	119	1.16171536303843
80	0.610349	119	1.01056889990982
81	0.514002	119	0.866989434208093
82	0.405688	119	0.73177139400111
83	0.451158	119	0.605614965786274
84	0.347695	119	0.4890670686736
85	0.167591	119	0.382677520838192
86	0.053544	119	0.287034910508841
87	0.090445	119	0.20326809182359
88	0.099527	119	0.132044252788216
89	0	119	0.0734832330921646
90	0	119	0.027676226960576
91	0	119	-0.00556527706242351
92	0	119	-0.0278827391976054
93	0	119	-0.0405998419814401
94	0	119	-0.044718953522794
95	0	119	-0.0412479385314997
96	0	119	-0.0314967442813654
97	0	119	-0.0182719105649138
98	0	119	-0.00126579803540458
99	0	119	0.0195494892102258
100	0	119	0.0440291234031981
0	0	118	-0.0444460429164438
1	0	118	-0.028922330486859
2	0	118	-0.0145790310149227
3	0	118	-0.00144544758036691
4	0	118	0.0104885331451349
5	0	118	0.0213205090939242
6	0	118	0.0301601114504161
7	0	118	0.036591589063992
8	0	118	0.0402823647793589
9	0	118	0.0409050453618776
10	0	118	0.037908000021269
11	0	118	0.0308819572339601
12	0	118	0.0203624295032723
13	0	118	0.00705337740835054
14	0	118	-0.00831422253673023
15	0	118	-0.0243158853089891
16	0.002	118	-0.0387796799295745
17	0.001549	118	-0.0505041791571092
18	0.007477	118	-0.0583514191073973
19	0.005204	118	-0.0611827376118728
20	0.004364	118	-0.0571105476297688
21	0.008744	118	-0.0441801521330774
22	0.003846	118	-0.0217879037511909
23	0.006215	118	0.0104207190606712
24	0.008062	118	0.0527545915445749
25	0.014478	118	0.103650010553749
26	0.025514	118	0.160846555789791
27	0.048371	118	0.222891593877524
28	0.088544	118	0.288372247758005
29	0.145922	118	0.355763772014055
30	0.230505	118	0.422518074730889
31	0.329506	118	0.486873651506599
32	0.44044	118	0.547506182888321
33	0.557748	118	0.603087039707118
34	0.668593	118	0.652056659589958
35	0.775448	118	0.694772836896826
36	0.851879	118	0.732742954362292
37	0.902972	118	0.76713561337714
38	0.945618	118	0.79928287261375
39	1.017711	118	0.831179464391169
40	1.100708	118	0.864975467549402
41	1.188263	118	0.90198733963844
42	1.272953	118	0.943530128207648
43	1.307454	118	0.99108520756027
44	1.317487	118	1.04698189394531
45	1.31654	118	1.11198640276475
46	1.318776	118	1.18589657483056
47	1.318577	118	1.26854515317179
48	1.308554	118	1.35929463724225
49	1.295705	118	1.45644446288311
50	1.282812	118	1.55892257034846
51	1.291941	118	1.66590248045064
52	1.331741	118	1.77656024952026
53	1.427309	118	1.8899287660351
54	1.571457	118	2.00459909416827
55	1.759635	118	2.11954942073802
56	1.937972	118	2.23361996070184
57	2.102717	118	2.34566871070933
58	2.217727	118	2.45354593802858
59	2.283518	118	2.5539483529336
60	2.352162	118	2.64486195133937
61	2.370202	118	2.72437175598956
62	2.322925	118	2.7905557210264
63	2.257524	118	2.84024998907074
64	2.178033	118	2.87050391126976
65	2.082406	118	2.87935190821639
66	1.950633	118	2.86509348269882
67	1.782465	118	2.82549089063813
68	1.611305	118	2.7603166458374
69	1.439722	118	2.6723432215883
70	1.327377	118	2.56391993328101
71	1.207333	118	2.4373891071463
72	1.154045	118	2.29583780345707
73	1.119057	118	2.14375603853367
74	1.115638	118	1.98382622284549
75	1.095164	118	1.81850272666167
76	1.062576	118	1.65026964083361
77	1.015721	118	1.48273017636958
78	0.961088	118	1.31948016125424
79	0.72828	118	1.16171536303843
80	0.503516	118	1.01056889990982
81	0.38257	118	0.866989434208093
82	0.263074	118	0.73177139400111
83	0.33929	118	0.605614965786274
84	0.253553	118	0.4890670686736
85	0.122329	118	0.382677520838192
86	0.018476	118	0.287034910508841
87	0	118	0.20326809182359
88	0	118	0.132044252788216
89	0	118	0.0734832330921646
90	0	118	0.027676226960576
91	0	118	-0.00556527706242351
92	0	118	-0.0278827391976054
93	0	118	-0.0405998419814401
94	0	118	-0.044718953522794
95	0	118	-0.0412479385314997
96	0	118	-0.0314967442813654
97	0	118	-0.0182719105649138
98	0	118	-0.00126579803540458
99	0	118	0.0195494892102258
100	0	118	0.0440291234031981
0	0	119	-0.0444460429164438
1	0	119	-0.028922330486859
2	0	119	-0.0145790310149227
3	0	119	-0.00144544758036691
4	0	119	0.0104885331451349
5	0	119	0.0213205090939242
6	0	119	0.0301601114504161
7	0	119	0.036591589063992
8	0	119	0.0402823647793589
9	0	119	0.0409050453618776
10	0	119	0.037908000021269
11	0	119	0.0308819572339601
12	0	119	0.0203624295032723
13	0	119	0.00705337740835054
14	0	119	-0.00831422253673023
15	0	119	-0.0243158853089891
16	0.00215	119	-0.0387796799295745
17	0.004164	119	-0.0505041791571092
18	0.008041	119	-0.0583514191073973
19	0.009443	119	-0.0611827376118728
20	0.006061	119	-0.0571105476297688
21	0.005449	119	-0.0441801521330774
22	0.006854	119	-0.0217879037511909
23	0.007628	119	0.0104207190606712
24	0.010387	119	0.0527545915445749
25	0.017881	119	0.103650010553749
26	0.032981	119	0.160846555789791
27	0.057565	119	0.222891593877524
28	0.097573	119	0.288372247758005
29	0.154118	119	0.355763772014055
30	0.225799	119	0.422518074730889
31	0.311057	119	0.486873651506599
32	0.40449	119	0.547506182888321
33	0.497759	119	0.603087039707118
34	0.588908	119	0.652056659589958
35	0.671336	119	0.694772836896826
36	0.738747	119	0.732742954362292
37	0.78096	119	0.76713561337714
38	0.828085	119	0.79928287261375
39	0.895577	119	0.831179464391169
40	0.982265	119	0.864975467549402
41	1.074087	119	0.90198733963844
42	1.163632	119	0.943530128207648
43	1.218254	119	0.99108520756027
44	1.245904	119	1.04698189394531
45	1.264376	119	1.11198640276475
46	1.292453	119	1.18589657483056
47	1.311201	119	1.26854515317179
48	1.332423	119	1.35929463724225
49	1.346747	119	1.45644446288311
50	1.365252	119	1.55892257034846
51	1.407037	119	1.66590248045064
52	1.492255	119	1.77656024952026
53	1.628067	119	1.8899287660351
54	1.835214	119	2.00459909416827
55	2.097592	119	2.11954942073802
56	2.358151	119	2.23361996070184
57	2.610904	119	2.34566871070933
58	2.803982	119	2.45354593802858
59	2.965033	119	2.5539483529336
60	3.094482	119	2.64486195133937
61	3.171212	119	2.72437175598956
62	3.119484	119	2.7905557210264
63	3.102442	119	2.84024998907074
64	3.029098	119	2.87050391126976
65	2.931396	119	2.87935190821639
66	2.810799	119	2.86509348269882
67	2.610506	119	2.82549089063813
68	2.416504	119	2.7603166458374
69	2.212375	119	2.6723432215883
70	2.038705	119	2.56391993328101
71	1.937914	119	2.4373891071463
72	1.879399	119	2.29583780345707
73	1.863979	119	2.14375603853367
74	1.843182	119	1.98382622284549
75	1.759026	119	1.81850272666167
76	1.779119	119	1.65026964083361
77	1.639197	119	1.48273017636958
78	1.533132	119	1.31948016125424
79	1.112914	119	1.16171536303843
80	0.764618	119	1.01056889990982
81	0.661838	119	0.866989434208093
82	0.578761	119	0.73177139400111
83	0.562297	119	0.605614965786274
84	0.365755	119	0.4890670686736
85	0.16144	119	0.382677520838192
86	0.019867	119	0.287034910508841
87	0.01678	119	0.20326809182359
88	0.030775	119	0.132044252788216
89	0.066922	119	0.0734832330921646
90	0	119	0.027676226960576
91	0	119	-0.00556527706242351
92	0	119	-0.0278827391976054
93	0	119	-0.0405998419814401
94	0	119	-0.044718953522794
95	0	119	-0.0412479385314997
96	0	119	-0.0314967442813654
97	0	119	-0.0182719105649138
98	0	119	-0.00126579803540458
99	0	119	0.0195494892102258
100	0	119	0.0440291234031981
0	0	118	-0.0444460429164438
1	0	118	-0.028922330486859
2	0	118	-0.0145790310149227
3	0	118	-0.00144544758036691
4	0	118	0.0104885331451349
5	0	118	0.0213205090939242
6	0	118	0.0301601114504161
7	0	118	0.036591589063992
8	0	118	0.0402823647793589
9	0	118	0.0409050453618776
10	0	118	0.037908000021269
11	0	118	0.0308819572339601
12	0	118	0.0203624295032723
13	0	118	0.00705337740835054
14	0.002523	118	-0.00831422253673023
15	0	118	-0.0243158853089891
16	0.00531	118	-0.0387796799295745
17	0.006855	118	-0.0505041791571092
18	0.004727	118	-0.0583514191073973
19	0.009787	118	-0.0611827376118728
20	0.009333	118	-0.0571105476297688
21	0.008442	118	-0.0441801521330774
22	0.010017	118	-0.0217879037511909
23	0.011057	118	0.0104207190606712
24	0.014742	118	0.0527545915445749
25	0.024387	118	0.103650010553749
26	0.045565	118	0.160846555789791
27	0.079597	118	0.222891593877524
28	0.130892	118	0.288372247758005
29	0.203344	118	0.355763772014055
30	0.2924	118	0.422518074730889
31	0.394766	118	0.486873651506599
32	0.500883	118	0.547506182888321
33	0.605341	118	0.603087039707118
34	0.709353	118	0.652056659589958
35	0.793508	118	0.694772836896826
36	0.858833	118	0.732742954362292
37	0.893315	118	0.76713561337714
38	0.934912	118	0.79928287261375
39	0.997754	118	0.831179464391169
40	1.076928	118	0.864975467549402
41	1.160259	118	0.90198733963844
42	1.240118	118	0.943530128207648
43	1.279163	118	0.99108520756027
44	1.284698	118	1.04698189394531
45	1.286469	118	1.11198640276475
46	1.290394	118	1.18589657483056
47	1.286056	118	1.26854515317179
48	1.27819	118	1.35929463724225
49	1.264405	118	1.45644446288311
50	1.255722	118	1.55892257034846
51	1.269867	118	1.66590248045064
52	1.316514	118	1.77656024952026
53	1.412761	118	1.8899287660351
54	1.560114	118	2.00459909416827
55	1.754846	118	2.11954942073802
56	1.933646	118	2.23361996070184
57	2.112359	118	2.34566871070933
58	2.230497	118	2.45354593802858
59	2.305524	118	2.5539483529336
60	2.369948	118	2.64486195133937
61	2.385263	118	2.72437175598956
62	2.339726	118	2.7905557210264
63	2.261047	118	2.84024998907074
64	2.165659	118	2.87050391126976
65	2.056496	118	2.87935190821639
66	1.960246	118	2.86509348269882
67	1.791876	118	2.82549089063813
68	1.634344	118	2.7603166458374
69	1.48701	118	2.6723432215883
70	1.349714	118	2.56391993328101
71	1.258421	118	2.4373891071463
72	1.219738	118	2.29583780345707
73	1.228391	118	2.14375603853367
74	1.229727	118	1.98382622284549
75	1.177245	118	1.81850272666167
76	1.187574	118	1.65026964083361
77	1.146572	118	1.48273017636958
78	1.024934	118	1.31948016125424
79	0.755046	118	1.16171536303843
80	0.539554	118	1.01056889990982
81	0.429254	118	0.866989434208093
82	0.373809	118	0.73177139400111
83	0.43806	118	0.605614965786274
84	0.290082	118	0.4890670686736
85	0.137791	118	0.382677520838192
86	0.065406	118	0.287034910508841
87	0.027621	118	0.20326809182359
88	0	118	0.132044252788216
89	0	118	0.0734832330921646
90	0	118	0.027676226960576
91	0	118	-0.00556527706242351
92	0	118	-0.0278827391976054
93	0	118	-0.0405998419814401
94	0	118	-0.044718953522794
95	0	118	-0.0412479385314997
96	0	118	-0.0314967442813654
97	0	118	-0.0182719105649138
98	0	118	-0.00126579803540458
99	0	118	0.0195494892102258
100	0	118	0.0440291234031981
0	0	118	-0.0444460429164438
1	0	118	-0.028922330486859
2	0	118	-0.0145790310149227
3	0	118	-0.00144544758036691
4	0	118	0.0104885331451349
5	0	118	0.0213205090939242
6	0	118	0.0301601114504161
7	0	118	0.036591589063992
8	0	118	0.0402823647793589
9	0	118	0.0409050453618776
10	0	118	0.037908000021269
11	0	118	0.0308819572339601
12	0	118	0.0203624295032723
13	0.002644	118	0.00705337740835054
14	0	118	-0.00831422253673023
15	0	118	-0.0243158853089891
16	0.016674	118	-0.0387796799295745
17	0.014207	118	-0.0505041791571092
18	0.020485	118	-0.0583514191073973
19	0.004339	118	-0.0611827376118728
20	0.016676	118	-0.0571105476297688
21	0.019718	118	-0.0441801521330774
22	0.029045	118	-0.0217879037511909
23	0.038892	118	0.0104207190606712
24	0.061071	118	0.0527545915445749
25	0.095895	118	0.103650010553749
26	0.145345	118	0.160846555789791
27	0.202734	118	0.222891593877524
28	0.269331	118	0.288372247758005
29	0.346695	118	0.355763772014055
30	0.430377	118	0.422518074730889
31	0.513212	118	0.486873651506599
32	0.594524	118	0.547506182888321
33	0.670004	118	0.603087039707118
34	0.739942	118	0.652056659589958
35	0.795016	118	0.694772836896826
36	0.835607	118	0.732742954362292
37	0.852818	118	0.76713561337714
38	0.881389	118	0.79928287261375
39	0.929092	118	0.831179464391169
40	1.004061	118	0.864975467549402
41	1.076792	118	0.90198733963844
42	1.149189	118	0.943530128207648
43	1.182456	118	0.99108520756027
44	1.193567	118	1.04698189394531
45	1.198736	118	1.11198640276475
46	1.213222	118	1.18589657483056
47	1.218534	118	1.26854515317179
48	1.221786	118	1.35929463724225
49	1.221145	118	1.45644446288311
50	1.222417	118	1.55892257034846
51	1.256355	118	1.66590248045064
52	1.313554	118	1.77656024952026
53	1.424999	118	1.8899287660351
54	1.597334	118	2.00459909416827
55	1.799134	118	2.11954942073802
56	2.027401	118	2.23361996070184
57	2.222638	118	2.34566871070933
58	2.368075	118	2.45354593802858
59	2.494729	118	2.5539483529336
60	2.5975	118	2.64486195133937
61	2.646292	118	2.72437175598956
62	2.625	118	2.7905557210264
63	2.589631	118	2.84024998907074
64	2.540888	118	2.87050391126976
65	2.414292	118	2.87935190821639
66	2.309358	118	2.86509348269882
67	2.134856	118	2.82549089063813
68	1.991293	118	2.7603166458374
69	1.814907	118	2.6723432215883
70	1.644873	118	2.56391993328101
71	1.561473	118	2.4373891071463
72	1.532619	118	2.29583780345707
73	1.506678	118	2.14375603853367
74	1.529275	118	1.98382622284549
75	1.496141	118	1.81850272666167
76	1.450471	118	1.65026964083361
77	1.429128	118	1.48273017636958
78	1.269767	118	1.31948016125424
79	0.926125	118	1.16171536303843
80	0.664637	118	1.01056889990982
81	0.597921	118	0.866989434208093
82	0.499064	118	0.73177139400111
83	0.525851	118	0.605614965786274
84	0.37641	118	0.4890670686736
85	0.24108	118	0.382677520838192
86	0.061619	118	0.287034910508841
87	0.078064	118	0.20326809182359
88	0.047724	118	0.132044252788216
89	0.103779	118	0.0734832330921646
90	0	118	0.027676226960576
91	0	118	-0.00556527706242351
92	0	118	-0.0278827391976054
93	0	118	-0.0405998419814401
94	0	118	-0.044718953522794
95	0	118	-0.0412479385314997
96	0	118	-0.0314967442813654
97	0	118	-0.0182719105649138
98	0	118	-0.00126579803540458
99	0	118	0.0195494892102258
100	0	118	0.0440291234031981
0	0	118	-0.0444460429164438
1	0	118	-0.028922330486859
2	0	118	-0.0145790310149227
3	0	118	-0.00144544758036691
4	0	118	0.0104885331451349
5	0	118	0.0213205090939242
6	0	118	0.0301601114504161
7	0	118	0.036591589063992
8	0	118	0.0402823647793589
9	0	118	0.0409050453618776
10	0	118	0.037908000021269
11	0	118	0.0308819572339601
12	0	118	0.0203624295032723
13	0	118	0.00705337740835054
14	0	118	-0.00831422253673023
15	0.003097	118	-0.0243158853089891
16	0.002541	118	-0.0387796799295745
17	0.009842	118	-0.0505041791571092
18	0.010859	118	-0.0583514191073973
19	0.004133	118	-0.0611827376118728
20	0.004621	118	-0.0571105476297688
21	0.007071	118	-0.0441801521330774
22	0.005725	118	-0.0217879037511909
23	0.006621	118	0.0104207190606712
24	0.009569	118	0.0527545915445749
25	0.016118	118	0.103650010553749
26	0.031283	118	0.160846555789791
27	0.056445	118	0.222891593877524
28	0.097855	118	0.288372247758005
29	0.159493	118	0.355763772014055
30	0.237092	118	0.422518074730889
31	0.336993	118	0.486873651506599
32	0.44412	118	0.547506182888321
33	0.550708	118	0.603087039707118
34	0.658937	118	0.652056659589958
35	0.756052	118	0.694772836896826
36	0.828784	118	0.732742954362292
37	0.879476	118	0.76713561337714
38	0.923978	118	0.79928287261375
39	0.995266	118	0.831179464391169
40	1.076197	118	0.864975467549402
41	1.169931	118	0.90198733963844
42	1.251652	118	0.943530128207648
43	1.297255	118	0.99108520756027
44	1.304426	118	1.04698189394531
45	1.308489	118	1.11198640276475
46	1.321314	118	1.18589657483056
47	1.313535	118	1.26854515317179
48	1.308547	118	1.35929463724225
49	1.302129	118	1.45644446288311
50	1.294174	118	1.55892257034846
51	1.305076	118	1.66590248045064
52	1.348766	118	1.77656024952026
53	1.45215	118	1.8899287660351
54	1.599423	118	2.00459909416827
55	1.807056	118	2.11954942073802
56	1.985286	118	2.23361996070184
57	2.174788	118	2.34566871070933
58	2.294306	118	2.45354593802858
59	2.37509	118	2.5539483529336
60	2.461064	118	2.64486195133937
61	2.481395	118	2.72437175598956
62	2.490481	118	2.7905557210264
63	2.363262	118	2.84024998907074
64	2.288294	118	2.87050391126976
65	2.227261	118	2.87935190821639
66	2.124157	118	2.86509348269882
67	1.974109	118	2.82549089063813
68	1.84047	118	2.7603166458374
69	1.621744	118	2.6723432215883
70	1.478625	118	2.56391993328101
71	1.422207	118	2.4373891071463
72	1.391799	118	2.29583780345707
73	1.368417	118	2.14375603853367
74	1.332745	118	1.98382622284549
75	1.351956	118	1.81850272666167
76	1.313912	118	1.65026964083361
77	1.298692	118	1.48273017636958
78	1.151703	118	1.31948016125424
79	0.915387	118	1.16171536303843
80	0.617365	118	1.01056889990982
81	0.567514	118	0.866989434208093
82	0.450847	118	0.73177139400111
83	0.522455	118	0.605614965786274
84	0.440081	118	0.4890670686736
85	0.155449	118	0.382677520838192
86	0.023478	118	0.287034910508841
87	0.198292	118	0.20326809182359
88	0	118	0.132044252788216
89	0.158167	118	0.0734832330921646
90	0	118	0.027676226960576
91	0	118	-0.00556527706242351
92	0	118	-0.0278827391976054
93	0	118	-0.0405998419814401
94	0	118	-0.044718953522794
95	0	118	-0.0412479385314997
96	0	118	-0.0314967442813654
97	0	118	-0.0182719105649138
98	0	118	-0.00126579803540458
99	0	118	0.0195494892102258
100	0	118	0.0440291234031981
0	0	119	-0.0444460429164438
1	0	119	-0.028922330486859
2	0	119	-0.0145790310149227
3	0	119	-0.00144544758036691
4	0	119	0.0104885331451349
5	0	119	0.0213205090939242
6	0	119	0.0301601114504161
7	0	119	0.036591589063992
8	0	119	0.0402823647793589
9	0	119	0.0409050453618776
10	0	119	0.037908000021269
11	0	119	0.0308819572339601
12	0	119	0.0203624295032723
13	0	119	0.00705337740835054
14	0.005172	119	-0.00831422253673023
15	0	119	-0.0243158853089891
16	0.007257	119	-0.0387796799295745
17	0.016863	119	-0.0505041791571092
18	0.013566	119	-0.0583514191073973
19	0.015342	119	-0.0611827376118728
20	0.016494	119	-0.0571105476297688
21	0.020191	119	-0.0441801521330774
22	0.032698	119	-0.0217879037511909
23	0.033715	119	0.0104207190606712
24	0.04554	119	0.0527545915445749
25	0.060652	119	0.103650010553749
26	0.078348	119	0.160846555789791
27	0.101651	119	0.222891593877524
28	0.132847	119	0.288372247758005
29	0.17099	119	0.355763772014055
30	0.212104	119	0.422518074730889
31	0.254417	119	0.486873651506599
32	0.305303	119	0.547506182888321
33	0.359948	119	0.603087039707118
34	0.422535	119	0.652056659589958
35	0.477828	119	0.694772836896826
36	0.532827	119	0.732742954362292
37	0.576719	119	0.76713561337714
38	0.633435	119	0.79928287261375
39	0.708935	119	0.831179464391169
40	0.811385	119	0.864975467549402
41	0.920572	119	0.90198733963844
42	1.032797	119	0.943530128207648
43	1.122576	119	0.99108520756027
44	1.191949	119	1.04698189394531
45	1.249576	119	1.11198640276475
46	1.312853	119	1.18589657483056
47	1.380422	119	1.26854515317179
48	1.440898	119	1.35929463724225
49	1.499651	119	1.45644446288311
50	1.543157	119	1.55892257034846
51	1.62629	119	1.66590248045064
52	1.761159	119	1.77656024952026
53	1.953719	119	1.8899287660351
54	2.243548	119	2.00459909416827
55	2.583999	119	2.11954942073802
56	2.955785	119	2.23361996070184
57	3.33039	119	2.34566871070933
58	3.589716	119	2.45354593802858
59	3.853056	119	2.5539483529336
60	4.083104	119	2.64486195133937
61	4.186394	119	2.72437175598956
62	4.190914	119	2.7905557210264
63	4.160372	119	2.84024998907074
64	4.080254	119	2.87050391126976
65	3.974973	119	2.87935190821639
66	3.817467	119	2.86509348269882
67	3.544072	119	2.82549089063813
68	3.222042	119	2.7603166458374
69	2.881525	119	2.6723432215883
70	2.617909	119	2.56391993328101
71	2.470363	119	2.4373891071463
72	2.430626	119	2.29583780345707
73	2.257017	119	2.14375603853367
74	2.318816	119	1.98382622284549
75	2.185478	119	1.81850272666167
76	2.192327	119	1.65026964083361
77	2.154262	119	1.48273017636958
78	2.065871	119	1.31948016125424
79	1.50471	119	1.16171536303843
80	0.954194	119	1.01056889990982
81	0.792852	119	0.866989434208093
82	0.643704	119	0.73177139400111
83	0.912514	119	0.605614965786274
84	0.572232	119	0.4890670686736
85	0.262298	119	0.382677520838192
86	0.033521	119	0.287034910508841
87	0	119	0.20326809182359
88	0	119	0.132044252788216
89	0	119	0.0734832330921646
90	0	119	0.027676226960576
91	0	119	-0.00556527706242351
92	0	119	-0.0278827391976054
93	0	119	-0.0405998419814401
94	0	119	-0.044718953522794
95	0	119	-0.0412479385314997
96	0	119	-0.0314967442813654
97	0	119	-0.0182719105649138
98	0	119	-0.00126579803540458
99	0	119	0.0195494892102258
100	0	119	0.0440291234031981
0	0	119	-0.0444460429164438
1	0	119	-0.028922330486859
2	0	119	-0.0145790310149227
3	0	119	-0.00144544758036691
4	0	119	0.0104885331451349
5	0	119	0.0213205090939242
6	0	119	0.0301601114504161
7	0	119	0.036591589063992
8	0	119	0.0402823647793589
9	0	119	0.0409050453618776
10	0	119	0.037908000021269
11	0	119	0.0308819572339601
12	0.007296	119	0.0203624295032723
13	0.003322	119	0.00705337740835054
14	0.002986	119	-0.00831422253673023
15	0.005105	119	-0.0243158853089891
16	0.012567	119	-0.0387796799295745
17	0.008112	119	-0.0505041791571092
18	0.0179	119	-0.0583514191073973
19	0.013625	119	-0.0611827376118728
20	0.011045	119	-0.0571105476297688
21	0.019564	119	-0.0441801521330774
22	0.021983	119	-0.0217879037511909
23	0.029719	119	0.0104207190606712
24	0.041782	119	0.0527545915445749
25	0.056971	119	0.103650010553749
26	0.076606	119	0.160846555789791
27	0.097156	119	0.222891593877524
28	0.127414	119	0.288372247758005
29	0.1642	119	0.355763772014055
30	0.205702	119	0.422518074730889
31	0.252091	119	0.486873651506599
32	0.305933	119	0.547506182888321
33	0.363998	119	0.603087039707118
34	0.422503	119	0.652056659589958
35	0.485255	119	0.694772836896826
36	0.54196	119	0.732742954362292
37	0.586834	119	0.76713561337714
38	0.642592	119	0.79928287261375
39	0.71993	119	0.831179464391169
40	0.82242	119	0.864975467549402
41	0.9306	119	0.90198733963844
42	1.043909	119	0.943530128207648
43	1.131613	119	0.99108520756027
44	1.199728	119	1.04698189394531
45	1.264947	119	1.11198640276475
46	1.32512	119	1.18589657483056
47	1.391684	119	1.26854515317179
48	1.450975	119	1.35929463724225
49	1.507861	119	1.45644446288311
50	1.560723	119	1.55892257034846
51	1.629793	119	1.66590248045064
52	1.759769	119	1.77656024952026
53	1.955147	119	1.8899287660351
54	2.230185	119	2.00459909416827
55	2.574848	119	2.11954942073802
56	2.920643	119	2.23361996070184
57	3.296372	119	2.34566871070933
58	3.539422	119	2.45354593802858
59	3.771814	119	2.5539483529336
60	3.974412	119	2.64486195133937
61	4.05917	119	2.72437175598956
62	4.046458	119	2.7905557210264
63	4.036934	119	2.84024998907074
64	3.944291	119	2.87050391126976
65	3.773591	119	2.87935190821639
66	3.61726	119	2.86509348269882
67	3.3602	119	2.82549089063813
68	3.06215	119	2.7603166458374
69	2.758659	119	2.6723432215883
70	2.490427	119	2.56391993328101
71	2.300908	119	2.4373891071463
72	2.159551	119	2.29583780345707
73	2.109649	119	2.14375603853367
74	2.045429	119	1.98382622284549
75	1.979975	119	1.81850272666167
76	2.003171	119	1.65026964083361
77	1.892842	119	1.48273017636958
78	1.694904	119	1.31948016125424
79	1.253613	119	1.16171536303843
80	0.869448	119	1.01056889990982
81	0.764476	119	0.866989434208093
82	0.649637	119	0.73177139400111
83	0.627089	119	0.605614965786274
84	0.563495	119	0.4890670686736
85	0.221296	119	0.382677520838192
86	0.077401	119	0.287034910508841
87	0.065372	119	0.20326809182359
88	0.119893	119	0.132044252788216
89	0	119	0.0734832330921646
90	0	119	0.027676226960576
91	0	119	-0.00556527706242351
92	0	119	-0.0278827391976054
93	0	119	-0.0405998419814401
94	0	119	-0.044718953522794
95	0	119	-0.0412479385314997
96	0	119	-0.0314967442813654
97	0	119	-0.0182719105649138
98	0	119	-0.00126579803540458
99	0	119	0.0195494892102258
100	0	119	0.0440291234031981
0	0	118	-0.0444460429164438
1	0	118	-0.028922330486859
2	0	118	-0.0145790310149227
3	0	118	-0.00144544758036691
4	0	118	0.0104885331451349
5	0	118	0.0213205090939242
6	0	118	0.0301601114504161
7	0	118	0.036591589063992
8	0	118	0.0402823647793589
9	0	118	0.0409050453618776
10	0	118	0.037908000021269
11	0	118	0.0308819572339601
12	0	118	0.0203624295032723
13	0.00847	118	0.00705337740835054
14	0	118	-0.00831422253673023
15	0.013018	118	-0.0243158853089891
16	0.016023	118	-0.0387796799295745
17	0.037234	118	-0.0505041791571092
18	0.034234	118	-0.0583514191073973
19	0.034745	118	-0.0611827376118728
20	0.02428	118	-0.0571105476297688
21	0.045114	118	-0.0441801521330774
22	0.061927	118	-0.0217879037511909
23	0.0726	118	0.0104207190606712
24	0.107258	118	0.0527545915445749
25	0.140422	118	0.103650010553749
26	0.182614	118	0.160846555789791
27	0.22981	118	0.222891593877524
28	0.287742	118	0.288372247758005
29	0.349553	118	0.355763772014055
30	0.411476	118	0.422518074730889
31	0.478937	118	0.486873651506599
32	0.544943	118	0.547506182888321
33	0.613287	118	0.603087039707118
34	0.667138	118	0.652056659589958
35	0.723664	118	0.694772836896826
36	0.754883	118	0.732742954362292
37	0.779644	118	0.76713561337714
38	0.806959	118	0.79928287261375
39	0.856703	118	0.831179464391169
40	0.924908	118	0.864975467549402
41	0.9964	118	0.90198733963844
42	1.074826	118	0.943530128207648
43	1.126762	118	0.99108520756027
44	1.146906	118	1.04698189394531
45	1.16179	118	1.11198640276475
46	1.173313	118	1.18589657483056
47	1.206134	118	1.26854515317179
48	1.219659	118	1.35929463724225
49	1.242544	118	1.45644446288311
50	1.26097	118	1.55892257034846
51	1.301989	118	1.66590248045064
52	1.374049	118	1.77656024952026
53	1.515196	118	1.8899287660351
54	1.730334	118	2.00459909416827
55	1.999519	118	2.11954942073802
56	2.27866	118	2.23361996070184
57	2.54923	118	2.34566871070933
58	2.776802	118	2.45354593802858
59	2.994341	118	2.5539483529336
60	3.195953	118	2.64486195133937
61	3.327987	118	2.72437175598956
62	3.355199	118	2.7905557210264
63	3.330551	118	2.84024998907074
64	3.407754	118	2.87050391126976
65	3.346144	118	2.87935190821639
66	3.242903	118	2.86509348269882
67	3.093861	118	2.82549089063813
68	2.832343	118	2.7603166458374
69	2.583233	118	2.6723432215883
70	2.391609	118	2.56391993328101
71	2.272788	118	2.4373891071463
72	2.172304	118	2.29583780345707
73	2.202047	118	2.14375603853367
74	2.199321	118	1.98382622284549
75	2.326639	118	1.81850272666167
76	2.232104	118	1.65026964083361
77	2.218757	118	1.48273017636958
78	2.245977	118	1.31948016125424
79	1.503121	118	1.16171536303843
80	1.089672	118	1.01056889990982
81	0.9448	118	0.866989434208093
82	0.773513	118	0.73177139400111
83	1.002109	118	0.605614965786274
84	0.726729	118	0.4890670686736
85	0.386112	118	0.382677520838192
86	0.197376	118	0.287034910508841
87	0	118	0.20326809182359
88	0.152867	118	0.132044252788216
89	0	118	0.0734832330921646
90	0	118	0.027676226960576
91	0	118	-0.00556527706242351
92	0	118	-0.0278827391976054
93	0	118	-0.0405998419814401
94	0	118	-0.044718953522794
95	0	118	-0.0412479385314997
96	0	118	-0.0314967442813654
97	0	118	-0.0182719105649138
98	0	118	-0.00126579803540458
99	0	118	0.0195494892102258
100	0	118	0.0440291234031981
0	0	119	-0.0444460429164438
1	0	119	-0.028922330486859
2	0	119	-0.0145790310149227
3	0	119	-0.00144544758036691
4	0	119	0.0104885331451349
5	0	119	0.0213205090939242
6	0	119	0.0301601114504161
7	0	119	0.036591589063992
8	0	119	0.0402823647793589
9	0	119	0.0409050453618776
10	0	119	0.037908000021269
11	0	119	0.0308819572339601
12	0	119	0.0203624295032723
13	0.005263	119	0.00705337740835054
14	0.004731	119	-0.00831422253673023
15	0.016179	119	-0.0243158853089891
16	0.013275	119	-0.0387796799295745
17	0.007712	119	-0.0505041791571092
18	0.017727	119	-0.0583514191073973
19	0.030226	119	-0.0611827376118728
20	0.028968	119	-0.0571105476297688
21	0.03265	119	-0.0441801521330774
22	0.043769	119	-0.0217879037511909
23	0.057927	119	0.0104207190606712
24	0.078829	119	0.0527545915445749
25	0.109487	119	0.103650010553749
26	0.140718	119	0.160846555789791
27	0.179237	119	0.222891593877524
28	0.228069	119	0.288372247758005
29	0.276616	119	0.355763772014055
30	0.34293	119	0.422518074730889
31	0.39806	119	0.486873651506599
32	0.462787	119	0.547506182888321
33	0.523263	119	0.603087039707118
34	0.581655	119	0.652056659589958
35	0.638509	119	0.694772836896826
36	0.678816	119	0.732742954362292
37	0.704503	119	0.76713561337714
38	0.742211	119	0.79928287261375
39	0.80126	119	0.831179464391169
40	0.877278	119	0.864975467549402
41	0.961724	119	0.90198733963844
42	1.053683	119	0.943530128207648
43	1.10858	119	0.99108520756027
44	1.144103	119	1.04698189394531
45	1.180537	119	1.11198640276475
46	1.218955	119	1.18589657483056
47	1.244542	119	1.26854515317179
48	1.278018	119	1.35929463724225
49	1.30955	119	1.45644446288311
50	1.342076	119	1.55892257034846
51	1.40524	119	1.66590248045064
52	1.500849	119	1.77656024952026
53	1.666749	119	1.8899287660351
54	1.901889	119	2.00459909416827
55	2.210573	119	2.11954942073802
56	2.514895	119	2.23361996070184
57	2.855846	119	2.34566871070933
58	3.118196	119	2.45354593802858
59	3.370679	119	2.5539483529336
60	3.596724	119	2.64486195133937
61	3.738429	119	2.72437175598956
62	3.815621	119	2.7905557210264
63	3.85965	119	2.84024998907074
64	3.830996	119	2.87050391126976
65	3.821853	119	2.87935190821639
66	3.710733	119	2.86509348269882
67	3.498065	119	2.82549089063813
68	3.284243	119	2.7603166458374
69	3.034092	119	2.6723432215883
70	2.776421	119	2.56391993328101
71	2.605111	119	2.4373891071463
72	2.559306	119	2.29583780345707
73	2.47847	119	2.14375603853367
74	2.496555	119	1.98382622284549
75	2.322768	119	1.81850272666167
76	2.316162	119	1.65026964083361
77	2.267036	119	1.48273017636958
78	2.237072	119	1.31948016125424
79	1.693713	119	1.16171536303843
[truncated: 1,738 more rows]
