# Supplementary material for: Genome-wide mutational signatures in low-coverage whole genome sequencing of cell-free DNA
Source: Nat Commun. 2022 Aug 23;13:4953. doi: 10.1038/s41467-022-32598-1 (PMC9399180; doi:10.1038/s41467-022-32598-1)
Supplement: Supplementary file 5 — Source Data [file 41467_2022_32598_MOESM5_ESM.zip › source_data/s3b.csv]

PC1	PC2	cancer
-122.547352872566	-132.559365125798	FALSE
160.799200122531	-132.220899679247	FALSE
-404.638335377828	-22.1694429716639	FALSE
-164.990091862938	-33.3482636124131	FALSE
-15.1142533262346	-55.1109341519198	FALSE
477.464871852373	88.4141091908637	FALSE
-243.745840713415	-77.6380033268034	FALSE
38.2376368084673	-39.5751045233323	FALSE
-51.7357875963015	-39.5597104101892	FALSE
371.461580353263	-179.639509380922	FALSE
93.729226968652	13.4749975739671	FALSE
-87.2356217685941	109.510106397467	FALSE
190.775486467591	-1.79567387313832	FALSE
9.37632180168392	117.249278973944	FALSE
-164.108381905753	82.2486266952439	FALSE
220.250700664466	120.327161042771	FALSE
-160.232258172407	13.5527372012001	FALSE
-156.064515071353	60.4450131742083	FALSE
8.31741362836261	108.394876805761	FALSE
