# Supplementary material for: Genome-wide mutational signatures in low-coverage whole genome sequencing of cell-free DNA
Source: Nat Commun. 2022 Aug 23;13:4953. doi: 10.1038/s41467-022-32598-1 (PMC9399180; doi:10.1038/s41467-022-32598-1)
Supplement: Supplementary file 5 — Source Data [file 41467_2022_32598_MOESM5_ESM.zip › source_data/s15l.csv]

PC1	PC2	Patient.Type
6.61512876135899	-42.2772134687722	Lung Cancer
-470.002240216353	-224.839926712872	Gastric cancer
-29.0000259631225	-51.2701572487364	Gastric cancer
23.5579825787741	-45.0642002905383	Gastric cancer
-267.657968458102	22.0800750565745	Gastric cancer
-215.684904063412	33.1046655543932	Gastric cancer
73.8975896922043	-45.1685724104009	Gastric cancer
82.4898187812627	-44.3094304913058	Gastric cancer
11.2684553870439	-54.3392454243072	Gastric cancer
70.1695285640002	-40.1374422238754	Gastric cancer
52.2142042419224	-65.8342682758974	Gastric cancer
7.36828713042947	-70.4530760225206	Gastric cancer
60.7344319133693	-47.3320206351203	Gastric cancer
-24.4268089694862	-65.1407831266785	Gastric cancer
122.433901220808	-54.9032667065877	Gastric cancer
62.3919153152083	-57.7449157795753	Gastric cancer
58.1402181527139	-47.8506051836376	Gastric cancer
22.5753367794274	-63.8935109607452	Gastric cancer
-43.7896669543047	8.93119932291096	Pancreatic Cancer
15.7324541607107	3.80091237166154	Pancreatic Cancer
22.4976487713129	-8.62304803329153	Pancreatic Cancer
57.7210049405466	14.3873326984044	Pancreatic Cancer
46.0680352288898	47.875024561709	Pancreatic Cancer
37.1370008274533	26.163324497606	Pancreatic Cancer
27.3812791573636	34.9247654966098	Pancreatic Cancer
29.8687819892128	37.915826699089	Pancreatic Cancer
11.6571430300604	32.8480217993171	Pancreatic Cancer
61.6554758327599	22.4276588109844	Pancreatic Cancer
60.2028153370965	13.3423211196183	Pancreatic Cancer
43.295316519939	20.9430710336834	Pancreatic Cancer
-51.710207307335	0.922577765668597	Pancreatic Cancer
99.6190849694426	-0.901382019935161	Pancreatic Cancer
-60.2204972755662	9.65834656421255	Pancreatic Cancer
86.0687400499796	83.5430810584455	Pancreatic Cancer
-98.3310847130359	97.0341029564148	Pancreatic Cancer
-29.3175507961773	126.944894304897	Pancreatic Cancer
-74.8463633040377	75.2908083304853	Pancreatic Cancer
1.36255172650461	51.6827189833854	Pancreatic Cancer
30.0065961775458	7.28438034041179	Pancreatic Cancer
100.798991797117	4.95907324814701	Pancreatic Cancer
160.075028244045	11.9148931925787	Pancreatic Cancer
12.4735187576049	46.20555309902	Pancreatic Cancer
28.0635763096997	66.3390651225853	Pancreatic Cancer
26.2186638920851	35.5836981478868	Pancreatic Cancer
-24.3827286608865	55.1781713702057	Pancreatic Cancer
-75.7813928047111	257.443522908563	Lung Cancer
-22.2240754654807	199.006646381847	Lung Cancer
-134.766189134333	305.077745004935	Lung Cancer
71.8311961069397	30.144092113082	Lung Cancer
35.5492328337817	24.8820247200014	Lung Cancer
44.7958411753887	11.9072228166283	Lung Cancer
43.6956627572934	7.28017016943127	Lung Cancer
37.8946206719525	-37.4862493194062	Lung Cancer
-2.70511696405972	-55.2030775066223	Lung Cancer
27.8818196958307	-41.7375752595123	Lung Cancer
25.0042396213793	-62.2582777325904	Lung Cancer
16.9817104414151	-49.6607399656699	Lung Cancer
51.1907939741655	-44.3731528287848	Lung Cancer
56.9193126026399	-32.1039881489587	Lung Cancer
-73.3896111874224	-75.3736966929742	Lung Cancer
17.8736634092684	-50.9961760951036	Lung Cancer
-41.6893267369773	-90.0604397545844	Lung Cancer
50.0611409744291	-64.7545158233599	Ovarian Cancer
79.1529554587694	-58.3390326646343	Ovarian Cancer
-88.7607658145931	-62.3209739255156	Lung Cancer
4.09865104212537	-54.2021776590864	Lung Cancer
-61.5987715548084	-61.7893659489621	Lung Cancer
-38.3910510641085	27.1712560960159	Colorectal Cancer
-130.833724301798	32.233186819825	Colorectal Cancer
-115.181275293161	-15.688926196673	Colorectal Cancer
