# Supplementary material for: Genome-wide mutational signatures in low-coverage whole genome sequencing of cell-free DNA
Source: Nat Commun. 2022 Aug 23;13:4953. doi: 10.1038/s41467-022-32598-1 (PMC9399180; doi:10.1038/s41467-022-32598-1)
Supplement: Supplementary file 5 — Source Data [file 41467_2022_32598_MOESM5_ESM.zip › source_data/fig4b.csv]

stage	iteration	detected	total	proportion
I	1	31	43	0.720930232558139
I	2	23	44	0.522727272727273
I	3	22	43	0.511627906976744
I	4	21	31	0.67741935483871
I	5	23	39	0.58974358974359
I	6	23	43	0.534883720930233
I	7	27	43	0.627906976744186
I	8	41	58	0.706896551724138
I	9	23	32	0.71875
I	10	17	30	0.566666666666667
I	11	21	35	0.6
I	12	28	42	0.666666666666667
I	13	19	36	0.527777777777778
I	14	34	52	0.653846153846154
I	15	21	29	0.724137931034483
I	16	37	48	0.770833333333333
I	17	27	43	0.627906976744186
I	18	24	36	0.666666666666667
I	19	25	39	0.641025641025641
I	20	29	49	0.591836734693878
I	21	24	38	0.631578947368421
I	22	18	36	0.5
I	23	26	35	0.742857142857143
I	24	19	30	0.633333333333333
I	25	26	40	0.65
I	26	23	36	0.638888888888889
I	27	22	34	0.647058823529412
I	28	19	36	0.527777777777778
I	29	24	36	0.666666666666667
I	30	24	37	0.648648648648649
I	31	31	42	0.738095238095238
I	32	27	42	0.642857142857143
I	33	18	41	0.439024390243902
I	34	27	42	0.642857142857143
I	35	25	37	0.675675675675676
I	36	21	35	0.6
I	37	31	45	0.688888888888889
I	38	23	35	0.657142857142857
I	39	24	39	0.615384615384615
I	40	23	34	0.676470588235294
I	41	21	40	0.525
I	42	26	40	0.65
I	43	26	40	0.65
I	44	28	46	0.608695652173913
I	45	29	45	0.644444444444444
I	46	22	37	0.594594594594595
I	47	26	41	0.634146341463415
I	48	24	44	0.545454545454545
I	49	25	38	0.657894736842105
I	50	24	34	0.705882352941177
I	51	16	28	0.571428571428571
I	52	30	41	0.731707317073171
I	53	27	35	0.771428571428571
I	54	24	39	0.615384615384615
I	55	31	48	0.645833333333333
I	56	32	50	0.64
I	57	24	36	0.666666666666667
I	58	26	38	0.684210526315789
I	59	33	51	0.647058823529412
I	60	27	50	0.54
I	61	32	40	0.8
I	62	31	44	0.704545454545455
I	63	22	43	0.511627906976744
I	64	31	46	0.673913043478261
I	65	27	46	0.58695652173913
I	66	23	38	0.605263157894737
I	67	25	42	0.595238095238095
I	68	21	41	0.51219512195122
I	69	23	33	0.696969696969697
I	70	25	37	0.675675675675676
I	71	20	33	0.606060606060606
I	72	22	41	0.536585365853659
I	73	18	40	0.45
I	74	18	33	0.545454545454545
I	75	27	34	0.794117647058823
I	76	21	33	0.636363636363636
I	77	24	38	0.631578947368421
I	78	28	43	0.651162790697674
I	79	21	37	0.567567567567568
I	80	21	38	0.552631578947368
I	81	26	46	0.565217391304348
I	82	19	38	0.5
I	83	24	40	0.6
I	84	22	33	0.666666666666667
I	85	25	36	0.694444444444444
I	86	26	37	0.702702702702703
I	87	16	35	0.457142857142857
I	88	22	37	0.594594594594595
I	89	36	52	0.692307692307692
I	90	24	36	0.666666666666667
I	91	23	37	0.621621621621622
I	92	23	40	0.575
I	93	18	36	0.5
I	94	23	36	0.638888888888889
I	95	18	33	0.545454545454545
I	96	26	37	0.702702702702703
I	97	18	32	0.5625
I	98	24	39	0.615384615384615
I	99	17	40	0.425
I	100	29	44	0.659090909090909
II	1	48	90	0.533333333333333
II	2	40	73	0.547945205479452
II	3	57	94	0.606382978723404
II	4	60	97	0.618556701030928
II	5	47	85	0.552941176470588
II	6	46	76	0.605263157894737
II	7	52	90	0.577777777777778
II	8	42	71	0.591549295774648
II	9	47	93	0.505376344086022
II	10	54	96	0.5625
II	11	47	94	0.5
II	12	60	91	0.659340659340659
II	13	54	86	0.627906976744186
II	14	51	77	0.662337662337662
II	15	55	91	0.604395604395604
II	16	42	83	0.506024096385542
II	17	43	83	0.518072289156627
II	18	50	91	0.549450549450549
II	19	53	88	0.602272727272727
II	20	48	91	0.527472527472527
II	21	53	94	0.563829787234043
II	22	61	100	0.61
II	23	45	80	0.5625
II	24	44	81	0.54320987654321
II	25	57	86	0.662790697674419
II	26	38	79	0.481012658227848
II	27	59	89	0.662921348314607
II	28	53	90	0.588888888888889
II	29	50	98	0.510204081632653
II	30	58	97	0.597938144329897
II	31	56	95	0.589473684210526
II	32	52	88	0.590909090909091
II	33	55	91	0.604395604395604
II	34	50	87	0.574712643678161
II	35	56	96	0.583333333333333
II	36	51	87	0.586206896551724
II	37	54	85	0.635294117647059
II	38	48	92	0.521739130434783
II	39	55	96	0.572916666666667
II	40	59	86	0.686046511627907
II	41	58	97	0.597938144329897
II	42	55	94	0.585106382978723
II	43	54	90	0.6
II	44	55	91	0.604395604395604
II	45	54	85	0.635294117647059
II	46	57	94	0.606382978723404
II	47	46	86	0.534883720930233
II	48	42	85	0.494117647058824
II	49	46	90	0.511111111111111
II	50	48	86	0.558139534883721
II	51	57	83	0.686746987951807
II	52	51	85	0.6
II	53	47	89	0.528089887640449
II	54	60	93	0.645161290322581
II	55	51	80	0.6375
II	56	54	95	0.568421052631579
II	57	58	95	0.610526315789474
II	58	51	92	0.554347826086957
II	59	44	73	0.602739726027397
II	60	50	82	0.609756097560976
II	61	58	95	0.610526315789474
II	62	43	81	0.530864197530864
II	63	49	78	0.628205128205128
II	64	49	88	0.556818181818182
II	65	50	84	0.595238095238095
II	66	52	83	0.626506024096386
II	67	59	89	0.662921348314607
II	68	45	77	0.584415584415584
II	69	54	83	0.650602409638554
II	70	39	78	0.5
II	71	62	97	0.639175257731959
II	72	63	88	0.715909090909091
II	73	63	97	0.649484536082474
II	74	64	100	0.64
II	75	59	94	0.627659574468085
II	76	54	89	0.606741573033708
II	77	52	92	0.565217391304348
II	78	49	84	0.583333333333333
II	79	41	84	0.488095238095238
II	80	55	91	0.604395604395604
II	81	50	73	0.684931506849315
II	82	65	94	0.691489361702128
II	83	49	90	0.544444444444444
II	84	54	92	0.58695652173913
II	85	46	93	0.494623655913978
II	86	54	89	0.606741573033708
II	87	66	99	0.666666666666667
II	88	59	96	0.614583333333333
II	89	51	79	0.645569620253165
II	90	59	98	0.602040816326531
II	91	52	89	0.584269662921348
II	92	42	83	0.506024096385542
II	93	63	103	0.611650485436893
II	94	49	94	0.521276595744681
II	95	53	80	0.6625
II	96	44	91	0.483516483516484
II	97	52	85	0.611764705882353
II	98	52	93	0.559139784946237
II	99	54	90	0.6
II	100	54	81	0.666666666666667
III	1	18	27	0.666666666666667
III	2	23	34	0.676470588235294
III	3	16	31	0.516129032258065
III	4	23	28	0.821428571428571
III	5	21	31	0.67741935483871
III	6	23	33	0.696969696969697
III	7	15	25	0.6
III	8	19	33	0.575757575757576
III	9	24	37	0.648648648648649
III	10	18	29	0.620689655172414
III	11	16	25	0.64
III	12	21	32	0.65625
III	13	27	35	0.771428571428571
III	14	20	31	0.645161290322581
III	15	27	40	0.675
III	16	23	33	0.696969696969697
III	17	17	30	0.566666666666667
III	18	27	37	0.72972972972973
III	19	20	34	0.588235294117647
III	20	12	29	0.413793103448276
III	21	25	35	0.714285714285714
III	22	25	30	0.833333333333333
III	23	20	39	0.512820512820513
III	24	24	37	0.648648648648649
III	25	26	36	0.722222222222222
III	26	36	49	0.73469387755102
III	27	22	31	0.709677419354839
III	28	20	31	0.645161290322581
III	29	18	32	0.5625
III	30	19	24	0.791666666666667
III	31	13	24	0.541666666666667
III	32	24	33	0.727272727272727
III	33	20	31	0.645161290322581
III	34	21	31	0.67741935483871
III	35	20	35	0.571428571428571
III	36	26	41	0.634146341463415
III	37	21	29	0.724137931034483
III	38	28	36	0.777777777777778
III	39	31	40	0.775
III	40	23	35	0.657142857142857
III	41	14	24	0.583333333333333
III	42	24	33	0.727272727272727
III	43	19	33	0.575757575757576
III	44	19	27	0.703703703703704
III	45	25	38	0.657894736842105
III	46	26	37	0.702702702702703
III	47	26	34	0.764705882352941
III	48	21	33	0.636363636363636
III	49	21	32	0.65625
III	50	22	33	0.666666666666667
III	51	26	38	0.684210526315789
III	52	24	31	0.774193548387097
III	53	19	29	0.655172413793103
III	54	20	33	0.606060606060606
III	55	21	29	0.724137931034483
III	56	13	25	0.52
III	57	20	32	0.625
III	58	20	30	0.666666666666667
III	59	23	37	0.621621621621622
III	60	12	24	0.5
III	61	20	34	0.588235294117647
III	62	26	32	0.8125
III	63	17	32	0.53125
III	64	21	34	0.617647058823529
III	65	22	35	0.628571428571429
III	66	22	33	0.666666666666667
III	67	14	33	0.424242424242424
III	68	26	41	0.634146341463415
III	69	29	44	0.659090909090909
III	70	21	34	0.617647058823529
III	71	28	40	0.7
III	72	23	35	0.657142857142857
III	73	19	27	0.703703703703704
III	74	25	34	0.735294117647059
III	75	23	35	0.657142857142857
III	76	20	29	0.689655172413793
III	77	27	32	0.84375
III	78	19	35	0.542857142857143
III	79	28	42	0.666666666666667
III	80	17	29	0.586206896551724
III	81	26	36	0.722222222222222
III	82	20	30	0.666666666666667
III	83	24	34	0.705882352941177
III	84	25	39	0.641025641025641
III	85	19	32	0.59375
III	86	15	30	0.5
III	87	17	27	0.62962962962963
III	88	15	25	0.6
III	89	23	36	0.638888888888889
III	90	19	31	0.612903225806452
III	91	17	26	0.653846153846154
III	92	25	38	0.657894736842105
III	93	15	21	0.714285714285714
III	94	18	26	0.692307692307692
III	95	24	36	0.666666666666667
III	96	20	31	0.645161290322581
III	97	17	29	0.586206896551724
III	98	20	31	0.645161290322581
III	99	23	30	0.766666666666667
III	100	26	39	0.666666666666667
IV	1	26	35	0.742857142857143
IV	2	38	46	0.826086956521739
IV	3	24	29	0.827586206896552
IV	4	30	39	0.769230769230769
IV	5	31	40	0.775
IV	6	36	44	0.818181818181818
IV	7	24	37	0.648648648648649
IV	8	26	36	0.722222222222222
IV	9	26	35	0.742857142857143
IV	10	32	43	0.744186046511628
IV	11	35	44	0.795454545454545
IV	12	26	34	0.764705882352941
IV	13	33	42	0.785714285714286
IV	14	33	38	0.868421052631579
IV	15	30	38	0.789473684210526
IV	16	27	33	0.818181818181818
IV	17	31	39	0.794871794871795
IV	18	25	33	0.757575757575758
IV	19	27	35	0.771428571428571
IV	20	17	29	0.586206896551724
IV	21	18	25	0.72
IV	22	24	31	0.774193548387097
IV	23	32	40	0.8
IV	24	35	46	0.760869565217391
IV	25	21	33	0.636363636363636
IV	26	20	35	0.571428571428571
IV	27	33	41	0.804878048780488
IV	28	29	42	0.69047619047619
IV	29	25	31	0.806451612903226
IV	30	31	40	0.775
IV	31	27	35	0.771428571428571
IV	32	30	36	0.833333333333333
IV	33	27	36	0.75
IV	34	29	38	0.763157894736842
IV	35	19	27	0.703703703703704
IV	36	23	35	0.657142857142857
IV	37	29	41	0.707317073170732
IV	38	26	34	0.764705882352941
IV	39	19	25	0.76
IV	40	35	42	0.833333333333333
IV	41	26	34	0.764705882352941
IV	42	23	28	0.821428571428571
IV	43	25	30	0.833333333333333
IV	44	26	32	0.8125
IV	45	26	29	0.896551724137931
IV	46	19	24	0.791666666666667
IV	47	25	35	0.714285714285714
IV	48	26	35	0.742857142857143
IV	49	29	38	0.763157894736842
IV	50	38	45	0.844444444444444
IV	51	40	47	0.851063829787234
IV	52	32	36	0.888888888888889
IV	53	33	43	0.767441860465116
IV	54	24	30	0.8
IV	55	35	40	0.875
IV	56	21	28	0.75
IV	57	25	34	0.735294117647059
IV	58	27	38	0.710526315789474
IV	59	31	37	0.837837837837838
IV	60	33	41	0.804878048780488
IV	61	21	27	0.777777777777778
IV	62	32	40	0.8
IV	63	26	44	0.590909090909091
IV	64	21	27	0.777777777777778
IV	65	27	32	0.84375
IV	66	35	41	0.853658536585366
IV	67	20	34	0.588235294117647
IV	68	30	37	0.810810810810811
IV	69	26	35	0.742857142857143
IV	70	35	47	0.74468085106383
IV	71	25	27	0.925925925925926
IV	72	31	35	0.885714285714286
IV	73	21	33	0.636363636363636
IV	74	24	29	0.827586206896552
IV	75	27	35	0.771428571428571
IV	76	34	45	0.755555555555556
IV	77	26	37	0.702702702702703
IV	78	28	37	0.756756756756757
IV	79	23	30	0.766666666666667
IV	80	30	39	0.769230769230769
IV	81	32	38	0.842105263157895
IV	82	24	32	0.75
IV	83	22	35	0.628571428571429
IV	84	23	34	0.676470588235294
IV	85	29	37	0.783783783783784
IV	86	33	42	0.785714285714286
IV	87	26	37	0.702702702702703
IV	88	36	40	0.9
IV	89	27	29	0.931034482758621
IV	90	24	33	0.727272727272727
IV	91	37	45	0.822222222222222
IV	92	28	37	0.756756756756757
IV	93	26	33	0.787878787878788
IV	94	35	41	0.853658536585366
IV	95	37	47	0.787234042553192
IV	96	25	38	0.657894736842105
IV	97	44	53	0.830188679245283
IV	98	23	36	0.638888888888889
IV	99	34	39	0.871794871794872
IV	100	23	31	0.741935483870968
