# Supplementary material for: Genome-wide mutational signatures in low-coverage whole genome sequencing of cell-free DNA
Source: Nat Commun. 2022 Aug 23;13:4953. doi: 10.1038/s41467-022-32598-1 (PMC9399180; doi:10.1038/s41467-022-32598-1)
Supplement: Supplementary file 5 — Source Data [file 41467_2022_32598_MOESM5_ESM.zip › source_data/s7.csv]

SLX_barcode	Var1	cancer	value
PGDX9794P1_WGS	SBS1	TRUE	410.048178120365
PGDX9794P1_WGS	SBS2	TRUE	0
PGDX9794P1_WGS	SBS5	TRUE	0
PGDX9794P1_WGS	SBS6	TRUE	0
PGDX9794P1_WGS	SBS14	TRUE	0
PGDX9794P1_WGS	SBS15	TRUE	0
PGDX9794P1_WGS	SBS20	TRUE	109.580631779686
PGDX9794P1_WGS	SBS21	TRUE	0
PGDX9794P1_WGS	SBS26	TRUE	0
PGDX9794P1_WGS	SBS44	TRUE	48.4511626678409
PGDX9795P1_WGS	SBS1	TRUE	10.2980344845001
PGDX9795P1_WGS	SBS2	TRUE	0
PGDX9795P1_WGS	SBS5	TRUE	0
PGDX9795P1_WGS	SBS6	TRUE	0
PGDX9795P1_WGS	SBS14	TRUE	0
PGDX9795P1_WGS	SBS15	TRUE	23.1857107656851
PGDX9795P1_WGS	SBS20	TRUE	0
PGDX9795P1_WGS	SBS21	TRUE	0
PGDX9795P1_WGS	SBS26	TRUE	0
PGDX9795P1_WGS	SBS44	TRUE	0
PGDX9796P1_WGS	SBS1	TRUE	0
PGDX9796P1_WGS	SBS2	TRUE	0
PGDX9796P1_WGS	SBS5	TRUE	0
PGDX9796P1_WGS	SBS6	TRUE	0
PGDX9796P1_WGS	SBS14	TRUE	0
PGDX9796P1_WGS	SBS15	TRUE	0
PGDX9796P1_WGS	SBS20	TRUE	0
PGDX9796P1_WGS	SBS21	TRUE	0
PGDX9796P1_WGS	SBS26	TRUE	0
PGDX9796P1_WGS	SBS44	TRUE	0
PGDX9797P1_WGS	SBS1	TRUE	449.195151624637
PGDX9797P1_WGS	SBS2	TRUE	0
PGDX9797P1_WGS	SBS5	TRUE	426.449613378206
PGDX9797P1_WGS	SBS6	TRUE	34.6333841795053
PGDX9797P1_WGS	SBS14	TRUE	0
PGDX9797P1_WGS	SBS15	TRUE	0
PGDX9797P1_WGS	SBS20	TRUE	45.6868458909656
PGDX9797P1_WGS	SBS21	TRUE	25.6050920375102
PGDX9797P1_WGS	SBS26	TRUE	0
PGDX9797P1_WGS	SBS44	TRUE	0
PGDX9798P1_WGS	SBS1	TRUE	264.311436441475
PGDX9798P1_WGS	SBS2	TRUE	0
PGDX9798P1_WGS	SBS5	TRUE	566.300243379942
PGDX9798P1_WGS	SBS6	TRUE	73.5846523550559
PGDX9798P1_WGS	SBS14	TRUE	0
PGDX9798P1_WGS	SBS15	TRUE	0
PGDX9798P1_WGS	SBS20	TRUE	0
PGDX9798P1_WGS	SBS21	TRUE	0
PGDX9798P1_WGS	SBS26	TRUE	0
PGDX9798P1_WGS	SBS44	TRUE	190.262844592802
PGDX9799P1_WGS	SBS1	TRUE	0
PGDX9799P1_WGS	SBS2	TRUE	0
PGDX9799P1_WGS	SBS5	TRUE	0
PGDX9799P1_WGS	SBS6	TRUE	0
PGDX9799P1_WGS	SBS14	TRUE	0
PGDX9799P1_WGS	SBS15	TRUE	0
PGDX9799P1_WGS	SBS20	TRUE	0
PGDX9799P1_WGS	SBS21	TRUE	0
PGDX9799P1_WGS	SBS26	TRUE	55.3108407242522
PGDX9799P1_WGS	SBS44	TRUE	0
PGDX9800P1_WGS	SBS1	TRUE	164.226431703036
PGDX9800P1_WGS	SBS2	TRUE	0
PGDX9800P1_WGS	SBS5	TRUE	0
PGDX9800P1_WGS	SBS6	TRUE	0
PGDX9800P1_WGS	SBS14	TRUE	0
PGDX9800P1_WGS	SBS15	TRUE	4.72929728131621
PGDX9800P1_WGS	SBS20	TRUE	10.2548588751865
PGDX9800P1_WGS	SBS21	TRUE	45.4612872003624
PGDX9800P1_WGS	SBS26	TRUE	0
PGDX9800P1_WGS	SBS44	TRUE	124.722288499624
PGDX9801P1_WGS	SBS1	TRUE	262.498915805244
PGDX9801P1_WGS	SBS2	TRUE	0
PGDX9801P1_WGS	SBS5	TRUE	0
PGDX9801P1_WGS	SBS6	TRUE	0
PGDX9801P1_WGS	SBS14	TRUE	12.7260124752622
PGDX9801P1_WGS	SBS15	TRUE	0
PGDX9801P1_WGS	SBS20	TRUE	32.7957961707521
PGDX9801P1_WGS	SBS21	TRUE	0
PGDX9801P1_WGS	SBS26	TRUE	0
PGDX9801P1_WGS	SBS44	TRUE	0
PGDX9802P1_WGS	SBS1	TRUE	0
PGDX9802P1_WGS	SBS2	TRUE	0
PGDX9802P1_WGS	SBS5	TRUE	0
PGDX9802P1_WGS	SBS6	TRUE	0
PGDX9802P1_WGS	SBS14	TRUE	0
PGDX9802P1_WGS	SBS15	TRUE	0
PGDX9802P1_WGS	SBS20	TRUE	0
PGDX9802P1_WGS	SBS21	TRUE	0
PGDX9802P1_WGS	SBS26	TRUE	0
PGDX9802P1_WGS	SBS44	TRUE	0
PGDX9803P1_WGS	SBS1	TRUE	35.8248859960797
PGDX9803P1_WGS	SBS2	TRUE	0
PGDX9803P1_WGS	SBS5	TRUE	0
PGDX9803P1_WGS	SBS6	TRUE	20.7278023168492
PGDX9803P1_WGS	SBS14	TRUE	0
PGDX9803P1_WGS	SBS15	TRUE	0
PGDX9803P1_WGS	SBS20	TRUE	0
PGDX9803P1_WGS	SBS21	TRUE	37.7654729344311
PGDX9803P1_WGS	SBS26	TRUE	0
PGDX9803P1_WGS	SBS44	TRUE	6.93462671339518
PGDX9804P1_WGS	SBS1	TRUE	166.729133288204
PGDX9804P1_WGS	SBS2	TRUE	0
PGDX9804P1_WGS	SBS5	TRUE	0
PGDX9804P1_WGS	SBS6	TRUE	0
PGDX9804P1_WGS	SBS14	TRUE	0
PGDX9804P1_WGS	SBS15	TRUE	0
PGDX9804P1_WGS	SBS20	TRUE	0
PGDX9804P1_WGS	SBS21	TRUE	7.92076470639513
PGDX9804P1_WGS	SBS26	TRUE	0
PGDX9804P1_WGS	SBS44	TRUE	104.30765246196
PGDX9805P1_WGS	SBS1	TRUE	0
PGDX9805P1_WGS	SBS2	TRUE	0
PGDX9805P1_WGS	SBS5	TRUE	0
PGDX9805P1_WGS	SBS6	TRUE	0
PGDX9805P1_WGS	SBS14	TRUE	0
PGDX9805P1_WGS	SBS15	TRUE	0
PGDX9805P1_WGS	SBS20	TRUE	0
PGDX9805P1_WGS	SBS21	TRUE	0
PGDX9805P1_WGS	SBS26	TRUE	0
PGDX9805P1_WGS	SBS44	TRUE	0
PGDX9806P1_WGS	SBS1	TRUE	246.743401069876
PGDX9806P1_WGS	SBS2	TRUE	27.3326622899773
PGDX9806P1_WGS	SBS5	TRUE	0
PGDX9806P1_WGS	SBS6	TRUE	102.662844589655
PGDX9806P1_WGS	SBS14	TRUE	0
PGDX9806P1_WGS	SBS15	TRUE	0
PGDX9806P1_WGS	SBS20	TRUE	0
PGDX9806P1_WGS	SBS21	TRUE	46.7038269273793
PGDX9806P1_WGS	SBS26	TRUE	0
PGDX9806P1_WGS	SBS44	TRUE	0
PGDX9807P1_WGS	SBS1	TRUE	333.112530248551
PGDX9807P1_WGS	SBS2	TRUE	0
PGDX9807P1_WGS	SBS5	TRUE	0
PGDX9807P1_WGS	SBS6	TRUE	0
PGDX9807P1_WGS	SBS14	TRUE	0
PGDX9807P1_WGS	SBS15	TRUE	0
PGDX9807P1_WGS	SBS20	TRUE	39.1797245330451
PGDX9807P1_WGS	SBS21	TRUE	71.4662065578634
PGDX9807P1_WGS	SBS26	TRUE	0
PGDX9807P1_WGS	SBS44	TRUE	112.894123746646
PGDX9808P1_WGS	SBS1	TRUE	104.438271220927
PGDX9808P1_WGS	SBS2	TRUE	0
PGDX9808P1_WGS	SBS5	TRUE	0
PGDX9808P1_WGS	SBS6	TRUE	162.214652487624
PGDX9808P1_WGS	SBS14	TRUE	0
PGDX9808P1_WGS	SBS15	TRUE	0
PGDX9808P1_WGS	SBS20	TRUE	0
PGDX9808P1_WGS	SBS21	TRUE	0
PGDX9808P1_WGS	SBS26	TRUE	0
PGDX9808P1_WGS	SBS44	TRUE	15.3413870658566
PGDX9809P1_WGS	SBS1	TRUE	97.0427940614244
PGDX9809P1_WGS	SBS2	TRUE	0
PGDX9809P1_WGS	SBS5	TRUE	0
PGDX9809P1_WGS	SBS6	TRUE	174.994900806647
PGDX9809P1_WGS	SBS14	TRUE	0
PGDX9809P1_WGS	SBS15	TRUE	0
PGDX9809P1_WGS	SBS20	TRUE	0
PGDX9809P1_WGS	SBS21	TRUE	0
PGDX9809P1_WGS	SBS26	TRUE	88.8414892450832
PGDX9809P1_WGS	SBS44	TRUE	0
VCPS0082P_WGS	SBS1	FALSE	0
VCPS0082P_WGS	SBS2	FALSE	0
VCPS0082P_WGS	SBS5	FALSE	0
VCPS0082P_WGS	SBS6	FALSE	0
VCPS0082P_WGS	SBS14	FALSE	0
VCPS0082P_WGS	SBS15	FALSE	0
VCPS0082P_WGS	SBS20	FALSE	0
VCPS0082P_WGS	SBS21	FALSE	0
VCPS0082P_WGS	SBS26	FALSE	0
VCPS0082P_WGS	SBS44	FALSE	0
VCPS0083P_WGS	SBS1	FALSE	0
VCPS0083P_WGS	SBS2	FALSE	0
VCPS0083P_WGS	SBS5	FALSE	0
VCPS0083P_WGS	SBS6	FALSE	0
VCPS0083P_WGS	SBS14	FALSE	0
VCPS0083P_WGS	SBS15	FALSE	21.4770712546993
VCPS0083P_WGS	SBS20	FALSE	0
VCPS0083P_WGS	SBS21	FALSE	0
VCPS0083P_WGS	SBS26	FALSE	0
VCPS0083P_WGS	SBS44	FALSE	0
VCPS0084P_WGS	SBS1	FALSE	0
VCPS0084P_WGS	SBS2	FALSE	0
VCPS0084P_WGS	SBS5	FALSE	0
VCPS0084P_WGS	SBS6	FALSE	0
VCPS0084P_WGS	SBS14	FALSE	0
VCPS0084P_WGS	SBS15	FALSE	0
VCPS0084P_WGS	SBS20	FALSE	0
VCPS0084P_WGS	SBS21	FALSE	0
VCPS0084P_WGS	SBS26	FALSE	0
VCPS0084P_WGS	SBS44	FALSE	0
VCPS0085P_WGS	SBS1	FALSE	0
VCPS0085P_WGS	SBS2	FALSE	0
VCPS0085P_WGS	SBS5	FALSE	0
VCPS0085P_WGS	SBS6	FALSE	0.698857817703159
VCPS0085P_WGS	SBS14	FALSE	0
VCPS0085P_WGS	SBS15	FALSE	0
VCPS0085P_WGS	SBS20	FALSE	0
VCPS0085P_WGS	SBS21	FALSE	0
VCPS0085P_WGS	SBS26	FALSE	0
VCPS0085P_WGS	SBS44	FALSE	18.3044567221095
VCPS0086P_WGS	SBS1	FALSE	0
VCPS0086P_WGS	SBS2	FALSE	0
VCPS0086P_WGS	SBS5	FALSE	0
VCPS0086P_WGS	SBS6	FALSE	0
VCPS0086P_WGS	SBS14	FALSE	0
VCPS0086P_WGS	SBS15	FALSE	0
VCPS0086P_WGS	SBS20	FALSE	0
VCPS0086P_WGS	SBS21	FALSE	0
VCPS0086P_WGS	SBS26	FALSE	0
VCPS0086P_WGS	SBS44	FALSE	0
VCPS0087P_WGS	SBS1	FALSE	163.030947482568
VCPS0087P_WGS	SBS2	FALSE	0
VCPS0087P_WGS	SBS5	FALSE	482.184948742699
VCPS0087P_WGS	SBS6	FALSE	0
VCPS0087P_WGS	SBS14	FALSE	0
VCPS0087P_WGS	SBS15	FALSE	0
VCPS0087P_WGS	SBS20	FALSE	0
VCPS0087P_WGS	SBS21	FALSE	0
VCPS0087P_WGS	SBS26	FALSE	0
VCPS0087P_WGS	SBS44	FALSE	230.606582277053
VCPS0088P_WGS	SBS1	FALSE	0
VCPS0088P_WGS	SBS2	FALSE	0
VCPS0088P_WGS	SBS5	FALSE	0
VCPS0088P_WGS	SBS6	FALSE	0
VCPS0088P_WGS	SBS14	FALSE	0
VCPS0088P_WGS	SBS15	FALSE	0
VCPS0088P_WGS	SBS20	FALSE	0
VCPS0088P_WGS	SBS21	FALSE	0
VCPS0088P_WGS	SBS26	FALSE	0
VCPS0088P_WGS	SBS44	FALSE	0
VCPS0089P_WGS	SBS1	FALSE	14.9687451494772
VCPS0089P_WGS	SBS2	FALSE	0
VCPS0089P_WGS	SBS5	FALSE	61.156336567449
VCPS0089P_WGS	SBS6	FALSE	0
VCPS0089P_WGS	SBS14	FALSE	0
VCPS0089P_WGS	SBS15	FALSE	0
VCPS0089P_WGS	SBS20	FALSE	0
VCPS0089P_WGS	SBS21	FALSE	0
VCPS0089P_WGS	SBS26	FALSE	0
VCPS0089P_WGS	SBS44	FALSE	41.3692603361672
VCPS0090P_WGS	SBS1	FALSE	65.4637779472487
VCPS0090P_WGS	SBS2	FALSE	0
VCPS0090P_WGS	SBS5	FALSE	0
VCPS0090P_WGS	SBS6	FALSE	0
VCPS0090P_WGS	SBS14	FALSE	0
VCPS0090P_WGS	SBS15	FALSE	0
VCPS0090P_WGS	SBS20	FALSE	0
VCPS0090P_WGS	SBS21	FALSE	11.8940584207616
VCPS0090P_WGS	SBS26	FALSE	0
VCPS0090P_WGS	SBS44	FALSE	0
VCPS0091P_WGS	SBS1	FALSE	74.0866651498976
VCPS0091P_WGS	SBS2	FALSE	44.4204513658698
VCPS0091P_WGS	SBS5	FALSE	0
VCPS0091P_WGS	SBS6	FALSE	57.1318265797559
VCPS0091P_WGS	SBS14	FALSE	0
VCPS0091P_WGS	SBS15	FALSE	0
VCPS0091P_WGS	SBS20	FALSE	4.01407542108268
VCPS0091P_WGS	SBS21	FALSE	45.8787998075668
VCPS0091P_WGS	SBS26	FALSE	0
VCPS0091P_WGS	SBS44	FALSE	0
VCPS0102P_WGS	SBS1	FALSE	31.7166785884993
VCPS0102P_WGS	SBS2	FALSE	3.92403481488885
VCPS0102P_WGS	SBS5	FALSE	0
VCPS0102P_WGS	SBS6	FALSE	0
VCPS0102P_WGS	SBS14	FALSE	0
VCPS0102P_WGS	SBS15	FALSE	63.3449573534513
VCPS0102P_WGS	SBS20	FALSE	46.9746762433574
VCPS0102P_WGS	SBS21	FALSE	57.074444387483
VCPS0102P_WGS	SBS26	FALSE	7.06963230497239
VCPS0102P_WGS	SBS44	FALSE	0
VCPS0103P_WGS	SBS1	FALSE	0
VCPS0103P_WGS	SBS2	FALSE	0
VCPS0103P_WGS	SBS5	FALSE	0
VCPS0103P_WGS	SBS6	FALSE	0
VCPS0103P_WGS	SBS14	FALSE	0
VCPS0103P_WGS	SBS15	FALSE	0
VCPS0103P_WGS	SBS20	FALSE	0
VCPS0103P_WGS	SBS21	FALSE	0
VCPS0103P_WGS	SBS26	FALSE	27.1549797724811
VCPS0103P_WGS	SBS44	FALSE	38.2234786244933
VCPS0104P_WGS	SBS1	FALSE	76.7078195604517
VCPS0104P_WGS	SBS2	FALSE	0
VCPS0104P_WGS	SBS5	FALSE	0
VCPS0104P_WGS	SBS6	FALSE	0
VCPS0104P_WGS	SBS14	FALSE	0
VCPS0104P_WGS	SBS15	FALSE	0
VCPS0104P_WGS	SBS20	FALSE	0
VCPS0104P_WGS	SBS21	FALSE	46.5451515819697
VCPS0104P_WGS	SBS26	FALSE	0
VCPS0104P_WGS	SBS44	FALSE	0
VCPS0106P_WGS	SBS1	FALSE	89.2454659916609
VCPS0106P_WGS	SBS2	FALSE	9.85833599472252
VCPS0106P_WGS	SBS5	FALSE	0
VCPS0106P_WGS	SBS6	FALSE	0
VCPS0106P_WGS	SBS14	FALSE	0
VCPS0106P_WGS	SBS15	FALSE	0
VCPS0106P_WGS	SBS20	FALSE	6.09020815667686
VCPS0106P_WGS	SBS21	FALSE	0
VCPS0106P_WGS	SBS26	FALSE	0
VCPS0106P_WGS	SBS44	FALSE	28.0959846828478
VCPS0107P_WGS	SBS1	FALSE	0
VCPS0107P_WGS	SBS2	FALSE	2.15001719382072
VCPS0107P_WGS	SBS5	FALSE	0
VCPS0107P_WGS	SBS6	FALSE	0
VCPS0107P_WGS	SBS14	FALSE	0
VCPS0107P_WGS	SBS15	FALSE	0
VCPS0107P_WGS	SBS20	FALSE	0
VCPS0107P_WGS	SBS21	FALSE	1.79149769848999
VCPS0107P_WGS	SBS26	FALSE	0
VCPS0107P_WGS	SBS44	FALSE	0
VCPS0108P_WGS	SBS1	FALSE	221.838293822606
VCPS0108P_WGS	SBS2	FALSE	0
VCPS0108P_WGS	SBS5	FALSE	313.258693586124
VCPS0108P_WGS	SBS6	FALSE	0
VCPS0108P_WGS	SBS14	FALSE	0
VCPS0108P_WGS	SBS15	FALSE	0
VCPS0108P_WGS	SBS20	FALSE	0
VCPS0108P_WGS	SBS21	FALSE	0
VCPS0108P_WGS	SBS26	FALSE	36.982421534243
VCPS0108P_WGS	SBS44	FALSE	57.4206657579772
VCPS0109P_WGS	SBS1	FALSE	0
VCPS0109P_WGS	SBS2	FALSE	0
VCPS0109P_WGS	SBS5	FALSE	0
VCPS0109P_WGS	SBS6	FALSE	0
VCPS0109P_WGS	SBS14	FALSE	0
VCPS0109P_WGS	SBS15	FALSE	0
VCPS0109P_WGS	SBS20	FALSE	0
VCPS0109P_WGS	SBS21	FALSE	0
VCPS0109P_WGS	SBS26	FALSE	0
VCPS0109P_WGS	SBS44	FALSE	0
VCPS0110P_WGS	SBS1	FALSE	9.82739018926095
VCPS0110P_WGS	SBS2	FALSE	0
VCPS0110P_WGS	SBS5	FALSE	0
VCPS0110P_WGS	SBS6	FALSE	0
VCPS0110P_WGS	SBS14	FALSE	1.0333248899158
VCPS0110P_WGS	SBS15	FALSE	0
VCPS0110P_WGS	SBS20	FALSE	0
VCPS0110P_WGS	SBS21	FALSE	0
VCPS0110P_WGS	SBS26	FALSE	0
VCPS0110P_WGS	SBS44	FALSE	0
VCPS0116P_WGS	SBS1	FALSE	72.0316435740467
VCPS0116P_WGS	SBS2	FALSE	5.79708279612888
VCPS0116P_WGS	SBS5	FALSE	48.8589718097698
VCPS0116P_WGS	SBS6	FALSE	110.483268200847
VCPS0116P_WGS	SBS14	FALSE	0
VCPS0116P_WGS	SBS15	FALSE	0
VCPS0116P_WGS	SBS20	FALSE	0
VCPS0116P_WGS	SBS21	FALSE	0
VCPS0116P_WGS	SBS26	FALSE	0
VCPS0116P_WGS	SBS44	FALSE	0
PGDX9794P1_WGS	SBS1	TRUE	304.140795686386
PGDX9794P1_WGS	SBS2	TRUE	0
PGDX9794P1_WGS	SBS5	TRUE	324.52881356674
PGDX9794P1_WGS	SBS6	TRUE	0
PGDX9794P1_WGS	SBS14	TRUE	0
PGDX9794P1_WGS	SBS15	TRUE	0
PGDX9794P1_WGS	SBS20	TRUE	0
PGDX9794P1_WGS	SBS21	TRUE	0
PGDX9794P1_WGS	SBS26	TRUE	0
PGDX9794P1_WGS	SBS44	TRUE	0
PGDX9795P1_WGS	SBS1	TRUE	0
PGDX9795P1_WGS	SBS2	TRUE	0
PGDX9795P1_WGS	SBS5	TRUE	0
PGDX9795P1_WGS	SBS6	TRUE	0
PGDX9795P1_WGS	SBS14	TRUE	0
PGDX9795P1_WGS	SBS15	TRUE	87.9543070836533
PGDX9795P1_WGS	SBS20	TRUE	0
PGDX9795P1_WGS	SBS21	TRUE	1.7182349881548
PGDX9795P1_WGS	SBS26	TRUE	0
PGDX9795P1_WGS	SBS44	TRUE	0
PGDX9796P1_WGS	SBS1	TRUE	0
PGDX9796P1_WGS	SBS2	TRUE	0
PGDX9796P1_WGS	SBS5	TRUE	0
PGDX9796P1_WGS	SBS6	TRUE	0
PGDX9796P1_WGS	SBS14	TRUE	0
PGDX9796P1_WGS	SBS15	TRUE	0
PGDX9796P1_WGS	SBS20	TRUE	0
PGDX9796P1_WGS	SBS21	TRUE	0
PGDX9796P1_WGS	SBS26	TRUE	0
PGDX9796P1_WGS	SBS44	TRUE	0
PGDX9797P1_WGS	SBS1	TRUE	440.379612480093
PGDX9797P1_WGS	SBS2	TRUE	0
PGDX9797P1_WGS	SBS5	TRUE	533.619414320138
PGDX9797P1_WGS	SBS6	TRUE	160.336110467241
PGDX9797P1_WGS	SBS14	TRUE	0
PGDX9797P1_WGS	SBS15	TRUE	0
PGDX9797P1_WGS	SBS20	TRUE	0
PGDX9797P1_WGS	SBS21	TRUE	152.407413999256
PGDX9797P1_WGS	SBS26	TRUE	0
PGDX9797P1_WGS	SBS44	TRUE	104.814073821796
PGDX9798P1_WGS	SBS1	TRUE	357.000104872915
PGDX9798P1_WGS	SBS2	TRUE	0
PGDX9798P1_WGS	SBS5	TRUE	253.221013550358
PGDX9798P1_WGS	SBS6	TRUE	105.889133658336
PGDX9798P1_WGS	SBS14	TRUE	0
PGDX9798P1_WGS	SBS15	TRUE	0
PGDX9798P1_WGS	SBS20	TRUE	0
PGDX9798P1_WGS	SBS21	TRUE	0
PGDX9798P1_WGS	SBS26	TRUE	0
PGDX9798P1_WGS	SBS44	TRUE	242.256152458615
PGDX9799P1_WGS	SBS1	TRUE	0
PGDX9799P1_WGS	SBS2	TRUE	0
PGDX9799P1_WGS	SBS5	TRUE	0
PGDX9799P1_WGS	SBS6	TRUE	0
PGDX9799P1_WGS	SBS14	TRUE	0
PGDX9799P1_WGS	SBS15	TRUE	51.668587886136
PGDX9799P1_WGS	SBS20	TRUE	0
PGDX9799P1_WGS	SBS21	TRUE	12.9796032525361
PGDX9799P1_WGS	SBS26	TRUE	24.2043439502109
PGDX9799P1_WGS	SBS44	TRUE	2.52505788662401
PGDX9800P1_WGS	SBS1	TRUE	0
PGDX9800P1_WGS	SBS2	TRUE	0
PGDX9800P1_WGS	SBS5	TRUE	231.117760071887
PGDX9800P1_WGS	SBS6	TRUE	26.2398707001389
PGDX9800P1_WGS	SBS14	TRUE	0
PGDX9800P1_WGS	SBS15	TRUE	148.125441581324
PGDX9800P1_WGS	SBS20	TRUE	0
PGDX9800P1_WGS	SBS21	TRUE	148.677519240803
PGDX9800P1_WGS	SBS26	TRUE	0
PGDX9800P1_WGS	SBS44	TRUE	0
PGDX9801P1_WGS	SBS1	TRUE	268.106822580986
PGDX9801P1_WGS	SBS2	TRUE	0
PGDX9801P1_WGS	SBS5	TRUE	0
PGDX9801P1_WGS	SBS6	TRUE	0
PGDX9801P1_WGS	SBS14	TRUE	0
PGDX9801P1_WGS	SBS15	TRUE	0
PGDX9801P1_WGS	SBS20	TRUE	0
PGDX9801P1_WGS	SBS21	TRUE	0
PGDX9801P1_WGS	SBS26	TRUE	0
PGDX9801P1_WGS	SBS44	TRUE	0
PGDX9802P1_WGS	SBS1	TRUE	0
PGDX9802P1_WGS	SBS2	TRUE	0
PGDX9802P1_WGS	SBS5	TRUE	0
PGDX9802P1_WGS	SBS6	TRUE	0
PGDX9802P1_WGS	SBS14	TRUE	0
PGDX9802P1_WGS	SBS15	TRUE	0
PGDX9802P1_WGS	SBS20	TRUE	0
PGDX9802P1_WGS	SBS21	TRUE	0
PGDX9802P1_WGS	SBS26	TRUE	0
PGDX9802P1_WGS	SBS44	TRUE	0
PGDX9803P1_WGS	SBS1	TRUE	36.1648573307142
PGDX9803P1_WGS	SBS2	TRUE	0
PGDX9803P1_WGS	SBS5	TRUE	0
PGDX9803P1_WGS	SBS6	TRUE	0
PGDX9803P1_WGS	SBS14	TRUE	0
PGDX9803P1_WGS	SBS15	TRUE	0
PGDX9803P1_WGS	SBS20	TRUE	0
PGDX9803P1_WGS	SBS21	TRUE	15.3918966441113
PGDX9803P1_WGS	SBS26	TRUE	0
PGDX9803P1_WGS	SBS44	TRUE	0
PGDX9804P1_WGS	SBS1	TRUE	125.592204239723
PGDX9804P1_WGS	SBS2	TRUE	0
PGDX9804P1_WGS	SBS5	TRUE	0
PGDX9804P1_WGS	SBS6	TRUE	0
PGDX9804P1_WGS	SBS14	TRUE	0
PGDX9804P1_WGS	SBS15	TRUE	0
PGDX9804P1_WGS	SBS20	TRUE	0
PGDX9804P1_WGS	SBS21	TRUE	52.6066015546388
PGDX9804P1_WGS	SBS26	TRUE	150.016345512733
PGDX9804P1_WGS	SBS44	TRUE	0
PGDX9805P1_WGS	SBS1	TRUE	6.58645510087832
PGDX9805P1_WGS	SBS2	TRUE	0
PGDX9805P1_WGS	SBS5	TRUE	0
PGDX9805P1_WGS	SBS6	TRUE	3.06564351749215
PGDX9805P1_WGS	SBS14	TRUE	0
PGDX9805P1_WGS	SBS15	TRUE	0
PGDX9805P1_WGS	SBS20	TRUE	0
PGDX9805P1_WGS	SBS21	TRUE	0
PGDX9805P1_WGS	SBS26	TRUE	0
PGDX9805P1_WGS	SBS44	TRUE	0
PGDX9806P1_WGS	SBS1	TRUE	205.116286398931
PGDX9806P1_WGS	SBS2	TRUE	10.1530796598855
PGDX9806P1_WGS	SBS5	TRUE	0
PGDX9806P1_WGS	SBS6	TRUE	86.6800363520672
PGDX9806P1_WGS	SBS14	TRUE	0
PGDX9806P1_WGS	SBS15	TRUE	0
PGDX9806P1_WGS	SBS20	TRUE	0
PGDX9806P1_WGS	SBS21	TRUE	58.1101261015101
PGDX9806P1_WGS	SBS26	TRUE	0
PGDX9806P1_WGS	SBS44	TRUE	61.4850932413288
PGDX9807P1_WGS	SBS1	TRUE	397.072039093624
PGDX9807P1_WGS	SBS2	TRUE	0
PGDX9807P1_WGS	SBS5	TRUE	0
PGDX9807P1_WGS	SBS6	TRUE	0
PGDX9807P1_WGS	SBS14	TRUE	0
PGDX9807P1_WGS	SBS15	TRUE	0
PGDX9807P1_WGS	SBS20	TRUE	91.2534307339755
PGDX9807P1_WGS	SBS21	TRUE	85.6027641421698
PGDX9807P1_WGS	SBS26	TRUE	0
PGDX9807P1_WGS	SBS44	TRUE	0
PGDX9808P1_WGS	SBS1	TRUE	210.664036981934
PGDX9808P1_WGS	SBS2	TRUE	0
PGDX9808P1_WGS	SBS5	TRUE	0
PGDX9808P1_WGS	SBS6	TRUE	0
PGDX9808P1_WGS	SBS14	TRUE	15.3814406913828
PGDX9808P1_WGS	SBS15	TRUE	0
PGDX9808P1_WGS	SBS20	TRUE	0
PGDX9808P1_WGS	SBS21	TRUE	3.20193024499761
PGDX9808P1_WGS	SBS26	TRUE	0
PGDX9808P1_WGS	SBS44	TRUE	0
PGDX9809P1_WGS	SBS1	TRUE	188.828246614779
PGDX9809P1_WGS	SBS2	TRUE	0
PGDX9809P1_WGS	SBS5	TRUE	0
PGDX9809P1_WGS	SBS6	TRUE	0
PGDX9809P1_WGS	SBS14	TRUE	0
PGDX9809P1_WGS	SBS15	TRUE	0
PGDX9809P1_WGS	SBS20	TRUE	0
PGDX9809P1_WGS	SBS21	TRUE	2.34395566312533
PGDX9809P1_WGS	SBS26	TRUE	434.062313496677
PGDX9809P1_WGS	SBS44	TRUE	0
VCPS0082P_WGS	SBS1	FALSE	0
VCPS0082P_WGS	SBS2	FALSE	0
VCPS0082P_WGS	SBS5	FALSE	0
VCPS0082P_WGS	SBS6	FALSE	0
VCPS0082P_WGS	SBS14	FALSE	3.22268976284147
VCPS0082P_WGS	SBS15	FALSE	0
VCPS0082P_WGS	SBS20	FALSE	7.83186807593659
VCPS0082P_WGS	SBS21	FALSE	0
VCPS0082P_WGS	SBS26	FALSE	0
VCPS0082P_WGS	SBS44	FALSE	0
VCPS0083P_WGS	SBS1	FALSE	0
VCPS0083P_WGS	SBS2	FALSE	0
VCPS0083P_WGS	SBS5	FALSE	0
VCPS0083P_WGS	SBS6	FALSE	10.6353065809008
VCPS0083P_WGS	SBS14	FALSE	0
VCPS0083P_WGS	SBS15	FALSE	0
VCPS0083P_WGS	SBS20	FALSE	0
VCPS0083P_WGS	SBS21	FALSE	0
VCPS0083P_WGS	SBS26	FALSE	0
VCPS0083P_WGS	SBS44	FALSE	0
VCPS0084P_WGS	SBS1	FALSE	0
VCPS0084P_WGS	SBS2	FALSE	0
VCPS0084P_WGS	SBS5	FALSE	0
VCPS0084P_WGS	SBS6	FALSE	0
VCPS0084P_WGS	SBS14	FALSE	0
VCPS0084P_WGS	SBS15	FALSE	0
VCPS0084P_WGS	SBS20	FALSE	0
VCPS0084P_WGS	SBS21	FALSE	0
VCPS0084P_WGS	SBS26	FALSE	0
VCPS0084P_WGS	SBS44	FALSE	0
VCPS0085P_WGS	SBS1	FALSE	0
VCPS0085P_WGS	SBS2	FALSE	0
VCPS0085P_WGS	SBS5	FALSE	0
VCPS0085P_WGS	SBS6	FALSE	0
VCPS0085P_WGS	SBS14	FALSE	0
VCPS0085P_WGS	SBS15	FALSE	0
VCPS0085P_WGS	SBS20	FALSE	0
VCPS0085P_WGS	SBS21	FALSE	0
VCPS0085P_WGS	SBS26	FALSE	0
VCPS0085P_WGS	SBS44	FALSE	0
VCPS0086P_WGS	SBS1	FALSE	0
VCPS0086P_WGS	SBS2	FALSE	0
VCPS0086P_WGS	SBS5	FALSE	0
VCPS0086P_WGS	SBS6	FALSE	0
VCPS0086P_WGS	SBS14	FALSE	0
VCPS0086P_WGS	SBS15	FALSE	0
VCPS0086P_WGS	SBS20	FALSE	0
VCPS0086P_WGS	SBS21	FALSE	0
VCPS0086P_WGS	SBS26	FALSE	0
VCPS0086P_WGS	SBS44	FALSE	0
VCPS0087P_WGS	SBS1	FALSE	223.128866674443
VCPS0087P_WGS	SBS2	FALSE	10.2087662249716
VCPS0087P_WGS	SBS5	FALSE	0
VCPS0087P_WGS	SBS6	FALSE	5.20349235698753
VCPS0087P_WGS	SBS14	FALSE	0
VCPS0087P_WGS	SBS15	FALSE	116.226302431158
VCPS0087P_WGS	SBS20	FALSE	0
VCPS0087P_WGS	SBS21	FALSE	37.6399019530896
VCPS0087P_WGS	SBS26	FALSE	0
VCPS0087P_WGS	SBS44	FALSE	0
VCPS0088P_WGS	SBS1	FALSE	0
VCPS0088P_WGS	SBS2	FALSE	0
VCPS0088P_WGS	SBS5	FALSE	0
VCPS0088P_WGS	SBS6	FALSE	0
VCPS0088P_WGS	SBS14	FALSE	0.12325211539168
VCPS0088P_WGS	SBS15	FALSE	0
VCPS0088P_WGS	SBS20	FALSE	0
VCPS0088P_WGS	SBS21	FALSE	0
VCPS0088P_WGS	SBS26	FALSE	0
VCPS0088P_WGS	SBS44	FALSE	0
VCPS0089P_WGS	SBS1	FALSE	17.1536905397016
VCPS0089P_WGS	SBS2	FALSE	0
VCPS0089P_WGS	SBS5	FALSE	328.180036907897
VCPS0089P_WGS	SBS6	FALSE	0
VCPS0089P_WGS	SBS14	FALSE	0
VCPS0089P_WGS	SBS15	FALSE	0
VCPS0089P_WGS	SBS20	FALSE	0
VCPS0089P_WGS	SBS21	FALSE	18.7134083746242
VCPS0089P_WGS	SBS26	FALSE	0
VCPS0089P_WGS	SBS44	FALSE	0
VCPS0090P_WGS	SBS1	FALSE	36.2283938988388
VCPS0090P_WGS	SBS2	FALSE	7.83325299117645
VCPS0090P_WGS	SBS5	FALSE	0
VCPS0090P_WGS	SBS6	FALSE	0
VCPS0090P_WGS	SBS14	FALSE	0
VCPS0090P_WGS	SBS15	FALSE	0
VCPS0090P_WGS	SBS20	FALSE	0
VCPS0090P_WGS	SBS21	FALSE	0
VCPS0090P_WGS	SBS26	FALSE	0
VCPS0090P_WGS	SBS44	FALSE	0
VCPS0091P_WGS	SBS1	FALSE	80.0039701130002
VCPS0091P_WGS	SBS2	FALSE	29.0134451686591
VCPS0091P_WGS	SBS5	FALSE	0
VCPS0091P_WGS	SBS6	FALSE	42.7254145560488
VCPS0091P_WGS	SBS14	FALSE	0
VCPS0091P_WGS	SBS15	FALSE	0
VCPS0091P_WGS	SBS20	FALSE	0
VCPS0091P_WGS	SBS21	FALSE	118.903813978006
VCPS0091P_WGS	SBS26	FALSE	0
VCPS0091P_WGS	SBS44	FALSE	0
VCPS0102P_WGS	SBS1	FALSE	0
VCPS0102P_WGS	SBS2	FALSE	5.95563759759082
VCPS0102P_WGS	SBS5	FALSE	0
VCPS0102P_WGS	SBS6	FALSE	112.521776816606
VCPS0102P_WGS	SBS14	FALSE	0
VCPS0102P_WGS	SBS15	FALSE	68.426153299807
VCPS0102P_WGS	SBS20	FALSE	0
VCPS0102P_WGS	SBS21	FALSE	0
VCPS0102P_WGS	SBS26	FALSE	0
VCPS0102P_WGS	SBS44	FALSE	0
VCPS0103P_WGS	SBS1	FALSE	0
VCPS0103P_WGS	SBS2	FALSE	0
VCPS0103P_WGS	SBS5	FALSE	0
VCPS0103P_WGS	SBS6	FALSE	0
VCPS0103P_WGS	SBS14	FALSE	0
VCPS0103P_WGS	SBS15	FALSE	0
VCPS0103P_WGS	SBS20	FALSE	0
VCPS0103P_WGS	SBS21	FALSE	0
VCPS0103P_WGS	SBS26	FALSE	103.231705155986
VCPS0103P_WGS	SBS44	FALSE	0
VCPS0104P_WGS	SBS1	FALSE	92.2692497302187
VCPS0104P_WGS	SBS2	FALSE	0
VCPS0104P_WGS	SBS5	FALSE	172.091399774079
VCPS0104P_WGS	SBS6	FALSE	39.8003518707937
VCPS0104P_WGS	SBS14	FALSE	11.1956992710205
VCPS0104P_WGS	SBS15	FALSE	0
VCPS0104P_WGS	SBS20	FALSE	0
VCPS0104P_WGS	SBS21	FALSE	10.4425989134488
VCPS0104P_WGS	SBS26	FALSE	0
VCPS0104P_WGS	SBS44	FALSE	0
VCPS0106P_WGS	SBS1	FALSE	7.11862459661674
VCPS0106P_WGS	SBS2	FALSE	0
VCPS0106P_WGS	SBS5	FALSE	0
VCPS0106P_WGS	SBS6	FALSE	80.1568676351201
VCPS0106P_WGS	SBS14	FALSE	0
VCPS0106P_WGS	SBS15	FALSE	0
VCPS0106P_WGS	SBS20	FALSE	0
VCPS0106P_WGS	SBS21	FALSE	38.7299310640096
VCPS0106P_WGS	SBS26	FALSE	0
VCPS0106P_WGS	SBS44	FALSE	65.6215251861702
VCPS0107P_WGS	SBS1	FALSE	0
VCPS0107P_WGS	SBS2	FALSE	0
VCPS0107P_WGS	SBS5	FALSE	0
VCPS0107P_WGS	SBS6	FALSE	0
VCPS0107P_WGS	SBS14	FALSE	0
VCPS0107P_WGS	SBS15	FALSE	0
VCPS0107P_WGS	SBS20	FALSE	0
VCPS0107P_WGS	SBS21	FALSE	16.4824165812922
VCPS0107P_WGS	SBS26	FALSE	0
VCPS0107P_WGS	SBS44	FALSE	0
VCPS0108P_WGS	SBS1	FALSE	147.836869890959
VCPS0108P_WGS	SBS2	FALSE	0
VCPS0108P_WGS	SBS5	FALSE	518.049065413648
VCPS0108P_WGS	SBS6	FALSE	171.273981742581
VCPS0108P_WGS	SBS14	FALSE	0
VCPS0108P_WGS	SBS15	FALSE	0
VCPS0108P_WGS	SBS20	FALSE	0
VCPS0108P_WGS	SBS21	FALSE	44.1531757182489
VCPS0108P_WGS	SBS26	FALSE	149.470253127914
VCPS0108P_WGS	SBS44	FALSE	0
VCPS0109P_WGS	SBS1	FALSE	0
VCPS0109P_WGS	SBS2	FALSE	0
VCPS0109P_WGS	SBS5	FALSE	0
VCPS0109P_WGS	SBS6	FALSE	1.97941475259662
VCPS0109P_WGS	SBS14	FALSE	0
VCPS0109P_WGS	SBS15	FALSE	0
VCPS0109P_WGS	SBS20	FALSE	0
VCPS0109P_WGS	SBS21	FALSE	0
VCPS0109P_WGS	SBS26	FALSE	0
VCPS0109P_WGS	SBS44	FALSE	0
VCPS0110P_WGS	SBS1	FALSE	0
VCPS0110P_WGS	SBS2	FALSE	0
VCPS0110P_WGS	SBS5	FALSE	0
VCPS0110P_WGS	SBS6	FALSE	0
VCPS0110P_WGS	SBS14	FALSE	0
VCPS0110P_WGS	SBS15	FALSE	0
VCPS0110P_WGS	SBS20	FALSE	0
VCPS0110P_WGS	SBS21	FALSE	0
VCPS0110P_WGS	SBS26	FALSE	0
VCPS0110P_WGS	SBS44	FALSE	0
VCPS0116P_WGS	SBS1	FALSE	19.4589693460167
VCPS0116P_WGS	SBS2	FALSE	30.5497526438721
VCPS0116P_WGS	SBS5	FALSE	588.5635048477
VCPS0116P_WGS	SBS6	FALSE	13.4928727143858
VCPS0116P_WGS	SBS14	FALSE	0
VCPS0116P_WGS	SBS15	FALSE	0
VCPS0116P_WGS	SBS20	FALSE	0
VCPS0116P_WGS	SBS21	FALSE	0
VCPS0116P_WGS	SBS26	FALSE	0
VCPS0116P_WGS	SBS44	FALSE	37.90004620808
PGDX9794P1_WGS	SBS1	TRUE	328.234518753676
PGDX9794P1_WGS	SBS2	TRUE	3.85556632550312
PGDX9794P1_WGS	SBS5	TRUE	940.176363828935
PGDX9794P1_WGS	SBS6	TRUE	0
PGDX9794P1_WGS	SBS15	TRUE	0
PGDX9794P1_WGS	SBS20	TRUE	0
PGDX9794P1_WGS	SBS21	TRUE	19.0907873370028
PGDX9794P1_WGS	SBS26	TRUE	56.8722798672921
PGDX9794P1_WGS	SBS44	TRUE	0
PGDX9795P1_WGS	SBS1	TRUE	28.3337955524625
PGDX9795P1_WGS	SBS2	TRUE	0
PGDX9795P1_WGS	SBS5	TRUE	0
PGDX9795P1_WGS	SBS6	TRUE	0
PGDX9795P1_WGS	SBS15	TRUE	42.5987950373836
PGDX9795P1_WGS	SBS20	TRUE	0
PGDX9795P1_WGS	SBS21	TRUE	24.7482313592529
PGDX9795P1_WGS	SBS26	TRUE	25.3522196950616
PGDX9795P1_WGS	SBS44	TRUE	0
PGDX9796P1_WGS	SBS1	TRUE	0
PGDX9796P1_WGS	SBS2	TRUE	0
PGDX9796P1_WGS	SBS5	TRUE	0
PGDX9796P1_WGS	SBS6	TRUE	0
PGDX9796P1_WGS	SBS15	TRUE	0
PGDX9796P1_WGS	SBS20	TRUE	0
PGDX9796P1_WGS	SBS21	TRUE	0
PGDX9796P1_WGS	SBS26	TRUE	0
PGDX9796P1_WGS	SBS44	TRUE	0
PGDX9797P1_WGS	SBS1	TRUE	409.42642160228
PGDX9797P1_WGS	SBS2	TRUE	18.9973039243118
PGDX9797P1_WGS	SBS5	TRUE	785.337046388708
PGDX9797P1_WGS	SBS6	TRUE	4.39050185264003
PGDX9797P1_WGS	SBS15	TRUE	86.6991807644814
PGDX9797P1_WGS	SBS20	TRUE	0
PGDX9797P1_WGS	SBS21	TRUE	0
PGDX9797P1_WGS	SBS26	TRUE	0
PGDX9797P1_WGS	SBS44	TRUE	141.350650881118
PGDX9798P1_WGS	SBS1	TRUE	215.520486217088
PGDX9798P1_WGS	SBS2	TRUE	8.83586262360429
PGDX9798P1_WGS	SBS5	TRUE	362.757613916966
PGDX9798P1_WGS	SBS6	TRUE	197.407139684547
PGDX9798P1_WGS	SBS15	TRUE	0
PGDX9798P1_WGS	SBS20	TRUE	0
PGDX9798P1_WGS	SBS21	TRUE	44.2982559035148
PGDX9798P1_WGS	SBS26	TRUE	0
PGDX9798P1_WGS	SBS44	TRUE	72.3595581142749
PGDX9799P1_WGS	SBS1	TRUE	0
PGDX9799P1_WGS	SBS2	TRUE	0
PGDX9799P1_WGS	SBS5	TRUE	0
PGDX9799P1_WGS	SBS6	TRUE	0
PGDX9799P1_WGS	SBS15	TRUE	15.5604919748774
PGDX9799P1_WGS	SBS20	TRUE	0
PGDX9799P1_WGS	SBS21	TRUE	58.9187405783399
PGDX9799P1_WGS	SBS26	TRUE	0
PGDX9799P1_WGS	SBS44	TRUE	0
PGDX9800P1_WGS	SBS1	TRUE	0
PGDX9800P1_WGS	SBS2	TRUE	0
PGDX9800P1_WGS	SBS5	TRUE	0
PGDX9800P1_WGS	SBS6	TRUE	98.2963850384772
PGDX9800P1_WGS	SBS15	TRUE	25.1560764371013
PGDX9800P1_WGS	SBS20	TRUE	0
PGDX9800P1_WGS	SBS21	TRUE	53.0170993010175
PGDX9800P1_WGS	SBS26	TRUE	192.655028957371
PGDX9800P1_WGS	SBS44	TRUE	57.5259212570281
PGDX9801P1_WGS	SBS1	TRUE	249.181293727661
PGDX9801P1_WGS	SBS2	TRUE	0
PGDX9801P1_WGS	SBS5	TRUE	0
PGDX9801P1_WGS	SBS6	TRUE	0
PGDX9801P1_WGS	SBS15	TRUE	3.56123300471389
PGDX9801P1_WGS	SBS20	TRUE	49.8349442367991
PGDX9801P1_WGS	SBS21	TRUE	65.7684028036394
PGDX9801P1_WGS	SBS26	TRUE	0
PGDX9801P1_WGS	SBS44	TRUE	0
PGDX9802P1_WGS	SBS1	TRUE	0
PGDX9802P1_WGS	SBS2	TRUE	0
PGDX9802P1_WGS	SBS5	TRUE	0
PGDX9802P1_WGS	SBS6	TRUE	0
PGDX9802P1_WGS	SBS15	TRUE	0
PGDX9802P1_WGS	SBS20	TRUE	0
PGDX9802P1_WGS	SBS21	TRUE	0
PGDX9802P1_WGS	SBS26	TRUE	0
PGDX9802P1_WGS	SBS44	TRUE	0
PGDX9803P1_WGS	SBS1	TRUE	0
PGDX9803P1_WGS	SBS2	TRUE	0
PGDX9803P1_WGS	SBS5	TRUE	0
PGDX9803P1_WGS	SBS6	TRUE	0
PGDX9803P1_WGS	SBS15	TRUE	0
PGDX9803P1_WGS	SBS20	TRUE	0
PGDX9803P1_WGS	SBS21	TRUE	35.3051224540019
PGDX9803P1_WGS	SBS26	TRUE	0
PGDX9803P1_WGS	SBS44	TRUE	0
PGDX9804P1_WGS	SBS1	TRUE	81.805034456181
PGDX9804P1_WGS	SBS2	TRUE	31.673004545989
PGDX9804P1_WGS	SBS5	TRUE	0
PGDX9804P1_WGS	SBS6	TRUE	0
PGDX9804P1_WGS	SBS15	TRUE	0
PGDX9804P1_WGS	SBS20	TRUE	32.1191781955313
PGDX9804P1_WGS	SBS21	TRUE	0
PGDX9804P1_WGS	SBS26	TRUE	177.830546138149
PGDX9804P1_WGS	SBS44	TRUE	0
PGDX9805P1_WGS	SBS1	TRUE	0
PGDX9805P1_WGS	SBS2	TRUE	0
PGDX9805P1_WGS	SBS5	TRUE	0
PGDX9805P1_WGS	SBS6	TRUE	0
PGDX9805P1_WGS	SBS15	TRUE	0
PGDX9805P1_WGS	SBS20	TRUE	0
PGDX9805P1_WGS	SBS21	TRUE	0
PGDX9805P1_WGS	SBS26	TRUE	0
PGDX9805P1_WGS	SBS44	TRUE	0
PGDX9806P1_WGS	SBS1	TRUE	254.00441611649
PGDX9806P1_WGS	SBS2	TRUE	0
PGDX9806P1_WGS	SBS5	TRUE	455.887832763702
PGDX9806P1_WGS	SBS6	TRUE	155.298425053978
PGDX9806P1_WGS	SBS15	TRUE	0
PGDX9806P1_WGS	SBS20	TRUE	0
PGDX9806P1_WGS	SBS21	TRUE	40.1518693377418
PGDX9806P1_WGS	SBS26	TRUE	0
PGDX9806P1_WGS	SBS44	TRUE	0
PGDX9807P1_WGS	SBS1	TRUE	363.866669120471
PGDX9807P1_WGS	SBS2	TRUE	0
PGDX9807P1_WGS	SBS5	TRUE	0
PGDX9807P1_WGS	SBS6	TRUE	3.30904822421811
PGDX9807P1_WGS	SBS15	TRUE	0
PGDX9807P1_WGS	SBS20	TRUE	133.812971642463
PGDX9807P1_WGS	SBS21	TRUE	14.1081901863447
PGDX9807P1_WGS	SBS26	TRUE	0
PGDX9807P1_WGS	SBS44	TRUE	0
PGDX9808P1_WGS	SBS1	TRUE	67.4989546986917
PGDX9808P1_WGS	SBS2	TRUE	0
PGDX9808P1_WGS	SBS5	TRUE	20.063103632153
PGDX9808P1_WGS	SBS6	TRUE	206.540294988732
PGDX9808P1_WGS	SBS15	TRUE	0
PGDX9808P1_WGS	SBS20	TRUE	0
PGDX9808P1_WGS	SBS21	TRUE	0
PGDX9808P1_WGS	SBS26	TRUE	0
PGDX9808P1_WGS	SBS44	TRUE	0
PGDX9809P1_WGS	SBS1	TRUE	162.891609518008
PGDX9809P1_WGS	SBS2	TRUE	0
PGDX9809P1_WGS	SBS5	TRUE	0
PGDX9809P1_WGS	SBS6	TRUE	6.66785465372847
PGDX9809P1_WGS	SBS15	TRUE	0
PGDX9809P1_WGS	SBS20	TRUE	0
PGDX9809P1_WGS	SBS21	TRUE	9.07108648038886
PGDX9809P1_WGS	SBS26	TRUE	0
PGDX9809P1_WGS	SBS44	TRUE	0
VCPS0082P_WGS	SBS1	FALSE	0
VCPS0082P_WGS	SBS2	FALSE	0
VCPS0082P_WGS	SBS5	FALSE	0
VCPS0082P_WGS	SBS6	FALSE	0
VCPS0082P_WGS	SBS15	FALSE	0
VCPS0082P_WGS	SBS20	FALSE	0
VCPS0082P_WGS	SBS21	FALSE	0
VCPS0082P_WGS	SBS26	FALSE	0
VCPS0082P_WGS	SBS44	FALSE	0
VCPS0083P_WGS	SBS1	FALSE	0
VCPS0083P_WGS	SBS2	FALSE	14.4957156501067
VCPS0083P_WGS	SBS5	FALSE	0
VCPS0083P_WGS	SBS6	FALSE	18.2163090383797
VCPS0083P_WGS	SBS15	FALSE	0
VCPS0083P_WGS	SBS20	FALSE	1.60156940213629
VCPS0083P_WGS	SBS21	FALSE	0
VCPS0083P_WGS	SBS26	FALSE	0
VCPS0083P_WGS	SBS44	FALSE	0
VCPS0084P_WGS	SBS1	FALSE	0
VCPS0084P_WGS	SBS2	FALSE	0
VCPS0084P_WGS	SBS5	FALSE	0
VCPS0084P_WGS	SBS6	FALSE	0
VCPS0084P_WGS	SBS15	FALSE	0
VCPS0084P_WGS	SBS20	FALSE	0
VCPS0084P_WGS	SBS21	FALSE	0
VCPS0084P_WGS	SBS26	FALSE	0
VCPS0084P_WGS	SBS44	FALSE	0
VCPS0085P_WGS	SBS1	FALSE	0
VCPS0085P_WGS	SBS2	FALSE	0
VCPS0085P_WGS	SBS5	FALSE	0
VCPS0085P_WGS	SBS6	FALSE	0
VCPS0085P_WGS	SBS15	FALSE	0
VCPS0085P_WGS	SBS20	FALSE	0
VCPS0085P_WGS	SBS21	FALSE	0
VCPS0085P_WGS	SBS26	FALSE	0
VCPS0085P_WGS	SBS44	FALSE	0
VCPS0086P_WGS	SBS1	FALSE	0
VCPS0086P_WGS	SBS2	FALSE	0
VCPS0086P_WGS	SBS5	FALSE	0
VCPS0086P_WGS	SBS6	FALSE	0
VCPS0086P_WGS	SBS15	FALSE	0
VCPS0086P_WGS	SBS20	FALSE	0
VCPS0086P_WGS	SBS21	FALSE	0
VCPS0086P_WGS	SBS26	FALSE	0
VCPS0086P_WGS	SBS44	FALSE	0
VCPS0087P_WGS	SBS1	FALSE	161.083515962021
VCPS0087P_WGS	SBS2	FALSE	39.7402522977565
VCPS0087P_WGS	SBS5	FALSE	23.989731219015
VCPS0087P_WGS	SBS6	FALSE	71.478789640941
VCPS0087P_WGS	SBS15	FALSE	0
VCPS0087P_WGS	SBS20	FALSE	0
VCPS0087P_WGS	SBS21	FALSE	0
VCPS0087P_WGS	SBS26	FALSE	0
VCPS0087P_WGS	SBS44	FALSE	32.7470689706128
VCPS0088P_WGS	SBS1	FALSE	0
VCPS0088P_WGS	SBS2	FALSE	0
VCPS0088P_WGS	SBS5	FALSE	0
VCPS0088P_WGS	SBS6	FALSE	0
VCPS0088P_WGS	SBS15	FALSE	0
VCPS0088P_WGS	SBS20	FALSE	0
VCPS0088P_WGS	SBS21	FALSE	0
VCPS0088P_WGS	SBS26	FALSE	0
VCPS0088P_WGS	SBS44	FALSE	0
VCPS0089P_WGS	SBS1	FALSE	0
VCPS0089P_WGS	SBS2	FALSE	0
VCPS0089P_WGS	SBS5	FALSE	6.87846072424503
VCPS0089P_WGS	SBS6	FALSE	47.4930351592213
VCPS0089P_WGS	SBS15	FALSE	0
VCPS0089P_WGS	SBS20	FALSE	0
VCPS0089P_WGS	SBS21	FALSE	0
VCPS0089P_WGS	SBS26	FALSE	0
VCPS0089P_WGS	SBS44	FALSE	0
VCPS0090P_WGS	SBS1	FALSE	0.673266241001539
VCPS0090P_WGS	SBS2	FALSE	0
VCPS0090P_WGS	SBS5	FALSE	0
VCPS0090P_WGS	SBS6	FALSE	0
VCPS0090P_WGS	SBS15	FALSE	19.1758522364724
VCPS0090P_WGS	SBS20	FALSE	0
VCPS0090P_WGS	SBS21	FALSE	0
VCPS0090P_WGS	SBS26	FALSE	0
VCPS0090P_WGS	SBS44	FALSE	0
VCPS0091P_WGS	SBS1	FALSE	118.610043602508
VCPS0091P_WGS	SBS2	FALSE	36.0664155796749
VCPS0091P_WGS	SBS5	FALSE	0
VCPS0091P_WGS	SBS6	FALSE	0
VCPS0091P_WGS	SBS15	FALSE	0
VCPS0091P_WGS	SBS20	FALSE	19.7998403030885
VCPS0091P_WGS	SBS21	FALSE	142.375384511929
VCPS0091P_WGS	SBS26	FALSE	0
VCPS0091P_WGS	SBS44	FALSE	0
VCPS0102P_WGS	SBS1	FALSE	42.8304860973289
VCPS0102P_WGS	SBS2	FALSE	0
VCPS0102P_WGS	SBS5	FALSE	0
VCPS0102P_WGS	SBS6	FALSE	0
VCPS0102P_WGS	SBS15	FALSE	36.143491175985
VCPS0102P_WGS	SBS20	FALSE	0.0168857311606856
VCPS0102P_WGS	SBS21	FALSE	23.0947930130388
VCPS0102P_WGS	SBS26	FALSE	0
VCPS0102P_WGS	SBS44	FALSE	0
VCPS0103P_WGS	SBS1	FALSE	7.53778885619697
VCPS0103P_WGS	SBS2	FALSE	0
VCPS0103P_WGS	SBS5	FALSE	0
VCPS0103P_WGS	SBS6	FALSE	0
VCPS0103P_WGS	SBS15	FALSE	0
VCPS0103P_WGS	SBS20	FALSE	0
VCPS0103P_WGS	SBS21	FALSE	0
VCPS0103P_WGS	SBS26	FALSE	122.529496440305
VCPS0103P_WGS	SBS44	FALSE	0
VCPS0104P_WGS	SBS1	FALSE	94.2156942937463
VCPS0104P_WGS	SBS2	FALSE	15.9448562902016
VCPS0104P_WGS	SBS5	FALSE	0
VCPS0104P_WGS	SBS6	FALSE	0
VCPS0104P_WGS	SBS15	FALSE	0
VCPS0104P_WGS	SBS20	FALSE	0
VCPS0104P_WGS	SBS21	FALSE	44.8889408993197
VCPS0104P_WGS	SBS26	FALSE	0
VCPS0104P_WGS	SBS44	FALSE	0
VCPS0106P_WGS	SBS1	FALSE	0
VCPS0106P_WGS	SBS2	FALSE	0
VCPS0106P_WGS	SBS5	FALSE	0
VCPS0106P_WGS	SBS6	FALSE	39.9557427508417
VCPS0106P_WGS	SBS15	FALSE	0
VCPS0106P_WGS	SBS20	FALSE	0
VCPS0106P_WGS	SBS21	FALSE	0
VCPS0106P_WGS	SBS26	FALSE	0
VCPS0106P_WGS	SBS44	FALSE	0
VCPS0107P_WGS	SBS1	FALSE	1.66297537152376
VCPS0107P_WGS	SBS2	FALSE	0
VCPS0107P_WGS	SBS5	FALSE	0
VCPS0107P_WGS	SBS6	FALSE	0
VCPS0107P_WGS	SBS15	FALSE	0
VCPS0107P_WGS	SBS20	FALSE	0
VCPS0107P_WGS	SBS21	FALSE	67.062222816085
VCPS0107P_WGS	SBS26	FALSE	0
VCPS0107P_WGS	SBS44	FALSE	0
VCPS0108P_WGS	SBS1	FALSE	54.2093190301306
VCPS0108P_WGS	SBS2	FALSE	0
VCPS0108P_WGS	SBS5	FALSE	0
VCPS0108P_WGS	SBS6	FALSE	132.057310901534
VCPS0108P_WGS	SBS15	FALSE	0
VCPS0108P_WGS	SBS20	FALSE	0
VCPS0108P_WGS	SBS21	FALSE	83.3123371112851
VCPS0108P_WGS	SBS26	FALSE	0
VCPS0108P_WGS	SBS44	FALSE	0
VCPS0109P_WGS	SBS1	FALSE	0
VCPS0109P_WGS	SBS2	FALSE	0
VCPS0109P_WGS	SBS5	FALSE	0
VCPS0109P_WGS	SBS6	FALSE	0
VCPS0109P_WGS	SBS15	FALSE	0
VCPS0109P_WGS	SBS20	FALSE	0
VCPS0109P_WGS	SBS21	FALSE	0
VCPS0109P_WGS	SBS26	FALSE	0
VCPS0109P_WGS	SBS44	FALSE	0
VCPS0110P_WGS	SBS1	FALSE	41.1082037397214
VCPS0110P_WGS	SBS2	FALSE	0
VCPS0110P_WGS	SBS5	FALSE	0
VCPS0110P_WGS	SBS6	FALSE	0
VCPS0110P_WGS	SBS15	FALSE	0
VCPS0110P_WGS	SBS20	FALSE	0
VCPS0110P_WGS	SBS21	FALSE	23.7685768776001
VCPS0110P_WGS	SBS26	FALSE	0
VCPS0110P_WGS	SBS44	FALSE	0
VCPS0116P_WGS	SBS1	FALSE	54.0678048163684
VCPS0116P_WGS	SBS2	FALSE	36.260602499002
VCPS0116P_WGS	SBS5	FALSE	235.554285870021
VCPS0116P_WGS	SBS6	FALSE	1.37129404397952
VCPS0116P_WGS	SBS15	FALSE	0
VCPS0116P_WGS	SBS20	FALSE	0
VCPS0116P_WGS	SBS21	FALSE	0
VCPS0116P_WGS	SBS26	FALSE	0
VCPS0116P_WGS	SBS44	FALSE	35.582288773792
PGDX9794P1_WGS	SBS1	TRUE	278.482566209609
PGDX9794P1_WGS	SBS2	TRUE	0
PGDX9794P1_WGS	SBS5	TRUE	355.958109346718
PGDX9794P1_WGS	SBS6	TRUE	180.934932643448
PGDX9794P1_WGS	SBS14	TRUE	0
PGDX9794P1_WGS	SBS15	TRUE	0
PGDX9794P1_WGS	SBS20	TRUE	49.7979461031104
PGDX9794P1_WGS	SBS21	TRUE	0
PGDX9794P1_WGS	SBS44	TRUE	0
PGDX9795P1_WGS	SBS1	TRUE	51.4372027857966
PGDX9795P1_WGS	SBS2	TRUE	0
PGDX9795P1_WGS	SBS5	TRUE	0
PGDX9795P1_WGS	SBS6	TRUE	0
PGDX9795P1_WGS	SBS14	TRUE	0
PGDX9795P1_WGS	SBS15	TRUE	5.70589555064609
PGDX9795P1_WGS	SBS20	TRUE	0
PGDX9795P1_WGS	SBS21	TRUE	0
PGDX9795P1_WGS	SBS44	TRUE	0
PGDX9796P1_WGS	SBS1	TRUE	0
PGDX9796P1_WGS	SBS2	TRUE	0
PGDX9796P1_WGS	SBS5	TRUE	0
PGDX9796P1_WGS	SBS6	TRUE	0
PGDX9796P1_WGS	SBS14	TRUE	0
PGDX9796P1_WGS	SBS15	TRUE	0
PGDX9796P1_WGS	SBS20	TRUE	0
PGDX9796P1_WGS	SBS21	TRUE	0
PGDX9796P1_WGS	SBS44	TRUE	0
PGDX9797P1_WGS	SBS1	TRUE	351.551611296666
PGDX9797P1_WGS	SBS2	TRUE	0
PGDX9797P1_WGS	SBS5	TRUE	0
PGDX9797P1_WGS	SBS6	TRUE	234.995612642959
PGDX9797P1_WGS	SBS14	TRUE	0
PGDX9797P1_WGS	SBS15	TRUE	0
PGDX9797P1_WGS	SBS20	TRUE	51.2354447741989
PGDX9797P1_WGS	SBS21	TRUE	0
PGDX9797P1_WGS	SBS44	TRUE	0
PGDX9798P1_WGS	SBS1	TRUE	261.40145290641
PGDX9798P1_WGS	SBS2	TRUE	9.80058409581297
PGDX9798P1_WGS	SBS5	TRUE	909.728333108441
PGDX9798P1_WGS	SBS6	TRUE	0
PGDX9798P1_WGS	SBS14	TRUE	0
PGDX9798P1_WGS	SBS15	TRUE	0
PGDX9798P1_WGS	SBS20	TRUE	0
PGDX9798P1_WGS	SBS21	TRUE	0
PGDX9798P1_WGS	SBS44	TRUE	264.78835690324
PGDX9799P1_WGS	SBS1	TRUE	0
PGDX9799P1_WGS	SBS2	TRUE	0
PGDX9799P1_WGS	SBS5	TRUE	0
PGDX9799P1_WGS	SBS6	TRUE	0
PGDX9799P1_WGS	SBS14	TRUE	0
PGDX9799P1_WGS	SBS15	TRUE	95.9058108141516
PGDX9799P1_WGS	SBS20	TRUE	0
PGDX9799P1_WGS	SBS21	TRUE	8.44036502486977
PGDX9799P1_WGS	SBS44	TRUE	0
PGDX9800P1_WGS	SBS1	TRUE	101.217927344364
PGDX9800P1_WGS	SBS2	TRUE	0
PGDX9800P1_WGS	SBS5	TRUE	0
PGDX9800P1_WGS	SBS6	TRUE	77.8079135304742
PGDX9800P1_WGS	SBS14	TRUE	0
PGDX9800P1_WGS	SBS15	TRUE	0
PGDX9800P1_WGS	SBS20	TRUE	0
PGDX9800P1_WGS	SBS21	TRUE	85.4141572136792
PGDX9800P1_WGS	SBS44	TRUE	0
PGDX9801P1_WGS	SBS1	TRUE	186.227727330254
PGDX9801P1_WGS	SBS2	TRUE	0
PGDX9801P1_WGS	SBS5	TRUE	0
PGDX9801P1_WGS	SBS6	TRUE	127.801680465601
PGDX9801P1_WGS	SBS14	TRUE	0
PGDX9801P1_WGS	SBS15	TRUE	0
PGDX9801P1_WGS	SBS20	TRUE	6.0436207296193
PGDX9801P1_WGS	SBS21	TRUE	67.1915865166723
PGDX9801P1_WGS	SBS44	TRUE	0
PGDX9802P1_WGS	SBS1	TRUE	0
PGDX9802P1_WGS	SBS2	TRUE	0
PGDX9802P1_WGS	SBS5	TRUE	0
PGDX9802P1_WGS	SBS6	TRUE	0
PGDX9802P1_WGS	SBS14	TRUE	0
PGDX9802P1_WGS	SBS15	TRUE	0
PGDX9802P1_WGS	SBS20	TRUE	0
PGDX9802P1_WGS	SBS21	TRUE	0
PGDX9802P1_WGS	SBS44	TRUE	0
PGDX9803P1_WGS	SBS1	TRUE	13.4302955972376
PGDX9803P1_WGS	SBS2	TRUE	0
PGDX9803P1_WGS	SBS5	TRUE	0
PGDX9803P1_WGS	SBS6	TRUE	3.98747538256073
PGDX9803P1_WGS	SBS14	TRUE	0
PGDX9803P1_WGS	SBS15	TRUE	0
PGDX9803P1_WGS	SBS20	TRUE	0
PGDX9803P1_WGS	SBS21	TRUE	7.04546063404594
PGDX9803P1_WGS	SBS44	TRUE	0
PGDX9804P1_WGS	SBS1	TRUE	149.314441453931
PGDX9804P1_WGS	SBS2	TRUE	41.687877028351
PGDX9804P1_WGS	SBS5	TRUE	0
PGDX9804P1_WGS	SBS6	TRUE	0
PGDX9804P1_WGS	SBS14	TRUE	0
PGDX9804P1_WGS	SBS15	TRUE	0
PGDX9804P1_WGS	SBS20	TRUE	0
PGDX9804P1_WGS	SBS21	TRUE	14.3966502329088
PGDX9804P1_WGS	SBS44	TRUE	0
PGDX9805P1_WGS	SBS1	TRUE	0
PGDX9805P1_WGS	SBS2	TRUE	0
PGDX9805P1_WGS	SBS5	TRUE	0
PGDX9805P1_WGS	SBS6	TRUE	0
PGDX9805P1_WGS	SBS14	TRUE	0
PGDX9805P1_WGS	SBS15	TRUE	0
PGDX9805P1_WGS	SBS20	TRUE	0
PGDX9805P1_WGS	SBS21	TRUE	0
PGDX9805P1_WGS	SBS44	TRUE	0
PGDX9806P1_WGS	SBS1	TRUE	238.103567356597
PGDX9806P1_WGS	SBS2	TRUE	0
PGDX9806P1_WGS	SBS5	TRUE	0
PGDX9806P1_WGS	SBS6	TRUE	75.2866146393578
PGDX9806P1_WGS	SBS14	TRUE	0
PGDX9806P1_WGS	SBS15	TRUE	0
PGDX9806P1_WGS	SBS20	TRUE	30.4855159486731
PGDX9806P1_WGS	SBS21	TRUE	15.0619469190616
PGDX9806P1_WGS	SBS44	TRUE	101.47947466556
PGDX9807P1_WGS	SBS1	TRUE	216.708077662337
PGDX9807P1_WGS	SBS2	TRUE	0
PGDX9807P1_WGS	SBS5	TRUE	70.1875015973477
PGDX9807P1_WGS	SBS6	TRUE	196.341771109145
PGDX9807P1_WGS	SBS14	TRUE	0
PGDX9807P1_WGS	SBS15	TRUE	0
PGDX9807P1_WGS	SBS20	TRUE	101.414589830643
PGDX9807P1_WGS	SBS21	TRUE	0
PGDX9807P1_WGS	SBS44	TRUE	0
PGDX9808P1_WGS	SBS1	TRUE	14.215994591871
PGDX9808P1_WGS	SBS2	TRUE	0
PGDX9808P1_WGS	SBS5	TRUE	0
PGDX9808P1_WGS	SBS6	TRUE	289.926360519366
PGDX9808P1_WGS	SBS14	TRUE	0
PGDX9808P1_WGS	SBS15	TRUE	57.9273133067903
PGDX9808P1_WGS	SBS20	TRUE	0
PGDX9808P1_WGS	SBS21	TRUE	21.4166428403282
PGDX9808P1_WGS	SBS44	TRUE	0
PGDX9809P1_WGS	SBS1	TRUE	182.375036089972
PGDX9809P1_WGS	SBS2	TRUE	0
PGDX9809P1_WGS	SBS5	TRUE	0
PGDX9809P1_WGS	SBS6	TRUE	0
PGDX9809P1_WGS	SBS14	TRUE	0
PGDX9809P1_WGS	SBS15	TRUE	0
PGDX9809P1_WGS	SBS20	TRUE	0
PGDX9809P1_WGS	SBS21	TRUE	51.1728846989117
PGDX9809P1_WGS	SBS44	TRUE	0
VCPS0082P_WGS	SBS1	FALSE	0
VCPS0082P_WGS	SBS2	FALSE	0
VCPS0082P_WGS	SBS5	FALSE	0
VCPS0082P_WGS	SBS6	FALSE	0
VCPS0082P_WGS	SBS14	FALSE	0
VCPS0082P_WGS	SBS15	FALSE	0
VCPS0082P_WGS	SBS20	FALSE	0
VCPS0082P_WGS	SBS21	FALSE	0
VCPS0082P_WGS	SBS44	FALSE	0
VCPS0083P_WGS	SBS1	FALSE	0
VCPS0083P_WGS	SBS2	FALSE	0
VCPS0083P_WGS	SBS5	FALSE	0
VCPS0083P_WGS	SBS6	FALSE	0
VCPS0083P_WGS	SBS14	FALSE	0
VCPS0083P_WGS	SBS15	FALSE	19.1162618664991
VCPS0083P_WGS	SBS20	FALSE	0
VCPS0083P_WGS	SBS21	FALSE	0
VCPS0083P_WGS	SBS44	FALSE	0
VCPS0084P_WGS	SBS1	FALSE	0
VCPS0084P_WGS	SBS2	FALSE	0
VCPS0084P_WGS	SBS5	FALSE	0
VCPS0084P_WGS	SBS6	FALSE	0
VCPS0084P_WGS	SBS14	FALSE	0
VCPS0084P_WGS	SBS15	FALSE	0
VCPS0084P_WGS	SBS20	FALSE	0
VCPS0084P_WGS	SBS21	FALSE	0
VCPS0084P_WGS	SBS44	FALSE	0
VCPS0085P_WGS	SBS1	FALSE	0
VCPS0085P_WGS	SBS2	FALSE	0
VCPS0085P_WGS	SBS5	FALSE	0
VCPS0085P_WGS	SBS6	FALSE	0
VCPS0085P_WGS	SBS14	FALSE	0
VCPS0085P_WGS	SBS15	FALSE	0
VCPS0085P_WGS	SBS20	FALSE	0
VCPS0085P_WGS	SBS21	FALSE	0
VCPS0085P_WGS	SBS44	FALSE	0
VCPS0086P_WGS	SBS1	FALSE	0
VCPS0086P_WGS	SBS2	FALSE	0
VCPS0086P_WGS	SBS5	FALSE	0
VCPS0086P_WGS	SBS6	FALSE	0
VCPS0086P_WGS	SBS14	FALSE	0
VCPS0086P_WGS	SBS15	FALSE	0
VCPS0086P_WGS	SBS20	FALSE	0
VCPS0086P_WGS	SBS21	FALSE	0
VCPS0086P_WGS	SBS44	FALSE	0
VCPS0087P_WGS	SBS1	FALSE	16.9844344121214
VCPS0087P_WGS	SBS2	FALSE	8.22117853036914
VCPS0087P_WGS	SBS5	FALSE	469.388569518238
VCPS0087P_WGS	SBS6	FALSE	223.517068143646
VCPS0087P_WGS	SBS14	FALSE	0
VCPS0087P_WGS	SBS15	FALSE	0
VCPS0087P_WGS	SBS20	FALSE	0
VCPS0087P_WGS	SBS21	FALSE	0
VCPS0087P_WGS	SBS44	FALSE	0
VCPS0088P_WGS	SBS1	FALSE	0
VCPS0088P_WGS	SBS2	FALSE	0
VCPS0088P_WGS	SBS5	FALSE	0
VCPS0088P_WGS	SBS6	FALSE	0
VCPS0088P_WGS	SBS14	FALSE	0
VCPS0088P_WGS	SBS15	FALSE	0
VCPS0088P_WGS	SBS20	FALSE	0
VCPS0088P_WGS	SBS21	FALSE	0
VCPS0088P_WGS	SBS44	FALSE	0
VCPS0089P_WGS	SBS1	FALSE	21.0470037525936
VCPS0089P_WGS	SBS2	FALSE	0
VCPS0089P_WGS	SBS5	FALSE	0
VCPS0089P_WGS	SBS6	FALSE	18.375671080955
VCPS0089P_WGS	SBS14	FALSE	0
VCPS0089P_WGS	SBS15	FALSE	0
VCPS0089P_WGS	SBS20	FALSE	18.1277602872081
VCPS0089P_WGS	SBS21	FALSE	0
VCPS0089P_WGS	SBS44	FALSE	0
VCPS0090P_WGS	SBS1	FALSE	13.2177728465505
VCPS0090P_WGS	SBS2	FALSE	0
VCPS0090P_WGS	SBS5	FALSE	0
VCPS0090P_WGS	SBS6	FALSE	0
VCPS0090P_WGS	SBS14	FALSE	0
VCPS0090P_WGS	SBS15	FALSE	0
VCPS0090P_WGS	SBS20	FALSE	0
VCPS0090P_WGS	SBS21	FALSE	0
VCPS0090P_WGS	SBS44	FALSE	0
VCPS0091P_WGS	SBS1	FALSE	125.131887956665
VCPS0091P_WGS	SBS2	FALSE	7.88297280549948
VCPS0091P_WGS	SBS5	FALSE	0
VCPS0091P_WGS	SBS6	FALSE	0
VCPS0091P_WGS	SBS14	FALSE	18.4645030971362
VCPS0091P_WGS	SBS15	FALSE	0
VCPS0091P_WGS	SBS20	FALSE	63.1108582878253
VCPS0091P_WGS	SBS21	FALSE	91.962700205469
VCPS0091P_WGS	SBS44	FALSE	0
VCPS0102P_WGS	SBS1	FALSE	112.286232182043
VCPS0102P_WGS	SBS2	FALSE	19.9645930193157
VCPS0102P_WGS	SBS5	FALSE	0
VCPS0102P_WGS	SBS6	FALSE	0
VCPS0102P_WGS	SBS14	FALSE	0
VCPS0102P_WGS	SBS15	FALSE	0
VCPS0102P_WGS	SBS20	FALSE	0
VCPS0102P_WGS	SBS21	FALSE	7.94895923266121
VCPS0102P_WGS	SBS44	FALSE	0
VCPS0103P_WGS	SBS1	FALSE	73.5840094040323
VCPS0103P_WGS	SBS2	FALSE	0
VCPS0103P_WGS	SBS5	FALSE	0
VCPS0103P_WGS	SBS6	FALSE	0
VCPS0103P_WGS	SBS14	FALSE	0
VCPS0103P_WGS	SBS15	FALSE	0
VCPS0103P_WGS	SBS20	FALSE	6.20558733298182
VCPS0103P_WGS	SBS21	FALSE	0
VCPS0103P_WGS	SBS44	FALSE	0
VCPS0104P_WGS	SBS1	FALSE	82.5571794681031
VCPS0104P_WGS	SBS2	FALSE	0
VCPS0104P_WGS	SBS5	FALSE	0
VCPS0104P_WGS	SBS6	FALSE	0
VCPS0104P_WGS	SBS14	FALSE	0.285217392290685
VCPS0104P_WGS	SBS15	FALSE	0
VCPS0104P_WGS	SBS20	FALSE	0
VCPS0104P_WGS	SBS21	FALSE	16.5435141580098
VCPS0104P_WGS	SBS44	FALSE	0
VCPS0106P_WGS	SBS1	FALSE	0.31560137655284
VCPS0106P_WGS	SBS2	FALSE	0
VCPS0106P_WGS	SBS5	FALSE	0
VCPS0106P_WGS	SBS6	FALSE	0
VCPS0106P_WGS	SBS14	FALSE	0
VCPS0106P_WGS	SBS15	FALSE	0
VCPS0106P_WGS	SBS20	FALSE	0
VCPS0106P_WGS	SBS21	FALSE	1.55343112877683
VCPS0106P_WGS	SBS44	FALSE	77.7361148487531
VCPS0107P_WGS	SBS1	FALSE	0
VCPS0107P_WGS	SBS2	FALSE	0
VCPS0107P_WGS	SBS5	FALSE	0
VCPS0107P_WGS	SBS6	FALSE	0
VCPS0107P_WGS	SBS14	FALSE	0
VCPS0107P_WGS	SBS15	FALSE	0
VCPS0107P_WGS	SBS20	FALSE	0
VCPS0107P_WGS	SBS21	FALSE	0
VCPS0107P_WGS	SBS44	FALSE	0
VCPS0108P_WGS	SBS1	FALSE	133.867561196447
VCPS0108P_WGS	SBS2	FALSE	0
VCPS0108P_WGS	SBS5	FALSE	90.3064642750035
VCPS0108P_WGS	SBS6	FALSE	122.224981259047
VCPS0108P_WGS	SBS14	FALSE	0
VCPS0108P_WGS	SBS15	FALSE	0
VCPS0108P_WGS	SBS20	FALSE	0
VCPS0108P_WGS	SBS21	FALSE	6.0572825186803
VCPS0108P_WGS	SBS44	FALSE	0
VCPS0109P_WGS	SBS1	FALSE	0
VCPS0109P_WGS	SBS2	FALSE	0
VCPS0109P_WGS	SBS5	FALSE	0
VCPS0109P_WGS	SBS6	FALSE	0
VCPS0109P_WGS	SBS14	FALSE	0
VCPS0109P_WGS	SBS15	FALSE	0
VCPS0109P_WGS	SBS20	FALSE	0
VCPS0109P_WGS	SBS21	FALSE	0
VCPS0109P_WGS	SBS44	FALSE	0
VCPS0110P_WGS	SBS1	FALSE	0
VCPS0110P_WGS	SBS2	FALSE	0
VCPS0110P_WGS	SBS5	FALSE	0
VCPS0110P_WGS	SBS6	FALSE	0
VCPS0110P_WGS	SBS14	FALSE	0
VCPS0110P_WGS	SBS15	FALSE	0
VCPS0110P_WGS	SBS20	FALSE	0
VCPS0110P_WGS	SBS21	FALSE	19.7377120858278
VCPS0110P_WGS	SBS44	FALSE	0
VCPS0116P_WGS	SBS1	FALSE	42.5836702232338
VCPS0116P_WGS	SBS2	FALSE	22.8285547362131
VCPS0116P_WGS	SBS5	FALSE	267.51227145831
VCPS0116P_WGS	SBS6	FALSE	0
VCPS0116P_WGS	SBS14	FALSE	0
VCPS0116P_WGS	SBS15	FALSE	0
VCPS0116P_WGS	SBS20	FALSE	0
VCPS0116P_WGS	SBS21	FALSE	0
VCPS0116P_WGS	SBS44	FALSE	35.7390304977741
PGDX9794P1_WGS	SBS1	TRUE	286.330996859527
PGDX9794P1_WGS	SBS2	TRUE	0
PGDX9794P1_WGS	SBS5	TRUE	374.048755531535
PGDX9794P1_WGS	SBS6	TRUE	68.6488870750495
PGDX9794P1_WGS	SBS14	TRUE	0
PGDX9794P1_WGS	SBS15	TRUE	0
PGDX9794P1_WGS	SBS20	TRUE	97.844294888564
PGDX9794P1_WGS	SBS21	TRUE	0
PGDX9794P1_WGS	SBS26	TRUE	0
PGDX9794P1_WGS	SBS40	TRUE	0
PGDX9794P1_WGS	SBS44	TRUE	0
PGDX9795P1_WGS	SBS1	TRUE	13.3276540742247
PGDX9795P1_WGS	SBS2	TRUE	0
PGDX9795P1_WGS	SBS5	TRUE	0
PGDX9795P1_WGS	SBS6	TRUE	0
PGDX9795P1_WGS	SBS14	TRUE	0
PGDX9795P1_WGS	SBS15	TRUE	32.2608765576167
PGDX9795P1_WGS	SBS20	TRUE	0
PGDX9795P1_WGS	SBS21	TRUE	0
PGDX9795P1_WGS	SBS26	TRUE	0
PGDX9795P1_WGS	SBS40	TRUE	0
PGDX9795P1_WGS	SBS44	TRUE	0
PGDX9796P1_WGS	SBS1	TRUE	0
PGDX9796P1_WGS	SBS2	TRUE	0
PGDX9796P1_WGS	SBS5	TRUE	0
PGDX9796P1_WGS	SBS6	TRUE	0
PGDX9796P1_WGS	SBS14	TRUE	0
PGDX9796P1_WGS	SBS15	TRUE	0
PGDX9796P1_WGS	SBS20	TRUE	0
PGDX9796P1_WGS	SBS21	TRUE	0
PGDX9796P1_WGS	SBS26	TRUE	0
PGDX9796P1_WGS	SBS40	TRUE	0
PGDX9796P1_WGS	SBS44	TRUE	0
PGDX9797P1_WGS	SBS1	TRUE	260.910261876996
PGDX9797P1_WGS	SBS2	TRUE	44.761402140983
PGDX9797P1_WGS	SBS5	TRUE	354.339618594433
PGDX9797P1_WGS	SBS6	TRUE	246.605378654015
PGDX9797P1_WGS	SBS14	TRUE	0
PGDX9797P1_WGS	SBS15	TRUE	33.7923353211053
PGDX9797P1_WGS	SBS20	TRUE	60.0553768439308
PGDX9797P1_WGS	SBS21	TRUE	14.7900965743231
PGDX9797P1_WGS	SBS26	TRUE	0
PGDX9797P1_WGS	SBS40	TRUE	0
PGDX9797P1_WGS	SBS44	TRUE	0
PGDX9798P1_WGS	SBS1	TRUE	327.021422962136
PGDX9798P1_WGS	SBS2	TRUE	15.1318721490282
PGDX9798P1_WGS	SBS5	TRUE	0
PGDX9798P1_WGS	SBS6	TRUE	0
PGDX9798P1_WGS	SBS14	TRUE	0
PGDX9798P1_WGS	SBS15	TRUE	0
PGDX9798P1_WGS	SBS20	TRUE	15.3610722710866
PGDX9798P1_WGS	SBS21	TRUE	24.8963228131374
PGDX9798P1_WGS	SBS26	TRUE	123.91328777485
PGDX9798P1_WGS	SBS40	TRUE	0
PGDX9798P1_WGS	SBS44	TRUE	100.423383477667
PGDX9799P1_WGS	SBS1	TRUE	0
PGDX9799P1_WGS	SBS2	TRUE	0
PGDX9799P1_WGS	SBS5	TRUE	0
PGDX9799P1_WGS	SBS6	TRUE	0
PGDX9799P1_WGS	SBS14	TRUE	0
PGDX9799P1_WGS	SBS15	TRUE	0
PGDX9799P1_WGS	SBS20	TRUE	0
PGDX9799P1_WGS	SBS21	TRUE	15.0609262856657
PGDX9799P1_WGS	SBS26	TRUE	0
PGDX9799P1_WGS	SBS40	TRUE	0
PGDX9799P1_WGS	SBS44	TRUE	0
PGDX9800P1_WGS	SBS1	TRUE	92.7313054155508
PGDX9800P1_WGS	SBS2	TRUE	0
PGDX9800P1_WGS	SBS5	TRUE	0
PGDX9800P1_WGS	SBS6	TRUE	0
PGDX9800P1_WGS	SBS14	TRUE	0
PGDX9800P1_WGS	SBS15	TRUE	104.967764772937
PGDX9800P1_WGS	SBS20	TRUE	3.34661737521813
PGDX9800P1_WGS	SBS21	TRUE	45.6625743092262
PGDX9800P1_WGS	SBS26	TRUE	301.125702231824
PGDX9800P1_WGS	SBS40	TRUE	0
PGDX9800P1_WGS	SBS44	TRUE	0
PGDX9801P1_WGS	SBS1	TRUE	162.221741282597
PGDX9801P1_WGS	SBS2	TRUE	0
PGDX9801P1_WGS	SBS5	TRUE	0
PGDX9801P1_WGS	SBS6	TRUE	220.593171656813
PGDX9801P1_WGS	SBS14	TRUE	0
PGDX9801P1_WGS	SBS15	TRUE	0
PGDX9801P1_WGS	SBS20	TRUE	0
PGDX9801P1_WGS	SBS21	TRUE	96.0018062669037
PGDX9801P1_WGS	SBS26	TRUE	0
PGDX9801P1_WGS	SBS40	TRUE	0
PGDX9801P1_WGS	SBS44	TRUE	0
PGDX9802P1_WGS	SBS1	TRUE	0
PGDX9802P1_WGS	SBS2	TRUE	0
PGDX9802P1_WGS	SBS5	TRUE	0
PGDX9802P1_WGS	SBS6	TRUE	0
PGDX9802P1_WGS	SBS14	TRUE	0
PGDX9802P1_WGS	SBS15	TRUE	0
PGDX9802P1_WGS	SBS20	TRUE	0
PGDX9802P1_WGS	SBS21	TRUE	0
PGDX9802P1_WGS	SBS26	TRUE	0
PGDX9802P1_WGS	SBS40	TRUE	0
PGDX9802P1_WGS	SBS44	TRUE	0
PGDX9803P1_WGS	SBS1	TRUE	4.47343601061197
PGDX9803P1_WGS	SBS2	TRUE	0
PGDX9803P1_WGS	SBS5	TRUE	0
PGDX9803P1_WGS	SBS6	TRUE	0
PGDX9803P1_WGS	SBS14	TRUE	0
PGDX9803P1_WGS	SBS15	TRUE	0
PGDX9803P1_WGS	SBS20	TRUE	0
PGDX9803P1_WGS	SBS21	TRUE	33.865697990843
PGDX9803P1_WGS	SBS26	TRUE	0
PGDX9803P1_WGS	SBS40	TRUE	0
PGDX9803P1_WGS	SBS44	TRUE	0
PGDX9804P1_WGS	SBS1	TRUE	64.9336209542609
PGDX9804P1_WGS	SBS2	TRUE	13.9818684194943
PGDX9804P1_WGS	SBS5	TRUE	0
PGDX9804P1_WGS	SBS6	TRUE	0
PGDX9804P1_WGS	SBS14	TRUE	0
PGDX9804P1_WGS	SBS15	TRUE	0
PGDX9804P1_WGS	SBS20	TRUE	70.4661285411916
PGDX9804P1_WGS	SBS21	TRUE	0
PGDX9804P1_WGS	SBS26	TRUE	0
PGDX9804P1_WGS	SBS40	TRUE	0
PGDX9804P1_WGS	SBS44	TRUE	0
PGDX9805P1_WGS	SBS1	TRUE	0
PGDX9805P1_WGS	SBS2	TRUE	0
PGDX9805P1_WGS	SBS5	TRUE	0
PGDX9805P1_WGS	SBS6	TRUE	0
PGDX9805P1_WGS	SBS14	TRUE	0
PGDX9805P1_WGS	SBS15	TRUE	0
PGDX9805P1_WGS	SBS20	TRUE	0
PGDX9805P1_WGS	SBS21	TRUE	0
PGDX9805P1_WGS	SBS26	TRUE	0
PGDX9805P1_WGS	SBS40	TRUE	0
PGDX9805P1_WGS	SBS44	TRUE	0
PGDX9806P1_WGS	SBS1	TRUE	159.251835765972
PGDX9806P1_WGS	SBS2	TRUE	1.26482324593028
PGDX9806P1_WGS	SBS5	TRUE	0
PGDX9806P1_WGS	SBS6	TRUE	281.768066056135
PGDX9806P1_WGS	SBS14	TRUE	0
PGDX9806P1_WGS	SBS15	TRUE	0
PGDX9806P1_WGS	SBS20	TRUE	0
PGDX9806P1_WGS	SBS21	TRUE	58.7342524448831
PGDX9806P1_WGS	SBS26	TRUE	0
PGDX9806P1_WGS	SBS40	TRUE	0
PGDX9806P1_WGS	SBS44	TRUE	0
PGDX9807P1_WGS	SBS1	TRUE	293.773322434881
PGDX9807P1_WGS	SBS2	TRUE	0
PGDX9807P1_WGS	SBS5	TRUE	0
PGDX9807P1_WGS	SBS6	TRUE	5.82498295560815
PGDX9807P1_WGS	SBS14	TRUE	0
PGDX9807P1_WGS	SBS15	TRUE	0
PGDX9807P1_WGS	SBS20	TRUE	61.3541459221187
PGDX9807P1_WGS	SBS21	TRUE	0
PGDX9807P1_WGS	SBS26	TRUE	284.598417408383
PGDX9807P1_WGS	SBS40	TRUE	0
PGDX9807P1_WGS	SBS44	TRUE	11.1754276350408
PGDX9808P1_WGS	SBS1	TRUE	160.182844553366
PGDX9808P1_WGS	SBS2	TRUE	2.11925754998452
PGDX9808P1_WGS	SBS5	TRUE	0
PGDX9808P1_WGS	SBS6	TRUE	0
PGDX9808P1_WGS	SBS14	TRUE	0
PGDX9808P1_WGS	SBS15	TRUE	0
PGDX9808P1_WGS	SBS20	TRUE	0
PGDX9808P1_WGS	SBS21	TRUE	0
PGDX9808P1_WGS	SBS26	TRUE	0
PGDX9808P1_WGS	SBS40	TRUE	0
PGDX9808P1_WGS	SBS44	TRUE	0
PGDX9809P1_WGS	SBS1	TRUE	165.327360742609
PGDX9809P1_WGS	SBS2	TRUE	0
PGDX9809P1_WGS	SBS5	TRUE	528.708961076674
PGDX9809P1_WGS	SBS6	TRUE	98.6729502455301
PGDX9809P1_WGS	SBS14	TRUE	0
PGDX9809P1_WGS	SBS15	TRUE	0
PGDX9809P1_WGS	SBS20	TRUE	0
PGDX9809P1_WGS	SBS21	TRUE	98.0345991958602
PGDX9809P1_WGS	SBS26	TRUE	0
PGDX9809P1_WGS	SBS40	TRUE	0
PGDX9809P1_WGS	SBS44	TRUE	0
VCPS0082P_WGS	SBS1	FALSE	0
VCPS0082P_WGS	SBS2	FALSE	0
VCPS0082P_WGS	SBS5	FALSE	0
VCPS0082P_WGS	SBS6	FALSE	0
VCPS0082P_WGS	SBS14	FALSE	2.66476615004727
VCPS0082P_WGS	SBS15	FALSE	0
VCPS0082P_WGS	SBS20	FALSE	5.69623726247871
VCPS0082P_WGS	SBS21	FALSE	0
VCPS0082P_WGS	SBS26	FALSE	0
VCPS0082P_WGS	SBS40	FALSE	0
VCPS0082P_WGS	SBS44	FALSE	0
VCPS0083P_WGS	SBS1	FALSE	0
VCPS0083P_WGS	SBS2	FALSE	1.2274555541973
VCPS0083P_WGS	SBS5	FALSE	0
VCPS0083P_WGS	SBS6	FALSE	20.228105908794
VCPS0083P_WGS	SBS14	FALSE	0
VCPS0083P_WGS	SBS15	FALSE	0
VCPS0083P_WGS	SBS20	FALSE	0
VCPS0083P_WGS	SBS21	FALSE	0
VCPS0083P_WGS	SBS26	FALSE	0
VCPS0083P_WGS	SBS40	FALSE	0
VCPS0083P_WGS	SBS44	FALSE	0
VCPS0084P_WGS	SBS1	FALSE	0
VCPS0084P_WGS	SBS2	FALSE	0
VCPS0084P_WGS	SBS5	FALSE	0
VCPS0084P_WGS	SBS6	FALSE	0
VCPS0084P_WGS	SBS14	FALSE	0
VCPS0084P_WGS	SBS15	FALSE	0
VCPS0084P_WGS	SBS20	FALSE	0
VCPS0084P_WGS	SBS21	FALSE	0
VCPS0084P_WGS	SBS26	FALSE	0
VCPS0084P_WGS	SBS40	FALSE	0
VCPS0084P_WGS	SBS44	FALSE	0
VCPS0085P_WGS	SBS1	FALSE	0
VCPS0085P_WGS	SBS2	FALSE	0
VCPS0085P_WGS	SBS5	FALSE	0
VCPS0085P_WGS	SBS6	FALSE	0
VCPS0085P_WGS	SBS14	FALSE	0
VCPS0085P_WGS	SBS15	FALSE	0
VCPS0085P_WGS	SBS20	FALSE	0
VCPS0085P_WGS	SBS21	FALSE	0
VCPS0085P_WGS	SBS26	FALSE	0
VCPS0085P_WGS	SBS40	FALSE	0.518029192325092
VCPS0085P_WGS	SBS44	FALSE	0
VCPS0086P_WGS	SBS1	FALSE	0
VCPS0086P_WGS	SBS2	FALSE	0
VCPS0086P_WGS	SBS5	FALSE	0
VCPS0086P_WGS	SBS6	FALSE	0
VCPS0086P_WGS	SBS14	FALSE	0
VCPS0086P_WGS	SBS15	FALSE	0
VCPS0086P_WGS	SBS20	FALSE	0
VCPS0086P_WGS	SBS21	FALSE	0
VCPS0086P_WGS	SBS26	FALSE	0
VCPS0086P_WGS	SBS40	FALSE	0
VCPS0086P_WGS	SBS44	FALSE	0
VCPS0087P_WGS	SBS1	FALSE	127.384148057555
VCPS0087P_WGS	SBS2	FALSE	18.8726928984298
VCPS0087P_WGS	SBS5	FALSE	405.047239128433
VCPS0087P_WGS	SBS6	FALSE	89.3421260820393
VCPS0087P_WGS	SBS14	FALSE	0
VCPS0087P_WGS	SBS15	FALSE	0
VCPS0087P_WGS	SBS20	FALSE	0
VCPS0087P_WGS	SBS21	FALSE	0
VCPS0087P_WGS	SBS26	FALSE	0
VCPS0087P_WGS	SBS40	FALSE	0
VCPS0087P_WGS	SBS44	FALSE	0
VCPS0088P_WGS	SBS1	FALSE	0
VCPS0088P_WGS	SBS2	FALSE	0
VCPS0088P_WGS	SBS5	FALSE	0
VCPS0088P_WGS	SBS6	FALSE	0
VCPS0088P_WGS	SBS14	FALSE	0
VCPS0088P_WGS	SBS15	FALSE	0
VCPS0088P_WGS	SBS20	FALSE	0
VCPS0088P_WGS	SBS21	FALSE	0
VCPS0088P_WGS	SBS26	FALSE	0
VCPS0088P_WGS	SBS40	FALSE	0
VCPS0088P_WGS	SBS44	FALSE	0
VCPS0089P_WGS	SBS1	FALSE	14.567303201974
VCPS0089P_WGS	SBS2	FALSE	15.1101907508041
VCPS0089P_WGS	SBS5	FALSE	0
VCPS0089P_WGS	SBS6	FALSE	0
VCPS0089P_WGS	SBS14	FALSE	0
VCPS0089P_WGS	SBS15	FALSE	0
VCPS0089P_WGS	SBS20	FALSE	15.5269939402133
VCPS0089P_WGS	SBS21	FALSE	0
VCPS0089P_WGS	SBS26	FALSE	0
VCPS0089P_WGS	SBS40	FALSE	0
VCPS0089P_WGS	SBS44	FALSE	0
VCPS0090P_WGS	SBS1	FALSE	0
VCPS0090P_WGS	SBS2	FALSE	0
VCPS0090P_WGS	SBS5	FALSE	0
VCPS0090P_WGS	SBS6	FALSE	0
VCPS0090P_WGS	SBS14	FALSE	0
VCPS0090P_WGS	SBS15	FALSE	0
VCPS0090P_WGS	SBS20	FALSE	0
VCPS0090P_WGS	SBS21	FALSE	0
VCPS0090P_WGS	SBS26	FALSE	0
VCPS0090P_WGS	SBS40	FALSE	0
VCPS0090P_WGS	SBS44	FALSE	0
VCPS0091P_WGS	SBS1	FALSE	79.161170041732
VCPS0091P_WGS	SBS2	FALSE	4.29156612158239
VCPS0091P_WGS	SBS5	FALSE	0
VCPS0091P_WGS	SBS6	FALSE	0
VCPS0091P_WGS	SBS14	FALSE	9.19496035510877
VCPS0091P_WGS	SBS15	FALSE	0
VCPS0091P_WGS	SBS20	FALSE	0
VCPS0091P_WGS	SBS21	FALSE	42.0466243174643
VCPS0091P_WGS	SBS26	FALSE	0
VCPS0091P_WGS	SBS40	FALSE	0
VCPS0091P_WGS	SBS44	FALSE	0
VCPS0102P_WGS	SBS1	FALSE	15.2735865848118
VCPS0102P_WGS	SBS2	FALSE	12.5944748581789
VCPS0102P_WGS	SBS5	FALSE	0
VCPS0102P_WGS	SBS6	FALSE	86.4187017949389
VCPS0102P_WGS	SBS14	FALSE	0
VCPS0102P_WGS	SBS15	FALSE	0
VCPS0102P_WGS	SBS20	FALSE	0
VCPS0102P_WGS	SBS21	FALSE	81.5073189789668
VCPS0102P_WGS	SBS26	FALSE	0
VCPS0102P_WGS	SBS40	FALSE	0
VCPS0102P_WGS	SBS44	FALSE	0
VCPS0103P_WGS	SBS1	FALSE	0
VCPS0103P_WGS	SBS2	FALSE	0
VCPS0103P_WGS	SBS5	FALSE	0
VCPS0103P_WGS	SBS6	FALSE	0
VCPS0103P_WGS	SBS14	FALSE	0
VCPS0103P_WGS	SBS15	FALSE	0
VCPS0103P_WGS	SBS20	FALSE	0
VCPS0103P_WGS	SBS21	FALSE	0
VCPS0103P_WGS	SBS26	FALSE	0
VCPS0103P_WGS	SBS40	FALSE	0
VCPS0103P_WGS	SBS44	FALSE	25.2517169443944
VCPS0104P_WGS	SBS1	FALSE	100.662121468081
VCPS0104P_WGS	SBS2	FALSE	0
VCPS0104P_WGS	SBS5	FALSE	0
VCPS0104P_WGS	SBS6	FALSE	0
VCPS0104P_WGS	SBS14	FALSE	0
VCPS0104P_WGS	SBS15	FALSE	0
VCPS0104P_WGS	SBS20	FALSE	0
VCPS0104P_WGS	SBS21	FALSE	53.3151401003811
VCPS0104P_WGS	SBS26	FALSE	0
VCPS0104P_WGS	SBS40	FALSE	0
VCPS0104P_WGS	SBS44	FALSE	0
VCPS0106P_WGS	SBS1	FALSE	5.21328643418671
VCPS0106P_WGS	SBS2	FALSE	2.96822112746909
VCPS0106P_WGS	SBS5	FALSE	0
VCPS0106P_WGS	SBS6	FALSE	0
VCPS0106P_WGS	SBS14	FALSE	0
VCPS0106P_WGS	SBS15	FALSE	0
VCPS0106P_WGS	SBS20	FALSE	0
VCPS0106P_WGS	SBS21	FALSE	0
VCPS0106P_WGS	SBS26	FALSE	0
VCPS0106P_WGS	SBS40	FALSE	0
VCPS0106P_WGS	SBS44	FALSE	0
VCPS0107P_WGS	SBS1	FALSE	7.4112501755221
VCPS0107P_WGS	SBS2	FALSE	26.5396326679336
VCPS0107P_WGS	SBS5	FALSE	0
VCPS0107P_WGS	SBS6	FALSE	0
VCPS0107P_WGS	SBS14	FALSE	0
VCPS0107P_WGS	SBS15	FALSE	0
VCPS0107P_WGS	SBS20	FALSE	0
VCPS0107P_WGS	SBS21	FALSE	53.3900148776581
VCPS0107P_WGS	SBS26	FALSE	0
VCPS0107P_WGS	SBS40	FALSE	0
VCPS0107P_WGS	SBS44	FALSE	0
VCPS0108P_WGS	SBS1	FALSE	143.917970782985
VCPS0108P_WGS	SBS2	FALSE	4.96678921295289
VCPS0108P_WGS	SBS5	FALSE	0
VCPS0108P_WGS	SBS6	FALSE	133.129479222714
VCPS0108P_WGS	SBS14	FALSE	0
VCPS0108P_WGS	SBS15	FALSE	0
VCPS0108P_WGS	SBS20	FALSE	0
VCPS0108P_WGS	SBS21	FALSE	0
VCPS0108P_WGS	SBS26	FALSE	258.292658117627
VCPS0108P_WGS	SBS40	FALSE	0
VCPS0108P_WGS	SBS44	FALSE	0
VCPS0109P_WGS	SBS1	FALSE	0
VCPS0109P_WGS	SBS2	FALSE	0
VCPS0109P_WGS	SBS5	FALSE	0
VCPS0109P_WGS	SBS6	FALSE	0
VCPS0109P_WGS	SBS14	FALSE	0
VCPS0109P_WGS	SBS15	FALSE	0
VCPS0109P_WGS	SBS20	FALSE	0
VCPS0109P_WGS	SBS21	FALSE	0
VCPS0109P_WGS	SBS26	FALSE	0
VCPS0109P_WGS	SBS40	FALSE	0
VCPS0109P_WGS	SBS44	FALSE	0
VCPS0110P_WGS	SBS1	FALSE	0
VCPS0110P_WGS	SBS2	FALSE	0
VCPS0110P_WGS	SBS5	FALSE	0
VCPS0110P_WGS	SBS6	FALSE	0
VCPS0110P_WGS	SBS14	FALSE	0
VCPS0110P_WGS	SBS15	FALSE	0
VCPS0110P_WGS	SBS20	FALSE	0
VCPS0110P_WGS	SBS21	FALSE	39.1584048455902
VCPS0110P_WGS	SBS26	FALSE	0
VCPS0110P_WGS	SBS40	FALSE	0
VCPS0110P_WGS	SBS44	FALSE	0
VCPS0116P_WGS	SBS1	FALSE	116.670066219485
VCPS0116P_WGS	SBS2	FALSE	28.2544129221688
VCPS0116P_WGS	SBS5	FALSE	0
VCPS0116P_WGS	SBS6	FALSE	0
VCPS0116P_WGS	SBS14	FALSE	0
VCPS0116P_WGS	SBS15	FALSE	0
VCPS0116P_WGS	SBS20	FALSE	0
VCPS0116P_WGS	SBS21	FALSE	46.6259795166566
VCPS0116P_WGS	SBS26	FALSE	0
VCPS0116P_WGS	SBS40	FALSE	0
VCPS0116P_WGS	SBS44	FALSE	71.6637249337645
PGDX9794P1_WGS	SBS1	TRUE	341.633948984814
PGDX9794P1_WGS	SBS2	TRUE	39.2889878937905
PGDX9794P1_WGS	SBS5	TRUE	147.817606645311
PGDX9794P1_WGS	SBS6	TRUE	100.510099459669
PGDX9794P1_WGS	SBS14	TRUE	0
PGDX9794P1_WGS	SBS15	TRUE	0
PGDX9794P1_WGS	SBS20	TRUE	46.9787113218452
PGDX9794P1_WGS	SBS21	TRUE	0
PGDX9794P1_WGS	SBS26	TRUE	0
PGDX9794P1_WGS	SBS44	TRUE	0
PGDX9795P1_WGS	SBS1	TRUE	25.3700490295395
PGDX9795P1_WGS	SBS2	TRUE	0
PGDX9795P1_WGS	SBS5	TRUE	0
PGDX9795P1_WGS	SBS6	TRUE	0
PGDX9795P1_WGS	SBS14	TRUE	0
PGDX9795P1_WGS	SBS15	TRUE	0
PGDX9795P1_WGS	SBS20	TRUE	0
PGDX9795P1_WGS	SBS21	TRUE	0
PGDX9795P1_WGS	SBS26	TRUE	0
PGDX9795P1_WGS	SBS44	TRUE	0
PGDX9796P1_WGS	SBS1	TRUE	0
PGDX9796P1_WGS	SBS2	TRUE	0
PGDX9796P1_WGS	SBS5	TRUE	0
PGDX9796P1_WGS	SBS6	TRUE	0
PGDX9796P1_WGS	SBS14	TRUE	0
PGDX9796P1_WGS	SBS15	TRUE	0
PGDX9796P1_WGS	SBS20	TRUE	0
PGDX9796P1_WGS	SBS21	TRUE	0
PGDX9796P1_WGS	SBS26	TRUE	0
PGDX9796P1_WGS	SBS44	TRUE	0
PGDX9797P1_WGS	SBS1	TRUE	350.743757582597
PGDX9797P1_WGS	SBS2	TRUE	0.899926313832897
PGDX9797P1_WGS	SBS5	TRUE	801.838985899211
PGDX9797P1_WGS	SBS6	TRUE	129.709180452909
PGDX9797P1_WGS	SBS14	TRUE	0
PGDX9797P1_WGS	SBS15	TRUE	0
PGDX9797P1_WGS	SBS20	TRUE	112.980575712424
PGDX9797P1_WGS	SBS21	TRUE	0
PGDX9797P1_WGS	SBS26	TRUE	0
PGDX9797P1_WGS	SBS44	TRUE	0
PGDX9798P1_WGS	SBS1	TRUE	174.750253508715
PGDX9798P1_WGS	SBS2	TRUE	14.1890024483467
PGDX9798P1_WGS	SBS5	TRUE	298.036035574707
PGDX9798P1_WGS	SBS6	TRUE	230.622653044532
PGDX9798P1_WGS	SBS14	TRUE	0.299278439819945
PGDX9798P1_WGS	SBS15	TRUE	0
PGDX9798P1_WGS	SBS20	TRUE	23.2470967655187
PGDX9798P1_WGS	SBS21	TRUE	0
PGDX9798P1_WGS	SBS26	TRUE	0
PGDX9798P1_WGS	SBS44	TRUE	0
PGDX9799P1_WGS	SBS1	TRUE	30.1341052129754
PGDX9799P1_WGS	SBS2	TRUE	0
PGDX9799P1_WGS	SBS5	TRUE	0
PGDX9799P1_WGS	SBS6	TRUE	0
PGDX9799P1_WGS	SBS14	TRUE	0
PGDX9799P1_WGS	SBS15	TRUE	11.8890983798501
PGDX9799P1_WGS	SBS20	TRUE	0
PGDX9799P1_WGS	SBS21	TRUE	16.9181874366797
PGDX9799P1_WGS	SBS26	TRUE	0
PGDX9799P1_WGS	SBS44	TRUE	0
PGDX9800P1_WGS	SBS1	TRUE	185.026683149687
PGDX9800P1_WGS	SBS2	TRUE	0.669700646299701
PGDX9800P1_WGS	SBS5	TRUE	0
PGDX9800P1_WGS	SBS6	TRUE	0
PGDX9800P1_WGS	SBS14	TRUE	17.3812498757839
PGDX9800P1_WGS	SBS15	TRUE	22.9286765410877
PGDX9800P1_WGS	SBS20	TRUE	6.20429651435206
PGDX9800P1_WGS	SBS21	TRUE	0
PGDX9800P1_WGS	SBS26	TRUE	50.0843163914985
PGDX9800P1_WGS	SBS44	TRUE	0
PGDX9801P1_WGS	SBS1	TRUE	146.030129149352
PGDX9801P1_WGS	SBS2	TRUE	6.15449020429168
PGDX9801P1_WGS	SBS5	TRUE	0
PGDX9801P1_WGS	SBS6	TRUE	46.9009218993674
PGDX9801P1_WGS	SBS14	TRUE	0
PGDX9801P1_WGS	SBS15	TRUE	0
PGDX9801P1_WGS	SBS20	TRUE	62.9582342277231
PGDX9801P1_WGS	SBS21	TRUE	0
PGDX9801P1_WGS	SBS26	TRUE	0
PGDX9801P1_WGS	SBS44	TRUE	0
PGDX9802P1_WGS	SBS1	TRUE	0
PGDX9802P1_WGS	SBS2	TRUE	0
PGDX9802P1_WGS	SBS5	TRUE	0
PGDX9802P1_WGS	SBS6	TRUE	0
PGDX9802P1_WGS	SBS14	TRUE	0
PGDX9802P1_WGS	SBS15	TRUE	0
PGDX9802P1_WGS	SBS20	TRUE	0
PGDX9802P1_WGS	SBS21	TRUE	0
PGDX9802P1_WGS	SBS26	TRUE	0
PGDX9802P1_WGS	SBS44	TRUE	0
PGDX9803P1_WGS	SBS1	TRUE	40.7875789797524
PGDX9803P1_WGS	SBS2	TRUE	0
PGDX9803P1_WGS	SBS5	TRUE	0
PGDX9803P1_WGS	SBS6	TRUE	0
PGDX9803P1_WGS	SBS14	TRUE	0
PGDX9803P1_WGS	SBS15	TRUE	0
PGDX9803P1_WGS	SBS20	TRUE	0
PGDX9803P1_WGS	SBS21	TRUE	8.49801652256934
PGDX9803P1_WGS	SBS26	TRUE	0
PGDX9803P1_WGS	SBS44	TRUE	0
PGDX9804P1_WGS	SBS1	TRUE	130.363390822656
PGDX9804P1_WGS	SBS2	TRUE	0.654255352608724
PGDX9804P1_WGS	SBS5	TRUE	0
PGDX9804P1_WGS	SBS6	TRUE	0
PGDX9804P1_WGS	SBS14	TRUE	17.313760064374
PGDX9804P1_WGS	SBS15	TRUE	0
PGDX9804P1_WGS	SBS20	TRUE	7.91992351802895
PGDX9804P1_WGS	SBS21	TRUE	0
PGDX9804P1_WGS	SBS26	TRUE	0
PGDX9804P1_WGS	SBS44	TRUE	0
PGDX9805P1_WGS	SBS1	TRUE	0
PGDX9805P1_WGS	SBS2	TRUE	0
PGDX9805P1_WGS	SBS5	TRUE	0
PGDX9805P1_WGS	SBS6	TRUE	0
PGDX9805P1_WGS	SBS14	TRUE	0
PGDX9805P1_WGS	SBS15	TRUE	0
PGDX9805P1_WGS	SBS20	TRUE	0
PGDX9805P1_WGS	SBS21	TRUE	0
PGDX9805P1_WGS	SBS26	TRUE	0
PGDX9805P1_WGS	SBS44	TRUE	0
PGDX9806P1_WGS	SBS1	TRUE	103.084558973849
PGDX9806P1_WGS	SBS2	TRUE	0
PGDX9806P1_WGS	SBS5	TRUE	0
PGDX9806P1_WGS	SBS6	TRUE	320.720483968661
PGDX9806P1_WGS	SBS14	TRUE	0
PGDX9806P1_WGS	SBS15	TRUE	0
PGDX9806P1_WGS	SBS20	TRUE	0.316304105363856
PGDX9806P1_WGS	SBS21	TRUE	0
PGDX9806P1_WGS	SBS26	TRUE	0
PGDX9806P1_WGS	SBS44	TRUE	31.0499224248435
PGDX9807P1_WGS	SBS1	TRUE	327.843459928484
PGDX9807P1_WGS	SBS2	TRUE	7.13411412162003
PGDX9807P1_WGS	SBS5	TRUE	0
PGDX9807P1_WGS	SBS6	TRUE	0
PGDX9807P1_WGS	SBS14	TRUE	0
PGDX9807P1_WGS	SBS15	TRUE	0
PGDX9807P1_WGS	SBS20	TRUE	29.3712521633843
PGDX9807P1_WGS	SBS21	TRUE	100.975162017273
PGDX9807P1_WGS	SBS26	TRUE	0
PGDX9807P1_WGS	SBS44	TRUE	0
PGDX9808P1_WGS	SBS1	TRUE	228.667505517873
PGDX9808P1_WGS	SBS2	TRUE	0
PGDX9808P1_WGS	SBS5	TRUE	0
PGDX9808P1_WGS	SBS6	TRUE	12.9492439582597
PGDX9808P1_WGS	SBS14	TRUE	0
PGDX9808P1_WGS	SBS15	TRUE	9.30478094691526
PGDX9808P1_WGS	SBS20	TRUE	7.29352258037376
PGDX9808P1_WGS	SBS21	TRUE	65.5708596734197
PGDX9808P1_WGS	SBS26	TRUE	0
PGDX9808P1_WGS	SBS44	TRUE	0
PGDX9809P1_WGS	SBS1	TRUE	183.026401393027
PGDX9809P1_WGS	SBS2	TRUE	13.8393037745576
PGDX9809P1_WGS	SBS5	TRUE	0
PGDX9809P1_WGS	SBS6	TRUE	0
PGDX9809P1_WGS	SBS14	TRUE	0
PGDX9809P1_WGS	SBS15	TRUE	0
PGDX9809P1_WGS	SBS20	TRUE	0
PGDX9809P1_WGS	SBS21	TRUE	48.6242398896039
PGDX9809P1_WGS	SBS26	TRUE	0
PGDX9809P1_WGS	SBS44	TRUE	0
VCPS0082P_WGS	SBS1	FALSE	0
VCPS0082P_WGS	SBS2	FALSE	0
VCPS0082P_WGS	SBS5	FALSE	0
VCPS0082P_WGS	SBS6	FALSE	0
VCPS0082P_WGS	SBS14	FALSE	0
VCPS0082P_WGS	SBS15	FALSE	0
VCPS0082P_WGS	SBS20	FALSE	0
VCPS0082P_WGS	SBS21	FALSE	0
VCPS0082P_WGS	SBS26	FALSE	0
VCPS0082P_WGS	SBS44	FALSE	0
VCPS0083P_WGS	SBS1	FALSE	0
VCPS0083P_WGS	SBS2	FALSE	3.57917556231771
VCPS0083P_WGS	SBS5	FALSE	0
VCPS0083P_WGS	SBS6	FALSE	34.1613590887856
VCPS0083P_WGS	SBS14	FALSE	0
VCPS0083P_WGS	SBS15	FALSE	0
VCPS0083P_WGS	SBS20	FALSE	0
VCPS0083P_WGS	SBS21	FALSE	0
VCPS0083P_WGS	SBS26	FALSE	0
VCPS0083P_WGS	SBS44	FALSE	0
VCPS0084P_WGS	SBS1	FALSE	0
VCPS0084P_WGS	SBS2	FALSE	0
VCPS0084P_WGS	SBS5	FALSE	0
VCPS0084P_WGS	SBS6	FALSE	0
VCPS0084P_WGS	SBS14	FALSE	0
VCPS0084P_WGS	SBS15	FALSE	0
VCPS0084P_WGS	SBS20	FALSE	0
VCPS0084P_WGS	SBS21	FALSE	0
VCPS0084P_WGS	SBS26	FALSE	0
VCPS0084P_WGS	SBS44	FALSE	0
VCPS0085P_WGS	SBS1	FALSE	0
VCPS0085P_WGS	SBS2	FALSE	0
VCPS0085P_WGS	SBS5	FALSE	0
VCPS0085P_WGS	SBS6	FALSE	0
VCPS0085P_WGS	SBS14	FALSE	0
VCPS0085P_WGS	SBS15	FALSE	0
VCPS0085P_WGS	SBS20	FALSE	0
VCPS0085P_WGS	SBS21	FALSE	0
VCPS0085P_WGS	SBS26	FALSE	0
VCPS0085P_WGS	SBS44	FALSE	0
VCPS0086P_WGS	SBS1	FALSE	0
VCPS0086P_WGS	SBS2	FALSE	0
VCPS0086P_WGS	SBS5	FALSE	0
VCPS0086P_WGS	SBS6	FALSE	0
VCPS0086P_WGS	SBS14	FALSE	0
VCPS0086P_WGS	SBS15	FALSE	0
VCPS0086P_WGS	SBS20	FALSE	0
VCPS0086P_WGS	SBS21	FALSE	0
VCPS0086P_WGS	SBS26	FALSE	0
VCPS0086P_WGS	SBS44	FALSE	0
VCPS0087P_WGS	SBS1	FALSE	190.826634889939
VCPS0087P_WGS	SBS2	FALSE	17.0162357901579
VCPS0087P_WGS	SBS5	FALSE	598.311913801681
VCPS0087P_WGS	SBS6	FALSE	50.581652835483
VCPS0087P_WGS	SBS14	FALSE	0
VCPS0087P_WGS	SBS15	FALSE	0
VCPS0087P_WGS	SBS20	FALSE	6.45059607280925
VCPS0087P_WGS	SBS21	FALSE	0
VCPS0087P_WGS	SBS26	FALSE	0
VCPS0087P_WGS	SBS44	FALSE	100.175287323677
VCPS0088P_WGS	SBS1	FALSE	0
VCPS0088P_WGS	SBS2	FALSE	0
VCPS0088P_WGS	SBS5	FALSE	0
VCPS0088P_WGS	SBS6	FALSE	0
VCPS0088P_WGS	SBS14	FALSE	0
VCPS0088P_WGS	SBS15	FALSE	0
VCPS0088P_WGS	SBS20	FALSE	0
VCPS0088P_WGS	SBS21	FALSE	0
VCPS0088P_WGS	SBS26	FALSE	0
VCPS0088P_WGS	SBS44	FALSE	0
VCPS0089P_WGS	SBS1	FALSE	7.92521508532711
VCPS0089P_WGS	SBS2	FALSE	0.283966418919599
VCPS0089P_WGS	SBS5	FALSE	95.5371678267126
VCPS0089P_WGS	SBS6	FALSE	0
VCPS0089P_WGS	SBS14	FALSE	0
VCPS0089P_WGS	SBS15	FALSE	0
VCPS0089P_WGS	SBS20	FALSE	0
VCPS0089P_WGS	SBS21	FALSE	0
VCPS0089P_WGS	SBS26	FALSE	0
VCPS0089P_WGS	SBS44	FALSE	0
VCPS0090P_WGS	SBS1	FALSE	8.44284366495689
VCPS0090P_WGS	SBS2	FALSE	13.0192685186594
VCPS0090P_WGS	SBS5	FALSE	0
VCPS0090P_WGS	SBS6	FALSE	3.20911662147004
VCPS0090P_WGS	SBS14	FALSE	0
VCPS0090P_WGS	SBS15	FALSE	0.516584814095293
VCPS0090P_WGS	SBS20	FALSE	0
VCPS0090P_WGS	SBS21	FALSE	0
VCPS0090P_WGS	SBS26	FALSE	0
VCPS0090P_WGS	SBS44	FALSE	0
VCPS0091P_WGS	SBS1	FALSE	115.729557623615
VCPS0091P_WGS	SBS2	FALSE	0
VCPS0091P_WGS	SBS5	FALSE	0
VCPS0091P_WGS	SBS6	FALSE	0
VCPS0091P_WGS	SBS14	FALSE	0
VCPS0091P_WGS	SBS15	FALSE	0
VCPS0091P_WGS	SBS20	FALSE	0
VCPS0091P_WGS	SBS21	FALSE	7.87413521713138
VCPS0091P_WGS	SBS26	FALSE	0
VCPS0091P_WGS	SBS44	FALSE	0
VCPS0102P_WGS	SBS1	FALSE	0
VCPS0102P_WGS	SBS2	FALSE	28.4182289860804
VCPS0102P_WGS	SBS5	FALSE	0
VCPS0102P_WGS	SBS6	FALSE	0
VCPS0102P_WGS	SBS14	FALSE	0
VCPS0102P_WGS	SBS15	FALSE	45.6112621906213
VCPS0102P_WGS	SBS20	FALSE	28.8254468232296
VCPS0102P_WGS	SBS21	FALSE	0
VCPS0102P_WGS	SBS26	FALSE	0
VCPS0102P_WGS	SBS44	FALSE	0
VCPS0103P_WGS	SBS1	FALSE	33.9321845694699
VCPS0103P_WGS	SBS2	FALSE	0
VCPS0103P_WGS	SBS5	FALSE	0
VCPS0103P_WGS	SBS6	FALSE	0
VCPS0103P_WGS	SBS14	FALSE	0
VCPS0103P_WGS	SBS15	FALSE	0
VCPS0103P_WGS	SBS20	FALSE	0
VCPS0103P_WGS	SBS21	FALSE	0
VCPS0103P_WGS	SBS26	FALSE	44.5698840874878
VCPS0103P_WGS	SBS44	FALSE	0
VCPS0104P_WGS	SBS1	FALSE	62.4061089804646
VCPS0104P_WGS	SBS2	FALSE	0
VCPS0104P_WGS	SBS5	FALSE	0
VCPS0104P_WGS	SBS6	FALSE	0
[truncated: 15,711 more rows]
