# Supplementary material for: Genome-wide mutational signatures in low-coverage whole genome sequencing of cell-free DNA
Source: Nat Commun. 2022 Aug 23;13:4953. doi: 10.1038/s41467-022-32598-1 (PMC9399180; doi:10.1038/s41467-022-32598-1)
Supplement: Supplementary file 5 — Source Data [file 41467_2022_32598_MOESM5_ESM.zip › source_data/s3h.csv]

context	uncorrected.batch_diff	corrected.batch_diff
A[C>A]A	0.000303574602067081	-0.000256112566488872
A[C>A]C	0.000656638643763794	0.000214812588504885
A[C>A]G	0.000641403759022171	0.00054177027081039
A[C>A]T	0.000506548443144605	8.32099376353993e-05
C[C>A]A	0.000132734645182379	-0.000175472704014925
C[C>A]C	-0.000559900706154061	-0.00020276026608666
C[C>A]G	-0.000895062531887778	-0.00043460442947198
C[C>A]T	-5.79359227138544e-05	-0.000224089959152377
G[C>A]A	7.9778605330998e-06	-0.000132813317883492
G[C>A]C	-3.77271883925199e-06	0.000114065856706478
G[C>A]G	-0.00057348354275162	-0.000354132973425557
G[C>A]T	0.000226649175620614	0.000342229392140772
T[C>A]A	0.000358566846655093	-0.000151528957039168
T[C>A]C	0.000294947909901716	0.000258526391950053
T[C>A]G	-0.000249333360217416	-0.000264640510656343
T[C>A]T	8.56422231524032e-05	-0.000408764233044869
A[C>G]A	0.000699688033332804	0.000372423842229007
A[C>G]C	0.000484422985639497	0.000671588743180204
A[C>G]G	0.000104643793450524	0.000656497596499712
A[C>G]T	0.000610369229164476	-0.000138434374034462
C[C>G]A	-0.000333702053236305	-2.93963966992031e-05
C[C>G]C	-0.000679515104007249	-9.32732049446702e-05
C[C>G]G	-0.000862838543154385	4.35575537448963e-05
C[C>G]T	-0.00048379828713825	-0.000182934074141409
G[C>G]A	0.000145218127444813	0.000624699531066582
G[C>G]C	-0.000665746025045792	-0.000115994128179169
G[C>G]G	-0.00101192552726178	0.00011712899442325
G[C>G]T	-0.000423759793577472	-0.000274491392789501
T[C>G]A	0.000378391424383869	-0.000184437575261874
T[C>G]C	0.000471753261013165	0.000700772754703293
T[C>G]G	-0.000421278704719997	4.20540526244301e-05
T[C>G]T	0.000621657219268455	0.000165253187005382
A[C>T]A	0.00315871881435692	0.000105361997544656
A[C>T]C	-9.84631745483411e-06	-0.000325654409633901
A[C>T]G	-0.000425382070008508	-0.00220835209961062
A[C>T]T	0.00359000594576463	0.000801936748287099
C[C>T]A	-0.00176847426210433	-0.00183621358292124
C[C>T]C	-0.0017651701658162	-8.07717987197157e-05
C[C>T]G	-0.00331552580664195	0.000912514696924577
C[C>T]T	-0.000503743135821369	-0.000167201123772158
G[C>T]A	-0.000347032676060413	-0.000802144485302785
G[C>T]C	-0.00173340273306842	-0.000520235701135394
G[C>T]G	-0.00315742757907588	-0.000447818791995198
G[C>T]T	0.000444287107782559	-0.000162141422379605
T[C>T]A	-5.01503378274072e-05	-0.00164614279478115
T[C>T]C	0.00105687314546555	0.00108255441651014
T[C>T]G	0.00100665080294583	0.000521363058812639
T[C>T]T	0.00157683024940932	-5.24859548100866e-05
A[T>A]A	0.00069400501929328	8.32099376353993e-05
A[T>A]C	0.000794984298293388	9.40712583337019e-05
A[T>A]G	0.000449904150412528	-4.42630014763287e-05
A[T>A]T	0.000976841931660358	0.000232573924571259
C[T>A]A	0.000632867171397377	0.000227782743830656
C[T>A]C	-0.000519782928145386	-0.000289750945897517
C[T>A]G	-0.000158458645728348	7.4806421146865e-05
C[T>A]T	0.00048148534079641	0.000296787545671773
G[T>A]A	0.000830422278774339	0.000605590943580016
G[T>A]C	-4.49898511830516e-05	7.27415652679855e-05
G[T>A]G	-0.000424126245022514	-0.000510789924060374
G[T>A]T	8.56422231524032e-05	-0.00022593027312789
T[T>A]A	0.000314412069468205	-0.000179153331965952
T[T>A]C	7.41679906845222e-05	-0.000114771304437911
T[T>A]G	0.000379130360556707	-8.45328756010882e-05
T[T>A]T	0.000338003332753479	-0.000153032458159633
A[T>C]A	0.00294170558069622	0.000150523166634442
A[T>C]C	0.00130014497363289	0.0014603626162595
A[T>C]G	0.000394118670106886	0.00109085031020741
A[T>C]T	0.00378416081903013	0.00107816834082768
C[T>C]A	0.000302457147883694	0.000561396234306781
C[T>C]C	-0.00105096205078359	0.000994902267716438
C[T>C]G	-0.00780393458027901	-0.00208805985324616
C[T>C]T	-0.00060197101234229	-0.000345243902948534
G[T>C]A	0.00060540101816677	0.000239498253393831
G[T>C]C	-0.00167079304610959	-0.000316352725531903
G[T>C]G	-0.00362295116552334	0.000122574135579864
G[T>C]T	0.000714364190982735	0.000166993386756468
T[T>C]A	0.000435846657981093	-0.000522468963441795
T[T>C]C	-0.00176470757654783	-0.00175591053330234
T[T>C]G	-5.74133953186833e-05	0.000334692221244364
T[T>C]T	0.00201012984712339	0.000731921507880831
A[T>G]A	0.000721453072675622	0.000447430491824732
A[T>G]C	0.000861174428444811	0.000907438190644346
A[T>G]G	-9.55726118650555e-05	-0.000193851530315553
A[T>G]T	7.15066927459039e-05	-0.000314536725010894
C[T>G]A	-7.34712874909667e-06	-0.000101632742684616
C[T>G]C	-5.45356886023983e-05	0.000733849779353523
C[T>G]G	-0.001101430573794	-0.000510733788584534
C[T>G]T	0.000402355172396939	8.77765764726365e-05
G[T>G]A	0.000503244346856475	0.000343676757785396
G[T>G]C	0.00028484937867343	0.000657832691192652
G[T>G]G	-0.000994942456552761	-0.000387209998075786
G[T>G]T	-0.00019279123859142	-0.000141722053654599
T[T>G]A	1.82626341252833e-05	-0.00053245642998114
T[T>G]C	0.00129015464679344	0.00139551934819747
T[T>G]G	-0.000797387349175799	-0.000743856911186953
T[T>G]T	0.00100491575487453	-0.000135988726551945
