# Supplementary material for: Genome-wide mutational signatures in low-coverage whole genome sequencing of cell-free DNA
Source: Nat Commun. 2022 Aug 23;13:4953. doi: 10.1038/s41467-022-32598-1 (PMC9399180; doi:10.1038/s41467-022-32598-1)
Supplement: Supplementary file 5 — Source Data [file 41467_2022_32598_MOESM5_ESM.zip › source_data/s14b.csv]

Var1	SLX_barcode	age	value
SBS2`	PGDX16584P	51	235.814484698101
SBS8`	PGDX16584P	51	771.319536521228
SBS12`	PGDX16584P	51	396.013117725165
SBS13`	PGDX16584P	51	0
SBS19`	PGDX16584P	51	184.951391076489
SBS20`	PGDX16584P	51	0
SBS22`	PGDX16584P	51	642.754409341521
SBS25`	PGDX16584P	51	0
SBS30`	PGDX16584P	51	664.750320878584
SBS32`	PGDX16584P	51	0
SBS33`	PGDX16584P	51	202.541910601415
SBS43`	PGDX16584P	51	0
SBS46`	PGDX16584P	51	1916.84955265523
SBS48`	PGDX16584P	51	0
SBS49`	PGDX16584P	51	0
SBS53`	PGDX16584P	51	0
SBS54`	PGDX16584P	51	366.300674043479
SBS84`	PGDX16584P	51	153.591722951665
SBS2`	PGDX16585P	68	212.16430813415
SBS8`	PGDX16585P	68	660.263142774505
SBS12`	PGDX16585P	68	359.005440428099
SBS13`	PGDX16585P	68	0
SBS19`	PGDX16585P	68	137.568072652732
SBS20`	PGDX16585P	68	0
SBS22`	PGDX16585P	68	519.869686556146
SBS25`	PGDX16585P	68	0
SBS30`	PGDX16585P	68	669.607042993463
SBS32`	PGDX16585P	68	0
SBS33`	PGDX16585P	68	257.655993394191
SBS43`	PGDX16585P	68	0
SBS46`	PGDX16585P	68	1549.73576549619
SBS48`	PGDX16585P	68	4.62284382952035
SBS49`	PGDX16585P	68	0
SBS53`	PGDX16585P	68	0
SBS54`	PGDX16585P	68	290.73183041508
SBS84`	PGDX16585P	68	181.701748962883
SBS2`	PGDX16586P	73	188.695935756067
SBS8`	PGDX16586P	73	573.952354397264
SBS12`	PGDX16586P	73	484.066972268427
SBS13`	PGDX16586P	73	0
SBS19`	PGDX16586P	73	127.18592942649
SBS20`	PGDX16586P	73	0
SBS22`	PGDX16586P	73	725.454389843035
SBS25`	PGDX16586P	73	0
SBS30`	PGDX16586P	73	659.11632309989
SBS32`	PGDX16586P	73	0
SBS33`	PGDX16586P	73	332.581404302735
SBS43`	PGDX16586P	73	0
SBS46`	PGDX16586P	73	1624.97305872237
SBS48`	PGDX16586P	73	11.7488075959812
SBS49`	PGDX16586P	73	0
SBS53`	PGDX16586P	73	0
SBS54`	PGDX16586P	73	212.380752799011
SBS84`	PGDX16586P	73	142.50951414454
SBS2`	PGDX16587P	59	231.792068922439
SBS8`	PGDX16587P	59	546.076028589216
SBS12`	PGDX16587P	59	309.251522745551
SBS13`	PGDX16587P	59	0
SBS19`	PGDX16587P	59	165.142733112344
SBS20`	PGDX16587P	59	0
SBS22`	PGDX16587P	59	754.320666903124
SBS25`	PGDX16587P	59	0
SBS30`	PGDX16587P	59	528.48399819916
SBS32`	PGDX16587P	59	0
SBS33`	PGDX16587P	59	297.658505080598
SBS43`	PGDX16587P	59	0
SBS46`	PGDX16587P	59	2000.70057884109
SBS48`	PGDX16587P	59	0
SBS49`	PGDX16587P	59	0
SBS53`	PGDX16587P	59	20.0196281667704
SBS54`	PGDX16587P	59	262.160338655865
SBS84`	PGDX16587P	59	292.665929875135
SBS2`	PGDX16588P	68	186.207375955932
SBS8`	PGDX16588P	68	581.995575296003
SBS12`	PGDX16588P	68	237.145631717899
SBS13`	PGDX16588P	68	0
SBS19`	PGDX16588P	68	131.705053093771
SBS20`	PGDX16588P	68	0
SBS22`	PGDX16588P	68	613.876031903855
SBS25`	PGDX16588P	68	0
SBS30`	PGDX16588P	68	521.092119824946
SBS32`	PGDX16588P	68	0
SBS33`	PGDX16588P	68	225.059806097442
SBS43`	PGDX16588P	68	0
SBS46`	PGDX16588P	68	1803.20842789976
SBS48`	PGDX16588P	68	8.16872601638038
SBS49`	PGDX16588P	68	0
SBS53`	PGDX16588P	68	0
SBS54`	PGDX16588P	68	262.114433552482
SBS84`	PGDX16588P	68	278.331139010305
SBS2`	PGDX16592P	74	183.804293265125
SBS8`	PGDX16592P	74	570.862786641327
SBS12`	PGDX16592P	74	392.200329611983
SBS13`	PGDX16592P	74	15.291177826161
SBS19`	PGDX16592P	74	164.111555368779
SBS20`	PGDX16592P	74	0
SBS22`	PGDX16592P	74	635.871219871952
SBS25`	PGDX16592P	74	0
SBS30`	PGDX16592P	74	857.236345302651
SBS32`	PGDX16592P	74	0
SBS33`	PGDX16592P	74	245.397632148834
SBS43`	PGDX16592P	74	0
SBS46`	PGDX16592P	74	1383.64978430819
SBS48`	PGDX16592P	74	4.89651069646393
SBS49`	PGDX16592P	74	0
SBS53`	PGDX16592P	74	0
SBS54`	PGDX16592P	74	157.656224532608
SBS84`	PGDX16592P	74	138.889160538006
SBS2`	PGDX16594P	75	160.637081256362
SBS8`	PGDX16594P	75	468.409768681989
SBS12`	PGDX16594P	75	226.631710077869
SBS13`	PGDX16594P	75	0
SBS19`	PGDX16594P	75	95.4157379834039
SBS20`	PGDX16594P	75	0
SBS22`	PGDX16594P	75	568.435873487942
SBS25`	PGDX16594P	75	0
SBS30`	PGDX16594P	75	895.373678763978
SBS32`	PGDX16594P	75	0
SBS33`	PGDX16594P	75	197.758937125245
SBS43`	PGDX16594P	75	0
SBS46`	PGDX16594P	75	1431.20953079759
SBS48`	PGDX16594P	75	0
SBS49`	PGDX16594P	75	0
SBS53`	PGDX16594P	75	0
SBS54`	PGDX16594P	75	270.324365246637
SBS84`	PGDX16594P	75	169.795866806318
SBS2`	PGDX17940P	68	82.6947605555609
SBS8`	PGDX17940P	68	954.638384893227
SBS12`	PGDX17940P	68	443.067003658098
SBS13`	PGDX17940P	68	0
SBS19`	PGDX17940P	68	136.394372396175
SBS20`	PGDX17940P	68	0
SBS22`	PGDX17940P	68	666.785359380732
SBS25`	PGDX17940P	68	142.95975380309
SBS30`	PGDX17940P	68	527.256555752889
SBS32`	PGDX17940P	68	0
SBS33`	PGDX17940P	68	243.376110591608
SBS43`	PGDX17940P	68	15.7092183185895
SBS46`	PGDX17940P	68	1219.3534971955
SBS48`	PGDX17940P	68	3.47228574641119
SBS49`	PGDX17940P	68	0
SBS53`	PGDX17940P	68	5.6096713739995
SBS54`	PGDX17940P	68	200.196313721707
SBS84`	PGDX17940P	68	103.761911949485
SBS2`	PGDX17941P	50	96.1554420043387
SBS8`	PGDX17941P	50	762.333344975015
SBS12`	PGDX17941P	50	120.972198935019
SBS13`	PGDX17941P	50	0
SBS19`	PGDX17941P	50	173.439996083807
SBS20`	PGDX17941P	50	0
SBS22`	PGDX17941P	50	746.857110709437
SBS25`	PGDX17941P	50	126.509134907828
SBS30`	PGDX17941P	50	388.5177347558
SBS32`	PGDX17941P	50	0
SBS33`	PGDX17941P	50	243.421926210017
SBS43`	PGDX17941P	50	0
SBS46`	PGDX17941P	50	1315.32303064701
SBS48`	PGDX17941P	50	0
SBS49`	PGDX17941P	50	0
SBS53`	PGDX17941P	50	0
SBS54`	PGDX17941P	50	299.257268402792
SBS84`	PGDX17941P	50	100.493107542179
SBS2`	PGDX17942P	75	83.0397670907984
SBS8`	PGDX17942P	75	1161.12410432611
SBS12`	PGDX17942P	75	573.055043926011
SBS13`	PGDX17942P	75	4.4807927284809
SBS19`	PGDX17942P	75	73.5789191215833
SBS20`	PGDX17942P	75	50.5739228298719
SBS22`	PGDX17942P	75	504.406089816994
SBS25`	PGDX17942P	75	0
SBS30`	PGDX17942P	75	265.324635305995
SBS32`	PGDX17942P	75	0
SBS33`	PGDX17942P	75	203.773365218649
SBS43`	PGDX17942P	75	0
SBS46`	PGDX17942P	75	1732.83568127899
SBS48`	PGDX17942P	75	0
SBS49`	PGDX17942P	75	0
SBS53`	PGDX17942P	75	33.7962401488172
SBS54`	PGDX17942P	75	117.339453451744
SBS84`	PGDX17942P	75	11.0997523142781
SBS2`	PGDX17943P	73	117.997410211741
SBS8`	PGDX17943P	73	731.426789794192
SBS12`	PGDX17943P	73	196.528866309929
SBS13`	PGDX17943P	73	0
SBS19`	PGDX17943P	73	111.155944144323
SBS20`	PGDX17943P	73	0
SBS22`	PGDX17943P	73	700.357542079105
SBS25`	PGDX17943P	73	0
SBS30`	PGDX17943P	73	234.146625704871
SBS32`	PGDX17943P	73	0
SBS33`	PGDX17943P	73	138.990454379439
SBS43`	PGDX17943P	73	4.85249960059772
SBS46`	PGDX17943P	73	1420.90041879357
SBS48`	PGDX17943P	73	6.36619005826169
SBS49`	PGDX17943P	73	0
SBS53`	PGDX17943P	73	0
SBS54`	PGDX17943P	73	270.818383159881
SBS84`	PGDX17943P	73	53.8096223709085
SBS2`	PGDX17944P	72	121.56733123199
SBS8`	PGDX17944P	72	570.696068887719
SBS12`	PGDX17944P	72	242.302847897756
SBS13`	PGDX17944P	72	0
SBS19`	PGDX17944P	72	159.441347249521
SBS20`	PGDX17944P	72	0
SBS22`	PGDX17944P	72	649.314248766055
SBS25`	PGDX17944P	72	33.8668856205437
SBS30`	PGDX17944P	72	380.347302250828
SBS32`	PGDX17944P	72	0
SBS33`	PGDX17944P	72	161.137027242158
SBS43`	PGDX17944P	72	0
SBS46`	PGDX17944P	72	1317.62607440526
SBS48`	PGDX17944P	72	0
SBS49`	PGDX17944P	72	0
SBS53`	PGDX17944P	72	14.8727349814829
SBS54`	PGDX17944P	72	246.968592075874
SBS84`	PGDX17944P	72	26.1748735990842
SBS2`	PGDX17945P	54	99.7485806371816
SBS8`	PGDX17945P	54	774.048587921321
SBS12`	PGDX17945P	54	171.666981064497
SBS13`	PGDX17945P	54	0
SBS19`	PGDX17945P	54	181.719613902264
SBS20`	PGDX17945P	54	0
SBS22`	PGDX17945P	54	652.374294339596
SBS25`	PGDX17945P	54	0
SBS30`	PGDX17945P	54	356.043108862697
SBS32`	PGDX17945P	54	0
SBS33`	PGDX17945P	54	232.242630629763
SBS43`	PGDX17945P	54	0
SBS46`	PGDX17945P	54	1142.77491473024
SBS48`	PGDX17945P	54	0
SBS49`	PGDX17945P	54	0
SBS53`	PGDX17945P	54	30.9632308284009
SBS54`	PGDX17945P	54	349.192293196821
SBS84`	PGDX17945P	54	49.1829907841777
SBS2`	PGDX17946P	50	135.980530488519
SBS8`	PGDX17946P	50	867.410458689645
SBS12`	PGDX17946P	50	259.261920220595
SBS13`	PGDX17946P	50	0
SBS19`	PGDX17946P	50	255.068760943976
SBS20`	PGDX17946P	50	0
SBS22`	PGDX17946P	50	691.889967550231
SBS25`	PGDX17946P	50	0
SBS30`	PGDX17946P	50	546.270326685172
SBS32`	PGDX17946P	50	0
SBS33`	PGDX17946P	50	144.923641635088
SBS43`	PGDX17946P	50	0
SBS46`	PGDX17946P	50	1567.6545722553
SBS48`	PGDX17946P	50	1.12603867831247
SBS49`	PGDX17946P	50	0
SBS53`	PGDX17946P	50	33.1804224355351
SBS54`	PGDX17946P	50	395.034598462794
SBS84`	PGDX17946P	50	1.98812054614304
SBS2`	PGDX17947P	50	77.9707634769742
SBS8`	PGDX17947P	50	902.039765257725
SBS12`	PGDX17947P	50	338.912402624034
SBS13`	PGDX17947P	50	0
SBS19`	PGDX17947P	50	129.846381268565
SBS20`	PGDX17947P	50	0
SBS22`	PGDX17947P	50	702.252344753207
SBS25`	PGDX17947P	50	0
SBS30`	PGDX17947P	50	478.013843222939
SBS32`	PGDX17947P	50	0
SBS33`	PGDX17947P	50	155.384604357729
SBS43`	PGDX17947P	50	0
SBS46`	PGDX17947P	50	1436.94980017823
SBS48`	PGDX17947P	50	0
SBS49`	PGDX17947P	50	0
SBS53`	PGDX17947P	50	0
SBS54`	PGDX17947P	50	257.610053007857
SBS84`	PGDX17947P	50	5.48778761075193
SBS2`	PGDX17948P	68	91.3954245472091
SBS8`	PGDX17948P	68	1031.87526419629
SBS12`	PGDX17948P	68	205.747752893682
SBS13`	PGDX17948P	68	0
SBS19`	PGDX17948P	68	215.863900924931
SBS20`	PGDX17948P	68	0
SBS22`	PGDX17948P	68	732.362783415999
SBS25`	PGDX17948P	68	0
SBS30`	PGDX17948P	68	472.667567690604
SBS32`	PGDX17948P	68	0
SBS33`	PGDX17948P	68	275.725016679028
SBS43`	PGDX17948P	68	0
SBS46`	PGDX17948P	68	1492.93128398974
SBS48`	PGDX17948P	68	14.7861988945043
SBS49`	PGDX17948P	68	0
SBS53`	PGDX17948P	68	7.84705281499149
SBS54`	PGDX17948P	68	429.316746990162
SBS84`	PGDX17948P	68	36.5019259694254
SBS2`	PGDX17949P	57	83.2614507209682
SBS8`	PGDX17949P	57	874.04263859679
SBS12`	PGDX17949P	57	57.6804839235916
SBS13`	PGDX17949P	57	0
SBS19`	PGDX17949P	57	63.0332414429321
SBS20`	PGDX17949P	57	0
SBS22`	PGDX17949P	57	687.52942422442
SBS25`	PGDX17949P	57	0
SBS30`	PGDX17949P	57	432.04148416045
SBS32`	PGDX17949P	57	0
SBS33`	PGDX17949P	57	142.941801340962
SBS43`	PGDX17949P	57	0
SBS46`	PGDX17949P	57	1533.33142128246
SBS48`	PGDX17949P	57	2.94717927794217
SBS49`	PGDX17949P	57	0
SBS53`	PGDX17949P	57	12.9512672291354
SBS54`	PGDX17949P	57	514.637235933726
SBS84`	PGDX17949P	57	0
SBS2`	PGDX17950P	50	116.120293006353
SBS8`	PGDX17950P	50	820.807534819887
SBS12`	PGDX17950P	50	236.931431070365
SBS13`	PGDX17950P	50	0
SBS19`	PGDX17950P	50	222.190394913051
SBS20`	PGDX17950P	50	0
SBS22`	PGDX17950P	50	710.086651259322
SBS25`	PGDX17950P	50	0
SBS30`	PGDX17950P	50	404.429499195224
SBS32`	PGDX17950P	50	0
SBS33`	PGDX17950P	50	265.809825917469
SBS43`	PGDX17950P	50	0
SBS46`	PGDX17950P	50	1434.68187540162
SBS48`	PGDX17950P	50	8.26905169549405
SBS49`	PGDX17950P	50	0
SBS53`	PGDX17950P	50	14.9555736088574
SBS54`	PGDX17950P	50	219.998477608723
SBS84`	PGDX17950P	50	67.1872117449602
SBS2`	PGDX17951P	55	146.611158102079
SBS8`	PGDX17951P	55	791.190936965193
SBS12`	PGDX17951P	55	271.274455934456
SBS13`	PGDX17951P	55	0
SBS19`	PGDX17951P	55	83.2794965478946
SBS20`	PGDX17951P	55	0
SBS22`	PGDX17951P	55	743.422236022264
SBS25`	PGDX17951P	55	0
SBS30`	PGDX17951P	55	335.829833081932
SBS32`	PGDX17951P	55	0
SBS33`	PGDX17951P	55	151.659742513067
SBS43`	PGDX17951P	55	0
SBS46`	PGDX17951P	55	1457.36842501596
SBS48`	PGDX17951P	55	0
SBS49`	PGDX17951P	55	0
SBS53`	PGDX17951P	55	0
SBS54`	PGDX17951P	55	339.758662208216
SBS84`	PGDX17951P	55	158.231700655158
SBS2`	PGDX17952P	62	114.197970630141
SBS8`	PGDX17952P	62	758.25705387077
SBS12`	PGDX17952P	62	199.330285549314
SBS13`	PGDX17952P	62	0
SBS19`	PGDX17952P	62	197.858295051145
SBS20`	PGDX17952P	62	0
SBS22`	PGDX17952P	62	783.595292005675
SBS25`	PGDX17952P	62	0
SBS30`	PGDX17952P	62	394.007635067466
SBS32`	PGDX17952P	62	0
SBS33`	PGDX17952P	62	192.392783136573
SBS43`	PGDX17952P	62	0
SBS46`	PGDX17952P	62	1537.01910258258
SBS48`	PGDX17952P	62	0
SBS49`	PGDX17952P	62	0
SBS53`	PGDX17952P	62	29.1831721727058
SBS54`	PGDX17952P	62	346.657446836949
SBS84`	PGDX17952P	62	115.560933526908
SBS2`	PGDX17953P	69	112.55312026529
SBS8`	PGDX17953P	69	822.337217132374
SBS12`	PGDX17953P	69	0
SBS13`	PGDX17953P	69	0
SBS19`	PGDX17953P	69	213.380345377817
SBS20`	PGDX17953P	69	0
SBS22`	PGDX17953P	69	721.348736610563
SBS25`	PGDX17953P	69	27.3879733902801
SBS30`	PGDX17953P	69	482.358683934214
SBS32`	PGDX17953P	69	0
SBS33`	PGDX17953P	69	200.226803648139
SBS43`	PGDX17953P	69	0
SBS46`	PGDX17953P	69	1356.23828158914
SBS48`	PGDX17953P	69	3.75990456405144
SBS49`	PGDX17953P	69	0
SBS53`	PGDX17953P	69	0
SBS54`	PGDX17953P	69	270.580721333011
SBS84`	PGDX17953P	69	0
SBS2`	PGDX17954P	60	79.1483182407928
SBS8`	PGDX17954P	60	987.420796791728
SBS12`	PGDX17954P	60	640.339881972263
SBS13`	PGDX17954P	60	0
SBS19`	PGDX17954P	60	49.0092798531114
SBS20`	PGDX17954P	60	0
SBS22`	PGDX17954P	60	519.074956871998
SBS25`	PGDX17954P	60	0
SBS30`	PGDX17954P	60	200.792225576126
SBS32`	PGDX17954P	60	0
SBS33`	PGDX17954P	60	119.733256571618
SBS43`	PGDX17954P	60	0
SBS46`	PGDX17954P	60	1645.65594049963
SBS48`	PGDX17954P	60	8.64788716889251
SBS49`	PGDX17954P	60	0
SBS53`	PGDX17954P	60	0
SBS54`	PGDX17954P	60	89.6180126744949
SBS84`	PGDX17954P	60	28.3081299740242
SBS2`	PGDX17955P	55	76.3460042192136
SBS8`	PGDX17955P	55	1096.23658374893
SBS12`	PGDX17955P	55	242.568472911405
SBS13`	PGDX17955P	55	0
SBS19`	PGDX17955P	55	147.231782964275
SBS20`	PGDX17955P	55	0
SBS22`	PGDX17955P	55	634.847678042321
SBS25`	PGDX17955P	55	0
SBS30`	PGDX17955P	55	407.029670757974
SBS32`	PGDX17955P	55	0
SBS33`	PGDX17955P	55	237.889710137633
SBS43`	PGDX17955P	55	0
SBS46`	PGDX17955P	55	1293.06073340703
SBS48`	PGDX17955P	55	6.59963251963184
SBS49`	PGDX17955P	55	0
SBS53`	PGDX17955P	55	0
SBS54`	PGDX17955P	55	323.444066354397
SBS84`	PGDX17955P	55	1.80091847095641
SBS2`	PGDX17956P	57	137.484680404745
SBS8`	PGDX17956P	57	839.630806755346
SBS12`	PGDX17956P	57	494.08125079146
SBS13`	PGDX17956P	57	0
SBS19`	PGDX17956P	57	178.349422557603
SBS20`	PGDX17956P	57	0
SBS22`	PGDX17956P	57	661.960049153342
SBS25`	PGDX17956P	57	0
SBS30`	PGDX17956P	57	438.944327228724
SBS32`	PGDX17956P	57	0
SBS33`	PGDX17956P	57	135.345354752283
SBS43`	PGDX17956P	57	22.5134866292744
SBS46`	PGDX17956P	57	1092.56121912024
SBS48`	PGDX17956P	57	9.84395499290762
SBS49`	PGDX17956P	57	0
SBS53`	PGDX17956P	57	67.6193716387053
SBS54`	PGDX17956P	57	362.172344038758
SBS84`	PGDX17956P	57	98.325874477322
SBS2`	PGDX17957P	56	181.92227295953
SBS8`	PGDX17957P	56	861.877910694223
SBS12`	PGDX17957P	56	174.998340522483
SBS13`	PGDX17957P	56	0
SBS19`	PGDX17957P	56	145.922565474727
SBS20`	PGDX17957P	56	0
SBS22`	PGDX17957P	56	712.19134811463
SBS25`	PGDX17957P	56	0
SBS30`	PGDX17957P	56	395.645606231357
SBS32`	PGDX17957P	56	0
SBS33`	PGDX17957P	56	169.748149408559
SBS43`	PGDX17957P	56	0
SBS46`	PGDX17957P	56	1459.95415429111
SBS48`	PGDX17957P	56	0.415994623179844
SBS49`	PGDX17957P	56	0
SBS53`	PGDX17957P	56	0
SBS54`	PGDX17957P	56	281.45243215891
SBS84`	PGDX17957P	56	65.0111118904211
SBS2`	PGDX17958P	67	134.375481886807
SBS8`	PGDX17958P	67	788.104724721672
SBS12`	PGDX17958P	67	281.51768913536
SBS13`	PGDX17958P	67	0
SBS19`	PGDX17958P	67	70.9986193495625
SBS20`	PGDX17958P	67	0
SBS22`	PGDX17958P	67	636.15053143068
SBS25`	PGDX17958P	67	0
SBS30`	PGDX17958P	67	187.329699912012
SBS32`	PGDX17958P	67	0
SBS33`	PGDX17958P	67	147.986251207624
SBS43`	PGDX17958P	67	0
SBS46`	PGDX17958P	67	1750.60336319437
SBS48`	PGDX17958P	67	4.37599793022019
SBS49`	PGDX17958P	67	0
SBS53`	PGDX17958P	67	0
SBS54`	PGDX17958P	67	256.160881512282
SBS84`	PGDX17958P	67	155.433916384666
SBS2`	PGDX17959P	61	167.315152260874
SBS8`	PGDX17959P	61	747.15018642264
SBS12`	PGDX17959P	61	292.811136288137
SBS13`	PGDX17959P	61	0
SBS19`	PGDX17959P	61	125.453091461804
SBS20`	PGDX17959P	61	0
SBS22`	PGDX17959P	61	596.784076195778
SBS25`	PGDX17959P	61	0
SBS30`	PGDX17959P	61	283.269954264345
SBS32`	PGDX17959P	61	0
SBS33`	PGDX17959P	61	229.80605042981
SBS43`	PGDX17959P	61	0
SBS46`	PGDX17959P	61	1362.64072425801
SBS48`	PGDX17959P	61	6.57457117734445
SBS49`	PGDX17959P	61	0
SBS53`	PGDX17959P	61	0
SBS54`	PGDX17959P	61	326.834924250243
SBS84`	PGDX17959P	61	86.410946570959
SBS2`	PGDX17961P	58	129.262880293113
SBS8`	PGDX17961P	58	856.890974373813
SBS12`	PGDX17961P	58	175.723347174053
SBS13`	PGDX17961P	58	0
SBS19`	PGDX17961P	58	94.8734276839464
SBS20`	PGDX17961P	58	0
SBS22`	PGDX17961P	58	666.169929159544
SBS25`	PGDX17961P	58	0
SBS30`	PGDX17961P	58	401.689895869068
SBS32`	PGDX17961P	58	0
SBS33`	PGDX17961P	58	230.128115923428
SBS43`	PGDX17961P	58	0
SBS46`	PGDX17961P	58	1520.783557614
SBS48`	PGDX17961P	58	0
SBS49`	PGDX17961P	58	0
SBS53`	PGDX17961P	58	52.9321382120967
SBS54`	PGDX17961P	58	302.066190768694
SBS84`	PGDX17961P	58	54.3964978145988
SBS2`	PGDX17962P	50	55.1621425471069
SBS8`	PGDX17962P	50	605.814485603644
SBS12`	PGDX17962P	50	479.738241862651
SBS13`	PGDX17962P	50	5.60740694318623
SBS19`	PGDX17962P	50	23.5326625164646
SBS20`	PGDX17962P	50	0
SBS22`	PGDX17962P	50	579.506275992122
SBS25`	PGDX17962P	50	0
SBS30`	PGDX17962P	50	165.544535046407
SBS32`	PGDX17962P	50	0
SBS33`	PGDX17962P	50	141.158368147686
SBS43`	PGDX17962P	50	0
SBS46`	PGDX17962P	50	1359.132136761
SBS48`	PGDX17962P	50	0
SBS49`	PGDX17962P	50	0
SBS53`	PGDX17962P	50	0
SBS54`	PGDX17962P	50	266.495773792792
SBS84`	PGDX17962P	50	161.380600773302
SBS2`	PGDX17964P	53	116.832245683361
SBS8`	PGDX17964P	53	661.60158075568
SBS12`	PGDX17964P	53	218.648922992741
SBS13`	PGDX17964P	53	0
SBS19`	PGDX17964P	53	149.829822268323
SBS20`	PGDX17964P	53	0
SBS22`	PGDX17964P	53	648.910875508142
SBS25`	PGDX17964P	53	0
SBS30`	PGDX17964P	53	208.247294862527
SBS32`	PGDX17964P	53	0
SBS33`	PGDX17964P	53	98.7786054061424
SBS43`	PGDX17964P	53	0
SBS46`	PGDX17964P	53	1006.03321931767
SBS48`	PGDX17964P	53	0
SBS49`	PGDX17964P	53	0
SBS53`	PGDX17964P	53	0
SBS54`	PGDX17964P	53	243.994011738899
SBS84`	PGDX17964P	53	39.0036696215794
SBS2`	PGDX17965P	50	164.524706042955
SBS8`	PGDX17965P	50	659.235575263053
SBS12`	PGDX17965P	50	384.285849176205
SBS13`	PGDX17965P	50	0
SBS19`	PGDX17965P	50	170.246791844771
SBS20`	PGDX17965P	50	0
SBS22`	PGDX17965P	50	805.514317542143
SBS25`	PGDX17965P	50	0
SBS30`	PGDX17965P	50	339.59115877716
SBS32`	PGDX17965P	50	0
SBS33`	PGDX17965P	50	224.054853712649
SBS43`	PGDX17965P	50	0
SBS46`	PGDX17965P	50	1438.28019945813
SBS48`	PGDX17965P	50	0
SBS49`	PGDX17965P	50	0
SBS53`	PGDX17965P	50	14.174978591755
SBS54`	PGDX17965P	50	350.93686067849
SBS84`	PGDX17965P	50	124.793560822595
SBS2`	PGDX17966P	50	137.127841156633
SBS8`	PGDX17966P	50	866.826027804196
SBS12`	PGDX17966P	50	390.344817199772
SBS13`	PGDX17966P	50	0
SBS19`	PGDX17966P	50	211.629745073512
SBS20`	PGDX17966P	50	0
SBS22`	PGDX17966P	50	902.505389971779
SBS25`	PGDX17966P	50	0
SBS30`	PGDX17966P	50	491.951249141998
SBS32`	PGDX17966P	50	0
SBS33`	PGDX17966P	50	272.965933804421
SBS43`	PGDX17966P	50	0
SBS46`	PGDX17966P	50	1636.93389586124
SBS48`	PGDX17966P	50	4.20918870654967
SBS49`	PGDX17966P	50	0
SBS53`	PGDX17966P	50	3.22220548621577
SBS54`	PGDX17966P	50	351.628387972524
SBS84`	PGDX17966P	50	95.1512232874827
SBS2`	PGDX17967P	71	73.2790132757672
SBS8`	PGDX17967P	71	932.069315098262
SBS12`	PGDX17967P	71	259.060518503942
SBS13`	PGDX17967P	71	0
SBS19`	PGDX17967P	71	117.342627037688
SBS20`	PGDX17967P	71	0
SBS22`	PGDX17967P	71	542.788445545453
SBS25`	PGDX17967P	71	0
SBS30`	PGDX17967P	71	425.271287000552
SBS32`	PGDX17967P	71	0
SBS33`	PGDX17967P	71	177.731509630875
SBS43`	PGDX17967P	71	0
SBS46`	PGDX17967P	71	1164.84118541413
SBS48`	PGDX17967P	71	10.5677171621274
SBS49`	PGDX17967P	71	0
SBS53`	PGDX17967P	71	0
SBS54`	PGDX17967P	71	376.251747542556
SBS84`	PGDX17967P	71	178.350452670752
SBS2`	PGDX17968P	53	61.8458740794674
SBS8`	PGDX17968P	53	1055.99026664093
SBS12`	PGDX17968P	53	311.228779745651
SBS13`	PGDX17968P	53	4.3405748927134
SBS19`	PGDX17968P	53	99.0398051017327
SBS20`	PGDX17968P	53	0
SBS22`	PGDX17968P	53	719.356223213573
SBS25`	PGDX17968P	53	0
SBS30`	PGDX17968P	53	307.636637396789
SBS32`	PGDX17968P	53	0
SBS33`	PGDX17968P	53	166.583460169216
SBS43`	PGDX17968P	53	0
SBS46`	PGDX17968P	53	1105.52815571917
SBS48`	PGDX17968P	53	11.821092705069
SBS49`	PGDX17968P	53	0
SBS53`	PGDX17968P	53	0
SBS54`	PGDX17968P	53	295.565111360079
SBS84`	PGDX17968P	53	181.830678537863
SBS2`	PGDX17969P	50	68.9326687445541
SBS8`	PGDX17969P	50	676.142798768096
SBS12`	PGDX17969P	50	146.794141616166
SBS13`	PGDX17969P	50	0
SBS19`	PGDX17969P	50	148.451110436182
SBS20`	PGDX17969P	50	0
SBS22`	PGDX17969P	50	630.06849574627
SBS25`	PGDX17969P	50	210.715680865723
SBS30`	PGDX17969P	50	336.26302039143
SBS32`	PGDX17969P	50	0
SBS33`	PGDX17969P	50	182.598448537375
SBS43`	PGDX17969P	50	0
SBS46`	PGDX17969P	50	1612.24310105223
SBS48`	PGDX17969P	50	0
SBS49`	PGDX17969P	50	0
SBS53`	PGDX17969P	50	0
SBS54`	PGDX17969P	50	361.026395879303
SBS84`	PGDX17969P	50	67.2003269231321
SBS2`	PGDX17971P	68	130.875629752586
SBS8`	PGDX17971P	68	851.578924870538
SBS12`	PGDX17971P	68	423.93557946785
SBS13`	PGDX17971P	68	4.46389962824083
SBS19`	PGDX17971P	68	122.167787912243
SBS20`	PGDX17971P	68	0
SBS22`	PGDX17971P	68	571.714095239242
SBS25`	PGDX17971P	68	68.4889162154028
SBS30`	PGDX17971P	68	169.86977887681
SBS32`	PGDX17971P	68	0
SBS33`	PGDX17971P	68	101.583902767654
SBS43`	PGDX17971P	68	0
SBS46`	PGDX17971P	68	1558.11647181325
SBS48`	PGDX17971P	68	0.964391009305658
SBS49`	PGDX17971P	68	0
SBS53`	PGDX17971P	68	0
SBS54`	PGDX17971P	68	245.202828601446
SBS84`	PGDX17971P	68	286.310475430013
SBS2`	PGDX17972P	64	124.615175996875
SBS8`	PGDX17972P	64	866.865457615865
SBS12`	PGDX17972P	64	271.480358850924
SBS13`	PGDX17972P	64	0
SBS19`	PGDX17972P	64	166.074218985657
SBS20`	PGDX17972P	64	0
SBS22`	PGDX17972P	64	881.316235550711
SBS25`	PGDX17972P	64	0
SBS30`	PGDX17972P	64	331.130183863967
SBS32`	PGDX17972P	64	0
SBS33`	PGDX17972P	64	193.214006124868
SBS43`	PGDX17972P	64	0
SBS46`	PGDX17972P	64	1437.37311638233
SBS48`	PGDX17972P	64	0
SBS49`	PGDX17972P	64	0
SBS53`	PGDX17972P	64	0
SBS54`	PGDX17972P	64	259.55127997994
SBS84`	PGDX17972P	64	153.826200482683
SBS2`	PGDX17973P	53	129.528306132498
SBS2`	PGDX17973P	53	129.528306132498
SBS8`	PGDX17973P	53	624.733921140623
SBS8`	PGDX17973P	53	624.733921140623
SBS12`	PGDX17973P	53	295.936786283027
SBS12`	PGDX17973P	53	295.936786283027
SBS13`	PGDX17973P	53	0
SBS13`	PGDX17973P	53	0
SBS19`	PGDX17973P	53	154.437303450509
SBS19`	PGDX17973P	53	154.437303450509
SBS20`	PGDX17973P	53	0
SBS20`	PGDX17973P	53	0
SBS22`	PGDX17973P	53	841.849441700837
SBS22`	PGDX17973P	53	841.849441700837
SBS25`	PGDX17973P	53	0
SBS25`	PGDX17973P	53	0
SBS30`	PGDX17973P	53	441.800384542909
SBS30`	PGDX17973P	53	441.800384542909
SBS32`	PGDX17973P	53	0
SBS32`	PGDX17973P	53	0
SBS33`	PGDX17973P	53	83.3157346559514
SBS33`	PGDX17973P	53	83.3157346559514
SBS43`	PGDX17973P	53	0
SBS43`	PGDX17973P	53	0
SBS46`	PGDX17973P	53	1625.81656422774
SBS46`	PGDX17973P	53	1625.81656422774
SBS48`	PGDX17973P	53	0
SBS48`	PGDX17973P	53	0
SBS49`	PGDX17973P	53	0
SBS49`	PGDX17973P	53	0
SBS53`	PGDX17973P	53	20.8446414286472
SBS53`	PGDX17973P	53	20.8446414286472
SBS54`	PGDX17973P	53	466.768015095064
SBS54`	PGDX17973P	53	466.768015095064
SBS84`	PGDX17973P	53	91.7158817676873
SBS84`	PGDX17973P	53	91.7158817676873
SBS2`	PGDX17974P	54	113.321718153356
SBS8`	PGDX17974P	54	884.15215062502
SBS12`	PGDX17974P	54	502.066839168385
SBS13`	PGDX17974P	54	0.0720685698703741
SBS19`	PGDX17974P	54	12.5420227252574
SBS20`	PGDX17974P	54	0
SBS22`	PGDX17974P	54	567.900141131192
SBS25`	PGDX17974P	54	0
SBS30`	PGDX17974P	54	126.98826209737
SBS32`	PGDX17974P	54	0
SBS33`	PGDX17974P	54	156.988462827173
SBS43`	PGDX17974P	54	0
SBS46`	PGDX17974P	54	1788.96137908203
SBS48`	PGDX17974P	54	4.15128469720356
SBS49`	PGDX17974P	54	0
SBS53`	PGDX17974P	54	0
SBS54`	PGDX17974P	54	127.952749036386
SBS84`	PGDX17974P	54	93.4753939448505
SBS2`	PGDX17975P	50	172.102372817233
SBS8`	PGDX17975P	50	784.187873292218
SBS12`	PGDX17975P	50	343.016513138431
SBS13`	PGDX17975P	50	15.6512548524487
SBS19`	PGDX17975P	50	114.854526267364
SBS20`	PGDX17975P	50	0
SBS22`	PGDX17975P	50	830.277192217304
SBS25`	PGDX17975P	50	16.1699684837775
SBS30`	PGDX17975P	50	436.016996184868
SBS32`	PGDX17975P	50	0
SBS33`	PGDX17975P	50	146.166370028221
SBS43`	PGDX17975P	50	0
SBS46`	PGDX17975P	50	1278.71524757114
SBS48`	PGDX17975P	50	0
SBS49`	PGDX17975P	50	0
SBS53`	PGDX17975P	50	0
SBS54`	PGDX17975P	50	430.681867659856
SBS84`	PGDX17975P	50	233.223237991386
SBS2`	PGDX17976P	60	79.4824280634933
SBS8`	PGDX17976P	60	913.299179272862
SBS12`	PGDX17976P	60	319.756663382622
SBS13`	PGDX17976P	60	0
SBS19`	PGDX17976P	60	47.3725712627216
SBS20`	PGDX17976P	60	0
SBS22`	PGDX17976P	60	651.978392971279
SBS25`	PGDX17976P	60	129.969792440946
SBS30`	PGDX17976P	60	353.948719359255
SBS32`	PGDX17976P	60	0
SBS33`	PGDX17976P	60	45.1622970361055
SBS43`	PGDX17976P	60	0
SBS46`	PGDX17976P	60	938.549669356447
SBS48`	PGDX17976P	60	0
SBS49`	PGDX17976P	60	0
SBS53`	PGDX17976P	60	3.63533231477077
SBS54`	PGDX17976P	60	352.833778734097
SBS84`	PGDX17976P	60	164.927730112757
SBS2`	PGDX17977P	57	112.795309264046
SBS8`	PGDX17977P	57	992.052261546969
SBS12`	PGDX17977P	57	142.046013004354
SBS13`	PGDX17977P	57	0
SBS19`	PGDX17977P	57	228.474467374032
SBS20`	PGDX17977P	57	0
SBS22`	PGDX17977P	57	673.319555749773
SBS25`	PGDX17977P	57	0
SBS30`	PGDX17977P	57	185.012420687105
SBS32`	PGDX17977P	57	0
SBS33`	PGDX17977P	57	278.663049899958
SBS43`	PGDX17977P	57	3.01004354428215
SBS46`	PGDX17977P	57	1417.87696223685
SBS48`	PGDX17977P	57	3.57369854734657
SBS49`	PGDX17977P	57	0
SBS53`	PGDX17977P	57	36.6510353517472
SBS54`	PGDX17977P	57	310.683510478559
SBS84`	PGDX17977P	57	0.813143297594471
SBS2`	PGDX17978P	74	26.9354527673207
SBS8`	PGDX17978P	74	1077.50316306244
SBS12`	PGDX17978P	74	765.425843485349
SBS13`	PGDX17978P	74	0
SBS19`	PGDX17978P	74	0
SBS20`	PGDX17978P	74	0
SBS22`	PGDX17978P	74	463.161360888973
SBS25`	PGDX17978P	74	0
SBS30`	PGDX17978P	74	295.345363708597
SBS32`	PGDX17978P	74	0
SBS33`	PGDX17978P	74	226.827058254725
SBS43`	PGDX17978P	74	0
SBS46`	PGDX17978P	74	1877.24087547415
SBS48`	PGDX17978P	74	10.5753788227713
SBS49`	PGDX17978P	74	0
SBS53`	PGDX17978P	74	10.6060667968476
SBS54`	PGDX17978P	74	122.027831462381
SBS84`	PGDX17978P	74	190.810326857585
SBS2`	PGDX17979P	50	61.3779360667044
SBS8`	PGDX17979P	50	910.919033426438
SBS12`	PGDX17979P	50	778.069237428689
SBS13`	PGDX17979P	50	27.0755241277928
SBS19`	PGDX17979P	50	0
SBS20`	PGDX17979P	50	0
SBS22`	PGDX17979P	50	581.446012590505
SBS25`	PGDX17979P	50	0
SBS30`	PGDX17979P	50	90.73990795503
SBS32`	PGDX17979P	50	0
SBS33`	PGDX17979P	50	207.808571778367
SBS43`	PGDX17979P	50	0
SBS46`	PGDX17979P	50	1944.86776323249
SBS48`	PGDX17979P	50	0
SBS49`	PGDX17979P	50	0
SBS53`	PGDX17979P	50	0
SBS54`	PGDX17979P	50	236.849173670427
SBS84`	PGDX17979P	50	235.568838937029
SBS2`	PGDX17980P	68	116.285828044135
SBS8`	PGDX17980P	68	517.741207369329
SBS12`	PGDX17980P	68	246.878819833728
SBS13`	PGDX17980P	68	0
SBS19`	PGDX17980P	68	211.014057186066
SBS20`	PGDX17980P	68	0
SBS22`	PGDX17980P	68	844.689254102883
SBS25`	PGDX17980P	68	0
SBS30`	PGDX17980P	68	345.66613055755
SBS32`	PGDX17980P	68	0
SBS33`	PGDX17980P	68	178.763435541773
SBS43`	PGDX17980P	68	0
SBS46`	PGDX17980P	68	1562.17913848117
SBS48`	PGDX17980P	68	11.769316541232
SBS49`	PGDX17980P	68	0
SBS53`	PGDX17980P	68	0
SBS54`	PGDX17980P	68	519.963530374284
SBS84`	PGDX17980P	68	161.45405019592
SBS2`	PGDX17981P	53	65.1854116625868
SBS8`	PGDX17981P	53	1047.70474114071
SBS12`	PGDX17981P	53	585.711781048134
SBS13`	PGDX17981P	53	26.2852612403522
SBS19`	PGDX17981P	53	74.7651512191139
SBS20`	PGDX17981P	53	33.0227085824608
SBS22`	PGDX17981P	53	598.884226708633
SBS25`	PGDX17981P	53	0
SBS30`	PGDX17981P	53	168.794689242543
SBS32`	PGDX17981P	53	0
SBS33`	PGDX17981P	53	253.383630206055
SBS43`	PGDX17981P	53	0
SBS46`	PGDX17981P	53	1762.89432400522
SBS48`	PGDX17981P	53	0
SBS49`	PGDX17981P	53	2.17759822664251
SBS53`	PGDX17981P	53	0
SBS54`	PGDX17981P	53	117.53274091719
SBS84`	PGDX17981P	53	0
SBS2`	PGDX17982P	55	76.1195903896875
SBS8`	PGDX17982P	55	990.35283557416
SBS12`	PGDX17982P	55	879.604205008204
SBS13`	PGDX17982P	55	0
SBS19`	PGDX17982P	55	48.187507073767
SBS20`	PGDX17982P	55	0
SBS22`	PGDX17982P	55	567.445087997566
SBS25`	PGDX17982P	55	0
SBS30`	PGDX17982P	55	6.06564304536685
SBS32`	PGDX17982P	55	0
SBS33`	PGDX17982P	55	258.441338302493
SBS43`	PGDX17982P	55	0
SBS46`	PGDX17982P	55	1820.19579354829
SBS48`	PGDX17982P	55	0
SBS49`	PGDX17982P	55	0
SBS53`	PGDX17982P	55	0
SBS54`	PGDX17982P	55	110.317728154815
SBS84`	PGDX17982P	55	64.3527668086468
SBS2`	PGDX17983P	53	102.435801117311
SBS8`	PGDX17983P	53	590.661788351606
SBS12`	PGDX17983P	53	106.969493195152
SBS13`	PGDX17983P	53	0
SBS19`	PGDX17983P	53	116.274576290318
SBS20`	PGDX17983P	53	0
SBS22`	PGDX17983P	53	702.852152345849
SBS25`	PGDX17983P	53	10.6212906340243
SBS30`	PGDX17983P	53	277.501011612467
SBS32`	PGDX17983P	53	0
SBS33`	PGDX17983P	53	141.583399054392
SBS43`	PGDX17983P	53	0
SBS46`	PGDX17983P	53	1207.65534622158
SBS48`	PGDX17983P	53	5.47120103844252
SBS49`	PGDX17983P	53	0
SBS53`	PGDX17983P	53	39.9104420098201
SBS54`	PGDX17983P	53	240.802445073899
SBS84`	PGDX17983P	53	72.5277067187401
SBS2`	PGDX17984P	59	113.83196470127
SBS8`	PGDX17984P	59	728.021644156145
SBS12`	PGDX17984P	59	418.49591562667
SBS13`	PGDX17984P	59	0
SBS19`	PGDX17984P	59	28.0234310275729
SBS20`	PGDX17984P	59	0
SBS22`	PGDX17984P	59	577.486451143422
SBS25`	PGDX17984P	59	0
SBS30`	PGDX17984P	59	212.589538809645
SBS32`	PGDX17984P	59	0
SBS33`	PGDX17984P	59	171.141620925995
SBS43`	PGDX17984P	59	0
SBS46`	PGDX17984P	59	1614.67770999219
SBS48`	PGDX17984P	59	2.71747118456249
SBS49`	PGDX17984P	59	0
SBS53`	PGDX17984P	59	0
SBS54`	PGDX17984P	59	173.120596689784
SBS84`	PGDX17984P	59	152.875466302961
SBS2`	PGDX17985P	55	98.7863926613885
SBS8`	PGDX17985P	55	997.077365435189
SBS12`	PGDX17985P	55	748.837417274709
SBS13`	PGDX17985P	55	0
SBS19`	PGDX17985P	55	0
SBS20`	PGDX17985P	55	0
SBS22`	PGDX17985P	55	492.452936671361
SBS25`	PGDX17985P	55	0
SBS30`	PGDX17985P	55	275.481223458616
SBS32`	PGDX17985P	55	0
SBS33`	PGDX17985P	55	195.170555059483
SBS43`	PGDX17985P	55	0
SBS46`	PGDX17985P	55	1510.14299476217
SBS48`	PGDX17985P	55	0
SBS49`	PGDX17985P	55	0
SBS53`	PGDX17985P	55	0
SBS54`	PGDX17985P	55	174.662605230339
SBS84`	PGDX17985P	55	169.68534147545
SBS2`	PGDX17987P	60	155.763631653799
SBS8`	PGDX17987P	60	757.831990327125
SBS12`	PGDX17987P	60	147.698663360336
SBS13`	PGDX17987P	60	0
SBS19`	PGDX17987P	60	49.3809690908713
SBS20`	PGDX17987P	60	0
SBS22`	PGDX17987P	60	781.642524328258
SBS25`	PGDX17987P	60	0
SBS30`	PGDX17987P	60	287.137393864085
SBS32`	PGDX17987P	60	0
SBS33`	PGDX17987P	60	132.706879738759
SBS43`	PGDX17987P	60	0
SBS46`	PGDX17987P	60	1362.93726228396
SBS48`	PGDX17987P	60	0
SBS49`	PGDX17987P	60	0
SBS53`	PGDX17987P	60	5.66332751284285
SBS54`	PGDX17987P	60	296.08726301864
SBS84`	PGDX17987P	60	14.3865181588034
SBS2`	PGDX17988P	75	103.603504962071
SBS8`	PGDX17988P	75	1229.35301092088
SBS12`	PGDX17988P	75	346.892817184715
SBS13`	PGDX17988P	75	0
SBS19`	PGDX17988P	75	123.212766566649
SBS20`	PGDX17988P	75	0
SBS22`	PGDX17988P	75	770.98658762805
SBS25`	PGDX17988P	75	0
SBS30`	PGDX17988P	75	406.232186650706
SBS32`	PGDX17988P	75	0
SBS33`	PGDX17988P	75	221.724469481966
SBS43`	PGDX17988P	75	0
SBS46`	PGDX17988P	75	1240.01898097961
SBS48`	PGDX17988P	75	0
SBS49`	PGDX17988P	75	0
SBS53`	PGDX17988P	75	0
SBS54`	PGDX17988P	75	245.488279050793
SBS84`	PGDX17988P	75	171.973447492675
SBS2`	PGDX17989P	62	113.459109041477
SBS8`	PGDX17989P	62	670.920375716061
SBS12`	PGDX17989P	62	293.788467703187
SBS13`	PGDX17989P	62	0.623793621838541
SBS19`	PGDX17989P	62	106.887789735867
SBS20`	PGDX17989P	62	0
SBS22`	PGDX17989P	62	621.605714490127
SBS25`	PGDX17989P	62	0
SBS30`	PGDX17989P	62	383.404663960566
SBS32`	PGDX17989P	62	0
SBS33`	PGDX17989P	62	130.007319007424
SBS43`	PGDX17989P	62	2.64090979238727
SBS46`	PGDX17989P	62	1107.07942710084
SBS48`	PGDX17989P	62	5.0133981069466
SBS49`	PGDX17989P	62	0
SBS53`	PGDX17989P	62	0
SBS54`	PGDX17989P	62	333.901745102923
SBS84`	PGDX17989P	62	204.211832370459
SBS2`	PGDX17991P	64	98.9628771111591
SBS8`	PGDX17991P	64	938.639701649482
SBS12`	PGDX17991P	64	232.724764312001
SBS13`	PGDX17991P	64	0
SBS19`	PGDX17991P	64	155.226251158516
SBS20`	PGDX17991P	64	0
SBS22`	PGDX17991P	64	683.884786295271
SBS25`	PGDX17991P	64	0
SBS30`	PGDX17991P	64	373.198195539614
SBS32`	PGDX17991P	64	0
SBS33`	PGDX17991P	64	205.392195875378
SBS43`	PGDX17991P	64	0
SBS46`	PGDX17991P	64	1235.89234392848
SBS48`	PGDX17991P	64	0
SBS49`	PGDX17991P	64	0
SBS53`	PGDX17991P	64	0
SBS54`	PGDX17991P	64	292.600131161584
SBS84`	PGDX17991P	64	37.6896083297202
SBS2`	PGDX18233P	57	98.377623449842
SBS8`	PGDX18233P	57	665.16079648823
SBS12`	PGDX18233P	57	194.224521168413
SBS13`	PGDX18233P	57	0
SBS19`	PGDX18233P	57	55.2178273329474
SBS20`	PGDX18233P	57	0
SBS22`	PGDX18233P	57	439.860837542492
SBS25`	PGDX18233P	57	0
SBS30`	PGDX18233P	57	288.240577871703
SBS32`	PGDX18233P	57	0
SBS33`	PGDX18233P	57	167.471952298836
SBS43`	PGDX18233P	57	0
SBS46`	PGDX18233P	57	577.887754059579
SBS48`	PGDX18233P	57	0.0174791577132392
SBS49`	PGDX18233P	57	0
SBS53`	PGDX18233P	57	0
SBS54`	PGDX18233P	57	164.576753346558
SBS84`	PGDX18233P	57	116.218642515848
SBS2`	PGDX18234P	64	103.609441533554
SBS8`	PGDX18234P	64	632.636725953761
SBS12`	PGDX18234P	64	92.6255330818236
SBS13`	PGDX18234P	64	0
SBS19`	PGDX18234P	64	159.708134083077
SBS20`	PGDX18234P	64	69.9068940531188
SBS22`	PGDX18234P	64	436.140336155871
SBS25`	PGDX18234P	64	0
SBS30`	PGDX18234P	64	305.529505805744
SBS32`	PGDX18234P	64	0
SBS33`	PGDX18234P	64	88.9331529601986
SBS43`	PGDX18234P	64	0
SBS46`	PGDX18234P	64	949.003330969816
SBS48`	PGDX18234P	64	0
SBS49`	PGDX18234P	64	0
SBS53`	PGDX18234P	64	0
SBS54`	PGDX18234P	64	200.938845386563
SBS84`	PGDX18234P	64	0
SBS2`	PGDX18235P	50	51.7764201586279
SBS8`	PGDX18235P	50	980.776925179644
SBS12`	PGDX18235P	50	148.188226097793
SBS13`	PGDX18235P	50	0
SBS19`	PGDX18235P	50	162.171087801839
SBS20`	PGDX18235P	50	0
SBS22`	PGDX18235P	50	411.149808239929
SBS25`	PGDX18235P	50	0
SBS30`	PGDX18235P	50	380.971422663061
SBS32`	PGDX18235P	50	0
SBS33`	PGDX18235P	50	196.806737010915
SBS43`	PGDX18235P	50	0
SBS46`	PGDX18235P	50	962.917110647578
SBS48`	PGDX18235P	50	5.48915456480535
SBS49`	PGDX18235P	50	0
SBS53`	PGDX18235P	50	16.2337873023512
SBS54`	PGDX18235P	50	92.8306572982701
SBS84`	PGDX18235P	50	52.6393373899879
SBS2`	PGDX18236P	50	93.9072298893404
SBS8`	PGDX18236P	50	1019.63706202923
SBS12`	PGDX18236P	50	232.003633441905
SBS13`	PGDX18236P	50	0
SBS19`	PGDX18236P	50	171.584595772374
SBS20`	PGDX18236P	50	0
SBS22`	PGDX18236P	50	579.019601956366
SBS25`	PGDX18236P	50	0
SBS30`	PGDX18236P	50	453.900485699841
SBS32`	PGDX18236P	50	0
SBS33`	PGDX18236P	50	92.9287121084693
SBS43`	PGDX18236P	50	0
SBS46`	PGDX18236P	50	816.203000570514
SBS48`	PGDX18236P	50	0.597672608595118
SBS49`	PGDX18236P	50	0
SBS53`	PGDX18236P	50	5.08434663234776
SBS54`	PGDX18236P	50	293.037095411858
SBS84`	PGDX18236P	50	99.3992704294596
SBS2`	PGDX18237P	57	71.7870712212821
SBS8`	PGDX18237P	57	756.707561836579
SBS12`	PGDX18237P	57	151.223944020728
SBS13`	PGDX18237P	57	0
SBS19`	PGDX18237P	57	142.867051983549
SBS20`	PGDX18237P	57	0
SBS22`	PGDX18237P	57	396.757763726047
SBS25`	PGDX18237P	57	0
SBS30`	PGDX18237P	57	330.683522773618
SBS32`	PGDX18237P	57	0
SBS33`	PGDX18237P	57	118.022116042779
SBS43`	PGDX18237P	57	0
SBS46`	PGDX18237P	57	840.901064731767
SBS48`	PGDX18237P	57	0.436365986683256
SBS49`	PGDX18237P	57	0
SBS53`	PGDX18237P	57	20.5584017974784
SBS54`	PGDX18237P	57	174.550192187736
SBS84`	PGDX18237P	57	20.9284489200611
SBS2`	PGDX18238P	75	106.087625990091
SBS8`	PGDX18238P	75	673.014407124974
SBS12`	PGDX18238P	75	153.142225832498
SBS13`	PGDX18238P	75	0
SBS19`	PGDX18238P	75	162.487813080992
SBS20`	PGDX18238P	75	0
SBS22`	PGDX18238P	75	470.788665278448
SBS25`	PGDX18238P	75	0
SBS30`	PGDX18238P	75	277.533242907362
SBS32`	PGDX18238P	75	0
SBS33`	PGDX18238P	75	141.362389831235
SBS43`	PGDX18238P	75	0
SBS46`	PGDX18238P	75	1052.05787447723
SBS48`	PGDX18238P	75	0
SBS49`	PGDX18238P	75	0
SBS53`	PGDX18238P	75	0
SBS54`	PGDX18238P	75	101.01836084978
SBS84`	PGDX18238P	75	54.8997637111819
SBS2`	PGDX18239P	53	97.9745356923201
SBS8`	PGDX18239P	53	707.318223020062
SBS12`	PGDX18239P	53	206.973391795463
SBS13`	PGDX18239P	53	7.48232383299422
SBS19`	PGDX18239P	53	118.19980098089
SBS20`	PGDX18239P	53	0
SBS22`	PGDX18239P	53	491.064728169222
SBS25`	PGDX18239P	53	0
SBS30`	PGDX18239P	53	368.887411559213
SBS32`	PGDX18239P	53	0
SBS33`	PGDX18239P	53	168.450010607226
SBS43`	PGDX18239P	53	0
SBS46`	PGDX18239P	53	950.93614928616
SBS48`	PGDX18239P	53	12.9655017147862
SBS49`	PGDX18239P	53	0
SBS53`	PGDX18239P	53	0
SBS54`	PGDX18239P	53	160.692060588654
SBS84`	PGDX18239P	53	112.803790557061
SBS2`	PGDX18240P	52	101.438586502085
SBS8`	PGDX18240P	52	777.789477185413
SBS12`	PGDX18240P	52	192.555879002851
SBS13`	PGDX18240P	52	0
SBS19`	PGDX18240P	52	110.406405552779
SBS20`	PGDX18240P	52	0
SBS22`	PGDX18240P	52	546.517889587579
SBS25`	PGDX18240P	52	0
SBS30`	PGDX18240P	52	412.426200134667
SBS32`	PGDX18240P	52	0
SBS33`	PGDX18240P	52	148.8018388608
SBS43`	PGDX18240P	52	0
SBS46`	PGDX18240P	52	976.125834907348
SBS48`	PGDX18240P	52	9.44862229030129
SBS49`	PGDX18240P	52	0
SBS53`	PGDX18240P	52	0
SBS54`	PGDX18240P	52	223.811447717818
SBS84`	PGDX18240P	52	125.848631236032
SBS2`	PGDX18241P	50	100.202516452946
SBS8`	PGDX18241P	50	766.913122393762
SBS12`	PGDX18241P	50	171.166033260351
SBS13`	PGDX18241P	50	0
SBS19`	PGDX18241P	50	134.881370485737
SBS20`	PGDX18241P	50	0
SBS22`	PGDX18241P	50	517.328926448229
SBS25`	PGDX18241P	50	0
SBS30`	PGDX18241P	50	272.320885550097
SBS32`	PGDX18241P	50	0
SBS33`	PGDX18241P	50	166.121853056597
SBS43`	PGDX18241P	50	0
SBS46`	PGDX18241P	50	908.631619197647
SBS48`	PGDX18241P	50	0
SBS49`	PGDX18241P	50	0
SBS53`	PGDX18241P	50	0
SBS54`	PGDX18241P	50	231.286030327346
SBS84`	PGDX18241P	50	0
SBS2`	PGDX18242P	53	120.387336174451
SBS8`	PGDX18242P	53	917.922228502854
SBS12`	PGDX18242P	53	191.794680359297
SBS13`	PGDX18242P	53	0
SBS19`	PGDX18242P	53	159.331734628987
SBS20`	PGDX18242P	53	0
SBS22`	PGDX18242P	53	515.946116350087
SBS25`	PGDX18242P	53	0
SBS30`	PGDX18242P	53	366.04251966365
SBS32`	PGDX18242P	53	0
SBS33`	PGDX18242P	53	101.498907592527
SBS43`	PGDX18242P	53	0
SBS46`	PGDX18242P	53	844.554244436791
SBS48`	PGDX18242P	53	11.9816238742726
SBS49`	PGDX18242P	53	0
SBS53`	PGDX18242P	53	0
SBS54`	PGDX18242P	53	282.653610791562
SBS84`	PGDX18242P	53	36.1210041179585
SBS2`	PGDX18243P	54	137.895391806949
SBS8`	PGDX18243P	54	833.026612061639
SBS12`	PGDX18243P	54	159.614573143518
SBS13`	PGDX18243P	54	0
SBS19`	PGDX18243P	54	166.557121722176
SBS20`	PGDX18243P	54	0
SBS22`	PGDX18243P	54	530.719658771335
SBS25`	PGDX18243P	54	0
SBS30`	PGDX18243P	54	397.622287829112
SBS32`	PGDX18243P	54	0
SBS33`	PGDX18243P	54	150.892202898104
SBS43`	PGDX18243P	54	0
SBS46`	PGDX18243P	54	814.214616645059
SBS48`	PGDX18243P	54	5.11414101540835
SBS49`	PGDX18243P	54	0
SBS53`	PGDX18243P	54	12.996922635286
SBS54`	PGDX18243P	54	342.410441718879
SBS84`	PGDX18243P	54	82.6426536575528
SBS2`	PGDX18244P	56	103.405509475154
SBS8`	PGDX18244P	56	756.275422814902
SBS12`	PGDX18244P	56	158.191551729366
SBS13`	PGDX18244P	56	0
SBS19`	PGDX18244P	56	171.024481949244
SBS20`	PGDX18244P	56	0
SBS22`	PGDX18244P	56	529.285042801306
SBS25`	PGDX18244P	56	223.340573336281
SBS30`	PGDX18244P	56	410.212892802074
SBS32`	PGDX18244P	56	0
SBS33`	PGDX18244P	56	150.312059308154
SBS43`	PGDX18244P	56	0
SBS46`	PGDX18244P	56	871.967131452196
SBS48`	PGDX18244P	56	1.87709022829443
SBS49`	PGDX18244P	56	0
SBS53`	PGDX18244P	56	0
SBS54`	PGDX18244P	56	150.212056411878
SBS84`	PGDX18244P	56	103.78453054481
SBS2`	PGDX18245P	59	108.365446446635
SBS8`	PGDX18245P	59	788.158692551824
SBS12`	PGDX18245P	59	129.819771046191
SBS13`	PGDX18245P	59	0
SBS19`	PGDX18245P	59	174.287618217081
SBS20`	PGDX18245P	59	0
SBS22`	PGDX18245P	59	492.107968742871
SBS25`	PGDX18245P	59	0
SBS30`	PGDX18245P	59	346.943766136614
SBS32`	PGDX18245P	59	0
SBS33`	PGDX18245P	59	123.923447892401
SBS43`	PGDX18245P	59	0
SBS46`	PGDX18245P	59	881.634411929635
SBS48`	PGDX18245P	59	0
SBS49`	PGDX18245P	59	0
SBS53`	PGDX18245P	59	0
SBS54`	PGDX18245P	59	232.201259436775
SBS84`	PGDX18245P	59	127.88282604381
SBS2`	PGDX18246P	58	143.487627388104
SBS8`	PGDX18246P	58	1030.00122822271
SBS12`	PGDX18246P	58	131.942543346057
SBS13`	PGDX18246P	58	0
SBS19`	PGDX18246P	58	201.002552735583
SBS20`	PGDX18246P	58	0
SBS22`	PGDX18246P	58	693.128949153012
SBS25`	PGDX18246P	58	0
SBS30`	PGDX18246P	58	439.954360696779
SBS32`	PGDX18246P	58	0
SBS33`	PGDX18246P	58	140.832063058116
SBS43`	PGDX18246P	58	0
SBS46`	PGDX18246P	58	1114.93966834267
SBS48`	PGDX18246P	58	1.43492924583454
SBS49`	PGDX18246P	58	0
SBS53`	PGDX18246P	58	39.0858147183338
SBS54`	PGDX18246P	58	237.709843879644
SBS84`	PGDX18246P	58	53.5515026981647
SBS2`	PGDX18247P	70	64.4707899478723
SBS8`	PGDX18247P	70	923.137588216129
SBS12`	PGDX18247P	70	186.441348061029
SBS13`	PGDX18247P	70	0
SBS19`	PGDX18247P	70	178.039758589902
SBS20`	PGDX18247P	70	0
SBS22`	PGDX18247P	70	415.411085392467
SBS25`	PGDX18247P	70	0
SBS30`	PGDX18247P	70	388.349493368122
SBS32`	PGDX18247P	70	0
SBS33`	PGDX18247P	70	135.54370861817
SBS43`	PGDX18247P	70	0
SBS46`	PGDX18247P	70	849.14818423317
SBS48`	PGDX18247P	70	0
SBS49`	PGDX18247P	70	0.0742298368967168
SBS53`	PGDX18247P	70	0
SBS54`	PGDX18247P	70	223.520225490085
SBS84`	PGDX18247P	70	24.4561831765878
SBS2`	PGDX18248P	70	93.5319449786719
SBS8`	PGDX18248P	70	964.409712855371
SBS12`	PGDX18248P	70	148.314816412398
SBS13`	PGDX18248P	70	0
SBS19`	PGDX18248P	70	144.259945589457
SBS20`	PGDX18248P	70	0
SBS22`	PGDX18248P	70	570.740176368162
SBS25`	PGDX18248P	70	0
SBS30`	PGDX18248P	70	425.241496671558
SBS32`	PGDX18248P	70	0
SBS33`	PGDX18248P	70	114.830344989069
SBS43`	PGDX18248P	70	0
SBS46`	PGDX18248P	70	952.878040269165
SBS48`	PGDX18248P	70	6.5756672391853
SBS49`	PGDX18248P	70	0
SBS53`	PGDX18248P	70	0
SBS54`	PGDX18248P	70	209.577798954327
SBS84`	PGDX18248P	70	90.5265065680969
SBS2`	PGDX18249P	72	108.8147531112
SBS8`	PGDX18249P	72	708.855193116551
SBS12`	PGDX18249P	72	283.784784270882
SBS13`	PGDX18249P	72	0
SBS19`	PGDX18249P	72	120.115922833206
SBS20`	PGDX18249P	72	0
SBS22`	PGDX18249P	72	683.833510466075
SBS25`	PGDX18249P	72	0
SBS30`	PGDX18249P	72	358.621671808409
SBS32`	PGDX18249P	72	0
SBS33`	PGDX18249P	72	193.270815802289
SBS43`	PGDX18249P	72	0
SBS46`	PGDX18249P	72	1259.49232839427
SBS48`	PGDX18249P	72	10.7520216243033
SBS49`	PGDX18249P	72	0
SBS53`	PGDX18249P	72	0
SBS54`	PGDX18249P	72	258.007137537846
SBS84`	PGDX18249P	72	147.217483358804
SBS2`	PGDX18251P	59	125.56964924293
SBS8`	PGDX18251P	59	759.969094566372
SBS12`	PGDX18251P	59	211.699493869543
SBS13`	PGDX18251P	59	0
SBS19`	PGDX18251P	59	53.3355109216526
SBS20`	PGDX18251P	59	0
SBS22`	PGDX18251P	59	515.64805926084
SBS25`	PGDX18251P	59	0
SBS30`	PGDX18251P	59	335.258965236965
SBS32`	PGDX18251P	59	0
SBS33`	PGDX18251P	59	194.642886577357
SBS43`	PGDX18251P	59	0
SBS46`	PGDX18251P	59	1156.94415585752
SBS48`	PGDX18251P	59	1.61934906329124
SBS49`	PGDX18251P	59	0
SBS53`	PGDX18251P	59	0
SBS54`	PGDX18251P	59	259.729225928308
SBS84`	PGDX18251P	59	71.2441825091148
SBS2`	PGDX18252P	53	99.5641573453143
SBS8`	PGDX18252P	53	693.231616337135
SBS12`	PGDX18252P	53	290.634161075675
SBS13`	PGDX18252P	53	0
SBS19`	PGDX18252P	53	173.43084837406
SBS20`	PGDX18252P	53	0
SBS22`	PGDX18252P	53	605.45278176736
SBS25`	PGDX18252P	53	142.772772366204
SBS30`	PGDX18252P	53	340.103749521155
SBS32`	PGDX18252P	53	0
SBS33`	PGDX18252P	53	180.110469192232
SBS43`	PGDX18252P	53	0.199892850629345
SBS46`	PGDX18252P	53	985.394946544621
SBS48`	PGDX18252P	53	5.89658640843577
SBS49`	PGDX18252P	53	0
SBS53`	PGDX18252P	53	0
SBS54`	PGDX18252P	53	265.145073542863
SBS84`	PGDX18252P	53	153.787900535642
SBS2`	PGDX18253P	60	128.668595933323
SBS8`	PGDX18253P	60	683.771386712349
SBS12`	PGDX18253P	60	279.555575041359
SBS13`	PGDX18253P	60	0
SBS19`	PGDX18253P	60	205.382413995854
SBS20`	PGDX18253P	60	0
SBS22`	PGDX18253P	60	597.025618212454
SBS25`	PGDX18253P	60	0
SBS30`	PGDX18253P	60	366.031433786218
SBS32`	PGDX18253P	60	0
SBS33`	PGDX18253P	60	206.229158040447
SBS43`	PGDX18253P	60	0
SBS46`	PGDX18253P	60	1135.65464346858
SBS48`	PGDX18253P	60	0
SBS49`	PGDX18253P	60	0
SBS53`	PGDX18253P	60	31.1295999676801
SBS54`	PGDX18253P	60	250.021642098803
SBS84`	PGDX18253P	60	15.7694021893119
SBS2`	PGDX18254P	50	103.899656984938
SBS8`	PGDX18254P	50	816.553174946427
SBS12`	PGDX18254P	50	183.357949791654
SBS13`	PGDX18254P	50	3.37125687010966
SBS19`	PGDX18254P	50	144.745647098774
SBS20`	PGDX18254P	50	0
SBS22`	PGDX18254P	50	658.258592088024
SBS25`	PGDX18254P	50	17.6379591475861
SBS30`	PGDX18254P	50	407.072998937116
SBS32`	PGDX18254P	50	0
SBS33`	PGDX18254P	50	142.807185391904
SBS43`	PGDX18254P	50	0
SBS46`	PGDX18254P	50	1214.59938329339
SBS48`	PGDX18254P	50	6.94030770990121
SBS49`	PGDX18254P	50	0
SBS53`	PGDX18254P	50	0
SBS54`	PGDX18254P	50	325.282423503941
SBS84`	PGDX18254P	50	113.788780329541
SBS2`	PGDX18255P	50	79.5036582860689
SBS8`	PGDX18255P	50	694.194210012526
SBS12`	PGDX18255P	50	187.60691360857
SBS13`	PGDX18255P	50	0
SBS19`	PGDX18255P	50	168.006155312007
SBS20`	PGDX18255P	50	0
SBS22`	PGDX18255P	50	703.88958581453
SBS25`	PGDX18255P	50	0
SBS30`	PGDX18255P	50	476.776446907999
SBS32`	PGDX18255P	50	0
SBS33`	PGDX18255P	50	202.307512450964
SBS43`	PGDX18255P	50	0
SBS46`	PGDX18255P	50	1195.63303474953
SBS48`	PGDX18255P	50	1.79603581477539
SBS49`	PGDX18255P	50	0
SBS53`	PGDX18255P	50	20.8144580139193
SBS54`	PGDX18255P	50	331.975068282004
SBS84`	PGDX18255P	50	89.4772092832736
SBS2`	PGDX18256P	50	88.5567856760567
SBS8`	PGDX18256P	50	719.908029029459
SBS12`	PGDX18256P	50	221.05418556159
SBS13`	PGDX18256P	50	0
SBS19`	PGDX18256P	50	178.668526406773
SBS20`	PGDX18256P	50	0
SBS22`	PGDX18256P	50	748.264074896707
SBS25`	PGDX18256P	50	0
SBS30`	PGDX18256P	50	456.106471311117
SBS32`	PGDX18256P	50	0
SBS33`	PGDX18256P	50	237.170367392626
SBS43`	PGDX18256P	50	11.0316256005513
SBS46`	PGDX18256P	50	1237.24787351728
SBS48`	PGDX18256P	50	10.482212814197
SBS49`	PGDX18256P	50	0
SBS53`	PGDX18256P	50	0
SBS54`	PGDX18256P	50	280.629237016727
SBS84`	PGDX18256P	50	43.0678663938748
SBS2`	PGDX18257P	65	130.743330598933
SBS8`	PGDX18257P	65	874.269059972139
SBS12`	PGDX18257P	65	205.946545652178
SBS13`	PGDX18257P	65	0
SBS19`	PGDX18257P	65	130.097635481269
SBS20`	PGDX18257P	65	0
SBS22`	PGDX18257P	65	746.371399326049
SBS25`	PGDX18257P	65	114.367348822812
SBS30`	PGDX18257P	65	456.016561076855
SBS32`	PGDX18257P	65	0
SBS33`	PGDX18257P	65	220.316839003593
SBS43`	PGDX18257P	65	4.26924183398818
SBS46`	PGDX18257P	65	1136.22376395044
SBS48`	PGDX18257P	65	0
SBS49`	PGDX18257P	65	0
SBS53`	PGDX18257P	65	4.97123803317182
SBS54`	PGDX18257P	65	272.886301599089
SBS84`	PGDX18257P	65	106.082842027268
SBS2`	PGDX18258P	51	112.73164778087
SBS8`	PGDX18258P	51	727.901801206196
SBS12`	PGDX18258P	51	115.941830805396
SBS13`	PGDX18258P	51	0
SBS19`	PGDX18258P	51	178.26341629641
SBS20`	PGDX18258P	51	0
SBS22`	PGDX18258P	51	649.475007869331
SBS25`	PGDX18258P	51	0
SBS30`	PGDX18258P	51	371.496700504966
SBS32`	PGDX18258P	51	0
SBS33`	PGDX18258P	51	177.879002098081
SBS43`	PGDX18258P	51	0
SBS46`	PGDX18258P	51	1232.70526765441
SBS48`	PGDX18258P	51	2.84263622908125
SBS49`	PGDX18258P	51	0
SBS53`	PGDX18258P	51	0.895920933279059
SBS54`	PGDX18258P	51	233.60895734243
SBS84`	PGDX18258P	51	62.4878305025668
SBS2`	PGDX18259P	50	96.1918944227498
SBS8`	PGDX18259P	50	833.471896095793
SBS12`	PGDX18259P	50	309.973728186521
SBS13`	PGDX18259P	50	0
SBS19`	PGDX18259P	50	277.180646814396
SBS20`	PGDX18259P	50	0
SBS22`	PGDX18259P	50	845.09571166127
SBS25`	PGDX18259P	50	0
SBS30`	PGDX18259P	50	573.765376545962
SBS32`	PGDX18259P	50	0
SBS33`	PGDX18259P	50	215.721829372275
SBS43`	PGDX18259P	50	11.9084723028486
SBS46`	PGDX18259P	50	1311.2039805064
SBS48`	PGDX18259P	50	4.8540839263836
SBS49`	PGDX18259P	50	0
SBS53`	PGDX18259P	50	0
SBS54`	PGDX18259P	50	200.512238473248
SBS84`	PGDX18259P	50	0
SBS2`	PGDX18260P	54	176.643921682092
SBS8`	PGDX18260P	54	766.030338625381
SBS12`	PGDX18260P	54	153.556377200379
SBS13`	PGDX18260P	54	12.4550000529958
SBS19`	PGDX18260P	54	141.258342190161
SBS20`	PGDX18260P	54	0
SBS22`	PGDX18260P	54	842.708291759557
SBS25`	PGDX18260P	54	0
SBS30`	PGDX18260P	54	415.740280955716
SBS32`	PGDX18260P	54	0
SBS33`	PGDX18260P	54	157.467744782835
SBS43`	PGDX18260P	54	0
SBS46`	PGDX18260P	54	1388.29084714114
SBS48`	PGDX18260P	54	0
SBS49`	PGDX18260P	54	0
SBS53`	PGDX18260P	54	40.0819339461874
SBS54`	PGDX18260P	54	366.209544265348
SBS84`	PGDX18260P	54	72.4208274860615
SBS2`	PGDX18261P	55	90.8477302322515
SBS8`	PGDX18261P	55	655.103246712509
SBS12`	PGDX18261P	55	217.470485287652
SBS13`	PGDX18261P	55	0
SBS19`	PGDX18261P	55	151.837255009281
SBS20`	PGDX18261P	55	0
SBS22`	PGDX18261P	55	585.821012511288
SBS25`	PGDX18261P	55	0
SBS30`	PGDX18261P	55	342.800147166463
SBS32`	PGDX18261P	55	0
SBS33`	PGDX18261P	55	150.251184606493
SBS43`	PGDX18261P	55	2.42660166544165
SBS46`	PGDX18261P	55	1151.28936310844
SBS48`	PGDX18261P	55	7.44554450469294
SBS49`	PGDX18261P	55	0
SBS53`	PGDX18261P	55	15.3036919090489
SBS54`	PGDX18261P	55	335.519616396177
SBS84`	PGDX18261P	55	163.020595324722
SBS2`	PGDX18262P	50	86.7848452575867
SBS8`	PGDX18262P	50	669.190724547786
SBS12`	PGDX18262P	50	267.809785192687
SBS13`	PGDX18262P	50	0
SBS19`	PGDX18262P	50	110.022422458321
SBS20`	PGDX18262P	50	0
SBS22`	PGDX18262P	50	562.142603783157
SBS25`	PGDX18262P	50	280.7874081547
SBS30`	PGDX18262P	50	375.048531357963
SBS32`	PGDX18262P	50	0
SBS33`	PGDX18262P	50	207.345255904205
SBS43`	PGDX18262P	50	3.85966017338354
SBS46`	PGDX18262P	50	1066.85428704091
SBS48`	PGDX18262P	50	11.490816362233
SBS49`	PGDX18262P	50	0
SBS53`	PGDX18262P	50	7.55548991822167
SBS54`	PGDX18262P	50	301.20603376405
SBS84`	PGDX18262P	50	16.1312676951491
SBS2`	PGDX18263P	50	89.7498833439385
SBS8`	PGDX18263P	50	553.266102919248
SBS12`	PGDX18263P	50	171.900763520984
SBS13`	PGDX18263P	50	0
SBS19`	PGDX18263P	50	116.25877310055
SBS20`	PGDX18263P	50	0
SBS22`	PGDX18263P	50	529.307094957325
SBS25`	PGDX18263P	50	0
SBS30`	PGDX18263P	50	315.955055055082
SBS32`	PGDX18263P	50	0
SBS33`	PGDX18263P	50	182.411395610879
SBS43`	PGDX18263P	50	0
SBS46`	PGDX18263P	50	782.091293035965
SBS48`	PGDX18263P	50	7.08678875303119
SBS49`	PGDX18263P	50	0
SBS53`	PGDX18263P	50	0
SBS54`	PGDX18263P	50	219.456296203251
SBS84`	PGDX18263P	50	29.3479074709834
SBS2`	PGDX18264P	53	102.020365016446
SBS8`	PGDX18264P	53	777.900073610624
SBS12`	PGDX18264P	53	242.849275610953
SBS13`	PGDX18264P	53	0
SBS19`	PGDX18264P	53	137.88630870219
SBS20`	PGDX18264P	53	0
SBS22`	PGDX18264P	53	662.033215453536
SBS25`	PGDX18264P	53	0
SBS30`	PGDX18264P	53	397.363563460822
SBS32`	PGDX18264P	53	0
SBS33`	PGDX18264P	53	167.378547108277
SBS43`	PGDX18264P	53	0
SBS46`	PGDX18264P	53	1312.76524345116
SBS48`	PGDX18264P	53	0
SBS49`	PGDX18264P	53	0
SBS53`	PGDX18264P	53	0
SBS54`	PGDX18264P	53	412.03277974359
SBS84`	PGDX18264P	53	112.662478417471
SBS2`	PGDX18265P	75	117.131512987314
SBS8`	PGDX18265P	75	829.891423676774
SBS12`	PGDX18265P	75	203.21429807328
SBS13`	PGDX18265P	75	23.8787311267249
SBS19`	PGDX18265P	75	167.223639770898
SBS20`	PGDX18265P	75	0
SBS22`	PGDX18265P	75	885.373941940461
SBS25`	PGDX18265P	75	0
SBS30`	PGDX18265P	75	556.922578007155
SBS32`	PGDX18265P	75	0
SBS33`	PGDX18265P	75	161.627977131952
SBS43`	PGDX18265P	75	0
SBS46`	PGDX18265P	75	1531.91831964197
SBS48`	PGDX18265P	75	0
SBS49`	PGDX18265P	75	0
SBS53`	PGDX18265P	75	0
SBS54`	PGDX18265P	75	270.688548863705
SBS84`	PGDX18265P	75	64.8534653549704
SBS2`	PGDX18266P	70	103.702013152079
SBS8`	PGDX18266P	70	858.919023422328
SBS12`	PGDX18266P	70	357.727560406205
SBS13`	PGDX18266P	70	3.42895950469116
SBS19`	PGDX18266P	70	203.148205429686
SBS20`	PGDX18266P	70	0
SBS22`	PGDX18266P	70	767.648763446614
SBS25`	PGDX18266P	70	0
SBS30`	PGDX18266P	70	509.068293544239
SBS32`	PGDX18266P	70	0
SBS33`	PGDX18266P	70	144.923166801947
SBS43`	PGDX18266P	70	0
SBS46`	PGDX18266P	70	1327.39566188717
SBS48`	PGDX18266P	70	10.4479666142979
SBS49`	PGDX18266P	70	0
SBS53`	PGDX18266P	70	18.0066970520613
SBS54`	PGDX18266P	70	241.996540693624
SBS84`	PGDX18266P	70	80.6929824914591
SBS2`	PGDX18267P	62	138.81993881968
SBS8`	PGDX18267P	62	725.41653334407
SBS12`	PGDX18267P	62	201.616215847355
SBS13`	PGDX18267P	62	0
SBS19`	PGDX18267P	62	102.562898819993
SBS20`	PGDX18267P	62	0
SBS22`	PGDX18267P	62	665.56369984514
SBS25`	PGDX18267P	62	0
SBS30`	PGDX18267P	62	436.906113057067
SBS32`	PGDX18267P	62	0
SBS33`	PGDX18267P	62	193.679677169342
SBS43`	PGDX18267P	62	0
SBS46`	PGDX18267P	62	1231.34115817331
SBS48`	PGDX18267P	62	3.59399037886582
SBS49`	PGDX18267P	62	0
SBS53`	PGDX18267P	62	0
SBS54`	PGDX18267P	62	256.365191944084
SBS84`	PGDX18267P	62	55.1596238505999
SBS2`	PGDX18268P	61	117.136807544289
SBS8`	PGDX18268P	61	813.552773066639
SBS12`	PGDX18268P	61	218.700861931085
SBS13`	PGDX18268P	61	0
SBS19`	PGDX18268P	61	188.120988149179
SBS20`	PGDX18268P	61	0
SBS22`	PGDX18268P	61	730.886898672899
SBS25`	PGDX18268P	61	0
SBS30`	PGDX18268P	61	332.333284342394
SBS32`	PGDX18268P	61	0
SBS33`	PGDX18268P	61	153.011065963814
SBS43`	PGDX18268P	61	0
SBS46`	PGDX18268P	61	1301.87709403648
SBS48`	PGDX18268P	61	0
SBS49`	PGDX18268P	61	0
SBS53`	PGDX18268P	61	30.2656124607791
SBS54`	PGDX18268P	61	288.400439441417
SBS84`	PGDX18268P	61	77.8500218896777
SBS2`	PGDX18269P	49	157.55473158818
SBS8`	PGDX18269P	49	1138.64810114031
SBS12`	PGDX18269P	49	220.166238711329
SBS13`	PGDX18269P	49	0
SBS19`	PGDX18269P	49	196.380824300522
SBS20`	PGDX18269P	49	0
SBS22`	PGDX18269P	49	501.354718806608
SBS25`	PGDX18269P	49	282.042076164312
SBS30`	PGDX18269P	49	304.254715521628
SBS32`	PGDX18269P	49	0
SBS33`	PGDX18269P	49	145.61743056694
SBS43`	PGDX18269P	49	0
SBS46`	PGDX18269P	49	1378.70034015043
SBS48`	PGDX18269P	49	0
SBS49`	PGDX18269P	49	0
SBS53`	PGDX18269P	49	0
SBS54`	PGDX18269P	49	316.582630099901
SBS84`	PGDX18269P	49	202.018125689941
SBS2`	PGDX18270P	58	80.1074398241099
SBS8`	PGDX18270P	58	650.735986741035
SBS12`	PGDX18270P	58	387.960065195199
SBS13`	PGDX18270P	58	0
SBS19`	PGDX18270P	58	128.446209269724
SBS20`	PGDX18270P	58	0
SBS22`	PGDX18270P	58	530.937284384021
SBS25`	PGDX18270P	58	146.396580394056
SBS30`	PGDX18270P	58	359.104686071693
SBS32`	PGDX18270P	58	0
SBS33`	PGDX18270P	58	114.019075063538
SBS43`	PGDX18270P	58	0
SBS46`	PGDX18270P	58	1223.72788719041
SBS48`	PGDX18270P	58	0
SBS49`	PGDX18270P	58	0
SBS53`	PGDX18270P	58	27.2216051393954
SBS54`	PGDX18270P	58	359.354350227932
SBS84`	PGDX18270P	58	78.6514232562578
SBS2`	PGDX18271P	50	95.4251507955884
SBS8`	PGDX18271P	50	523.788407646062
SBS12`	PGDX18271P	50	279.399698202343
SBS13`	PGDX18271P	50	0
SBS19`	PGDX18271P	50	126.255281783468
SBS20`	PGDX18271P	50	0
SBS22`	PGDX18271P	50	595.792413346589
SBS25`	PGDX18271P	50	0
SBS30`	PGDX18271P	50	295.58855817432
SBS32`	PGDX18271P	50	0
SBS33`	PGDX18271P	50	183.034367772538
SBS43`	PGDX18271P	50	0
SBS46`	PGDX18271P	50	1262.294148459
SBS48`	PGDX18271P	50	0
SBS49`	PGDX18271P	50	0
SBS53`	PGDX18271P	50	0
SBS54`	PGDX18271P	50	140.785805370431
SBS84`	PGDX18271P	50	4.97465890147178
SBS2`	PGDX18272P	55	72.5403600115374
SBS8`	PGDX18272P	55	629.704738394175
SBS12`	PGDX18272P	55	256.761714913012
SBS13`	PGDX18272P	55	0
SBS19`	PGDX18272P	55	136.736702360501
SBS20`	PGDX18272P	55	0
SBS22`	PGDX18272P	55	463.342229686646
SBS25`	PGDX18272P	55	0
SBS30`	PGDX18272P	55	325.103682232936
SBS32`	PGDX18272P	55	0
SBS33`	PGDX18272P	55	162.370140516838
SBS43`	PGDX18272P	55	0
SBS46`	PGDX18272P	55	976.652004432375
SBS48`	PGDX18272P	55	0
SBS49`	PGDX18272P	55	0
SBS53`	PGDX18272P	55	33.0627259468719
SBS54`	PGDX18272P	55	232.399055141006
SBS84`	PGDX18272P	55	0
SBS2`	PGDX18273P	50	111.738582271322
SBS8`	PGDX18273P	50	788.228493766491
SBS12`	PGDX18273P	50	249.983769817803
SBS13`	PGDX18273P	50	0
SBS19`	PGDX18273P	50	93.3575213601937
SBS20`	PGDX18273P	50	0
SBS22`	PGDX18273P	50	633.276654437041
SBS25`	PGDX18273P	50	0
SBS30`	PGDX18273P	50	331.228133989294
SBS32`	PGDX18273P	50	0
SBS33`	PGDX18273P	50	205.033467401449
SBS43`	PGDX18273P	50	0
SBS46`	PGDX18273P	50	1095.57704923081
SBS48`	PGDX18273P	50	5.60833673872929
SBS49`	PGDX18273P	50	0
SBS53`	PGDX18273P	50	9.89504992656654
SBS54`	PGDX18273P	50	192.793107084751
SBS84`	PGDX18273P	50	99.3791166369993
SBS2`	PGDX18279P	50	73.3569579978725
SBS8`	PGDX18279P	50	796.770396771905
SBS12`	PGDX18279P	50	270.026666020103
SBS13`	PGDX18279P	50	0
SBS19`	PGDX18279P	50	117.040493282318
SBS20`	PGDX18279P	50	0
SBS22`	PGDX18279P	50	641.155940570459
SBS25`	PGDX18279P	50	0
SBS30`	PGDX18279P	50	370.734950130587
SBS32`	PGDX18279P	50	0
SBS33`	PGDX18279P	50	119.911676915352
SBS43`	PGDX18279P	50	0
SBS46`	PGDX18279P	50	1195.41904722904
SBS48`	PGDX18279P	50	9.72298449981728
SBS49`	PGDX18279P	50	0
SBS53`	PGDX18279P	50	0
SBS54`	PGDX18279P	50	360.096750305517
SBS84`	PGDX18279P	50	122.695817903144
SBS2`	PGDX18280P	50	95.2996340208953
SBS8`	PGDX18280P	50	792.334865656765
SBS12`	PGDX18280P	50	311.273445318002
SBS13`	PGDX18280P	50	0
SBS19`	PGDX18280P	50	107.975918351236
SBS20`	PGDX18280P	50	0
SBS22`	PGDX18280P	50	694.743444785089
SBS25`	PGDX18280P	50	46.6528070216233
SBS30`	PGDX18280P	50	415.921983851522
SBS32`	PGDX18280P	50	0
SBS33`	PGDX18280P	50	261.1289578048
SBS43`	PGDX18280P	50	0
SBS46`	PGDX18280P	50	1280.43620243336
SBS48`	PGDX18280P	50	7.76275292945068
SBS49`	PGDX18280P	50	8.00604988111683
SBS53`	PGDX18280P	50	0
SBS54`	PGDX18280P	50	396.263761062094
SBS84`	PGDX18280P	50	152.492790917044
SBS2`	PGDX18281P	50	118.61654109274
SBS8`	PGDX18281P	50	606.939454567975
SBS12`	PGDX18281P	50	221.560378626476
SBS13`	PGDX18281P	50	0
SBS19`	PGDX18281P	50	85.7458222520843
SBS20`	PGDX18281P	50	0
SBS22`	PGDX18281P	50	625.580675312834
SBS25`	PGDX18281P	50	0
SBS30`	PGDX18281P	50	404.061206800622
SBS32`	PGDX18281P	50	0
SBS33`	PGDX18281P	50	179.524770188455
SBS43`	PGDX18281P	50	0
SBS46`	PGDX18281P	50	1120.91893089611
SBS48`	PGDX18281P	50	0.043595207724881
SBS49`	PGDX18281P	50	0
SBS53`	PGDX18281P	50	0
SBS54`	PGDX18281P	50	332.885375840161
SBS84`	PGDX18281P	50	123.686328602194
SBS2`	PGDX18282P	70	107.228724267477
SBS8`	PGDX18282P	70	656.243105480954
SBS12`	PGDX18282P	70	153.723877741791
SBS13`	PGDX18282P	70	0
SBS19`	PGDX18282P	70	183.125203354961
SBS20`	PGDX18282P	70	0
SBS22`	PGDX18282P	70	649.698211281655
SBS25`	PGDX18282P	70	0
SBS30`	PGDX18282P	70	200.28312076634
SBS32`	PGDX18282P	70	0
SBS33`	PGDX18282P	70	190.19359622742
SBS43`	PGDX18282P	70	0
SBS46`	PGDX18282P	70	1308.96475001875
SBS48`	PGDX18282P	70	0
SBS49`	PGDX18282P	70	0
SBS53`	PGDX18282P	70	0
SBS54`	PGDX18282P	70	252.285895291077
SBS84`	PGDX18282P	70	49.1609433363443
SBS2`	PGDX18283P	50	135.07277864727
SBS8`	PGDX18283P	50	651.320887611295
SBS12`	PGDX18283P	50	201.106134983784
SBS13`	PGDX18283P	50	0.725517194285544
SBS19`	PGDX18283P	50	247.201784380075
SBS20`	PGDX18283P	50	0
SBS22`	PGDX18283P	50	671.259468681255
SBS25`	PGDX18283P	50	0
SBS30`	PGDX18283P	50	305.316428390825
SBS32`	PGDX18283P	50	0
SBS33`	PGDX18283P	50	221.806115283758
SBS43`	PGDX18283P	50	0.592729367644483
SBS46`	PGDX18283P	50	1421.70636807676
SBS48`	PGDX18283P	50	2.97380417844147
SBS49`	PGDX18283P	50	0
SBS53`	PGDX18283P	50	0
SBS54`	PGDX18283P	50	290.024557551002
SBS84`	PGDX18283P	50	61.1433254393393
SBS2`	PGDX18288P	59	60.7777056431176
SBS8`	PGDX18288P	59	986.565885830968
SBS12`	PGDX18288P	59	500.750835306681
SBS13`	PGDX18288P	59	0
SBS19`	PGDX18288P	59	136.846058932338
SBS20`	PGDX18288P	59	0
SBS22`	PGDX18288P	59	596.603034686714
SBS25`	PGDX18288P	59	0
SBS30`	PGDX18288P	59	471.074868878498
SBS32`	PGDX18288P	59	0
SBS33`	PGDX18288P	59	200.319291628061
SBS43`	PGDX18288P	59	0
SBS46`	PGDX18288P	59	801.161428016116
SBS48`	PGDX18288P	59	0
SBS49`	PGDX18288P	59	0
SBS53`	PGDX18288P	59	38.6054920699556
SBS54`	PGDX18288P	59	249.859799574687
SBS84`	PGDX18288P	59	163.407352825487
SBS2`	PGDX18326P	53	103.298699843677
SBS8`	PGDX18326P	53	474.328447681796
SBS12`	PGDX18326P	53	258.64088606985
SBS13`	PGDX18326P	53	0
SBS19`	PGDX18326P	53	47.2427463521443
SBS20`	PGDX18326P	53	7.48200108480234
SBS22`	PGDX18326P	53	155.009953053251
SBS25`	PGDX18326P	53	0
SBS30`	PGDX18326P	53	127.78310710782
SBS32`	PGDX18326P	53	0
SBS33`	PGDX18326P	53	60.9037877931693
SBS43`	PGDX18326P	53	0
SBS46`	PGDX18326P	53	950.261023300874
SBS48`	PGDX18326P	53	0
SBS49`	PGDX18326P	53	0
SBS53`	PGDX18326P	53	14.0388587495264
SBS54`	PGDX18326P	53	210.85513953138
SBS84`	PGDX18326P	53	56.714271743784
SBS2`	PGDX18327P	56	41.1285841721276
SBS8`	PGDX18327P	56	534.783242356116
SBS12`	PGDX18327P	56	374.147433212347
SBS13`	PGDX18327P	56	2.29842741627846
SBS19`	PGDX18327P	56	118.919910716053
SBS20`	PGDX18327P	56	63.7282232035276
SBS22`	PGDX18327P	56	307.644751497365
SBS25`	PGDX18327P	56	0
SBS30`	PGDX18327P	56	409.257723241672
SBS32`	PGDX18327P	56	0
SBS33`	PGDX18327P	56	110.967630599271
SBS43`	PGDX18327P	56	0
SBS46`	PGDX18327P	56	1111.86291912951
SBS48`	PGDX18327P	56	0
SBS49`	PGDX18327P	56	0
SBS53`	PGDX18327P	56	47.2842115480477
SBS54`	PGDX18327P	56	272.626063734394
SBS84`	PGDX18327P	56	0
SBS2`	PGDX18328P	53	107.916275307043
SBS8`	PGDX18328P	53	810.751511734788
SBS12`	PGDX18328P	53	445.679591340578
SBS13`	PGDX18328P	53	0
SBS19`	PGDX18328P	53	117.567838449909
SBS20`	PGDX18328P	53	66.5200067932537
SBS22`	PGDX18328P	53	228.245131777704
SBS25`	PGDX18328P	53	0
SBS30`	PGDX18328P	53	284.173093503012
SBS32`	PGDX18328P	53	35.397955909236
SBS33`	PGDX18328P	53	107.676256089733
SBS43`	PGDX18328P	53	0
SBS46`	PGDX18328P	53	1108.58906200151
SBS48`	PGDX18328P	53	0
SBS49`	PGDX18328P	53	0
SBS53`	PGDX18328P	53	33.1266335624244
SBS54`	PGDX18328P	53	247.022044954303
SBS84`	PGDX18328P	53	65.9170251959618
SBS2`	PGDX18329P	62	80.3138592107385
SBS8`	PGDX18329P	62	462.568671663823
SBS12`	PGDX18329P	62	519.017271622908
SBS13`	PGDX18329P	62	0
SBS19`	PGDX18329P	62	23.3616756630318
SBS20`	PGDX18329P	62	68.2436307185005
SBS22`	PGDX18329P	62	230.54860578213
SBS25`	PGDX18329P	62	0
SBS30`	PGDX18329P	62	279.678611779156
SBS32`	PGDX18329P	62	0
SBS33`	PGDX18329P	62	137.188971399239
SBS43`	PGDX18329P	62	0
SBS46`	PGDX18329P	62	993.926813812455
SBS48`	PGDX18329P	62	0
SBS49`	PGDX18329P	62	0
SBS53`	PGDX18329P	62	44.3639256215864
SBS54`	PGDX18329P	62	143.718272939837
SBS84`	PGDX18329P	62	80.9005071520201
SBS2`	PGDX18330P	68	117.350344415865
SBS8`	PGDX18330P	68	551.676353992816
SBS12`	PGDX18330P	68	325.470836609801
SBS13`	PGDX18330P	68	0
SBS19`	PGDX18330P	68	265.271184992937
SBS20`	PGDX18330P	68	0
SBS22`	PGDX18330P	68	756.221692875626
SBS25`	PGDX18330P	68	217.694081553675
SBS30`	PGDX18330P	68	532.368974164631
SBS32`	PGDX18330P	68	0
SBS33`	PGDX18330P	68	195.34113703182
SBS43`	PGDX18330P	68	0
SBS46`	PGDX18330P	68	1067.32309944439
SBS48`	PGDX18330P	68	2.09439484577808
SBS49`	PGDX18330P	68	0
SBS53`	PGDX18330P	68	0
SBS54`	PGDX18330P	68	222.900953977308
SBS84`	PGDX18330P	68	123.279109745318
SBS2`	PGDX18331P	54	68.7322387961465
SBS8`	PGDX18331P	54	678.212931022109
SBS12`	PGDX18331P	54	263.150520435272
SBS13`	PGDX18331P	54	0
SBS19`	PGDX18331P	54	177.474780527943
SBS20`	PGDX18331P	54	0
SBS22`	PGDX18331P	54	645.989510000614
SBS25`	PGDX18331P	54	0
SBS30`	PGDX18331P	54	568.678953983084
SBS32`	PGDX18331P	54	0
SBS33`	PGDX18331P	54	148.341335879475
SBS43`	PGDX18331P	54	23.6842325033242
SBS46`	PGDX18331P	54	1192.46956327898
SBS48`	PGDX18331P	54	4.25410506507657
SBS49`	PGDX18331P	54	0
SBS53`	PGDX18331P	54	0
SBS54`	PGDX18331P	54	261.491404313412
SBS84`	PGDX18331P	54	42.6343713951788
SBS2`	PGDX18332P	53	127.232945346679
SBS8`	PGDX18332P	53	729.559588382871
SBS12`	PGDX18332P	53	319.485035488293
SBS13`	PGDX18332P	53	0
SBS19`	PGDX18332P	53	202.998123846412
SBS20`	PGDX18332P	53	0
SBS22`	PGDX18332P	53	643.283465582373
SBS25`	PGDX18332P	53	2.16068090709623
SBS30`	PGDX18332P	53	479.060134752281
SBS32`	PGDX18332P	53	0
SBS33`	PGDX18332P	53	200.670397481541
SBS43`	PGDX18332P	53	0
SBS46`	PGDX18332P	53	1232.79862631054
SBS48`	PGDX18332P	53	8.61005760422627
SBS49`	PGDX18332P	53	0
SBS53`	PGDX18332P	53	0
SBS54`	PGDX18332P	53	252.113653826335
SBS84`	PGDX18332P	53	95.721025221374
SBS2`	PGDX18333P	53	77.1366163700951
SBS8`	PGDX18333P	53	799.918141227605
SBS12`	PGDX18333P	53	368.092101380859
SBS13`	PGDX18333P	53	1.05889699136661
SBS19`	PGDX18333P	53	181.856072145863
SBS20`	PGDX18333P	53	0
SBS22`	PGDX18333P	53	729.063448221388
SBS25`	PGDX18333P	53	0
SBS30`	PGDX18333P	53	481.160463062767
SBS32`	PGDX18333P	53	0
SBS33`	PGDX18333P	53	122.728773485404
SBS43`	PGDX18333P	53	0
SBS46`	PGDX18333P	53	1124.00330665782
SBS48`	PGDX18333P	53	0
SBS49`	PGDX18333P	53	0
SBS53`	PGDX18333P	53	0
SBS54`	PGDX18333P	53	281.30577326466
SBS84`	PGDX18333P	53	94.6449834611623
SBS2`	PGDX18334P	68	82.8257002200445
SBS8`	PGDX18334P	68	690.473200200265
SBS12`	PGDX18334P	68	385.243698928516
SBS13`	PGDX18334P	68	0
SBS19`	PGDX18334P	68	149.203979069477
SBS20`	PGDX18334P	68	0
SBS22`	PGDX18334P	68	538.631516319651
SBS25`	PGDX18334P	68	265.797953900804
SBS30`	PGDX18334P	68	467.760945051685
SBS32`	PGDX18334P	68	0
SBS33`	PGDX18334P	68	175.035232249524
SBS43`	PGDX18334P	68	0
SBS46`	PGDX18334P	68	745.656577065325
SBS48`	PGDX18334P	68	9.77723190662038
SBS49`	PGDX18334P	68	0
SBS53`	PGDX18334P	68	0
SBS54`	PGDX18334P	68	195.867523991776
SBS84`	PGDX18334P	68	31.3203044269526
SBS2`	PGDX18346P	50	88.1722269381824
SBS8`	PGDX18346P	50	586.528613533117
SBS12`	PGDX18346P	50	333.916401196283
SBS13`	PGDX18346P	50	0
SBS19`	PGDX18346P	50	96.1328215797581
SBS20`	PGDX18346P	50	0
SBS22`	PGDX18346P	50	575.613765718343
SBS25`	PGDX18346P	50	18.9131067891029
SBS30`	PGDX18346P	50	381.667968496973
SBS32`	PGDX18346P	50	0
SBS33`	PGDX18346P	50	146.514383744636
SBS43`	PGDX18346P	50	0
SBS46`	PGDX18346P	50	810.595554456453
SBS48`	PGDX18346P	50	3.80695958836844
SBS49`	PGDX18346P	50	0
SBS53`	PGDX18346P	50	0
SBS54`	PGDX18346P	50	157.347570050157
SBS84`	PGDX18346P	50	63.1727284957693
SBS2`	PGDX18347P	72	48.3681266229305
[truncated: 881 more rows]
