# Supplementary material for: Genome-wide mutational signatures in low-coverage whole genome sequencing of cell-free DNA
Source: Nat Commun. 2022 Aug 23;13:4953. doi: 10.1038/s41467-022-32598-1 (PMC9399180; doi:10.1038/s41467-022-32598-1)
Supplement: Supplementary file 5 — Source Data [file 41467_2022_32598_MOESM5_ESM.zip › source_data/fig4h.csv]

SLX_barcode	cancer_type	stage	Tumor.Fraction	SBS1	SBS2	SBS3	SBS5	SBS8	SBS13	SBS18
PGDX17739P_WGS	Pancreatic Cancer	I	0.02306	0	0	0	0	0	0	0
PGDX17751P_WGS	Pancreatic Cancer	I	0.0334	0	0	0	0	0	0	0
PGDX17743P_WGS	Pancreatic Cancer	I	0.04341	1	1	0	0	0	0	0
PGDX17752P_WGS	Pancreatic Cancer	II	0.0209	0	0	0	0	0	0	0
PGDX17761P_WGS	Pancreatic Cancer	II	0.02246	0	0	0	0	0	0	0
PGDX17754P_WGS	Pancreatic Cancer	II	0.02455	0	0	0	0	0	0	0
PGDX17728P_WGS	Pancreatic Cancer	II	0.02457	0	1	0	0	1	0	0
PGDX17753P_WGS	Pancreatic Cancer	II	0.0282	0	0	0	0	0	0	0
PGDX17738P_WGS	Pancreatic Cancer	II	0.035	0	1	0	1	0	0	0
PGDX17746P_WGS	Pancreatic Cancer	II	0.03511	0	0	0	0	0	0	0
PGDX17763P_WGS	Pancreatic Cancer	II	0.03512	1	0	0	0	1	0	0
PGDX17733P_WGS	Pancreatic Cancer	II	0.03573	0	0	0	0	0	0	0
PGDX17755P_WGS	Pancreatic Cancer	II	0.03579	1	0	0	1	0	0	0
PGDX17724P_WGS	Pancreatic Cancer	II	0.03633	0	1	0	0	1	0	0
PGDX17749P_WGS	Pancreatic Cancer	II	0.03812	0	0	0	0	0	1	0
PGDX17735P_WGS	Pancreatic Cancer	II	0.03899	0	0	0	0	0	0	0
PGDX17744P_WGS	Pancreatic Cancer	II	0.0398	0	1	0	0	0	0	0
PGDX17737P_WGS	Pancreatic Cancer	II	0.04189	0	0	0	0	0	0	0
PGDX17750P_WGS	Pancreatic Cancer	II	0.04249	0	0	0	0	0	0	0
PGDX17745P_WGS	Pancreatic Cancer	II	0.04337	0	0	0	0	0	0	0
PGDX17732P_WGS	Pancreatic Cancer	II	0.04511	0	1	0	0	1	0	0
PGDX17734P_WGS	Pancreatic Cancer	II	0.04522	0	0	0	0	0	0	0
PGDX17756P_WGS	Pancreatic Cancer	II	0.04524	0	0	1	0	0	1	0
PGDX16583P_WGS	Pancreatic Cancer	II	0.04597	1	0	0	0	0	0	0
PGDX17740P_WGS	Pancreatic Cancer	II	0.04671	0	1	0	1	1	0	0
PGDX17762P_WGS	Pancreatic Cancer	II	0.04746	0	0	0	0	0	0	0
PGDX17760P_WGS	Pancreatic Cancer	II	0.04764	0	0	0	0	0	0	0
PGDX17727P_WGS	Pancreatic Cancer	II	0.04781	0	0	0	0	0	0	0
PGDX17730P_WGS	Pancreatic Cancer	II	0.04789	0	0	0	0	0	0	0
PGDX17748P_WGS	Pancreatic Cancer	II	0.04789	0	0	0	0	0	0	0
PGDX17742P_WGS	Pancreatic Cancer	II	0.04957	0	0	0	0	0	0	0
PGDX17736P_WGS	Pancreatic Cancer	II	0.05002	0	1	0	0	0	0	0
PGDX17747P_WGS	Pancreatic Cancer	II	0.05087	0	1	0	0	0	0	0
PGDX17729P_WGS	Pancreatic Cancer	II	0.06547	0	0	0	0	0	0	0
PGDX17731P_WGS	Pancreatic Cancer	III	0.03081	0	0	0	0	0	0	0
