# Supplementary material for: Genome-wide mutational signatures in low-coverage whole genome sequencing of cell-free DNA
Source: Nat Commun. 2022 Aug 23;13:4953. doi: 10.1038/s41467-022-32598-1 (PMC9399180; doi:10.1038/s41467-022-32598-1)
Supplement: Supplementary file 5 — Source Data [file 41467_2022_32598_MOESM5_ESM.zip › source_data/s13b.csv]

Var1	SLX_barcode	age	value
SBS1	PGDX16584P	51	4444.76101870587
SBS2	PGDX16584P	51	236.092536248439
SBS5	PGDX16584P	51	11537.693447809
SBS8	PGDX16584P	51	1639.46604633474
SBS12	PGDX16584P	51	2341.5371140392
SBS13	PGDX16584P	51	55.2733960273972
SBS19	PGDX16584P	51	1484.42796939055
SBS20	PGDX16584P	51	91.4545844256376
SBS22	PGDX16584P	51	552.733190719411
SBS25	PGDX16584P	51	431.821284071909
SBS30	PGDX16584P	51	1898.28074086852
SBS31	PGDX16584P	51	0
SBS32	PGDX16584P	51	2439.72933385046
SBS33	PGDX16584P	51	275.503653123692
SBS37	PGDX16584P	51	3025.13136410057
SBS39	PGDX16584P	51	3715.34217667826
SBS43	PGDX16584P	51	552.912479716807
SBS46	PGDX16584P	51	4692.86302201995
SBS48	PGDX16584P	51	58.022938822975
SBS49	PGDX16584P	51	43.4602285328069
SBS53	PGDX16584P	51	130.189999026638
SBS54	PGDX16584P	51	5323.15445068016
SBS84	PGDX16584P	51	648.914605746639
SBS1	PGDX16585P	68	3762.41939386233
SBS2	PGDX16585P	68	301.211791922292
SBS5	PGDX16585P	68	10575.7862827218
SBS8	PGDX16585P	68	1431.75117035386
SBS12	PGDX16585P	68	2295.54136588434
SBS13	PGDX16585P	68	23.817096411812
SBS19	PGDX16585P	68	1372.91117203842
SBS20	PGDX16585P	68	0
SBS22	PGDX16585P	68	482.570042790788
SBS25	PGDX16585P	68	0
SBS30	PGDX16585P	68	1632.65983993774
SBS31	PGDX16585P	68	119.878175562844
SBS32	PGDX16585P	68	2245.14795728451
SBS33	PGDX16585P	68	264.297576487123
SBS37	PGDX16585P	68	2052.87748020723
SBS39	PGDX16585P	68	3274.38076219252
SBS43	PGDX16585P	68	510.283920172599
SBS46	PGDX16585P	68	4013.48777401118
SBS48	PGDX16585P	68	50.3212095130989
SBS49	PGDX16585P	68	73.3494679151472
SBS53	PGDX16585P	68	115.599850210833
SBS54	PGDX16585P	68	4621.14796538439
SBS84	PGDX16585P	68	325.255804105134
SBS1	PGDX16586P	73	4195.35277422206
SBS2	PGDX16586P	73	165.392297279742
SBS5	PGDX16586P	73	10208.8888279453
SBS8	PGDX16586P	73	1508.74232292558
SBS12	PGDX16586P	73	2535.74694049516
SBS13	PGDX16586P	73	44.6029253136091
SBS19	PGDX16586P	73	1381.25028311675
SBS20	PGDX16586P	73	180.844581655478
SBS22	PGDX16586P	73	700.211984431472
SBS25	PGDX16586P	73	100.725824831418
SBS30	PGDX16586P	73	2160.35570068499
SBS31	PGDX16586P	73	0
SBS32	PGDX16586P	73	2557.90712731384
SBS33	PGDX16586P	73	443.538060460919
SBS37	PGDX16586P	73	2538.81973754419
SBS39	PGDX16586P	73	4117.14907824571
SBS43	PGDX16586P	73	530.35027792945
SBS46	PGDX16586P	73	4244.0331700514
SBS48	PGDX16586P	73	71.7516022746732
SBS49	PGDX16586P	73	22.202269553005
SBS53	PGDX16586P	73	176.529153507756
SBS54	PGDX16586P	73	4838.78961514628
SBS84	PGDX16586P	73	549.136267408373
SBS1	PGDX16587P	59	4481.96125865855
SBS2	PGDX16587P	59	255.914446316571
SBS5	PGDX16587P	59	13330.2879644908
SBS8	PGDX16587P	59	1272.21233798176
SBS12	PGDX16587P	59	2724.78034351641
SBS13	PGDX16587P	59	1.72736621096146
SBS19	PGDX16587P	59	1415.29831552747
SBS20	PGDX16587P	59	230.15822013955
SBS22	PGDX16587P	59	750.827534809037
SBS25	PGDX16587P	59	0
SBS30	PGDX16587P	59	1723.61766462977
SBS31	PGDX16587P	59	0
SBS32	PGDX16587P	59	2823.47114052009
SBS33	PGDX16587P	59	423.168566144423
SBS37	PGDX16587P	59	2111.33151766581
SBS39	PGDX16587P	59	4029.2090913713
SBS43	PGDX16587P	59	644.731505043146
SBS46	PGDX16587P	59	4853.08487382276
SBS48	PGDX16587P	59	28.9107056519881
SBS49	PGDX16587P	59	116.979221227575
SBS53	PGDX16587P	59	56.911194120157
SBS54	PGDX16587P	59	4865.28774276036
SBS84	PGDX16587P	59	560.676492158772
SBS1	PGDX16588P	68	4103.24252679254
SBS2	PGDX16588P	68	244.342000870652
SBS5	PGDX16588P	68	11952.949074267
SBS8	PGDX16588P	68	1001.01745166325
SBS12	PGDX16588P	68	1735.32736042209
SBS13	PGDX16588P	68	43.9731354037389
SBS19	PGDX16588P	68	933.332747645187
SBS20	PGDX16588P	68	297.596275990876
SBS22	PGDX16588P	68	534.171974666684
SBS25	PGDX16588P	68	542.975366583561
SBS30	PGDX16588P	68	1541.26865027569
SBS31	PGDX16588P	68	498.972740581044
SBS32	PGDX16588P	68	2253.65464103908
SBS33	PGDX16588P	68	461.904474171464
SBS37	PGDX16588P	68	2443.81435874275
SBS39	PGDX16588P	68	3405.00572245957
SBS43	PGDX16588P	68	495.412897296237
SBS46	PGDX16588P	68	4717.18892418962
SBS48	PGDX16588P	68	19.3339806633993
SBS49	PGDX16588P	68	71.2127281424706
SBS53	PGDX16588P	68	170.401070855592
SBS54	PGDX16588P	68	4525.65845442082
SBS84	PGDX16588P	68	1029.09256715756
SBS1	PGDX16592P	74	3860.3635424682
SBS2	PGDX16592P	74	253.328853346719
SBS5	PGDX16592P	74	10636.1475964838
SBS8	PGDX16592P	74	990.194078224167
SBS12	PGDX16592P	74	1970.77727437586
SBS13	PGDX16592P	74	170.274035285689
SBS19	PGDX16592P	74	1047.27331034138
SBS20	PGDX16592P	74	0
SBS22	PGDX16592P	74	487.649897506457
SBS25	PGDX16592P	74	525.753325702967
SBS30	PGDX16592P	74	2017.16309510626
SBS31	PGDX16592P	74	345.128394499955
SBS32	PGDX16592P	74	2072.02093655778
SBS33	PGDX16592P	74	175.339448450375
SBS37	PGDX16592P	74	2337.56105702613
SBS39	PGDX16592P	74	2960.8643524023
SBS43	PGDX16592P	74	538.537534689333
SBS46	PGDX16592P	74	3677.63253712183
SBS48	PGDX16592P	74	48.348512831236
SBS49	PGDX16592P	74	21.2655219849187
SBS53	PGDX16592P	74	85.4403242129772
SBS54	PGDX16592P	74	4647.93771379666
SBS84	PGDX16592P	74	610.804780833215
SBS1	PGDX16594P	75	3696.46763485064
SBS2	PGDX16594P	75	187.962418819087
SBS5	PGDX16594P	75	11219.3241348839
SBS8	PGDX16594P	75	788.566924995796
SBS12	PGDX16594P	75	2285.05771060983
SBS13	PGDX16594P	75	55.6667014683243
SBS19	PGDX16594P	75	1177.1305184112
SBS20	PGDX16594P	75	0
SBS22	PGDX16594P	75	592.873921586803
SBS25	PGDX16594P	75	133.320172161768
SBS30	PGDX16594P	75	1595.02103796279
SBS31	PGDX16594P	75	82.9213508243175
SBS32	PGDX16594P	75	2028.43472817853
SBS33	PGDX16594P	75	243.353894653803
SBS37	PGDX16594P	75	1178.10662972356
SBS39	PGDX16594P	75	2993.86530399258
SBS43	PGDX16594P	75	514.42062937319
SBS46	PGDX16594P	75	3796.17952644037
SBS48	PGDX16594P	75	16.6494702734338
SBS49	PGDX16594P	75	42.1567656911948
SBS53	PGDX16594P	75	100.794546365592
SBS54	PGDX16594P	75	3905.67339575744
SBS84	PGDX16594P	75	447.870743664225
SBS1	PGDX17940P	68	3868.85017146972
SBS2	PGDX17940P	68	11.7995508281646
SBS5	PGDX17940P	68	11785.620352054
SBS8	PGDX17940P	68	1275.10549902278
SBS12	PGDX17940P	68	2265.02259372748
SBS13	PGDX17940P	68	75.1607239332149
SBS19	PGDX17940P	68	1276.85304407148
SBS20	PGDX17940P	68	114.891275960149
SBS22	PGDX17940P	68	696.66404656867
SBS25	PGDX17940P	68	316.161625831095
SBS30	PGDX17940P	68	1445.94576716784
SBS31	PGDX17940P	68	0
SBS32	PGDX17940P	68	2519.3176155838
SBS33	PGDX17940P	68	467.747978727628
SBS37	PGDX17940P	68	1957.65464611179
SBS39	PGDX17940P	68	3055.08676552639
SBS43	PGDX17940P	68	483.438826436032
SBS46	PGDX17940P	68	3878.34781405215
SBS48	PGDX17940P	68	28.4190902850883
SBS49	PGDX17940P	68	55.3988756167823
SBS53	PGDX17940P	68	221.111708361588
SBS54	PGDX17940P	68	4291.59711045498
SBS84	PGDX17940P	68	263.685186014169
SBS1	PGDX17941P	50	3811.97089290826
SBS2	PGDX17941P	50	180.118237639816
SBS5	PGDX17941P	50	10086.904400067
SBS8	PGDX17941P	50	1468.33971240315
SBS12	PGDX17941P	50	1998.44867395482
SBS13	PGDX17941P	50	106.271090408752
SBS19	PGDX17941P	50	1212.70135759653
SBS20	PGDX17941P	50	224.009328339709
SBS22	PGDX17941P	50	661.585554786685
SBS25	PGDX17941P	50	627.787326633145
SBS30	PGDX17941P	50	1491.47461938178
SBS31	PGDX17941P	50	40.6280951509461
SBS32	PGDX17941P	50	2525.77212007376
SBS33	PGDX17941P	50	349.652165061614
SBS37	PGDX17941P	50	2319.38007215602
SBS39	PGDX17941P	50	3255.34827948779
SBS43	PGDX17941P	50	486.485507137267
SBS46	PGDX17941P	50	3589.18826075891
SBS48	PGDX17941P	50	28.9414071195442
SBS49	PGDX17941P	50	94.6360372591402
SBS53	PGDX17941P	50	115.646011535435
SBS54	PGDX17941P	50	4448.77800135409
SBS84	PGDX17941P	50	643.277796983348
SBS1	PGDX17942P	75	3919.44902187177
SBS2	PGDX17942P	75	168.657873537339
SBS5	PGDX17942P	75	11172.8817762001
SBS8	PGDX17942P	75	1830.07040191604
SBS12	PGDX17942P	75	2346.11699715148
SBS13	PGDX17942P	75	131.866640015641
SBS19	PGDX17942P	75	948.061730551413
SBS20	PGDX17942P	75	344.906839321942
SBS22	PGDX17942P	75	494.483070328646
SBS25	PGDX17942P	75	230.034125793965
SBS30	PGDX17942P	75	1159.59290623435
SBS31	PGDX17942P	75	334.99094029772
SBS32	PGDX17942P	75	2449.75793543216
SBS33	PGDX17942P	75	262.348199202465
SBS37	PGDX17942P	75	2614.39723785098
SBS39	PGDX17942P	75	2843.24594271854
SBS43	PGDX17942P	75	498.670739372299
SBS46	PGDX17942P	75	4004.51697210913
SBS48	PGDX17942P	75	41.9856353950502
SBS49	PGDX17942P	75	0
SBS53	PGDX17942P	75	193.35352289288
SBS54	PGDX17942P	75	4290.30821862405
SBS84	PGDX17942P	75	573.419507138972
SBS1	PGDX17943P	73	3692.21449008628
SBS2	PGDX17943P	73	158.328010487131
SBS5	PGDX17943P	73	9808.84368789041
SBS8	PGDX17943P	73	1442.59754577236
SBS12	PGDX17943P	73	2084.73573179422
SBS13	PGDX17943P	73	150.626334503827
SBS19	PGDX17943P	73	838.110397590927
SBS20	PGDX17943P	73	241.771499947099
SBS22	PGDX17943P	73	765.618288546246
SBS25	PGDX17943P	73	204.726947543302
SBS30	PGDX17943P	73	1236.56940903304
SBS31	PGDX17943P	73	563.914140886747
SBS32	PGDX17943P	73	2327.88868621678
SBS33	PGDX17943P	73	196.273402650858
SBS37	PGDX17943P	73	2287.81236632828
SBS39	PGDX17943P	73	3167.47575074851
SBS43	PGDX17943P	73	584.982240982519
SBS46	PGDX17943P	73	3773.5998994364
SBS48	PGDX17943P	73	30.5039746100762
SBS49	PGDX17943P	73	48.1125713037138
SBS53	PGDX17943P	73	133.314753985735
SBS54	PGDX17943P	73	4585.63291514408
SBS84	PGDX17943P	73	758.323051784251
SBS1	PGDX17944P	72	3794.21694948585
SBS2	PGDX17944P	72	129.277945394204
SBS5	PGDX17944P	72	11026.4157368631
SBS8	PGDX17944P	72	1147.53827595144
SBS12	PGDX17944P	72	1950.51595202167
SBS13	PGDX17944P	72	119.167490644101
SBS19	PGDX17944P	72	1204.62064480803
SBS20	PGDX17944P	72	296.653348211733
SBS22	PGDX17944P	72	576.07778261944
SBS25	PGDX17944P	72	360.185776425393
SBS30	PGDX17944P	72	1275.88050439001
SBS31	PGDX17944P	72	0
SBS32	PGDX17944P	72	2322.04453892443
SBS33	PGDX17944P	72	278.244345394698
SBS37	PGDX17944P	72	2470.46218389491
SBS39	PGDX17944P	72	2872.68744847151
SBS43	PGDX17944P	72	475.047511430191
SBS46	PGDX17944P	72	3651.39641801643
SBS48	PGDX17944P	72	19.0329622493401
SBS49	PGDX17944P	72	88.031653023834
SBS53	PGDX17944P	72	90.9423199220816
SBS54	PGDX17944P	72	4156.91736796802
SBS84	PGDX17944P	72	502.041197507072
SBS1	PGDX17945P	54	3648.20076945519
SBS2	PGDX17945P	54	130.362662248409
SBS5	PGDX17945P	54	10020.5807808118
SBS8	PGDX17945P	54	1691.9301788642
SBS12	PGDX17945P	54	1875.69057013286
SBS13	PGDX17945P	54	72.5509171789481
SBS19	PGDX17945P	54	1200.58879802561
SBS20	PGDX17945P	54	0
SBS22	PGDX17945P	54	652.787218753513
SBS25	PGDX17945P	54	0
SBS30	PGDX17945P	54	1428.43352909235
SBS31	PGDX17945P	54	310.235255388399
SBS32	PGDX17945P	54	2044.50449554306
SBS33	PGDX17945P	54	351.238717552303
SBS37	PGDX17945P	54	2348.08863903658
SBS39	PGDX17945P	54	3246.25526755436
SBS43	PGDX17945P	54	396.835571766095
SBS46	PGDX17945P	54	3858.60649917172
SBS48	PGDX17945P	54	41.612522359961
SBS49	PGDX17945P	54	81.8056241516722
SBS53	PGDX17945P	54	207.597113367132
SBS54	PGDX17945P	54	4400.57624705213
SBS84	PGDX17945P	54	0
SBS1	PGDX17946P	50	4247.72090394775
SBS2	PGDX17946P	50	92.5652694382424
SBS5	PGDX17946P	50	11101.9068610753
SBS8	PGDX17946P	50	1765.0391843552
SBS12	PGDX17946P	50	2769.88424891904
SBS13	PGDX17946P	50	141.012773298663
SBS19	PGDX17946P	50	1541.50939842455
SBS20	PGDX17946P	50	419.67865982669
SBS22	PGDX17946P	50	771.571022359681
SBS25	PGDX17946P	50	0
SBS30	PGDX17946P	50	1826.24395271904
SBS31	PGDX17946P	50	0
SBS32	PGDX17946P	50	2955.09426365732
SBS33	PGDX17946P	50	226.629247367435
SBS37	PGDX17946P	50	2281.80117053577
SBS39	PGDX17946P	50	3837.50092609121
SBS43	PGDX17946P	50	617.733308055121
SBS46	PGDX17946P	50	3985.42409020143
SBS48	PGDX17946P	50	45.5466351755195
SBS49	PGDX17946P	50	14.6935487850543
SBS53	PGDX17946P	50	173.194967454572
SBS54	PGDX17946P	50	4834.55443652963
SBS84	PGDX17946P	50	320.711971401188
SBS1	PGDX17947P	50	3851.55314963139
SBS2	PGDX17947P	50	98.4692755844726
SBS5	PGDX17947P	50	11498.2794542695
SBS8	PGDX17947P	50	1196.19914855569
SBS12	PGDX17947P	50	2569.82986647716
SBS13	PGDX17947P	50	40.5555003084741
SBS19	PGDX17947P	50	1088.85842324908
SBS20	PGDX17947P	50	220.052860991989
SBS22	PGDX17947P	50	811.678440897459
SBS25	PGDX17947P	50	323.332185415779
SBS30	PGDX17947P	50	1551.89733098807
SBS31	PGDX17947P	50	260.272233672268
SBS32	PGDX17947P	50	2608.77983997857
SBS33	PGDX17947P	50	248.919192651791
SBS37	PGDX17947P	50	2048.91480158604
SBS39	PGDX17947P	50	3422.60521454446
SBS43	PGDX17947P	50	520.529304372713
SBS46	PGDX17947P	50	3662.73229281588
SBS48	PGDX17947P	50	36.7012653046114
SBS49	PGDX17947P	50	32.9508043621244
SBS53	PGDX17947P	50	204.407968824078
SBS54	PGDX17947P	50	4395.16018140718
SBS84	PGDX17947P	50	280.067434353695
SBS1	PGDX17948P	68	4096.83799623663
SBS2	PGDX17948P	68	170.011132085158
SBS5	PGDX17948P	68	10392.4138484486
SBS8	PGDX17948P	68	1712.34456109549
SBS12	PGDX17948P	68	2685.67285431072
SBS13	PGDX17948P	68	124.625149445648
SBS19	PGDX17948P	68	1410.46033167987
SBS20	PGDX17948P	68	147.488824928236
SBS22	PGDX17948P	68	787.95850101267
SBS25	PGDX17948P	68	135.543188788991
SBS30	PGDX17948P	68	1747.61556425323
SBS31	PGDX17948P	68	115.175751673545
SBS32	PGDX17948P	68	2250.78395800941
SBS33	PGDX17948P	68	236.655788605013
SBS37	PGDX17948P	68	2530.89696350514
SBS39	PGDX17948P	68	3522.89936473329
SBS43	PGDX17948P	68	614.53724780153
SBS46	PGDX17948P	68	3625.63794311758
SBS48	PGDX17948P	68	47.3216592349543
SBS49	PGDX17948P	68	92.9794722391871
SBS53	PGDX17948P	68	201.954053219256
SBS54	PGDX17948P	68	4925.73871640136
SBS84	PGDX17948P	68	527.68380116185
SBS1	PGDX17949P	57	3887.65617986135
SBS2	PGDX17949P	57	183.449257208143
SBS5	PGDX17949P	57	11016.0213075806
SBS8	PGDX17949P	57	1256.82130049311
SBS12	PGDX17949P	57	2063.76911212737
SBS13	PGDX17949P	57	32.941132539704
SBS19	PGDX17949P	57	1276.24782319394
SBS20	PGDX17949P	57	303.129382704265
SBS22	PGDX17949P	57	527.200895489399
SBS25	PGDX17949P	57	944.098799420318
SBS30	PGDX17949P	57	1325.74528602041
SBS31	PGDX17949P	57	0
SBS32	PGDX17949P	57	2607.70470719659
SBS33	PGDX17949P	57	23.2374115486715
SBS37	PGDX17949P	57	2590.40840957899
SBS39	PGDX17949P	57	3326.48460678105
SBS43	PGDX17949P	57	382.740368846557
SBS46	PGDX17949P	57	3749.38227191033
SBS48	PGDX17949P	57	62.1551271262931
SBS49	PGDX17949P	57	43.2433084979218
SBS53	PGDX17949P	57	175.929256705697
SBS54	PGDX17949P	57	5088.08164735315
SBS84	PGDX17949P	57	395.617125542391
SBS1	PGDX17950P	50	3939.57231365189
SBS2	PGDX17950P	50	129.146426905643
SBS5	PGDX17950P	50	11071.9412176571
SBS8	PGDX17950P	50	1463.63787268961
SBS12	PGDX17950P	50	1940.93367938748
SBS13	PGDX17950P	50	37.1552609280627
SBS19	PGDX17950P	50	1323.25202269168
SBS20	PGDX17950P	50	104.194040616036
SBS22	PGDX17950P	50	658.091141788731
SBS25	PGDX17950P	50	258.936853196619
SBS30	PGDX17950P	50	1518.71338887897
SBS31	PGDX17950P	50	208.734871312165
SBS32	PGDX17950P	50	2450.88297826245
SBS33	PGDX17950P	50	180.932322839736
SBS37	PGDX17950P	50	2487.73758752804
SBS39	PGDX17950P	50	3320.30128410831
SBS43	PGDX17950P	50	450.637550598305
SBS46	PGDX17950P	50	3856.73367683903
SBS48	PGDX17950P	50	48.0106413592748
SBS49	PGDX17950P	50	14.4334362595372
SBS53	PGDX17950P	50	247.288680841752
SBS54	PGDX17950P	50	4639.3020356102
SBS84	PGDX17950P	50	177.483476532662
SBS1	PGDX17951P	55	3864.1975919972
SBS2	PGDX17951P	55	110.637412217594
SBS5	PGDX17951P	55	11077.4847407367
SBS8	PGDX17951P	55	1446.04400415513
SBS12	PGDX17951P	55	2045.68434155079
SBS13	PGDX17951P	55	110.397477774201
SBS19	PGDX17951P	55	1238.92875151382
SBS20	PGDX17951P	55	243.578176929994
SBS22	PGDX17951P	55	808.266222160407
SBS25	PGDX17951P	55	255.689252675669
SBS30	PGDX17951P	55	1587.1890785041
SBS31	PGDX17951P	55	74.8678405997031
SBS32	PGDX17951P	55	2908.43963584726
SBS33	PGDX17951P	55	324.22950257529
SBS37	PGDX17951P	55	2531.95425415523
SBS39	PGDX17951P	55	3015.53377204463
SBS43	PGDX17951P	55	440.880473760951
SBS46	PGDX17951P	55	3942.70647839426
SBS48	PGDX17951P	55	35.0410887815203
SBS49	PGDX17951P	55	87.2171557514226
SBS53	PGDX17951P	55	93.1289939955727
SBS54	PGDX17951P	55	4691.27618030152
SBS84	PGDX17951P	55	461.271625092947
SBS1	PGDX17952P	62	3974.01386770837
SBS2	PGDX17952P	62	15.5838593918375
SBS5	PGDX17952P	62	11606.9106859983
SBS8	PGDX17952P	62	1089.02433836075
SBS12	PGDX17952P	62	2368.4515916556
SBS13	PGDX17952P	62	54.173377168213
SBS19	PGDX17952P	62	1331.72481003436
SBS20	PGDX17952P	62	347.284109263629
SBS22	PGDX17952P	62	687.109321657646
SBS25	PGDX17952P	62	761.460287848716
SBS30	PGDX17952P	62	1608.64363746465
SBS31	PGDX17952P	62	0
SBS32	PGDX17952P	62	2450.84824991975
SBS33	PGDX17952P	62	359.043761636062
SBS37	PGDX17952P	62	2126.40554751404
SBS39	PGDX17952P	62	3296.2890782655
SBS43	PGDX17952P	62	515.754668469596
SBS46	PGDX17952P	62	3959.05137274605
SBS48	PGDX17952P	62	50.6626259236621
SBS49	PGDX17952P	62	44.0557330713573
SBS53	PGDX17952P	62	226.153553130968
SBS54	PGDX17952P	62	4448.84701788628
SBS84	PGDX17952P	62	393.960757326383
SBS1	PGDX17953P	69	3757.97275167836
SBS2	PGDX17953P	69	137.528739802355
SBS5	PGDX17953P	69	12129.234919228
SBS8	PGDX17953P	69	966.161372190116
SBS12	PGDX17953P	69	1546.5328338652
SBS13	PGDX17953P	69	48.5187337084643
SBS19	PGDX17953P	69	1078.84317296555
SBS20	PGDX17953P	69	123.467175209915
SBS22	PGDX17953P	69	631.59103241064
SBS25	PGDX17953P	69	735.512107141385
SBS30	PGDX17953P	69	1058.20537520271
SBS31	PGDX17953P	69	442.640707736913
SBS32	PGDX17953P	69	2515.93831462884
SBS33	PGDX17953P	69	305.223998652171
SBS37	PGDX17953P	69	1721.72310908371
SBS39	PGDX17953P	69	3171.03610698599
SBS43	PGDX17953P	69	439.581102506484
SBS46	PGDX17953P	69	4019.82983476012
SBS48	PGDX17953P	69	31.4436781643004
SBS49	PGDX17953P	69	83.4178723019986
SBS53	PGDX17953P	69	55.8328473822668
SBS54	PGDX17953P	69	4173.41843552858
SBS84	PGDX17953P	69	184.047234355562
SBS1	PGDX17954P	60	3610.54827153879
SBS2	PGDX17954P	60	113.464112073397
SBS5	PGDX17954P	60	10467.9513144083
SBS8	PGDX17954P	60	1451.79922543667
SBS12	PGDX17954P	60	2551.97697685955
SBS13	PGDX17954P	60	94.3217285210785
SBS19	PGDX17954P	60	1067.3307553973
SBS20	PGDX17954P	60	272.430459765892
SBS22	PGDX17954P	60	518.921821956199
SBS25	PGDX17954P	60	184.847417117534
SBS30	PGDX17954P	60	889.477034503876
SBS31	PGDX17954P	60	344.695724914941
SBS32	PGDX17954P	60	2480.73015228925
SBS33	PGDX17954P	60	244.362751478393
SBS37	PGDX17954P	60	2213.24606701336
SBS39	PGDX17954P	60	3157.2066832655
SBS43	PGDX17954P	60	480.022315556845
SBS46	PGDX17954P	60	3992.10407205508
SBS48	PGDX17954P	60	31.5975386829821
SBS49	PGDX17954P	60	55.99442819541
SBS53	PGDX17954P	60	89.3468485919009
SBS54	PGDX17954P	60	4027.75850996646
SBS84	PGDX17954P	60	0
SBS1	PGDX17955P	55	3916.33242062054
SBS2	PGDX17955P	55	0
SBS5	PGDX17955P	55	12579.4517371941
SBS8	PGDX17955P	55	1679.36217477355
SBS12	PGDX17955P	55	2199.83760067514
SBS13	PGDX17955P	55	112.624950265707
SBS19	PGDX17955P	55	1615.89698258167
SBS20	PGDX17955P	55	368.358052519876
SBS22	PGDX17955P	55	625.360123799503
SBS25	PGDX17955P	55	0
SBS30	PGDX17955P	55	1303.71366473802
SBS31	PGDX17955P	55	29.476984776755
SBS32	PGDX17955P	55	2582.45641299526
SBS33	PGDX17955P	55	293.242194126621
SBS37	PGDX17955P	55	1921.73881548669
SBS39	PGDX17955P	55	3535.05558209034
SBS43	PGDX17955P	55	467.646654136355
SBS46	PGDX17955P	55	4047.31029046748
SBS48	PGDX17955P	55	42.2976980499466
SBS49	PGDX17955P	55	0
SBS53	PGDX17955P	55	152.035404872477
SBS54	PGDX17955P	55	4794.22168252016
SBS84	PGDX17955P	55	6.69585459647197
SBS1	PGDX17956P	57	3949.76123766318
SBS2	PGDX17956P	57	254.768449173722
SBS5	PGDX17956P	57	10497.8864585664
SBS8	PGDX17956P	57	1303.95705660078
SBS12	PGDX17956P	57	2397.15598117796
SBS13	PGDX17956P	57	7.01526081043195
SBS19	PGDX17956P	57	1238.89943105311
SBS20	PGDX17956P	57	85.1984648418586
SBS22	PGDX17956P	57	712.158480572273
SBS25	PGDX17956P	57	97.2073690517761
SBS30	PGDX17956P	57	1282.12603162398
SBS31	PGDX17956P	57	403.684919237728
SBS32	PGDX17956P	57	2731.72275419511
SBS33	PGDX17956P	57	401.1388174858
SBS37	PGDX17956P	57	2483.55987500215
SBS39	PGDX17956P	57	3353.66507796884
SBS43	PGDX17956P	57	474.381408159045
SBS46	PGDX17956P	57	3701.96900537819
SBS48	PGDX17956P	57	28.7213750831597
SBS49	PGDX17956P	57	62.8092471408104
SBS53	PGDX17956P	57	255.348507986092
SBS54	PGDX17956P	57	4583.87644035135
SBS84	PGDX17956P	57	119.022046167406
SBS1	PGDX17957P	56	4063.31841655104
SBS2	PGDX17957P	56	230.863108376023
SBS5	PGDX17957P	56	11388.6396327289
SBS8	PGDX17957P	56	1546.325218207
SBS12	PGDX17957P	56	2164.81501163397
SBS13	PGDX17957P	56	174.255663878939
SBS19	PGDX17957P	56	1215.58162256313
SBS20	PGDX17957P	56	469.358701710379
SBS22	PGDX17957P	56	675.062593229376
SBS25	PGDX17957P	56	449.017489787483
SBS30	PGDX17957P	56	1329.43537249998
SBS31	PGDX17957P	56	0
SBS32	PGDX17957P	56	2672.56578890135
SBS33	PGDX17957P	56	0
SBS37	PGDX17957P	56	2144.51658834813
SBS39	PGDX17957P	56	3394.79762464094
SBS43	PGDX17957P	56	510.661940527899
SBS46	PGDX17957P	56	4328.31461151164
SBS48	PGDX17957P	56	40.5516657387689
SBS49	PGDX17957P	56	107.473805779261
SBS53	PGDX17957P	56	29.7775356807933
SBS54	PGDX17957P	56	4918.62040186498
SBS84	PGDX17957P	56	720.897960539371
SBS1	PGDX17958P	67	4046.24141789324
SBS2	PGDX17958P	67	113.857205818791
SBS5	PGDX17958P	67	12506.8213404508
SBS8	PGDX17958P	67	1388.29746949547
SBS12	PGDX17958P	67	1708.09333878793
SBS13	PGDX17958P	67	62.1598691065115
SBS19	PGDX17958P	67	1339.49302080732
SBS20	PGDX17958P	67	283.917961412255
SBS22	PGDX17958P	67	587.107009228438
SBS25	PGDX17958P	67	435.697251980881
SBS30	PGDX17958P	67	1227.08418869453
SBS31	PGDX17958P	67	86.1340960806357
SBS32	PGDX17958P	67	2752.2759067518
SBS33	PGDX17958P	67	399.97223909291
SBS37	PGDX17958P	67	2463.92912102146
SBS39	PGDX17958P	67	3346.56903394762
SBS43	PGDX17958P	67	586.758194168045
SBS46	PGDX17958P	67	4588.88494569903
SBS48	PGDX17958P	67	40.7031214938782
SBS49	PGDX17958P	67	54.1646873551094
SBS53	PGDX17958P	67	95.4234051340025
SBS54	PGDX17958P	67	4631.83958975587
SBS84	PGDX17958P	67	199.752729534019
SBS1	PGDX17959P	61	4072.60657786938
SBS2	PGDX17959P	61	93.358983193601
SBS5	PGDX17959P	61	11721.9721270045
SBS8	PGDX17959P	61	1225.57501107764
SBS12	PGDX17959P	61	2546.61150783068
SBS13	PGDX17959P	61	36.5445926966422
SBS19	PGDX17959P	61	1288.77756209471
SBS20	PGDX17959P	61	196.288738978399
SBS22	PGDX17959P	61	622.339534571041
SBS25	PGDX17959P	61	387.145611726864
SBS30	PGDX17959P	61	1172.15734769383
SBS31	PGDX17959P	61	0
SBS32	PGDX17959P	61	2649.6323818706
SBS33	PGDX17959P	61	294.3012871534
SBS37	PGDX17959P	61	2120.92145526247
SBS39	PGDX17959P	61	3753.97927608996
SBS43	PGDX17959P	61	498.064287535103
SBS46	PGDX17959P	61	4100.42870565171
SBS48	PGDX17959P	61	52.6384091375958
SBS49	PGDX17959P	61	53.3346072194998
SBS53	PGDX17959P	61	90.4505300739467
SBS54	PGDX17959P	61	4616.97987954299
SBS84	PGDX17959P	61	323.700052643602
SBS1	PGDX17961P	58	3947.77366231992
SBS2	PGDX17961P	58	86.8619251569959
SBS5	PGDX17961P	58	12107.8841046322
SBS8	PGDX17961P	58	1544.80148186274
SBS12	PGDX17961P	58	2058.20550898337
SBS13	PGDX17961P	58	135.228070388451
SBS19	PGDX17961P	58	969.204721288505
SBS20	PGDX17961P	58	139.491919662686
SBS22	PGDX17961P	58	741.928332832019
SBS25	PGDX17961P	58	0
SBS30	PGDX17961P	58	1492.21372199624
SBS31	PGDX17961P	58	446.270509532686
SBS32	PGDX17961P	58	2578.75029489812
SBS33	PGDX17961P	58	288.677656117877
SBS37	PGDX17961P	58	2453.90132721801
SBS39	PGDX17961P	58	3137.0549518854
SBS43	PGDX17961P	58	567.82173353923
SBS46	PGDX17961P	58	4338.87093364158
SBS48	PGDX17961P	58	25.7406607380031
SBS49	PGDX17961P	58	64.7443186659253
SBS53	PGDX17961P	58	263.564625574597
SBS54	PGDX17961P	58	4589.71960962249
SBS84	PGDX17961P	58	229.614480339552
SBS1	PGDX17962P	50	3885.39519993228
SBS2	PGDX17962P	50	196.040123645067
SBS5	PGDX17962P	50	11046.9609952055
SBS8	PGDX17962P	50	1484.37911581056
SBS12	PGDX17962P	50	2236.76223150268
SBS13	PGDX17962P	50	139.649866542145
SBS19	PGDX17962P	50	1224.22246103122
SBS20	PGDX17962P	50	277.250166689594
SBS22	PGDX17962P	50	567.858055384969
SBS25	PGDX17962P	50	145.992461574017
SBS30	PGDX17962P	50	1115.11794793484
SBS31	PGDX17962P	50	142.623560584775
SBS32	PGDX17962P	50	2150.45018773763
SBS33	PGDX17962P	50	164.778996495529
SBS37	PGDX17962P	50	2625.78818390849
SBS39	PGDX17962P	50	3251.31022293798
SBS43	PGDX17962P	50	506.632453232459
SBS46	PGDX17962P	50	3896.55468005635
SBS48	PGDX17962P	50	62.2771571965565
SBS49	PGDX17962P	50	2.78473663115389
SBS53	PGDX17962P	50	159.687634655613
SBS54	PGDX17962P	50	4743.99805832296
SBS84	PGDX17962P	50	654.706566000842
SBS1	PGDX17964P	53	3924.9377229856
SBS2	PGDX17964P	53	240.261260732924
SBS5	PGDX17964P	53	11164.1089369406
SBS8	PGDX17964P	53	1241.76353924514
SBS12	PGDX17964P	53	1809.42266093818
SBS13	PGDX17964P	53	182.265946289832
SBS19	PGDX17964P	53	1157.73427785744
SBS20	PGDX17964P	53	110.424497957616
SBS22	PGDX17964P	53	548.515658276378
SBS25	PGDX17964P	53	552.422597116208
SBS30	PGDX17964P	53	944.980364440009
SBS31	PGDX17964P	53	303.123960561687
SBS32	PGDX17964P	53	2297.95672482599
SBS33	PGDX17964P	53	168.613532364822
SBS37	PGDX17964P	53	2295.95205540256
SBS39	PGDX17964P	53	2823.56856422794
SBS43	PGDX17964P	53	576.865832403863
SBS46	PGDX17964P	53	3843.81584346079
SBS48	PGDX17964P	53	35.0184553105211
SBS49	PGDX17964P	53	15.7078132886046
SBS53	PGDX17964P	53	214.672671926216
SBS54	PGDX17964P	53	4119.99151312174
SBS84	PGDX17964P	53	611.157298022032
SBS1	PGDX17965P	50	4123.43344717041
SBS2	PGDX17965P	50	278.949492028714
SBS5	PGDX17965P	50	12839.0859523416
SBS8	PGDX17965P	50	1070.81627571975
SBS12	PGDX17965P	50	2208.24654672887
SBS13	PGDX17965P	50	107.044707649868
SBS19	PGDX17965P	50	1049.54759240689
SBS20	PGDX17965P	50	397.358569576228
SBS22	PGDX17965P	50	927.688250841225
SBS25	PGDX17965P	50	136.550890472371
SBS30	PGDX17965P	50	1358.30810123608
SBS31	PGDX17965P	50	416.344085288296
SBS32	PGDX17965P	50	2771.30061513204
SBS33	PGDX17965P	50	495.483626166876
SBS37	PGDX17965P	50	2666.86484988068
SBS39	PGDX17965P	50	3374.70343171441
SBS43	PGDX17965P	50	432.886462270689
SBS46	PGDX17965P	50	4068.02702686607
SBS48	PGDX17965P	50	47.0977572303148
SBS49	PGDX17965P	50	90.482938446329
SBS53	PGDX17965P	50	77.8187279111189
SBS54	PGDX17965P	50	4370.8999034703
SBS84	PGDX17965P	50	626.613674369937
SBS1	PGDX17966P	50	4652.76879542847
SBS2	PGDX17966P	50	144.738037287936
SBS5	PGDX17966P	50	11408.712515916
SBS8	PGDX17966P	50	1785.42038709973
SBS12	PGDX17966P	50	2752.47769976984
SBS13	PGDX17966P	50	80.7675119199347
SBS19	PGDX17966P	50	1430.72760793709
SBS20	PGDX17966P	50	486.303037415128
SBS22	PGDX17966P	50	800.521941902594
SBS25	PGDX17966P	50	610.406276059361
SBS30	PGDX17966P	50	1789.35886393121
SBS31	PGDX17966P	50	113.461835191527
SBS32	PGDX17966P	50	2943.66794738366
SBS33	PGDX17966P	50	267.620829867008
SBS37	PGDX17966P	50	2889.50729714464
SBS39	PGDX17966P	50	3901.04680713495
SBS43	PGDX17966P	50	552.947243294844
SBS46	PGDX17966P	50	4612.01982463564
SBS48	PGDX17966P	50	58.9506595821219
SBS49	PGDX17966P	50	63.7733278546629
SBS53	PGDX17966P	50	130.810759822099
SBS54	PGDX17966P	50	5200.27282307104
SBS84	PGDX17966P	50	561.304650025117
SBS1	PGDX17967P	71	3555.49349286169
SBS2	PGDX17967P	71	83.9337448323783
SBS5	PGDX17967P	71	10397.3695995836
SBS8	PGDX17967P	71	1500.37025722074
SBS12	PGDX17967P	71	1969.67109941592
SBS13	PGDX17967P	71	104.867305048915
SBS19	PGDX17967P	71	1199.47153132594
SBS20	PGDX17967P	71	322.037435456949
SBS22	PGDX17967P	71	556.660041633828
SBS25	PGDX17967P	71	330.948529784502
SBS30	PGDX17967P	71	1221.62334992214
SBS31	PGDX17967P	71	0
SBS32	PGDX17967P	71	2236.83962247285
SBS33	PGDX17967P	71	283.573999753232
SBS37	PGDX17967P	71	1834.48177544456
SBS39	PGDX17967P	71	3050.78069482282
SBS43	PGDX17967P	71	550.515374182675
SBS46	PGDX17967P	71	3424.51678386534
SBS48	PGDX17967P	71	73.2047675295027
SBS49	PGDX17967P	71	38.4325854482061
SBS53	PGDX17967P	71	127.574686872224
SBS54	PGDX17967P	71	4186.78021872021
SBS84	PGDX17967P	71	518.982357705451
SBS1	PGDX17968P	53	4161.55973855934
SBS2	PGDX17968P	53	200.59641598923
SBS5	PGDX17968P	53	9950.55524454109
SBS8	PGDX17968P	53	1678.6524764796
SBS12	PGDX17968P	53	2576.64725992978
SBS13	PGDX17968P	53	148.70683173805
SBS19	PGDX17968P	53	1167.95460848944
SBS20	PGDX17968P	53	43.4432760872894
SBS22	PGDX17968P	53	647.106379506116
SBS25	PGDX17968P	53	586.220436665286
SBS30	PGDX17968P	53	1405.72568831894
SBS31	PGDX17968P	53	144.654030584833
SBS32	PGDX17968P	53	2953.63901766558
SBS33	PGDX17968P	53	117.632361033276
SBS37	PGDX17968P	53	2932.0033221775
SBS39	PGDX17968P	53	3653.63261755883
SBS43	PGDX17968P	53	518.927411338922
SBS46	PGDX17968P	53	3837.51309301887
SBS48	PGDX17968P	53	58.5510439913804
SBS49	PGDX17968P	53	105.913107050388
SBS53	PGDX17968P	53	174.16500958828
SBS54	PGDX17968P	53	4953.8873518137
SBS84	PGDX17968P	53	689.925319233267
SBS1	PGDX17969P	50	4064.69800845097
SBS2	PGDX17969P	50	40.4101070393522
SBS5	PGDX17969P	50	10878.4739400849
SBS8	PGDX17969P	50	1189.38380017378
SBS12	PGDX17969P	50	2059.7029056814
SBS13	PGDX17969P	50	92.3642250124449
SBS19	PGDX17969P	50	1089.77051777399
SBS20	PGDX17969P	50	173.892147226567
SBS22	PGDX17969P	50	622.616371950976
SBS25	PGDX17969P	50	364.352049332207
SBS30	PGDX17969P	50	1588.21221011508
SBS31	PGDX17969P	50	173.713315082612
SBS32	PGDX17969P	50	2342.98039897144
SBS33	PGDX17969P	50	98.4227965489803
SBS37	PGDX17969P	50	1867.16119516832
SBS39	PGDX17969P	50	3294.43453880062
SBS43	PGDX17969P	50	474.923908649016
SBS46	PGDX17969P	50	4228.6775990402
SBS48	PGDX17969P	50	19.4713423837959
SBS49	PGDX17969P	50	79.7723729281036
SBS53	PGDX17969P	50	70.1680880347966
SBS54	PGDX17969P	50	4615.82449883408
SBS84	PGDX17969P	50	392.711962455252
SBS1	PGDX17971P	68	4107.52964810797
SBS2	PGDX17971P	68	153.560450228431
SBS5	PGDX17971P	68	11558.4920659413
SBS8	PGDX17971P	68	1500.26215316497
SBS12	PGDX17971P	68	2425.50118486396
SBS13	PGDX17971P	68	74.045866841458
SBS19	PGDX17971P	68	1279.8983970744
SBS20	PGDX17971P	68	308.448158048535
SBS22	PGDX17971P	68	462.963068955191
SBS25	PGDX17971P	68	577.263791901347
SBS30	PGDX17971P	68	1207.42001451776
SBS31	PGDX17971P	68	235.54702514898
SBS32	PGDX17971P	68	2550.55984432475
SBS33	PGDX17971P	68	257.675672443865
SBS37	PGDX17971P	68	2752.7149848467
SBS39	PGDX17971P	68	3516.8343761822
SBS43	PGDX17971P	68	457.954467687889
SBS46	PGDX17971P	68	3996.66816982409
SBS48	PGDX17971P	68	66.715057647066
SBS49	PGDX17971P	68	40.5572193003874
SBS53	PGDX17971P	68	195.054749702343
SBS54	PGDX17971P	68	4711.76589474649
SBS84	PGDX17971P	68	650.874230817435
SBS1	PGDX17972P	64	4744.79521417299
SBS2	PGDX17972P	64	256.305736601381
SBS5	PGDX17972P	64	11003.9691991415
SBS8	PGDX17972P	64	1728.88073079559
SBS12	PGDX17972P	64	2462.27872944752
SBS13	PGDX17972P	64	144.728414703497
SBS19	PGDX17972P	64	1463.32259007896
SBS20	PGDX17972P	64	242.931360383799
SBS22	PGDX17972P	64	1013.15585059739
SBS25	PGDX17972P	64	97.6901158419159
SBS30	PGDX17972P	64	1437.85559421707
SBS31	PGDX17972P	64	172.463263023396
SBS32	PGDX17972P	64	3007.36537787923
SBS33	PGDX17972P	64	341.209686511671
SBS37	PGDX17972P	64	3496.76030155965
SBS39	PGDX17972P	64	3870.26433658269
SBS43	PGDX17972P	64	557.882062224876
SBS46	PGDX17972P	64	3924.4447938276
SBS48	PGDX17972P	64	65.3456783247575
SBS49	PGDX17972P	64	44.8789700172169
SBS53	PGDX17972P	64	242.962827517217
SBS54	PGDX17972P	64	5094.84358946178
SBS84	PGDX17972P	64	892.754156550529
SBS1	PGDX17973P	53	4138.91212773139
SBS1	PGDX17973P	53	4138.91212773139
SBS2	PGDX17973P	53	155.985233731519
SBS2	PGDX17973P	53	155.985233731519
SBS5	PGDX17973P	53	10855.4401629332
SBS5	PGDX17973P	53	10855.4401629332
SBS8	PGDX17973P	53	1290.40783876381
SBS8	PGDX17973P	53	1290.40783876381
SBS12	PGDX17973P	53	2173.8134082652
SBS12	PGDX17973P	53	2173.8134082652
SBS13	PGDX17973P	53	130.708413208704
SBS13	PGDX17973P	53	130.708413208704
SBS19	PGDX17973P	53	1465.92931519809
SBS19	PGDX17973P	53	1465.92931519809
SBS20	PGDX17973P	53	83.0317524170766
SBS20	PGDX17973P	53	83.0317524170766
SBS22	PGDX17973P	53	870.523861254048
SBS22	PGDX17973P	53	870.523861254048
SBS25	PGDX17973P	53	141.799936209016
SBS25	PGDX17973P	53	141.799936209016
SBS30	PGDX17973P	53	1389.99978713269
SBS30	PGDX17973P	53	1389.99978713269
SBS31	PGDX17973P	53	64.4089591953734
SBS31	PGDX17973P	53	64.4089591953734
SBS32	PGDX17973P	53	2753.02784531798
SBS32	PGDX17973P	53	2753.02784531798
SBS33	PGDX17973P	53	0
SBS33	PGDX17973P	53	0
SBS37	PGDX17973P	53	2413.6793145554
SBS37	PGDX17973P	53	2413.6793145554
SBS39	PGDX17973P	53	3933.67523790038
SBS39	PGDX17973P	53	3933.67523790038
SBS43	PGDX17973P	53	468.041680495944
SBS43	PGDX17973P	53	468.041680495944
SBS46	PGDX17973P	53	4604.82739248785
SBS46	PGDX17973P	53	4604.82739248785
SBS48	PGDX17973P	53	48.5503461846447
SBS48	PGDX17973P	53	48.5503461846447
SBS49	PGDX17973P	53	24.4400767703706
SBS49	PGDX17973P	53	24.4400767703706
SBS53	PGDX17973P	53	250.039537991729
SBS53	PGDX17973P	53	250.039537991729
SBS54	PGDX17973P	53	5096.76380748115
SBS54	PGDX17973P	53	5096.76380748115
SBS84	PGDX17973P	53	264.808262865699
SBS84	PGDX17973P	53	264.808262865699
SBS1	PGDX17974P	54	4203.12701318024
SBS2	PGDX17974P	54	228.595072678823
SBS5	PGDX17974P	54	12014.6738624638
SBS8	PGDX17974P	54	1560.79322312011
SBS12	PGDX17974P	54	2146.79620826473
SBS13	PGDX17974P	54	111.543909260376
SBS19	PGDX17974P	54	710.278647159445
SBS20	PGDX17974P	54	239.298165779249
SBS22	PGDX17974P	54	379.378568873125
SBS25	PGDX17974P	54	459.1032463234
SBS30	PGDX17974P	54	997.127943458488
SBS31	PGDX17974P	54	673.505622594112
SBS32	PGDX17974P	54	2666.17935044432
SBS33	PGDX17974P	54	200.978688845056
SBS37	PGDX17974P	54	2357.2175035028
SBS39	PGDX17974P	54	3269.66539799543
SBS43	PGDX17974P	54	434.579892576294
SBS46	PGDX17974P	54	4605.04621720832
SBS48	PGDX17974P	54	24.2939335629035
SBS49	PGDX17974P	54	52.7104134289891
SBS53	PGDX17974P	54	150.231581633783
SBS54	PGDX17974P	54	4411.37509292834
SBS84	PGDX17974P	54	728.718536188013
SBS1	PGDX17975P	50	4087.47657111845
SBS2	PGDX17975P	50	152.7824130481
SBS5	PGDX17975P	50	11153.0101584605
SBS8	PGDX17975P	50	1118.55364128473
SBS12	PGDX17975P	50	2578.50057553015
SBS13	PGDX17975P	50	118.879361062784
SBS19	PGDX17975P	50	1126.72209030912
SBS20	PGDX17975P	50	288.285743053228
SBS22	PGDX17975P	50	877.124036858372
SBS25	PGDX17975P	50	409.728296624837
SBS30	PGDX17975P	50	1482.23410921135
SBS31	PGDX17975P	50	65.87803862603
SBS32	PGDX17975P	50	2847.4851994816
SBS33	PGDX17975P	50	151.910701591214
SBS37	PGDX17975P	50	2314.47236263545
SBS39	PGDX17975P	50	3213.11509705677
SBS43	PGDX17975P	50	583.566599452181
SBS46	PGDX17975P	50	3774.17277122528
SBS48	PGDX17975P	50	20.4282769004063
SBS49	PGDX17975P	50	48.9795434856856
SBS53	PGDX17975P	50	177.53867954144
SBS54	PGDX17975P	50	4532.43247440895
SBS84	PGDX17975P	50	598.145507440826
SBS1	PGDX17976P	60	3906.43676627575
SBS2	PGDX17976P	60	117.959472860962
SBS5	PGDX17976P	60	11715.1111456741
SBS8	PGDX17976P	60	1309.63238131645
SBS12	PGDX17976P	60	2064.36433641246
SBS13	PGDX17976P	60	50.6595908701276
SBS19	PGDX17976P	60	1080.29595154896
SBS20	PGDX17976P	60	252.544693695156
SBS22	PGDX17976P	60	690.348215256405
SBS25	PGDX17976P	60	373.533183115226
SBS30	PGDX17976P	60	1273.78219400878
SBS31	PGDX17976P	60	113.905780461273
SBS32	PGDX17976P	60	2370.37345381057
SBS33	PGDX17976P	60	94.3439004978821
SBS37	PGDX17976P	60	1951.70818131707
SBS39	PGDX17976P	60	3044.92531583242
SBS43	PGDX17976P	60	461.684818429349
SBS46	PGDX17976P	60	3646.01404493759
SBS48	PGDX17976P	60	14.537983525124
SBS49	PGDX17976P	60	29.0016187834291
SBS53	PGDX17976P	60	201.557869429311
SBS54	PGDX17976P	60	4438.36383931464
SBS84	PGDX17976P	60	505.466965982221
SBS1	PGDX17977P	57	3937.25367823016
SBS2	PGDX17977P	57	249.943354434415
SBS5	PGDX17977P	57	12138.5818648627
SBS8	PGDX17977P	57	1299.10588679392
SBS12	PGDX17977P	57	2128.86545439408
SBS13	PGDX17977P	57	111.640281320584
SBS19	PGDX17977P	57	1252.22579800747
SBS20	PGDX17977P	57	389.346094051415
SBS22	PGDX17977P	57	716.691674559351
SBS25	PGDX17977P	57	83.8868543164244
SBS30	PGDX17977P	57	770.665958261326
SBS31	PGDX17977P	57	222.941998472085
SBS32	PGDX17977P	57	2474.39473929919
SBS33	PGDX17977P	57	314.604734390946
SBS37	PGDX17977P	57	1859.23095487041
SBS39	PGDX17977P	57	3082.40939071159
SBS43	PGDX17977P	57	581.017425481347
SBS46	PGDX17977P	57	4042.17473074641
SBS48	PGDX17977P	57	33.2908431621917
SBS49	PGDX17977P	57	0
SBS53	PGDX17977P	57	177.969877558733
SBS54	PGDX17977P	57	4516.25256202255
SBS84	PGDX17977P	57	481.870174529912
SBS1	PGDX17978P	74	3896.60397137505
SBS2	PGDX17978P	74	0
SBS5	PGDX17978P	74	11433.2478368471
SBS8	PGDX17978P	74	1318.13232788568
SBS12	PGDX17978P	74	2172.42409021678
SBS13	PGDX17978P	74	177.208023020117
SBS19	PGDX17978P	74	918.855186022245
SBS20	PGDX17978P	74	362.646026465398
SBS22	PGDX17978P	74	563.909943047897
SBS25	PGDX17978P	74	0
SBS30	PGDX17978P	74	890.115390747964
SBS31	PGDX17978P	74	396.701549385543
SBS32	PGDX17978P	74	2580.99206312847
SBS33	PGDX17978P	74	396.4139767863
SBS37	PGDX17978P	74	2928.08867869037
SBS39	PGDX17978P	74	2861.96021608011
SBS43	PGDX17978P	74	391.869124411826
SBS46	PGDX17978P	74	4270.59562526278
SBS48	PGDX17978P	74	40.1262081513988
SBS49	PGDX17978P	74	85.2726775167662
SBS53	PGDX17978P	74	220.263117919536
SBS54	PGDX17978P	74	4311.40600825204
SBS84	PGDX17978P	74	693.875917118798
SBS1	PGDX17979P	50	3964.77901375853
SBS2	PGDX17979P	50	179.289644456743
SBS5	PGDX17979P	50	11708.4148963304
SBS8	PGDX17979P	50	1334.04766104253
SBS12	PGDX17979P	50	2848.82643203554
SBS13	PGDX17979P	50	134.64731523212
SBS19	PGDX17979P	50	864.663551286332
SBS20	PGDX17979P	50	340.516170863155
SBS22	PGDX17979P	50	313.027900088684
SBS25	PGDX17979P	50	937.412595076233
SBS30	PGDX17979P	50	975.720906714558
SBS31	PGDX17979P	50	289.846336006317
SBS32	PGDX17979P	50	2185.73139477248
SBS33	PGDX17979P	50	130.775982674324
SBS37	PGDX17979P	50	2237.0644763302
SBS39	PGDX17979P	50	3274.31426550391
SBS43	PGDX17979P	50	423.176181250001
SBS46	PGDX17979P	50	4167.37424045256
SBS48	PGDX17979P	50	23.8294357276596
SBS49	PGDX17979P	50	119.705436553184
SBS53	PGDX17979P	50	61.9797394293896
SBS54	PGDX17979P	50	4605.99908925829
SBS84	PGDX17979P	50	636.8549813659
SBS1	PGDX17980P	68	4503.20413090351
SBS2	PGDX17980P	68	202.318151776977
SBS5	PGDX17980P	68	13536.5269457509
SBS8	PGDX17980P	68	355.901188570278
SBS12	PGDX17980P	68	1870.32284546515
SBS13	PGDX17980P	68	52.7298309880301
SBS19	PGDX17980P	68	1089.43249301117
SBS20	PGDX17980P	68	60.1105274310168
SBS22	PGDX17980P	68	948.451765907152
SBS25	PGDX17980P	68	30.8081603393807
SBS30	PGDX17980P	68	1069.31693065608
SBS31	PGDX17980P	68	780.896312339469
SBS32	PGDX17980P	68	2803.26172394844
SBS33	PGDX17980P	68	336.048983848292
SBS37	PGDX17980P	68	2177.09433239968
SBS39	PGDX17980P	68	3881.07901911151
SBS43	PGDX17980P	68	611.428852181195
SBS46	PGDX17980P	68	4957.41836844002
SBS48	PGDX17980P	68	52.0520717953453
SBS49	PGDX17980P	68	22.3463037816705
SBS53	PGDX17980P	68	183.382228028335
SBS54	PGDX17980P	68	5083.30666987601
SBS84	PGDX17980P	68	356.955359096356
SBS1	PGDX17981P	53	4187.1301370485
SBS2	PGDX17981P	53	142.496890339109
SBS5	PGDX17981P	53	12309.8853170739
SBS8	PGDX17981P	53	1795.22743070481
SBS12	PGDX17981P	53	2911.63532045955
SBS13	PGDX17981P	53	200.338361546684
SBS19	PGDX17981P	53	1315.21500887378
SBS20	PGDX17981P	53	511.531800491371
SBS22	PGDX17981P	53	579.68042766956
SBS25	PGDX17981P	53	270.611619159865
SBS30	PGDX17981P	53	1456.35875705333
SBS31	PGDX17981P	53	339.645001421944
SBS32	PGDX17981P	53	2474.49975288095
SBS33	PGDX17981P	53	258.097635374213
SBS37	PGDX17981P	53	2570.1219958618
SBS39	PGDX17981P	53	3435.84253016833
SBS43	PGDX17981P	53	512.349289014713
SBS46	PGDX17981P	53	4124.33574012608
SBS48	PGDX17981P	53	29.7315913351824
SBS49	PGDX17981P	53	99.8419832220961
SBS53	PGDX17981P	53	80.3876665336973
SBS54	PGDX17981P	53	4510.99754655006
SBS84	PGDX17981P	53	348.946358169662
SBS1	PGDX17982P	55	4031.34636744406
SBS2	PGDX17982P	55	175.927069881806
SBS5	PGDX17982P	55	12432.1992876449
SBS8	PGDX17982P	55	1547.10181196129
SBS12	PGDX17982P	55	2314.11769595194
SBS13	PGDX17982P	55	62.0723513106767
SBS19	PGDX17982P	55	735.209147727889
SBS20	PGDX17982P	55	347.507372256426
SBS22	PGDX17982P	55	592.306877219525
SBS25	PGDX17982P	55	0
SBS30	PGDX17982P	55	664.807568278588
SBS31	PGDX17982P	55	678.252015724694
SBS32	PGDX17982P	55	2600.85955363238
SBS33	PGDX17982P	55	412.194841575317
SBS37	PGDX17982P	55	2859.96519602422
SBS39	PGDX17982P	55	3388.27433328442
SBS43	PGDX17982P	55	431.217527371308
SBS46	PGDX17982P	55	4861.87243812299
SBS48	PGDX17982P	55	49.7345156935717
SBS49	PGDX17982P	55	70.5667175146425
SBS53	PGDX17982P	55	33.7211208148243
SBS54	PGDX17982P	55	4379.30835073421
SBS84	PGDX17982P	55	601.22515274958
SBS1	PGDX17983P	53	3703.83060549258
SBS2	PGDX17983P	53	46.5951913515603
SBS5	PGDX17983P	53	12087.3354012925
SBS8	PGDX17983P	53	749.036539422032
SBS12	PGDX17983P	53	721.012227822261
SBS13	PGDX17983P	53	21.4393706728667
SBS19	PGDX17983P	53	1197.67628603851
SBS20	PGDX17983P	53	346.455939278532
SBS22	PGDX17983P	53	645.27020411027
SBS25	PGDX17983P	53	272.877953733736
SBS30	PGDX17983P	53	791.692283347831
SBS31	PGDX17983P	53	299.376136890576
SBS32	PGDX17983P	53	2670.13475206143
SBS33	PGDX17983P	53	182.721504479894
SBS37	PGDX17983P	53	2384.66836617708
SBS39	PGDX17983P	53	3117.23796808903
SBS43	PGDX17983P	53	452.002959026319
SBS46	PGDX17983P	53	4126.07799285233
SBS48	PGDX17983P	53	42.8962784609564
SBS49	PGDX17983P	53	17.9659961031324
SBS53	PGDX17983P	53	125.962204626762
SBS54	PGDX17983P	53	4272.33051783924
SBS84	PGDX17983P	53	147.070931010566
SBS1	PGDX17984P	59	4172.37906200573
SBS2	PGDX17984P	59	210.546236406076
SBS5	PGDX17984P	59	11730.4479732024
SBS8	PGDX17984P	59	1557.90457559459
SBS12	PGDX17984P	59	2233.22230553187
SBS13	PGDX17984P	59	121.540616457426
SBS19	PGDX17984P	59	1120.46850271188
SBS20	PGDX17984P	59	165.419492601578
SBS22	PGDX17984P	59	591.35029575928
SBS25	PGDX17984P	59	0
SBS30	PGDX17984P	59	1016.15329259981
SBS31	PGDX17984P	59	487.778275976773
SBS32	PGDX17984P	59	2779.65715436569
SBS33	PGDX17984P	59	200.180653450713
SBS37	PGDX17984P	59	2588.8406853847
SBS39	PGDX17984P	59	3277.09284660257
SBS43	PGDX17984P	59	429.470490274696
SBS46	PGDX17984P	59	4181.04486670096
SBS48	PGDX17984P	59	29.5581903911062
SBS49	PGDX17984P	59	60.0110619621941
SBS53	PGDX17984P	59	201.821690969713
SBS54	PGDX17984P	59	4352.50631282452
SBS84	PGDX17984P	59	441.464451525619
SBS1	PGDX17985P	55	4013.12543530096
SBS2	PGDX17985P	55	114.442913544083
SBS5	PGDX17985P	55	12770.4339603316
SBS8	PGDX17985P	55	1710.60223023761
SBS12	PGDX17985P	55	1961.17286879036
SBS13	PGDX17985P	55	141.198493563253
SBS19	PGDX17985P	55	938.816693091995
SBS20	PGDX17985P	55	353.970615383302
SBS22	PGDX17985P	55	411.946561382422
SBS25	PGDX17985P	55	209.019966202756
SBS30	PGDX17985P	55	1093.52529030013
SBS31	PGDX17985P	55	463.472501198321
SBS32	PGDX17985P	55	2594.07408328091
SBS33	PGDX17985P	55	384.111900579582
SBS37	PGDX17985P	55	3076.88041574424
SBS39	PGDX17985P	55	3125.62299584329
SBS43	PGDX17985P	55	505.164973569066
SBS46	PGDX17985P	55	4649.50581832399
SBS48	PGDX17985P	55	35.2108285055
SBS49	PGDX17985P	55	50.3749101728805
SBS53	PGDX17985P	55	238.314597307101
SBS54	PGDX17985P	55	4573.54386900973
SBS84	PGDX17985P	55	783.069414978909
SBS1	PGDX17987P	60	4161.91617854739
SBS2	PGDX17987P	60	140.359888670099
SBS5	PGDX17987P	60	13801.8880142723
SBS8	PGDX17987P	60	1200.13490911939
SBS12	PGDX17987P	60	2189.95909830683
SBS13	PGDX17987P	60	117.058008474077
SBS19	PGDX17987P	60	1180.53686911751
SBS20	PGDX17987P	60	461.845204994335
SBS22	PGDX17987P	60	841.475211808492
SBS25	PGDX17987P	60	74.1910330175552
SBS30	PGDX17987P	60	1037.83145147057
SBS31	PGDX17987P	60	201.392946834488
SBS32	PGDX17987P	60	2336.80632290076
SBS33	PGDX17987P	60	105.612927454087
SBS37	PGDX17987P	60	1671.19184899142
SBS39	PGDX17987P	60	3143.95055829924
SBS43	PGDX17987P	60	554.277150633438
SBS46	PGDX17987P	60	4059.64690512805
SBS48	PGDX17987P	60	48.8859568860736
SBS49	PGDX17987P	60	27.7943604711726
SBS53	PGDX17987P	60	160.547394368618
SBS54	PGDX17987P	60	4594.93337443613
SBS84	PGDX17987P	60	675.818240123951
SBS1	PGDX17988P	75	4710.85129899054
SBS2	PGDX17988P	75	120.544625415519
SBS5	PGDX17988P	75	13463.9371319556
SBS8	PGDX17988P	75	1912.61209896529
SBS12	PGDX17988P	75	2253.99995884297
SBS13	PGDX17988P	75	112.283871641471
SBS19	PGDX17988P	75	1520.06009228011
SBS20	PGDX17988P	75	1.04546457668761
SBS22	PGDX17988P	75	727.97054432942
SBS25	PGDX17988P	75	389.992478260541
SBS30	PGDX17988P	75	1306.77703072929
SBS31	PGDX17988P	75	364.130817974417
SBS32	PGDX17988P	75	3131.18627547922
SBS33	PGDX17988P	75	168.147839763535
SBS37	PGDX17988P	75	2858.16070147811
SBS39	PGDX17988P	75	4043.56774287255
SBS43	PGDX17988P	75	682.83660670146
SBS46	PGDX17988P	75	4527.69428838843
SBS48	PGDX17988P	75	55.0930523422369
SBS49	PGDX17988P	75	44.0937615477785
SBS53	PGDX17988P	75	191.841740376075
SBS54	PGDX17988P	75	5554.21223160837
SBS84	PGDX17988P	75	607.362421246613
SBS1	PGDX17989P	62	3599.99663285659
SBS2	PGDX17989P	62	74.0453404899394
SBS5	PGDX17989P	62	9917.88136690103
SBS8	PGDX17989P	62	1297.83958393252
SBS12	PGDX17989P	62	1858.89999820503
SBS13	PGDX17989P	62	77.1115098218638
SBS19	PGDX17989P	62	1191.20437023358
SBS20	PGDX17989P	62	14.3238692131565
SBS22	PGDX17989P	62	661.598966497584
SBS25	PGDX17989P	62	0
SBS30	PGDX17989P	62	1118.70936279156
SBS31	PGDX17989P	62	202.92449040894
SBS32	PGDX17989P	62	2353.8419953749
SBS33	PGDX17989P	62	79.7472012686157
SBS37	PGDX17989P	62	2301.96974037663
SBS39	PGDX17989P	62	2951.5609886156
SBS43	PGDX17989P	62	439.977648288822
SBS46	PGDX17989P	62	3779.47864154258
SBS48	PGDX17989P	62	79.3065060032182
SBS49	PGDX17989P	62	35.4101884906186
SBS53	PGDX17989P	62	134.301792376285
SBS54	PGDX17989P	62	4259.75054812719
SBS84	PGDX17989P	62	256.349436087409
SBS1	PGDX17991P	64	3789.31664312724
SBS2	PGDX17991P	64	90.2685732828317
SBS5	PGDX17991P	64	10267.2600117117
SBS8	PGDX17991P	64	1344.66034227733
SBS12	PGDX17991P	64	2668.8067030012
SBS13	PGDX17991P	64	0
SBS19	PGDX17991P	64	1460.5911109673
SBS20	PGDX17991P	64	168.548741679555
SBS22	PGDX17991P	64	734.941651445499
SBS25	PGDX17991P	64	176.948902899053
SBS30	PGDX17991P	64	1350.75063823293
SBS31	PGDX17991P	64	0
SBS32	PGDX17991P	64	2447.98907877601
SBS33	PGDX17991P	64	383.807670655787
SBS37	PGDX17991P	64	2146.72100508637
SBS39	PGDX17991P	64	3711.36843216064
SBS43	PGDX17991P	64	574.837598975225
SBS46	PGDX17991P	64	3434.49627735453
SBS48	PGDX17991P	64	46.8208158620118
SBS49	PGDX17991P	64	94.6303668801602
SBS53	PGDX17991P	64	104.321990042091
SBS54	PGDX17991P	64	4078.24987525902
SBS84	PGDX17991P	64	0
SBS1	PGDX18233P	57	2693.85919021451
SBS2	PGDX18233P	57	101.099987984704
SBS5	PGDX18233P	57	9078.08453364793
SBS8	PGDX18233P	57	750.013705276328
SBS12	PGDX18233P	57	1070.18927732377
SBS13	PGDX18233P	57	96.830846219121
SBS19	PGDX18233P	57	578.367337410775
SBS20	PGDX18233P	57	170.437672727394
SBS22	PGDX18233P	57	399.831230741679
SBS25	PGDX18233P	57	149.044135545699
SBS30	PGDX18233P	57	1038.8931354664
SBS31	PGDX18233P	57	246.641909995775
SBS32	PGDX18233P	57	1423.46413657102
SBS33	PGDX18233P	57	164.861343151463
SBS37	PGDX18233P	57	1536.24082612077
SBS39	PGDX18233P	57	1791.20227990845
SBS43	PGDX18233P	57	252.518063040028
SBS46	PGDX18233P	57	2475.56588651663
SBS48	PGDX18233P	57	27.8602528294191
SBS49	PGDX18233P	57	41.7369439191901
SBS53	PGDX18233P	57	79.9254916149521
SBS54	PGDX18233P	57	2902.4685155672
SBS84	PGDX18233P	57	294.513078933388
SBS1	PGDX18234P	64	2788.05018430423
SBS2	PGDX18234P	64	116.15369876586
SBS5	PGDX18234P	64	8005.59867556999
SBS8	PGDX18234P	64	769.8395414651
SBS12	PGDX18234P	64	1331.83781829074
SBS13	PGDX18234P	64	145.985120912725
SBS19	PGDX18234P	64	719.44578660486
SBS20	PGDX18234P	64	232.136530673904
SBS22	PGDX18234P	64	463.926962329462
SBS25	PGDX18234P	64	87.8314339274302
SBS30	PGDX18234P	64	949.8006369223
SBS31	PGDX18234P	64	410.360105397328
SBS32	PGDX18234P	64	1826.03284986584
SBS33	PGDX18234P	64	43.3764864707279
SBS37	PGDX18234P	64	1720.7650887806
SBS39	PGDX18234P	64	2111.9002981761
SBS43	PGDX18234P	64	389.290617432335
SBS46	PGDX18234P	64	2767.13652275512
SBS48	PGDX18234P	64	18.7661999628895
SBS49	PGDX18234P	64	83.4739959200069
SBS53	PGDX18234P	64	75.7198773867166
SBS54	PGDX18234P	64	3501.75081083227
SBS84	PGDX18234P	64	432.739158881421
SBS1	PGDX18235P	50	2769.21201734866
SBS2	PGDX18235P	50	135.153255631394
SBS5	PGDX18235P	50	8508.51017497195
SBS8	PGDX18235P	50	1098.73564023135
SBS12	PGDX18235P	50	1171.97805747717
SBS13	PGDX18235P	50	99.5385544636054
SBS19	PGDX18235P	50	946.693854226436
SBS20	PGDX18235P	50	275.112007886186
SBS22	PGDX18235P	50	517.009578948526
SBS25	PGDX18235P	50	61.5840664436198
SBS30	PGDX18235P	50	1011.38093853135
SBS31	PGDX18235P	50	0
SBS32	PGDX18235P	50	1807.08584814945
SBS33	PGDX18235P	50	246.43811112903
SBS37	PGDX18235P	50	1567.8000094467
SBS39	PGDX18235P	50	2245.65884669275
SBS43	PGDX18235P	50	372.024282097346
SBS46	PGDX18235P	50	2986.05255582369
SBS48	PGDX18235P	50	21.4188963810011
SBS49	PGDX18235P	50	30.9061508526335
SBS53	PGDX18235P	50	146.294500512754
SBS54	PGDX18235P	50	3185.8021648319
SBS84	PGDX18235P	50	96.6591459923221
SBS1	PGDX18236P	50	3110.07972752129
SBS2	PGDX18236P	50	122.45604000256
SBS5	PGDX18236P	50	9902.67974170745
SBS8	PGDX18236P	50	1264.3034900914
SBS12	PGDX18236P	50	1840.77913248861
SBS13	PGDX18236P	50	22.6417588620257
SBS19	PGDX18236P	50	1119.20041925436
SBS20	PGDX18236P	50	351.155517140657
SBS22	PGDX18236P	50	497.712264966279
SBS25	PGDX18236P	50	291.963603859957
SBS30	PGDX18236P	50	1252.1562853167
SBS31	PGDX18236P	50	0
SBS32	PGDX18236P	50	2008.70273804493
SBS33	PGDX18236P	50	157.557057062651
SBS37	PGDX18236P	50	1392.59767912045
SBS39	PGDX18236P	50	2617.32460933792
SBS43	PGDX18236P	50	405.429380546277
SBS46	PGDX18236P	50	2705.1956327424
SBS48	PGDX18236P	50	58.310571311481
SBS49	PGDX18236P	50	55.7424099279665
SBS53	PGDX18236P	50	120.350834370552
SBS54	PGDX18236P	50	3619.56321917196
SBS84	PGDX18236P	50	227.817652811532
SBS1	PGDX18237P	57	2832.13920592374
SBS2	PGDX18237P	57	121.570872693212
SBS5	PGDX18237P	57	7800.99523559508
SBS8	PGDX18237P	57	983.502530387111
SBS12	PGDX18237P	57	2107.49091828012
SBS13	PGDX18237P	57	101.424646153409
SBS19	PGDX18237P	57	806.65841543653
SBS20	PGDX18237P	57	218.785397027849
SBS22	PGDX18237P	57	223.259866417189
SBS25	PGDX18237P	57	588.163972657587
SBS30	PGDX18237P	57	1170.14520810795
SBS31	PGDX18237P	57	111.576781226866
SBS32	PGDX18237P	57	2002.50169266086
SBS33	PGDX18237P	57	202.08161898814
SBS37	PGDX18237P	57	1503.61634427759
SBS39	PGDX18237P	57	2330.81641570939
SBS43	PGDX18237P	57	392.706140697457
SBS46	PGDX18237P	57	2382.97308252431
SBS48	PGDX18237P	57	26.3431249092435
SBS49	PGDX18237P	57	65.1058750706514
SBS53	PGDX18237P	57	104.717158398132
SBS54	PGDX18237P	57	3171.18350689553
SBS84	PGDX18237P	57	287.24466837973
SBS1	PGDX18238P	75	2911.97348693668
SBS2	PGDX18238P	75	48.2463533433269
SBS5	PGDX18238P	75	8076.08175479096
SBS8	PGDX18238P	75	1091.95888658121
SBS12	PGDX18238P	75	1490.54958466226
SBS13	PGDX18238P	75	0
SBS19	PGDX18238P	75	1085.89077356392
SBS20	PGDX18238P	75	177.397776497288
SBS22	PGDX18238P	75	473.53304528618
SBS25	PGDX18238P	75	0
SBS30	PGDX18238P	75	1037.63670157841
SBS31	PGDX18238P	75	0
SBS32	PGDX18238P	75	2024.47882394498
SBS33	PGDX18238P	75	264.741907708809
SBS37	PGDX18238P	75	1770.63955617599
SBS39	PGDX18238P	75	2585.37876369385
SBS43	PGDX18238P	75	358.009182967049
SBS46	PGDX18238P	75	2859.45534884835
SBS48	PGDX18238P	75	21.9635755175875
SBS49	PGDX18238P	75	19.0047984364169
SBS53	PGDX18238P	75	101.837524235742
SBS54	PGDX18238P	75	3130.42878304851
SBS84	PGDX18238P	75	104.552970294122
SBS1	PGDX18239P	53	3001.96295067776
SBS2	PGDX18239P	53	119.164288025477
SBS5	PGDX18239P	53	10279.2816465398
SBS8	PGDX18239P	53	645.803167167864
SBS12	PGDX18239P	53	1359.93737432233
SBS13	PGDX18239P	53	81.8548570574651
SBS19	PGDX18239P	53	954.515788211433
SBS20	PGDX18239P	53	301.984827651203
SBS22	PGDX18239P	53	507.700327928098
SBS25	PGDX18239P	53	0
SBS30	PGDX18239P	53	811.95034355513
SBS31	PGDX18239P	53	111.705516743328
SBS32	PGDX18239P	53	2077.02083078201
SBS33	PGDX18239P	53	200.612425530179
SBS37	PGDX18239P	53	1791.02992218017
SBS39	PGDX18239P	53	2037.26141341901
SBS43	PGDX18239P	53	455.015094865215
SBS46	PGDX18239P	53	3217.68126777349
SBS48	PGDX18239P	53	15.4899556473554
SBS49	PGDX18239P	53	79.6669403015953
SBS53	PGDX18239P	53	188.292732949179
SBS54	PGDX18239P	53	3238.23264274069
SBS84	PGDX18239P	53	271.480618964478
SBS1	PGDX18240P	52	3160.41379333803
SBS2	PGDX18240P	52	150.612868711098
SBS5	PGDX18240P	52	10422.3422816872
SBS8	PGDX18240P	52	1013.61836856837
SBS12	PGDX18240P	52	1471.50868752721
SBS13	PGDX18240P	52	32.236524272015
SBS19	PGDX18240P	52	849.553095496585
SBS20	PGDX18240P	52	188.176630545538
SBS22	PGDX18240P	52	398.607944936048
SBS25	PGDX18240P	52	381.311291853498
SBS30	PGDX18240P	52	888.198477868543
SBS31	PGDX18240P	52	296.390059287125
SBS32	PGDX18240P	52	2133.39065070415
SBS33	PGDX18240P	52	262.691681929571
SBS37	PGDX18240P	52	1569.41841869512
SBS39	PGDX18240P	52	2579.68503701394
SBS43	PGDX18240P	52	365.300316921317
SBS46	PGDX18240P	52	3284.48731867603
SBS48	PGDX18240P	52	38.5626763853437
SBS49	PGDX18240P	52	55.5428292744148
SBS53	PGDX18240P	52	77.6252692381647
SBS54	PGDX18240P	52	3656.11918012207
SBS84	PGDX18240P	52	291.256649866899
SBS1	PGDX18241P	50	3222.25576780297
SBS2	PGDX18241P	50	181.995159315078
SBS5	PGDX18241P	50	8779.65189058126
SBS8	PGDX18241P	50	1273.68811347811
SBS12	PGDX18241P	50	1488.11845443581
SBS13	PGDX18241P	50	153.962977206688
SBS19	PGDX18241P	50	914.72443010407
SBS20	PGDX18241P	50	222.938234771169
SBS22	PGDX18241P	50	603.388136828244
SBS25	PGDX18241P	50	52.0418842050382
SBS30	PGDX18241P	50	1078.7587079464
SBS31	PGDX18241P	50	359.237733682317
SBS32	PGDX18241P	50	2133.36892675366
SBS33	PGDX18241P	50	259.539815699792
SBS37	PGDX18241P	50	2352.97039480853
SBS39	PGDX18241P	50	2246.07188923776
SBS43	PGDX18241P	50	400.711887068242
SBS46	PGDX18241P	50	3092.90061091437
SBS48	PGDX18241P	50	23.5591971953989
SBS49	PGDX18241P	50	64.3620052299122
SBS53	PGDX18241P	50	132.035500739074
SBS54	PGDX18241P	50	3872.95369985103
SBS84	PGDX18241P	50	675.881225128058
SBS1	PGDX18242P	53	3224.88195251268
SBS2	PGDX18242P	53	159.961688672005
SBS5	PGDX18242P	53	8477.7379327324
SBS8	PGDX18242P	53	1390.35123659413
SBS12	PGDX18242P	53	1471.13686637545
SBS13	PGDX18242P	53	56.1299711488208
SBS19	PGDX18242P	53	1248.25109980014
SBS20	PGDX18242P	53	145.276082379525
SBS22	PGDX18242P	53	544.808839029597
SBS25	PGDX18242P	53	149.374424865491
SBS30	PGDX18242P	53	885.675278370425
SBS31	PGDX18242P	53	0
SBS32	PGDX18242P	53	2208.74456568777
SBS33	PGDX18242P	53	158.395457884952
SBS37	PGDX18242P	53	2292.83221592536
SBS39	PGDX18242P	53	2861.64589515961
SBS43	PGDX18242P	53	433.429265217188
SBS46	PGDX18242P	53	3470.05504915939
SBS48	PGDX18242P	53	23.7515826563496
SBS49	PGDX18242P	53	78.067070844756
SBS53	PGDX18242P	53	3.5007125175728
SBS54	PGDX18242P	53	3815.77061777565
SBS84	PGDX18242P	53	389.666338175665
SBS1	PGDX18243P	54	3444.63916108608
SBS2	PGDX18243P	54	104.981368732472
SBS5	PGDX18243P	54	9243.82466293616
SBS8	PGDX18243P	54	1418.58724976017
SBS12	PGDX18243P	54	1469.39565696181
SBS13	PGDX18243P	54	148.383413145634
SBS19	PGDX18243P	54	1044.08345892063
SBS20	PGDX18243P	54	289.331649173976
SBS22	PGDX18243P	54	402.697107382229
SBS25	PGDX18243P	54	501.137163120397
SBS30	PGDX18243P	54	1456.13280182258
SBS31	PGDX18243P	54	163.354578804783
SBS32	PGDX18243P	54	1933.07355308096
SBS33	PGDX18243P	54	388.284803389202
SBS37	PGDX18243P	54	2177.53282317073
SBS39	PGDX18243P	54	2694.61899448851
SBS43	PGDX18243P	54	314.425552994262
SBS46	PGDX18243P	54	3122.52242735823
SBS48	PGDX18243P	54	31.6468560947296
SBS49	PGDX18243P	54	43.8613595984906
SBS53	PGDX18243P	54	155.098218928579
SBS54	PGDX18243P	54	3827.75223060032
SBS84	PGDX18243P	54	509.238191747755
SBS1	PGDX18244P	56	3167.08677430876
SBS2	PGDX18244P	56	125.393121791182
SBS5	PGDX18244P	56	9273.17719363616
SBS8	PGDX18244P	56	948.987025672096
SBS12	PGDX18244P	56	1836.43178225428
SBS13	PGDX18244P	56	152.577120176296
SBS19	PGDX18244P	56	886.226787108392
SBS20	PGDX18244P	56	254.062810198539
SBS22	PGDX18244P	56	350.274285509661
SBS25	PGDX18244P	56	802.806564815598
SBS30	PGDX18244P	56	1189.26890650066
SBS31	PGDX18244P	56	194.91402329884
SBS32	PGDX18244P	56	2104.5878840422
SBS33	PGDX18244P	56	185.173126975449
SBS37	PGDX18244P	56	1604.06597898466
SBS39	PGDX18244P	56	2481.98419295576
SBS43	PGDX18244P	56	444.058556837803
SBS46	PGDX18244P	56	3150.42278820626
SBS48	PGDX18244P	56	36.8016498041202
SBS49	PGDX18244P	56	29.1021199498156
SBS53	PGDX18244P	56	59.2079269529514
SBS54	PGDX18244P	56	3474.93553713244
SBS84	PGDX18244P	56	458.086849110147
SBS1	PGDX18245P	59	2939.47902048223
SBS2	PGDX18245P	59	146.433284158658
SBS5	PGDX18245P	59	9028.52717066897
SBS8	PGDX18245P	59	1033.21963418467
SBS12	PGDX18245P	59	1533.48566548375
SBS13	PGDX18245P	59	110.489909359792
SBS19	PGDX18245P	59	601.167616606746
SBS20	PGDX18245P	59	255.778567495049
SBS22	PGDX18245P	59	410.353483208413
SBS25	PGDX18245P	59	354.740970920708
SBS30	PGDX18245P	59	1101.09598451325
SBS31	PGDX18245P	59	372.314001795941
SBS32	PGDX18245P	59	1746.71572415565
SBS33	PGDX18245P	59	227.49448130796
SBS37	PGDX18245P	59	1877.29093085856
SBS39	PGDX18245P	59	2085.65032455679
SBS43	PGDX18245P	59	363.570717144919
SBS46	PGDX18245P	59	2560.60723838772
SBS48	PGDX18245P	59	25.7504525100637
SBS49	PGDX18245P	59	79.0039940823309
SBS53	PGDX18245P	59	109.985680098172
SBS54	PGDX18245P	59	3254.31079935155
SBS84	PGDX18245P	59	533.326794463916
SBS1	PGDX18246P	58	3554.12408344064
SBS2	PGDX18246P	58	109.330579111955
SBS5	PGDX18246P	58	11375.1339880337
SBS8	PGDX18246P	58	1400.61503121823
SBS12	PGDX18246P	58	1751.88194132223
SBS13	PGDX18246P	58	116.763126296633
SBS19	PGDX18246P	58	1090.41399856769
SBS20	PGDX18246P	58	281.264780585882
SBS22	PGDX18246P	58	626.888248109699
SBS25	PGDX18246P	58	540.660688581121
SBS30	PGDX18246P	58	1278.68307109572
SBS31	PGDX18246P	58	82.8687280304145
SBS32	PGDX18246P	58	2174.49146829424
SBS33	PGDX18246P	58	212.805207745762
SBS37	PGDX18246P	58	1760.92899834816
SBS39	PGDX18246P	58	2703.01187813697
SBS43	PGDX18246P	58	399.8269247479
SBS46	PGDX18246P	58	3242.41439930053
SBS48	PGDX18246P	58	40.9548268704589
SBS49	PGDX18246P	58	14.26485237462
SBS53	PGDX18246P	58	229.643742003166
SBS54	PGDX18246P	58	4013.41350832853
SBS84	PGDX18246P	58	359.644274214227
SBS1	PGDX18247P	70	3075.36524132614
SBS2	PGDX18247P	70	157.303825604483
SBS5	PGDX18247P	70	7346.03759787003
SBS8	PGDX18247P	70	1433.27930301882
SBS12	PGDX18247P	70	1948.78341881849
SBS13	PGDX18247P	70	90.2161799379949
SBS19	PGDX18247P	70	1093.7729437366
SBS20	PGDX18247P	70	288.287183016251
SBS22	PGDX18247P	70	463.283066128645
SBS25	PGDX18247P	70	50.9770658291776
SBS30	PGDX18247P	70	1292.02364467383
SBS31	PGDX18247P	70	131.41095974604
SBS32	PGDX18247P	70	1825.40197001388
SBS33	PGDX18247P	70	124.850831867134
SBS37	PGDX18247P	70	2094.6957547815
SBS39	PGDX18247P	70	2464.48254478401
SBS43	PGDX18247P	70	347.736747590965
SBS46	PGDX18247P	70	2740.64007892199
SBS48	PGDX18247P	70	22.0206688097646
SBS49	PGDX18247P	70	62.3873328726673
SBS53	PGDX18247P	70	97.2653787303841
SBS54	PGDX18247P	70	3623.12379626836
SBS84	PGDX18247P	70	436.655779740542
SBS1	PGDX18248P	70	3271.7650106516
SBS2	PGDX18248P	70	76.2999704910657
SBS5	PGDX18248P	70	8638.44742368707
SBS8	PGDX18248P	70	1037.49434750894
SBS12	PGDX18248P	70	2119.21828075787
SBS13	PGDX18248P	70	51.4753291098362
SBS19	PGDX18248P	70	786.315045980408
SBS20	PGDX18248P	70	0
SBS22	PGDX18248P	70	611.084244651238
SBS25	PGDX18248P	70	0
SBS30	PGDX18248P	70	1330.09845417693
SBS31	PGDX18248P	70	607.3410591418
SBS32	PGDX18248P	70	2437.15737964712
SBS33	PGDX18248P	70	196.558523048021
SBS37	PGDX18248P	70	1614.35543553719
SBS39	PGDX18248P	70	3026.26860577351
SBS43	PGDX18248P	70	552.188883216648
SBS46	PGDX18248P	70	2658.48035340143
SBS48	PGDX18248P	70	34.9937972537028
SBS49	PGDX18248P	70	71.3693158777882
SBS53	PGDX18248P	70	132.026524782635
SBS54	PGDX18248P	70	4043.2303396557
SBS84	PGDX18248P	70	0
SBS1	PGDX18249P	72	3584.66032873199
SBS2	PGDX18249P	72	161.010591598625
SBS5	PGDX18249P	72	10310.3716437169
SBS8	PGDX18249P	72	992.596422203611
SBS12	PGDX18249P	72	2549.73208568734
SBS13	PGDX18249P	72	12.1620232143524
SBS19	PGDX18249P	72	1012.30049980883
SBS20	PGDX18249P	72	207.527698957926
SBS22	PGDX18249P	72	680.134354761738
SBS25	PGDX18249P	72	0
SBS30	PGDX18249P	72	1169.59913488604
SBS31	PGDX18249P	72	268.877667574757
SBS32	PGDX18249P	72	2338.8180389793
SBS33	PGDX18249P	72	244.837711584747
SBS37	PGDX18249P	72	1783.81440222836
SBS39	PGDX18249P	72	3079.51357217486
SBS43	PGDX18249P	72	470.90730983744
SBS46	PGDX18249P	72	3467.24674360947
SBS48	PGDX18249P	72	30.4772789448326
SBS49	PGDX18249P	72	3.06250156628379
SBS53	PGDX18249P	72	120.890913020693
SBS54	PGDX18249P	72	4032.19167545522
SBS84	PGDX18249P	72	657.218759340757
SBS1	PGDX18251P	59	3482.31502312959
SBS2	PGDX18251P	59	203.54927142385
SBS5	PGDX18251P	59	9826.76236245701
SBS8	PGDX18251P	59	856.90977633463
SBS12	PGDX18251P	59	1448.92908955258
SBS13	PGDX18251P	59	98.7513348112563
SBS19	PGDX18251P	59	707.941801193414
SBS20	PGDX18251P	59	230.227603452838
SBS22	PGDX18251P	59	515.383195449517
SBS25	PGDX18251P	59	185.495867349167
SBS30	PGDX18251P	59	977.733737441374
SBS31	PGDX18251P	59	527.694590606908
SBS32	PGDX18251P	59	2466.2682626046
SBS33	PGDX18251P	59	329.631734228996
SBS37	PGDX18251P	59	2702.49317532642
SBS39	PGDX18251P	59	2767.87681657762
SBS43	PGDX18251P	59	361.347172946048
SBS46	PGDX18251P	59	3393.92059835576
SBS48	PGDX18251P	59	40.9799895092174
SBS49	PGDX18251P	59	56.575463630966
SBS53	PGDX18251P	59	105.19065321615
SBS54	PGDX18251P	59	4213.57925366369
SBS84	PGDX18251P	59	449.449098811738
SBS1	PGDX18252P	53	3399.34307705882
SBS2	PGDX18252P	53	80.0199298889503
SBS5	PGDX18252P	53	10391.8872174726
SBS8	PGDX18252P	53	877.207399245998
SBS12	PGDX18252P	53	2088.99916194954
SBS13	PGDX18252P	53	0
SBS19	PGDX18252P	53	925.086395116875
SBS20	PGDX18252P	53	32.9990964386442
SBS22	PGDX18252P	53	587.636452436072
SBS25	PGDX18252P	53	368.997236394213
SBS30	PGDX18252P	53	1228.14030224267
SBS31	PGDX18252P	53	173.890618869761
SBS32	PGDX18252P	53	1955.86564304856
SBS33	PGDX18252P	53	371.567561427063
SBS37	PGDX18252P	53	1351.65825200089
SBS39	PGDX18252P	53	3063.05577116539
SBS43	PGDX18252P	53	500.507341189863
SBS46	PGDX18252P	53	3124.5176437542
SBS48	PGDX18252P	53	44.6842451637707
SBS49	PGDX18252P	53	77.7838331409202
SBS53	PGDX18252P	53	93.7318820835456
SBS54	PGDX18252P	53	3860.85245867091
SBS84	PGDX18252P	53	463.396191878923
SBS1	PGDX18253P	60	3709.74762421288
SBS2	PGDX18253P	60	174.187713119999
SBS5	PGDX18253P	60	10128.1194583926
SBS8	PGDX18253P	60	956.723718950289
SBS12	PGDX18253P	60	2129.31130947418
SBS13	PGDX18253P	60	0
SBS19	PGDX18253P	60	1320.0620392626
SBS20	PGDX18253P	60	0
SBS22	PGDX18253P	60	650.891612441215
SBS25	PGDX18253P	60	189.034950874999
SBS30	PGDX18253P	60	1100.90083188922
SBS31	PGDX18253P	60	0
SBS32	PGDX18253P	60	2344.06496364713
SBS33	PGDX18253P	60	393.45331600385
SBS37	PGDX18253P	60	2155.55548460111
SBS39	PGDX18253P	60	3147.7365007727
SBS43	PGDX18253P	60	447.329013399997
SBS46	PGDX18253P	60	3665.72349889674
SBS48	PGDX18253P	60	20.9860528689256
SBS49	PGDX18253P	60	14.8773152539371
SBS53	PGDX18253P	60	210.968631690548
SBS54	PGDX18253P	60	3975.17806325868
SBS84	PGDX18253P	60	402.386059386411
SBS1	PGDX18254P	50	3518.05854345671
SBS2	PGDX18254P	50	166.14925032657
SBS5	PGDX18254P	50	8910.54000565307
SBS8	PGDX18254P	50	1452.69218468455
SBS12	PGDX18254P	50	2046.99476601355
SBS13	PGDX18254P	50	96.2572225982645
SBS19	PGDX18254P	50	1082.35051408956
SBS20	PGDX18254P	50	124.081496785381
SBS22	PGDX18254P	50	676.25598634489
SBS25	PGDX18254P	50	93.3922700909528
SBS30	PGDX18254P	50	1391.56984716584
SBS31	PGDX18254P	50	0
SBS32	PGDX18254P	50	2028.69449808339
SBS33	PGDX18254P	50	113.497324513351
SBS37	PGDX18254P	50	1953.16607117597
SBS39	PGDX18254P	50	3112.55035895014
SBS43	PGDX18254P	50	423.150537572166
SBS46	PGDX18254P	50	3735.68704676908
SBS48	PGDX18254P	50	11.4713592024011
SBS49	PGDX18254P	50	94.9761507660871
SBS53	PGDX18254P	50	64.6876936136539
SBS54	PGDX18254P	50	4317.38812018526
SBS84	PGDX18254P	50	633.618938209041
SBS1	PGDX18255P	50	3780.71458092349
SBS2	PGDX18255P	50	104.064748452907
SBS5	PGDX18255P	50	11321.9621408933
SBS8	PGDX18255P	50	991.647265429752
SBS12	PGDX18255P	50	1488.35428544524
SBS13	PGDX18255P	50	48.2833610532763
SBS19	PGDX18255P	50	1351.55789990615
SBS20	PGDX18255P	50	269.114517582067
SBS22	PGDX18255P	50	787.974661094583
SBS25	PGDX18255P	50	128.954361535505
SBS30	PGDX18255P	50	1320.04924841836
SBS31	PGDX18255P	50	0
SBS32	PGDX18255P	50	2491.34434324773
SBS33	PGDX18255P	50	362.955549713994
SBS37	PGDX18255P	50	2454.03723219145
SBS39	PGDX18255P	50	3250.73279639759
SBS43	PGDX18255P	50	429.804829173478
SBS46	PGDX18255P	50	3661.81906985368
SBS48	PGDX18255P	50	21.9741222913572
SBS49	PGDX18255P	50	44.5935955364171
SBS53	PGDX18255P	50	118.307235853058
SBS54	PGDX18255P	50	4361.4176318974
SBS84	PGDX18255P	50	160.607507288295
SBS1	PGDX18256P	50	3915.45576831228
SBS2	PGDX18256P	50	81.8640821363115
SBS5	PGDX18256P	50	11282.9467981496
SBS8	PGDX18256P	50	734.30333682596
SBS12	PGDX18256P	50	2204.62097005343
SBS13	PGDX18256P	50	66.3174067826095
SBS19	PGDX18256P	50	1075.32013754217
SBS20	PGDX18256P	50	335.978756723259
SBS22	PGDX18256P	50	741.276359972018
SBS25	PGDX18256P	50	631.895952557299
SBS30	PGDX18256P	50	1406.69518909902
SBS31	PGDX18256P	50	161.946758495837
SBS32	PGDX18256P	50	2589.24878461642
SBS33	PGDX18256P	50	499.613378113489
SBS37	PGDX18256P	50	1859.95744776498
SBS39	PGDX18256P	50	3327.7110435969
SBS43	PGDX18256P	50	574.483354333669
SBS46	PGDX18256P	50	3929.28516237827
SBS48	PGDX18256P	50	40.7066284024982
SBS49	PGDX18256P	50	61.2559145586955
SBS53	PGDX18256P	50	128.058153274661
SBS54	PGDX18256P	50	4359.44256619777
SBS84	PGDX18256P	50	622.305778150812
SBS1	PGDX18257P	65	3696.20078874703
SBS2	PGDX18257P	65	165.879203994052
SBS5	PGDX18257P	65	8933.28011342734
SBS8	PGDX18257P	65	1273.70391351099
SBS12	PGDX18257P	65	2628.97031838977
SBS13	PGDX18257P	65	80.4925925002499
SBS19	PGDX18257P	65	1258.43093334548
SBS20	PGDX18257P	65	329.102519454943
SBS22	PGDX18257P	65	790.1785969563
SBS25	PGDX18257P	65	479.298694762452
SBS30	PGDX18257P	65	1451.42727358512
SBS31	PGDX18257P	65	44.0804777560826
SBS32	PGDX18257P	65	2108.65152034642
SBS33	PGDX18257P	65	40.1937790041391
SBS37	PGDX18257P	65	2231.82377273227
SBS39	PGDX18257P	65	3029.66329656041
SBS43	PGDX18257P	65	501.45272149507
SBS46	PGDX18257P	65	3398.63769416591
SBS48	PGDX18257P	65	39.7619438117039
SBS49	PGDX18257P	65	37.4576182301246
SBS53	PGDX18257P	65	223.772883618267
SBS54	PGDX18257P	65	4622.91604756824
SBS84	PGDX18257P	65	696.957083465525
SBS1	PGDX18258P	51	3541.19557928251
SBS2	PGDX18258P	51	88.5097235655041
SBS5	PGDX18258P	51	9807.93089500953
SBS8	PGDX18258P	51	1008.48807264048
SBS12	PGDX18258P	51	1411.56853313338
SBS13	PGDX18258P	51	163.384431421262
SBS19	PGDX18258P	51	1358.59926030409
SBS20	PGDX18258P	51	196.808596076521
SBS22	PGDX18258P	51	619.21249779676
SBS25	PGDX18258P	51	389.87167887667
SBS30	PGDX18258P	51	1069.69755954014
SBS31	PGDX18258P	51	86.0633384205379
SBS32	PGDX18258P	51	2106.38618073132
SBS33	PGDX18258P	51	305.161743183701
SBS37	PGDX18258P	51	2163.59156222095
SBS39	PGDX18258P	51	2685.74946006669
SBS43	PGDX18258P	51	440.945050791776
SBS46	PGDX18258P	51	3548.07728158871
SBS48	PGDX18258P	51	37.2700466869169
SBS49	PGDX18258P	51	92.112565607538
SBS53	PGDX18258P	51	38.5465637199064
SBS54	PGDX18258P	51	3761.14062376945
SBS84	PGDX18258P	51	223.899206383636
SBS1	PGDX18259P	50	4000.31842141607
SBS2	PGDX18259P	50	83.6078655677781
SBS5	PGDX18259P	50	11279.5871391377
SBS8	PGDX18259P	50	1397.17651199992
SBS12	PGDX18259P	50	2122.25089401755
SBS13	PGDX18259P	50	45.2847813648503
SBS19	PGDX18259P	50	1368.97227776539
SBS20	PGDX18259P	50	273.092357685294
SBS22	PGDX18259P	50	1015.22260262885
SBS25	PGDX18259P	50	0
SBS30	PGDX18259P	50	1665.55440079804
SBS31	PGDX18259P	50	0
SBS32	PGDX18259P	50	2837.31413518978
SBS33	PGDX18259P	50	399.36042734673
SBS37	PGDX18259P	50	2169.82773906509
SBS39	PGDX18259P	50	3891.03700206944
SBS43	PGDX18259P	50	519.63611079537
SBS46	PGDX18259P	50	3937.59247605375
SBS48	PGDX18259P	50	38.6553481696904
SBS49	PGDX18259P	50	40.6995853186759
SBS53	PGDX18259P	50	109.292510234219
SBS54	PGDX18259P	50	4543.3191507348
SBS84	PGDX18259P	50	43.5972255618996
SBS1	PGDX18260P	54	4018.95161246416
SBS2	PGDX18260P	54	194.391450569247
SBS5	PGDX18260P	54	11279.6631563631
SBS8	PGDX18260P	54	1144.87607589741
SBS12	PGDX18260P	54	1969.16799428038
SBS13	PGDX18260P	54	87.614541280932
SBS19	PGDX18260P	54	1351.50780799169
SBS20	PGDX18260P	54	158.35127827117
SBS22	PGDX18260P	54	947.545841598504
SBS25	PGDX18260P	54	16.1750332536349
SBS30	PGDX18260P	54	1267.03297748736
SBS31	PGDX18260P	54	56.6757747579895
SBS32	PGDX18260P	54	2506.01027206257
SBS33	PGDX18260P	54	125.275410862403
SBS37	PGDX18260P	54	2269.33715134314
SBS39	PGDX18260P	54	3334.55864980072
SBS43	PGDX18260P	54	416.80548872148
SBS46	PGDX18260P	54	3967.67469011253
SBS48	PGDX18260P	54	25.9021527545931
SBS49	PGDX18260P	54	22.7681315164408
SBS53	PGDX18260P	54	200.687621228504
SBS54	PGDX18260P	54	4886.03669954529
SBS84	PGDX18260P	54	384.421603129152
SBS1	PGDX18261P	55	3676.0545331615
SBS2	PGDX18261P	55	191.871730016373
SBS5	PGDX18261P	55	10101.1829941152
SBS8	PGDX18261P	55	955.464717403597
SBS12	PGDX18261P	55	1466.43899933163
SBS13	PGDX18261P	55	30.0119070022175
SBS19	PGDX18261P	55	1088.57685120543
SBS20	PGDX18261P	55	72.8426785280926
SBS22	PGDX18261P	55	624.423184757769
SBS25	PGDX18261P	55	0
SBS30	PGDX18261P	55	975.869796238775
SBS31	PGDX18261P	55	430.047543553054
SBS32	PGDX18261P	55	2431.72291977197
SBS33	PGDX18261P	55	234.318265456091
SBS37	PGDX18261P	55	2047.02254439708
SBS39	PGDX18261P	55	3087.8044402472
SBS43	PGDX18261P	55	505.724880662884
SBS46	PGDX18261P	55	3436.47802705089
SBS48	PGDX18261P	55	37.6797144279702
SBS49	PGDX18261P	55	57.8155343259541
SBS53	PGDX18261P	55	113.511966835125
SBS54	PGDX18261P	55	4249.28069567187
SBS84	PGDX18261P	55	273.475651609248
SBS1	PGDX18262P	50	3663.46976922242
SBS2	PGDX18262P	50	52.0447964098874
SBS5	PGDX18262P	50	9944.9117573444
SBS8	PGDX18262P	50	931.832527431243
SBS12	PGDX18262P	50	2538.54731000762
SBS13	PGDX18262P	50	109.228360923651
SBS19	PGDX18262P	50	940.636599582381
SBS20	PGDX18262P	50	295.284333217275
SBS22	PGDX18262P	50	544.828602034886
SBS25	PGDX18262P	50	498.762576680071
SBS30	PGDX18262P	50	1411.24675512136
SBS31	PGDX18262P	50	381.648340721382
SBS32	PGDX18262P	50	2186.78525123733
SBS33	PGDX18262P	50	290.286226817497
SBS37	PGDX18262P	50	1670.198189109
SBS39	PGDX18262P	50	3220.37909315423
SBS43	PGDX18262P	50	521.477028663179
SBS46	PGDX18262P	50	3098.01430159897
SBS48	PGDX18262P	50	43.0345192247196
SBS49	PGDX18262P	50	70.4483457249145
SBS53	PGDX18262P	50	99.376728152285
SBS54	PGDX18262P	50	4210.84567313797
SBS84	PGDX18262P	50	410.575366804875
SBS1	PGDX18263P	50	3225.69911483043
SBS2	PGDX18263P	50	151.654424293362
SBS5	PGDX18263P	50	7444.48379662054
SBS8	PGDX18263P	50	796.673928776018
SBS12	PGDX18263P	50	1946.83766083821
SBS13	PGDX18263P	50	77.5570458817199
SBS19	PGDX18263P	50	879.766174956745
SBS20	PGDX18263P	50	243.395566622263
SBS22	PGDX18263P	50	498.039726543918
SBS25	PGDX18263P	50	330.352039525101
SBS30	PGDX18263P	50	1158.64069802061
SBS31	PGDX18263P	50	136.82638210427
SBS32	PGDX18263P	50	1835.10868068029
SBS33	PGDX18263P	50	283.409910338746
SBS37	PGDX18263P	50	1847.77444190669
SBS39	PGDX18263P	50	2367.00558806157
SBS43	PGDX18263P	50	397.526519622648
SBS46	PGDX18263P	50	2548.69559421942
SBS48	PGDX18263P	50	31.5813359309342
SBS49	PGDX18263P	50	68.7969534031514
SBS53	PGDX18263P	50	125.740980268235
SBS54	PGDX18263P	50	3478.3199190228
SBS84	PGDX18263P	50	571.419048254175
SBS1	PGDX18264P	53	3923.36808958387
SBS2	PGDX18264P	53	171.032599868695
SBS5	PGDX18264P	53	9088.72917099457
SBS8	PGDX18264P	53	1514.31129936995
SBS12	PGDX18264P	53	2802.78574656942
SBS13	PGDX18264P	53	97.0081528354288
SBS19	PGDX18264P	53	1214.1398314551
SBS20	PGDX18264P	53	358.259503235944
SBS22	PGDX18264P	53	687.509942859612
SBS25	PGDX18264P	53	0
SBS30	PGDX18264P	53	1599.49796819868
SBS31	PGDX18264P	53	199.281862720032
SBS32	PGDX18264P	53	2399.02716809244
SBS33	PGDX18264P	53	95.7260717061263
SBS37	PGDX18264P	53	2475.031829399
SBS39	PGDX18264P	53	3394.62416657755
SBS43	PGDX18264P	53	502.498348556973
SBS46	PGDX18264P	53	3213.78626666523
SBS48	PGDX18264P	53	37.9064557997798
SBS49	PGDX18264P	53	50.3922814582944
SBS53	PGDX18264P	53	110.988813767391
SBS54	PGDX18264P	53	5192.56963167939
SBS84	PGDX18264P	53	639.906508223735
SBS1	PGDX18265P	75	4019.65020665747
SBS2	PGDX18265P	75	91.4257395981612
SBS5	PGDX18265P	75	10651.4725764791
SBS8	PGDX18265P	75	996.673267059027
SBS12	PGDX18265P	75	2373.11359289068
SBS13	PGDX18265P	75	54.5268691413411
SBS19	PGDX18265P	75	1330.75126600445
SBS20	PGDX18265P	75	408.897326183474
SBS22	PGDX18265P	75	986.504854470626
SBS25	PGDX18265P	75	284.551956205076
SBS30	PGDX18265P	75	1819.28165077783
SBS31	PGDX18265P	75	0
SBS32	PGDX18265P	75	2570.02631478151
SBS33	PGDX18265P	75	224.687539326808
SBS37	PGDX18265P	75	2309.13942930045
SBS39	PGDX18265P	75	3656.84945287188
SBS43	PGDX18265P	75	529.621651715321
SBS46	PGDX18265P	75	3602.21834335939
SBS48	PGDX18265P	75	42.9338167929693
SBS49	PGDX18265P	75	82.0753831977802
SBS53	PGDX18265P	75	65.5535935196836
[truncated: 1,681 more rows]
