# Supplementary material for: Genome-wide mutational signatures in low-coverage whole genome sequencing of cell-free DNA
Source: Nat Commun. 2022 Aug 23;13:4953. doi: 10.1038/s41467-022-32598-1 (PMC9399180; doi:10.1038/s41467-022-32598-1)
Supplement: Supplementary file 5 — Source Data [file 41467_2022_32598_MOESM5_ESM.zip › source_data/s12f.csv]

SLX_barcode	Patient.Type	context	data	n_mut
PGDX10626P6_WGS	Lung Cancer	T[C>T]A	concordant	217
PGDX10626P6_WGS	Lung Cancer	T[C>T]C	concordant	172
PGDX10626P6_WGS	Lung Cancer	T[C>T]G	concordant	219
PGDX10626P6_WGS	Lung Cancer	T[C>T]T	concordant	195
PGDX17776P5_WGS	Lung Cancer	T[C>T]A	concordant	172
PGDX17776P5_WGS	Lung Cancer	T[C>T]C	concordant	194
PGDX17776P5_WGS	Lung Cancer	T[C>T]G	concordant	169
PGDX17776P5_WGS	Lung Cancer	T[C>T]T	concordant	193
PGDX17777P4_WGS	Lung Cancer	T[C>T]A	concordant	148
PGDX17777P4_WGS	Lung Cancer	T[C>T]C	concordant	152
PGDX17777P4_WGS	Lung Cancer	T[C>T]G	concordant	151
PGDX17777P4_WGS	Lung Cancer	T[C>T]T	concordant	154
PGDX17778P6_WGS	Lung Cancer	T[C>T]A	concordant	162
PGDX17778P6_WGS	Lung Cancer	T[C>T]C	concordant	177
PGDX17778P6_WGS	Lung Cancer	T[C>T]G	concordant	163
PGDX17778P6_WGS	Lung Cancer	T[C>T]T	concordant	191
PGDX17779P5_WGS	Lung Cancer	T[C>T]A	concordant	158
PGDX17779P5_WGS	Lung Cancer	T[C>T]C	concordant	150
PGDX17779P5_WGS	Lung Cancer	T[C>T]G	concordant	181
PGDX17779P5_WGS	Lung Cancer	T[C>T]T	concordant	161
PGDX17780P5_WGS	Lung Cancer	T[C>T]A	concordant	161
PGDX17780P5_WGS	Lung Cancer	T[C>T]C	concordant	169
PGDX17780P5_WGS	Lung Cancer	T[C>T]G	concordant	196
PGDX17780P5_WGS	Lung Cancer	T[C>T]T	concordant	156
PGDX17781P5_WGS	Lung Cancer	T[C>T]A	concordant	149
PGDX17781P5_WGS	Lung Cancer	T[C>T]C	concordant	148
PGDX17781P5_WGS	Lung Cancer	T[C>T]G	concordant	174
PGDX17781P5_WGS	Lung Cancer	T[C>T]T	concordant	165
PGDX18688P_WGS	Healthy	T[C>T]A	concordant	171
PGDX18688P_WGS	Healthy	T[C>T]C	concordant	165
PGDX18688P_WGS	Healthy	T[C>T]G	concordant	192
PGDX18688P_WGS	Healthy	T[C>T]T	concordant	169
PGDX18689P_WGS	Healthy	T[C>T]A	concordant	169
PGDX18689P_WGS	Healthy	T[C>T]C	concordant	151
PGDX18689P_WGS	Healthy	T[C>T]G	concordant	211
PGDX18689P_WGS	Healthy	T[C>T]T	concordant	181
PGDX18690P_WGS	Healthy	T[C>T]A	concordant	147
PGDX18690P_WGS	Healthy	T[C>T]C	concordant	116
PGDX18690P_WGS	Healthy	T[C>T]G	concordant	190
PGDX18690P_WGS	Healthy	T[C>T]T	concordant	153
PGDX18691P_WGS	Healthy	T[C>T]A	concordant	135
PGDX18691P_WGS	Healthy	T[C>T]C	concordant	161
PGDX18691P_WGS	Healthy	T[C>T]G	concordant	184
PGDX18691P_WGS	Healthy	T[C>T]T	concordant	129
PGDX18692P_WGS	Healthy	T[C>T]A	concordant	135
PGDX18692P_WGS	Healthy	T[C>T]C	concordant	164
PGDX18692P_WGS	Healthy	T[C>T]G	concordant	191
PGDX18692P_WGS	Healthy	T[C>T]T	concordant	157
PGDX18693P_WGS	Healthy	T[C>T]A	concordant	157
PGDX18693P_WGS	Healthy	T[C>T]C	concordant	173
PGDX18693P_WGS	Healthy	T[C>T]G	concordant	191
PGDX18693P_WGS	Healthy	T[C>T]T	concordant	160
PGDX18694P_WGS	Healthy	T[C>T]A	concordant	141
PGDX18694P_WGS	Healthy	T[C>T]C	concordant	143
PGDX18694P_WGS	Healthy	T[C>T]G	concordant	174
PGDX18694P_WGS	Healthy	T[C>T]T	concordant	149
PGDX18696P_WGS	Healthy	T[C>T]A	concordant	136
PGDX18696P_WGS	Healthy	T[C>T]C	concordant	133
PGDX18696P_WGS	Healthy	T[C>T]G	concordant	163
PGDX18696P_WGS	Healthy	T[C>T]T	concordant	158
PGDX18697P_WGS	Healthy	T[C>T]A	concordant	162
PGDX18697P_WGS	Healthy	T[C>T]C	concordant	162
PGDX18697P_WGS	Healthy	T[C>T]G	concordant	186
PGDX18697P_WGS	Healthy	T[C>T]T	concordant	150
PGDX18698P_WGS	Healthy	T[C>T]A	concordant	171
PGDX18698P_WGS	Healthy	T[C>T]C	concordant	175
PGDX18698P_WGS	Healthy	T[C>T]G	concordant	173
PGDX18698P_WGS	Healthy	T[C>T]T	concordant	171
PGDX18699P_WGS	Healthy	T[C>T]A	concordant	171
PGDX18699P_WGS	Healthy	T[C>T]C	concordant	173
PGDX18699P_WGS	Healthy	T[C>T]G	concordant	212
PGDX18699P_WGS	Healthy	T[C>T]T	concordant	168
PGDX18700P_WGS	Healthy	T[C>T]A	concordant	155
PGDX18700P_WGS	Healthy	T[C>T]C	concordant	149
PGDX18700P_WGS	Healthy	T[C>T]G	concordant	175
PGDX18700P_WGS	Healthy	T[C>T]T	concordant	173
PGDX18701P_WGS	Healthy	T[C>T]A	concordant	165
PGDX18701P_WGS	Healthy	T[C>T]C	concordant	152
PGDX18701P_WGS	Healthy	T[C>T]G	concordant	165
PGDX18701P_WGS	Healthy	T[C>T]T	concordant	183
PGDX18704P_WGS	Healthy	T[C>T]A	concordant	166
PGDX18704P_WGS	Healthy	T[C>T]C	concordant	161
PGDX18704P_WGS	Healthy	T[C>T]G	concordant	165
PGDX18704P_WGS	Healthy	T[C>T]T	concordant	165
PGDX18707P_WGS	Healthy	T[C>T]A	concordant	139
PGDX18707P_WGS	Healthy	T[C>T]C	concordant	154
PGDX18707P_WGS	Healthy	T[C>T]G	concordant	190
PGDX18707P_WGS	Healthy	T[C>T]T	concordant	161
PGDX18708P_WGS	Healthy	T[C>T]A	concordant	162
PGDX18708P_WGS	Healthy	T[C>T]C	concordant	157
PGDX18708P_WGS	Healthy	T[C>T]G	concordant	192
PGDX18708P_WGS	Healthy	T[C>T]T	concordant	183
PGDX18709P_WGS	Healthy	T[C>T]A	concordant	139
PGDX18709P_WGS	Healthy	T[C>T]C	concordant	150
PGDX18709P_WGS	Healthy	T[C>T]G	concordant	176
PGDX18709P_WGS	Healthy	T[C>T]T	concordant	149
PGDX18712P_WGS	Healthy	T[C>T]A	concordant	162
PGDX18712P_WGS	Healthy	T[C>T]C	concordant	186
PGDX18712P_WGS	Healthy	T[C>T]G	concordant	227
PGDX18712P_WGS	Healthy	T[C>T]T	concordant	200
PGDX18713P_WGS	Healthy	T[C>T]A	concordant	142
PGDX18713P_WGS	Healthy	T[C>T]C	concordant	188
PGDX18713P_WGS	Healthy	T[C>T]G	concordant	162
PGDX18713P_WGS	Healthy	T[C>T]T	concordant	161
PGDX3512P5_WGS	Lung Cancer	T[C>T]A	concordant	165
PGDX3512P5_WGS	Lung Cancer	T[C>T]C	concordant	143
PGDX3512P5_WGS	Lung Cancer	T[C>T]G	concordant	178
PGDX3512P5_WGS	Lung Cancer	T[C>T]T	concordant	177
PGDX6837P_WGS	Lung Cancer	T[C>T]A	concordant	187
PGDX6837P_WGS	Lung Cancer	T[C>T]C	concordant	178
PGDX6837P_WGS	Lung Cancer	T[C>T]G	concordant	191
PGDX6837P_WGS	Lung Cancer	T[C>T]T	concordant	152
PGDX6873P_WGS	Lung Cancer	T[C>T]A	concordant	217
PGDX6873P_WGS	Lung Cancer	T[C>T]C	concordant	176
PGDX6873P_WGS	Lung Cancer	T[C>T]G	concordant	209
PGDX6873P_WGS	Lung Cancer	T[C>T]T	concordant	178
PGDX6954P_WGS	Lung Cancer	T[C>T]A	concordant	199
PGDX6954P_WGS	Lung Cancer	T[C>T]C	concordant	174
PGDX6954P_WGS	Lung Cancer	T[C>T]G	concordant	197
PGDX6954P_WGS	Lung Cancer	T[C>T]T	concordant	178
PGDX6957P_WGS	Lung Cancer	T[C>T]A	concordant	211
PGDX6957P_WGS	Lung Cancer	T[C>T]C	concordant	190
PGDX6957P_WGS	Lung Cancer	T[C>T]G	concordant	210
PGDX6957P_WGS	Lung Cancer	T[C>T]T	concordant	191
PGDX6961P_WGS	Lung Cancer	T[C>T]A	concordant	211
PGDX6961P_WGS	Lung Cancer	T[C>T]C	concordant	184
PGDX6961P_WGS	Lung Cancer	T[C>T]G	concordant	205
PGDX6961P_WGS	Lung Cancer	T[C>T]T	concordant	172
PGDX6963P_WGS	Lung Cancer	T[C>T]A	concordant	190
PGDX6963P_WGS	Lung Cancer	T[C>T]C	concordant	173
PGDX6963P_WGS	Lung Cancer	T[C>T]G	concordant	201
PGDX6963P_WGS	Lung Cancer	T[C>T]T	concordant	171
PGDX6966P_WGS	Lung Cancer	T[C>T]A	concordant	164
PGDX6966P_WGS	Lung Cancer	T[C>T]C	concordant	158
PGDX6966P_WGS	Lung Cancer	T[C>T]G	concordant	191
PGDX6966P_WGS	Lung Cancer	T[C>T]T	concordant	146
PGDX7096P_WGS	Lung Cancer	T[C>T]A	concordant	245
PGDX7096P_WGS	Lung Cancer	T[C>T]C	concordant	237
PGDX7096P_WGS	Lung Cancer	T[C>T]G	concordant	263
PGDX7096P_WGS	Lung Cancer	T[C>T]T	concordant	234
PGDX7099P_WGS	Lung Cancer	T[C>T]A	concordant	200
PGDX7099P_WGS	Lung Cancer	T[C>T]C	concordant	165
PGDX7099P_WGS	Lung Cancer	T[C>T]G	concordant	203
PGDX7099P_WGS	Lung Cancer	T[C>T]T	concordant	183
PGDX7100P_WGS	Lung Cancer	T[C>T]A	concordant	256
PGDX7100P_WGS	Lung Cancer	T[C>T]C	concordant	204
PGDX7100P_WGS	Lung Cancer	T[C>T]G	concordant	221
PGDX7100P_WGS	Lung Cancer	T[C>T]T	concordant	203
PGDX7583P_WGS	Lung Cancer	T[C>T]A	concordant	269
PGDX7583P_WGS	Lung Cancer	T[C>T]C	concordant	252
PGDX7583P_WGS	Lung Cancer	T[C>T]G	concordant	293
PGDX7583P_WGS	Lung Cancer	T[C>T]T	concordant	253
PGDX7585P1_WGS	Lung Cancer	T[C>T]A	concordant	223
PGDX7585P1_WGS	Lung Cancer	T[C>T]C	concordant	179
PGDX7585P1_WGS	Lung Cancer	T[C>T]G	concordant	216
PGDX7585P1_WGS	Lung Cancer	T[C>T]T	concordant	177
PGDX7586P_WGS	Lung Cancer	T[C>T]A	concordant	263
PGDX7586P_WGS	Lung Cancer	T[C>T]C	concordant	234
PGDX7586P_WGS	Lung Cancer	T[C>T]G	concordant	238
PGDX7586P_WGS	Lung Cancer	T[C>T]T	concordant	206
PGDX10626P6_WGS	Lung Cancer	T[C>T]A	disconcordant	61
PGDX10626P6_WGS	Lung Cancer	T[C>T]C	disconcordant	55
PGDX10626P6_WGS	Lung Cancer	T[C>T]G	disconcordant	26
PGDX10626P6_WGS	Lung Cancer	T[C>T]T	disconcordant	40
PGDX17776P5_WGS	Lung Cancer	T[C>T]A	disconcordant	56
PGDX17776P5_WGS	Lung Cancer	T[C>T]C	disconcordant	39
PGDX17776P5_WGS	Lung Cancer	T[C>T]G	disconcordant	32
PGDX17776P5_WGS	Lung Cancer	T[C>T]T	disconcordant	68
PGDX17777P4_WGS	Lung Cancer	T[C>T]A	disconcordant	48
PGDX17777P4_WGS	Lung Cancer	T[C>T]C	disconcordant	33
PGDX17777P4_WGS	Lung Cancer	T[C>T]G	disconcordant	28
PGDX17777P4_WGS	Lung Cancer	T[C>T]T	disconcordant	46
PGDX17778P6_WGS	Lung Cancer	T[C>T]A	disconcordant	53
PGDX17778P6_WGS	Lung Cancer	T[C>T]C	disconcordant	47
PGDX17778P6_WGS	Lung Cancer	T[C>T]G	disconcordant	13
PGDX17778P6_WGS	Lung Cancer	T[C>T]T	disconcordant	53
PGDX17779P5_WGS	Lung Cancer	T[C>T]A	disconcordant	50
PGDX17779P5_WGS	Lung Cancer	T[C>T]C	disconcordant	37
PGDX17779P5_WGS	Lung Cancer	T[C>T]G	disconcordant	19
PGDX17779P5_WGS	Lung Cancer	T[C>T]T	disconcordant	49
PGDX17780P5_WGS	Lung Cancer	T[C>T]A	disconcordant	35
PGDX17780P5_WGS	Lung Cancer	T[C>T]C	disconcordant	29
PGDX17780P5_WGS	Lung Cancer	T[C>T]G	disconcordant	28
PGDX17780P5_WGS	Lung Cancer	T[C>T]T	disconcordant	37
PGDX17781P5_WGS	Lung Cancer	T[C>T]A	disconcordant	45
PGDX17781P5_WGS	Lung Cancer	T[C>T]C	disconcordant	37
PGDX17781P5_WGS	Lung Cancer	T[C>T]G	disconcordant	24
PGDX17781P5_WGS	Lung Cancer	T[C>T]T	disconcordant	43
PGDX18688P_WGS	Healthy	T[C>T]A	disconcordant	35
PGDX18688P_WGS	Healthy	T[C>T]C	disconcordant	29
PGDX18688P_WGS	Healthy	T[C>T]G	disconcordant	32
PGDX18688P_WGS	Healthy	T[C>T]T	disconcordant	35
PGDX18689P_WGS	Healthy	T[C>T]A	disconcordant	59
PGDX18689P_WGS	Healthy	T[C>T]C	disconcordant	41
PGDX18689P_WGS	Healthy	T[C>T]G	disconcordant	36
PGDX18689P_WGS	Healthy	T[C>T]T	disconcordant	52
PGDX18690P_WGS	Healthy	T[C>T]A	disconcordant	43
PGDX18690P_WGS	Healthy	T[C>T]C	disconcordant	45
PGDX18690P_WGS	Healthy	T[C>T]G	disconcordant	37
PGDX18690P_WGS	Healthy	T[C>T]T	disconcordant	50
PGDX18691P_WGS	Healthy	T[C>T]A	disconcordant	47
PGDX18691P_WGS	Healthy	T[C>T]C	disconcordant	37
PGDX18691P_WGS	Healthy	T[C>T]G	disconcordant	27
PGDX18691P_WGS	Healthy	T[C>T]T	disconcordant	33
PGDX18692P_WGS	Healthy	T[C>T]A	disconcordant	42
PGDX18692P_WGS	Healthy	T[C>T]C	disconcordant	31
PGDX18692P_WGS	Healthy	T[C>T]G	disconcordant	28
PGDX18692P_WGS	Healthy	T[C>T]T	disconcordant	37
PGDX18693P_WGS	Healthy	T[C>T]A	disconcordant	47
PGDX18693P_WGS	Healthy	T[C>T]C	disconcordant	38
PGDX18693P_WGS	Healthy	T[C>T]G	disconcordant	31
PGDX18693P_WGS	Healthy	T[C>T]T	disconcordant	53
PGDX18694P_WGS	Healthy	T[C>T]A	disconcordant	42
PGDX18694P_WGS	Healthy	T[C>T]C	disconcordant	46
PGDX18694P_WGS	Healthy	T[C>T]G	disconcordant	21
PGDX18694P_WGS	Healthy	T[C>T]T	disconcordant	45
PGDX18696P_WGS	Healthy	T[C>T]A	disconcordant	52
PGDX18696P_WGS	Healthy	T[C>T]C	disconcordant	50
PGDX18696P_WGS	Healthy	T[C>T]G	disconcordant	30
PGDX18696P_WGS	Healthy	T[C>T]T	disconcordant	31
PGDX18697P_WGS	Healthy	T[C>T]A	disconcordant	56
PGDX18697P_WGS	Healthy	T[C>T]C	disconcordant	41
PGDX18697P_WGS	Healthy	T[C>T]G	disconcordant	49
PGDX18697P_WGS	Healthy	T[C>T]T	disconcordant	35
PGDX18698P_WGS	Healthy	T[C>T]A	disconcordant	42
PGDX18698P_WGS	Healthy	T[C>T]C	disconcordant	42
PGDX18698P_WGS	Healthy	T[C>T]G	disconcordant	28
PGDX18698P_WGS	Healthy	T[C>T]T	disconcordant	43
PGDX18699P_WGS	Healthy	T[C>T]A	disconcordant	50
PGDX18699P_WGS	Healthy	T[C>T]C	disconcordant	44
PGDX18699P_WGS	Healthy	T[C>T]G	disconcordant	29
PGDX18699P_WGS	Healthy	T[C>T]T	disconcordant	54
PGDX18700P_WGS	Healthy	T[C>T]A	disconcordant	53
PGDX18700P_WGS	Healthy	T[C>T]C	disconcordant	49
PGDX18700P_WGS	Healthy	T[C>T]G	disconcordant	33
PGDX18700P_WGS	Healthy	T[C>T]T	disconcordant	40
PGDX18701P_WGS	Healthy	T[C>T]A	disconcordant	52
PGDX18701P_WGS	Healthy	T[C>T]C	disconcordant	37
PGDX18701P_WGS	Healthy	T[C>T]G	disconcordant	30
PGDX18701P_WGS	Healthy	T[C>T]T	disconcordant	47
PGDX18704P_WGS	Healthy	T[C>T]A	disconcordant	56
PGDX18704P_WGS	Healthy	T[C>T]C	disconcordant	43
PGDX18704P_WGS	Healthy	T[C>T]G	disconcordant	28
PGDX18704P_WGS	Healthy	T[C>T]T	disconcordant	44
PGDX18707P_WGS	Healthy	T[C>T]A	disconcordant	39
PGDX18707P_WGS	Healthy	T[C>T]C	disconcordant	40
PGDX18707P_WGS	Healthy	T[C>T]G	disconcordant	28
PGDX18707P_WGS	Healthy	T[C>T]T	disconcordant	40
PGDX18708P_WGS	Healthy	T[C>T]A	disconcordant	77
PGDX18708P_WGS	Healthy	T[C>T]C	disconcordant	36
PGDX18708P_WGS	Healthy	T[C>T]G	disconcordant	42
PGDX18708P_WGS	Healthy	T[C>T]T	disconcordant	62
PGDX18709P_WGS	Healthy	T[C>T]A	disconcordant	38
PGDX18709P_WGS	Healthy	T[C>T]C	disconcordant	36
PGDX18709P_WGS	Healthy	T[C>T]G	disconcordant	24
PGDX18709P_WGS	Healthy	T[C>T]T	disconcordant	34
PGDX18712P_WGS	Healthy	T[C>T]A	disconcordant	53
PGDX18712P_WGS	Healthy	T[C>T]C	disconcordant	39
PGDX18712P_WGS	Healthy	T[C>T]G	disconcordant	29
PGDX18712P_WGS	Healthy	T[C>T]T	disconcordant	35
PGDX18713P_WGS	Healthy	T[C>T]A	disconcordant	40
PGDX18713P_WGS	Healthy	T[C>T]C	disconcordant	33
PGDX18713P_WGS	Healthy	T[C>T]G	disconcordant	33
PGDX18713P_WGS	Healthy	T[C>T]T	disconcordant	53
PGDX3512P5_WGS	Lung Cancer	T[C>T]A	disconcordant	39
PGDX3512P5_WGS	Lung Cancer	T[C>T]C	disconcordant	32
PGDX3512P5_WGS	Lung Cancer	T[C>T]G	disconcordant	24
PGDX3512P5_WGS	Lung Cancer	T[C>T]T	disconcordant	32
PGDX6837P_WGS	Lung Cancer	T[C>T]A	disconcordant	50
PGDX6837P_WGS	Lung Cancer	T[C>T]C	disconcordant	40
PGDX6837P_WGS	Lung Cancer	T[C>T]G	disconcordant	21
PGDX6837P_WGS	Lung Cancer	T[C>T]T	disconcordant	30
PGDX6873P_WGS	Lung Cancer	T[C>T]A	disconcordant	42
PGDX6873P_WGS	Lung Cancer	T[C>T]C	disconcordant	32
PGDX6873P_WGS	Lung Cancer	T[C>T]G	disconcordant	25
PGDX6873P_WGS	Lung Cancer	T[C>T]T	disconcordant	28
PGDX6954P_WGS	Lung Cancer	T[C>T]A	disconcordant	48
PGDX6954P_WGS	Lung Cancer	T[C>T]C	disconcordant	44
PGDX6954P_WGS	Lung Cancer	T[C>T]G	disconcordant	30
PGDX6954P_WGS	Lung Cancer	T[C>T]T	disconcordant	35
PGDX6957P_WGS	Lung Cancer	T[C>T]A	disconcordant	51
PGDX6957P_WGS	Lung Cancer	T[C>T]C	disconcordant	36
PGDX6957P_WGS	Lung Cancer	T[C>T]G	disconcordant	31
PGDX6957P_WGS	Lung Cancer	T[C>T]T	disconcordant	40
PGDX6961P_WGS	Lung Cancer	T[C>T]A	disconcordant	64
PGDX6961P_WGS	Lung Cancer	T[C>T]C	disconcordant	47
PGDX6961P_WGS	Lung Cancer	T[C>T]G	disconcordant	42
PGDX6961P_WGS	Lung Cancer	T[C>T]T	disconcordant	50
PGDX6963P_WGS	Lung Cancer	T[C>T]A	disconcordant	57
PGDX6963P_WGS	Lung Cancer	T[C>T]C	disconcordant	47
PGDX6963P_WGS	Lung Cancer	T[C>T]G	disconcordant	21
PGDX6963P_WGS	Lung Cancer	T[C>T]T	disconcordant	36
PGDX6966P_WGS	Lung Cancer	T[C>T]A	disconcordant	58
PGDX6966P_WGS	Lung Cancer	T[C>T]C	disconcordant	40
PGDX6966P_WGS	Lung Cancer	T[C>T]G	disconcordant	27
PGDX6966P_WGS	Lung Cancer	T[C>T]T	disconcordant	52
PGDX7096P_WGS	Lung Cancer	T[C>T]A	disconcordant	32
PGDX7096P_WGS	Lung Cancer	T[C>T]C	disconcordant	36
PGDX7096P_WGS	Lung Cancer	T[C>T]G	disconcordant	19
PGDX7096P_WGS	Lung Cancer	T[C>T]T	disconcordant	35
PGDX7099P_WGS	Lung Cancer	T[C>T]A	disconcordant	61
PGDX7099P_WGS	Lung Cancer	T[C>T]C	disconcordant	36
PGDX7099P_WGS	Lung Cancer	T[C>T]G	disconcordant	26
PGDX7099P_WGS	Lung Cancer	T[C>T]T	disconcordant	43
PGDX7100P_WGS	Lung Cancer	T[C>T]A	disconcordant	46
PGDX7100P_WGS	Lung Cancer	T[C>T]C	disconcordant	38
PGDX7100P_WGS	Lung Cancer	T[C>T]G	disconcordant	36
PGDX7100P_WGS	Lung Cancer	T[C>T]T	disconcordant	41
PGDX7583P_WGS	Lung Cancer	T[C>T]A	disconcordant	31
PGDX7583P_WGS	Lung Cancer	T[C>T]C	disconcordant	47
PGDX7583P_WGS	Lung Cancer	T[C>T]G	disconcordant	25
PGDX7583P_WGS	Lung Cancer	T[C>T]T	disconcordant	38
PGDX7585P1_WGS	Lung Cancer	T[C>T]A	disconcordant	50
PGDX7585P1_WGS	Lung Cancer	T[C>T]C	disconcordant	40
PGDX7585P1_WGS	Lung Cancer	T[C>T]G	disconcordant	30
PGDX7585P1_WGS	Lung Cancer	T[C>T]T	disconcordant	43
PGDX7586P_WGS	Lung Cancer	T[C>T]A	disconcordant	44
PGDX7586P_WGS	Lung Cancer	T[C>T]C	disconcordant	48
PGDX7586P_WGS	Lung Cancer	T[C>T]G	disconcordant	34
PGDX7586P_WGS	Lung Cancer	T[C>T]T	disconcordant	29
