# Supplementary material for: Genome-wide mutational signatures in low-coverage whole genome sequencing of cell-free DNA
Source: Nat Commun. 2022 Aug 23;13:4953. doi: 10.1038/s41467-022-32598-1 (PMC9399180; doi:10.1038/s41467-022-32598-1)
Supplement: Supplementary file 5 — Source Data [file 41467_2022_32598_MOESM5_ESM.zip › source_data/s13a.csv]

xName	yName	corr	p.value
SBS1	SBS1	1.00000	0.0e+00
SBS1	SBS2	0.34666	7.6e-06
SBS1	SBS4	0.07011	3.8e-01
SBS1	SBS5	0.87520	2.2e-51
SBS1	SBS7a	-0.05535	4.9e-01
SBS1	SBS7b	-0.04434	5.8e-01
SBS1	SBS7c	-0.16167	4.2e-02
SBS1	SBS7d	0.17862	2.4e-02
SBS1	SBS8	0.69035	7.8e-24
SBS1	SBS10a	0.09697	2.2e-01
SBS1	SBS10b	0.05077	5.3e-01
SBS1	SBS12	0.74949	6.4e-30
SBS1	SBS13	0.21052	7.7e-03
SBS1	SBS14	0.06481	4.2e-01
SBS1	SBS16	-0.26001	9.3e-04
SBS1	SBS17a	-0.00560	9.4e-01
SBS1	SBS17b	0.14857	6.2e-02
SBS1	SBS19	0.69780	1.6e-24
SBS1	SBS20	0.31195	6.3e-05
SBS1	SBS21	-0.04198	6.0e-01
SBS1	SBS22	0.57855	1.4e-15
SBS1	SBS24	0.17945	2.4e-02
SBS1	SBS25	0.33958	1.2e-05
SBS1	SBS29	0.02352	7.7e-01
SBS1	SBS30	0.67731	1.1e-22
SBS1	SBS31	0.25018	1.5e-03
SBS1	SBS32	0.91295	5.4e-63
SBS1	SBS33	0.46819	4.9e-10
SBS1	SBS34	-0.22974	3.6e-03
SBS1	SBS35	-0.15274	5.5e-02
SBS1	SBS37	0.74231	4.3e-29
SBS1	SBS39	0.91967	1.3e-65
SBS1	SBS43	0.74167	5.0e-29
SBS1	SBS44	0.18725	1.8e-02
SBS1	SBS46	0.91339	3.7e-63
SBS1	SBS48	0.46558	6.3e-10
SBS1	SBS49	0.22517	4.3e-03
SBS1	SBS50	0.03559	6.6e-01
SBS1	SBS52	0.01939	8.1e-01
SBS1	SBS53	0.43073	1.5e-08
SBS1	SBS54	0.95112	5.1e-82
SBS1	SBS58	0.05144	5.2e-01
SBS1	SBS59	0.12722	1.1e-01
SBS1	SBS84	0.42666	2.0e-08
SBS2	SBS1	0.34666	6.3e-05
SBS2	SBS2	1.00000	0.0e+00
SBS2	SBS4	0.06845	3.9e-01
SBS2	SBS5	0.20918	8.1e-03
SBS2	SBS7a	-0.21133	7.5e-03
SBS2	SBS7b	0.10377	1.9e-01
SBS2	SBS7c	0.03178	6.9e-01
SBS2	SBS7d	0.04941	5.4e-01
SBS2	SBS8	0.25091	1.4e-03
SBS2	SBS10a	0.12528	1.2e-01
SBS2	SBS10b	-0.05217	5.1e-01
SBS2	SBS12	0.24876	1.6e-03
SBS2	SBS13	0.12158	1.3e-01
SBS2	SBS14	0.06345	4.3e-01
SBS2	SBS16	-0.14963	6.0e-02
SBS2	SBS17a	0.00554	9.4e-01
SBS2	SBS17b	0.28906	2.2e-04
SBS2	SBS19	0.11275	1.6e-01
SBS2	SBS20	-0.00091	9.9e-01
SBS2	SBS21	-0.04322	5.9e-01
SBS2	SBS22	0.12976	1.0e-01
SBS2	SBS24	0.09157	2.5e-01
SBS2	SBS25	0.08666	2.8e-01
SBS2	SBS29	-0.01425	8.6e-01
SBS2	SBS30	0.14959	6.0e-02
SBS2	SBS31	0.33491	1.6e-05
SBS2	SBS32	0.27797	3.9e-04
SBS2	SBS33	0.11231	1.6e-01
SBS2	SBS34	-0.14406	7.0e-02
SBS2	SBS35	-0.07118	3.7e-01
SBS2	SBS37	0.31972	4.0e-05
SBS2	SBS39	0.29590	1.5e-04
SBS2	SBS43	0.20634	9.1e-03
SBS2	SBS44	0.08424	2.9e-01
SBS2	SBS46	0.33075	2.1e-05
SBS2	SBS48	0.09172	2.5e-01
SBS2	SBS49	0.17188	3.0e-02
SBS2	SBS50	0.02974	7.1e-01
SBS2	SBS52	0.00759	9.2e-01
SBS2	SBS53	0.06940	3.8e-01
SBS2	SBS54	0.33266	1.8e-05
SBS2	SBS58	-0.16407	3.9e-02
SBS2	SBS59	-0.04547	5.7e-01
SBS2	SBS84	0.43457	1.0e-08
SBS4	SBS1	0.07011	6.1e-01
SBS4	SBS2	0.06845	6.1e-01
SBS4	SBS4	1.00000	0.0e+00
SBS4	SBS5	0.09529	2.3e-01
SBS4	SBS7a	-0.02925	7.1e-01
SBS4	SBS7b	-0.01645	8.4e-01
SBS4	SBS7c	-0.00925	9.1e-01
SBS4	SBS7d	0.13254	9.6e-02
SBS4	SBS8	-0.01863	8.2e-01
SBS4	SBS10a	-0.00633	9.4e-01
SBS4	SBS10b	0.03394	6.7e-01
SBS4	SBS12	-0.00438	9.6e-01
SBS4	SBS13	0.11899	1.4e-01
SBS4	SBS14	-0.00633	9.4e-01
SBS4	SBS16	-0.00844	9.2e-01
SBS4	SBS17a	-0.02353	7.7e-01
SBS4	SBS17b	0.00087	9.9e-01
SBS4	SBS19	-0.04088	6.1e-01
SBS4	SBS20	0.11658	1.4e-01
SBS4	SBS21	-0.03115	7.0e-01
SBS4	SBS22	-0.23741	2.6e-03
SBS4	SBS24	0.18219	2.2e-02
SBS4	SBS25	0.11772	1.4e-01
SBS4	SBS29	0.34409	9.0e-06
SBS4	SBS30	-0.09421	2.4e-01
SBS4	SBS31	0.15169	5.6e-02
SBS4	SBS32	0.09565	2.3e-01
SBS4	SBS33	-0.00461	9.5e-01
SBS4	SBS34	-0.00633	9.4e-01
SBS4	SBS35	-0.02811	7.3e-01
SBS4	SBS37	0.04636	5.6e-01
SBS4	SBS39	-0.00212	9.8e-01
SBS4	SBS43	0.00291	9.7e-01
SBS4	SBS44	-0.08059	3.1e-01
SBS4	SBS46	0.02721	7.3e-01
SBS4	SBS48	0.06917	3.9e-01
SBS4	SBS49	-0.02479	7.6e-01
SBS4	SBS50	0.01420	8.6e-01
SBS4	SBS52	-0.01739	8.3e-01
SBS4	SBS53	0.10118	2.0e-01
SBS4	SBS54	0.06570	4.1e-01
SBS4	SBS58	-0.03245	6.8e-01
SBS4	SBS59	-0.05564	4.9e-01
SBS4	SBS84	0.04974	5.3e-01
SBS5	SBS1	0.87520	2.5e-49
SBS5	SBS2	0.20918	3.4e-02
SBS5	SBS4	0.09529	4.4e-01
SBS5	SBS5	1.00000	0.0e+00
SBS5	SBS7a	-0.03438	6.7e-01
SBS5	SBS7b	-0.04458	5.8e-01
SBS5	SBS7c	-0.20922	8.1e-03
SBS5	SBS7d	0.14660	6.5e-02
SBS5	SBS8	0.50776	8.4e-12
SBS5	SBS10a	0.08917	2.6e-01
SBS5	SBS10b	-0.02857	7.2e-01
SBS5	SBS12	0.53377	4.3e-13
SBS5	SBS13	0.14185	7.4e-02
SBS5	SBS14	0.07638	3.4e-01
SBS5	SBS16	-0.24605	1.8e-03
SBS5	SBS17a	-0.01830	8.2e-01
SBS5	SBS17b	-0.01689	8.3e-01
SBS5	SBS19	0.54159	1.7e-13
SBS5	SBS20	0.39784	2.1e-07
SBS5	SBS21	0.02024	8.0e-01
SBS5	SBS22	0.42506	2.3e-08
SBS5	SBS24	0.16779	3.5e-02
SBS5	SBS25	0.29474	1.6e-04
SBS5	SBS29	0.13237	9.6e-02
SBS5	SBS30	0.44469	4.3e-09
SBS5	SBS31	0.28474	2.8e-04
SBS5	SBS32	0.81450	5.9e-39
SBS5	SBS33	0.53447	4.0e-13
SBS5	SBS34	-0.23283	3.1e-03
SBS5	SBS35	-0.13345	9.4e-02
SBS5	SBS37	0.52451	1.3e-12
SBS5	SBS39	0.75022	5.2e-30
SBS5	SBS43	0.63438	2.8e-19
SBS5	SBS44	0.11662	1.4e-01
SBS5	SBS46	0.87506	2.4e-51
SBS5	SBS48	0.36214	2.7e-06
SBS5	SBS49	0.15792	4.7e-02
SBS5	SBS50	0.04993	5.3e-01
SBS5	SBS52	0.05899	4.6e-01
SBS5	SBS53	0.42674	2.0e-08
SBS5	SBS54	0.78564	1.5e-34
SBS5	SBS58	0.04048	6.1e-01
SBS5	SBS59	0.16380	3.9e-02
SBS5	SBS84	0.27579	4.3e-04
SBS7a	SBS1	-0.05535	7.1e-01
SBS7a	SBS2	-0.21133	3.2e-02
SBS7a	SBS4	-0.02925	8.5e-01
SBS7a	SBS5	-0.03438	8.3e-01
SBS7a	SBS7a	1.00000	0.0e+00
SBS7a	SBS7b	0.12700	1.1e-01
SBS7a	SBS7c	-0.04275	5.9e-01
SBS7a	SBS7d	0.06919	3.9e-01
SBS7a	SBS8	-0.05182	5.2e-01
SBS7a	SBS10a	-0.02925	7.1e-01
SBS7a	SBS10b	-0.10074	2.1e-01
SBS7a	SBS12	-0.05345	5.0e-01
SBS7a	SBS13	-0.09534	2.3e-01
SBS7a	SBS14	0.06945	3.8e-01
SBS7a	SBS16	0.03446	6.7e-01
SBS7a	SBS17a	-0.03049	7.0e-01
SBS7a	SBS17b	-0.15890	4.5e-02
SBS7a	SBS19	-0.07936	3.2e-01
SBS7a	SBS20	-0.03258	6.8e-01
SBS7a	SBS21	-0.04551	5.7e-01
SBS7a	SBS22	-0.01383	8.6e-01
SBS7a	SBS24	0.02676	7.4e-01
SBS7a	SBS25	-0.10657	1.8e-01
SBS7a	SBS29	-0.03771	6.4e-01
SBS7a	SBS30	-0.22923	3.7e-03
SBS7a	SBS31	-0.01632	8.4e-01
SBS7a	SBS32	-0.02241	7.8e-01
SBS7a	SBS33	-0.09652	2.3e-01
SBS7a	SBS34	-0.02925	7.1e-01
SBS7a	SBS35	0.13819	8.2e-02
SBS7a	SBS37	0.04466	5.8e-01
SBS7a	SBS39	-0.04087	6.1e-01
SBS7a	SBS43	-0.03405	6.7e-01
SBS7a	SBS44	-0.01609	8.4e-01
SBS7a	SBS46	-0.00864	9.1e-01
SBS7a	SBS48	0.08061	3.1e-01
SBS7a	SBS49	-0.03302	6.8e-01
SBS7a	SBS50	0.06782	4.0e-01
SBS7a	SBS52	0.06460	4.2e-01
SBS7a	SBS53	-0.11330	1.6e-01
SBS7a	SBS54	-0.04405	5.8e-01
SBS7a	SBS58	-0.09307	2.4e-01
SBS7a	SBS59	-0.02154	7.9e-01
SBS7a	SBS84	-0.02093	7.9e-01
SBS7b	SBS1	-0.04434	7.8e-01
SBS7b	SBS2	0.10377	4.0e-01
SBS7b	SBS4	-0.01645	9.2e-01
SBS7b	SBS5	-0.04458	7.8e-01
SBS7b	SBS7a	0.12700	2.7e-01
SBS7b	SBS7b	1.00000	0.0e+00
SBS7b	SBS7c	0.40602	1.1e-07
SBS7b	SBS7d	0.08675	2.8e-01
SBS7b	SBS8	-0.04935	5.4e-01
SBS7b	SBS10a	-0.01645	8.4e-01
SBS7b	SBS10b	-0.09758	2.2e-01
SBS7b	SBS12	-0.05435	5.0e-01
SBS7b	SBS13	0.06897	3.9e-01
SBS7b	SBS14	0.20212	1.1e-02
SBS7b	SBS16	0.11833	1.4e-01
SBS7b	SBS17a	-0.04463	5.8e-01
SBS7b	SBS17b	-0.03344	6.8e-01
SBS7b	SBS19	-0.04852	5.4e-01
SBS7b	SBS20	0.05239	5.1e-01
SBS7b	SBS21	-0.05224	5.1e-01
SBS7b	SBS22	-0.04585	5.7e-01
SBS7b	SBS24	-0.01755	8.3e-01
SBS7b	SBS25	0.01724	8.3e-01
SBS7b	SBS29	-0.02121	7.9e-01
SBS7b	SBS30	-0.18936	1.7e-02
SBS7b	SBS31	-0.06058	4.5e-01
SBS7b	SBS32	-0.05931	4.6e-01
SBS7b	SBS33	-0.05694	4.8e-01
SBS7b	SBS34	-0.01645	8.4e-01
SBS7b	SBS35	0.18132	2.2e-02
SBS7b	SBS37	-0.06386	4.2e-01
SBS7b	SBS39	-0.06894	3.9e-01
SBS7b	SBS43	-0.01996	8.0e-01
SBS7b	SBS44	-0.09241	2.5e-01
SBS7b	SBS46	-0.01304	8.7e-01
SBS7b	SBS48	-0.02793	7.3e-01
SBS7b	SBS49	-0.14824	6.2e-02
SBS7b	SBS50	0.16588	3.7e-02
SBS7b	SBS52	-0.04521	5.7e-01
SBS7b	SBS53	0.04597	5.7e-01
SBS7b	SBS54	-0.04402	5.8e-01
SBS7b	SBS58	-0.03500	6.6e-01
SBS7b	SBS59	-0.06537	4.1e-01
SBS7b	SBS84	0.04975	5.3e-01
SBS7c	SBS1	-0.16167	1.3e-01
SBS7c	SBS2	0.03178	8.4e-01
SBS7c	SBS4	-0.00925	9.6e-01
SBS7c	SBS5	-0.20922	3.4e-02
SBS7c	SBS7a	-0.04275	7.8e-01
SBS7c	SBS7b	0.40602	1.0e-06
SBS7c	SBS7c	1.00000	0.0e+00
SBS7c	SBS7d	-0.08159	3.1e-01
SBS7c	SBS8	-0.14246	7.3e-02
SBS7c	SBS10a	-0.00925	9.1e-01
SBS7c	SBS10b	-0.11651	1.4e-01
SBS7c	SBS12	-0.10165	2.0e-01
SBS7c	SBS13	-0.06323	4.3e-01
SBS7c	SBS14	-0.00925	9.1e-01
SBS7c	SBS16	-0.01234	8.8e-01
SBS7c	SBS17a	0.07051	3.8e-01
SBS7c	SBS17b	-0.10353	1.9e-01
SBS7c	SBS19	-0.12213	1.3e-01
SBS7c	SBS20	-0.06963	3.8e-01
SBS7c	SBS21	-0.04552	5.7e-01
SBS7c	SBS22	-0.15245	5.5e-02
SBS7c	SBS24	-0.04445	5.8e-01
SBS7c	SBS25	0.01643	8.4e-01
SBS7c	SBS29	-0.01192	8.8e-01
SBS7c	SBS30	-0.11500	1.5e-01
SBS7c	SBS31	-0.06395	4.2e-01
SBS7c	SBS32	-0.15070	5.8e-02
SBS7c	SBS33	-0.08313	3.0e-01
SBS7c	SBS34	-0.00925	9.1e-01
SBS7c	SBS35	-0.03338	6.8e-01
SBS7c	SBS37	-0.07905	3.2e-01
SBS7c	SBS39	-0.11958	1.3e-01
SBS7c	SBS43	-0.13522	8.9e-02
SBS7c	SBS44	-0.00782	9.2e-01
SBS7c	SBS46	-0.15050	5.8e-02
SBS7c	SBS48	-0.16283	4.0e-02
SBS7c	SBS49	-0.13192	9.7e-02
SBS7c	SBS50	-0.01546	8.5e-01
SBS7c	SBS52	-0.02542	7.5e-01
SBS7c	SBS53	-0.11378	1.5e-01
SBS7c	SBS54	-0.15148	5.7e-02
SBS7c	SBS58	-0.02124	7.9e-01
SBS7c	SBS59	-0.06789	4.0e-01
SBS7c	SBS84	-0.05530	4.9e-01
SBS7d	SBS1	0.17862	8.4e-02
SBS7d	SBS2	0.04941	7.4e-01
SBS7d	SBS4	0.13254	2.4e-01
SBS7d	SBS5	0.14660	1.8e-01
SBS7d	SBS7a	0.06919	6.1e-01
SBS7d	SBS7b	0.08675	5.0e-01
SBS7d	SBS7c	-0.08159	5.3e-01
SBS7d	SBS7d	1.00000	0.0e+00
SBS7d	SBS8	0.03342	6.8e-01
SBS7d	SBS10a	-0.07073	3.8e-01
SBS7d	SBS10b	-0.00760	9.2e-01
SBS7d	SBS12	0.13548	8.9e-02
SBS7d	SBS13	-0.00719	9.3e-01
SBS7d	SBS14	0.20156	1.1e-02
SBS7d	SBS16	-0.04456	5.8e-01
SBS7d	SBS17a	0.00451	9.5e-01
SBS7d	SBS17b	0.19998	1.1e-02
SBS7d	SBS19	0.10538	1.9e-01
SBS7d	SBS20	0.06353	4.3e-01
SBS7d	SBS21	0.04076	6.1e-01
SBS7d	SBS22	0.20163	1.1e-02
SBS7d	SBS24	-0.01753	8.3e-01
SBS7d	SBS25	0.12178	1.3e-01
SBS7d	SBS29	-0.00635	9.4e-01
SBS7d	SBS30	0.17514	2.7e-02
SBS7d	SBS31	0.03897	6.3e-01
SBS7d	SBS32	0.14912	6.1e-02
SBS7d	SBS33	0.08657	2.8e-01
SBS7d	SBS34	-0.07073	3.8e-01
SBS7d	SBS35	0.07498	3.5e-01
SBS7d	SBS37	0.03337	6.8e-01
SBS7d	SBS39	0.19208	1.5e-02
SBS7d	SBS43	0.14830	6.2e-02
SBS7d	SBS44	-0.00244	9.8e-01
SBS7d	SBS46	0.04018	6.2e-01
SBS7d	SBS48	0.06521	4.1e-01
SBS7d	SBS49	0.12632	1.1e-01
SBS7d	SBS50	0.16679	3.6e-02
SBS7d	SBS52	-0.16847	3.4e-02
SBS7d	SBS53	0.03829	6.3e-01
SBS7d	SBS54	0.19440	1.4e-02
SBS7d	SBS58	-0.09446	2.4e-01
SBS7d	SBS59	0.17691	2.6e-02
SBS7d	SBS84	0.06993	3.8e-01
SBS8	SBS1	0.69035	2.2e-22
SBS8	SBS2	0.25091	7.5e-03
SBS8	SBS4	-0.01863	9.2e-01
SBS8	SBS5	0.50776	1.1e-10
SBS8	SBS7a	-0.05182	7.3e-01
SBS8	SBS7b	-0.04935	7.4e-01
SBS8	SBS7c	-0.14246	2.0e-01
SBS8	SBS7d	0.03342	8.3e-01
SBS8	SBS8	1.00000	0.0e+00
SBS8	SBS10a	0.10348	1.9e-01
SBS8	SBS10b	0.17083	3.1e-02
SBS8	SBS12	0.67007	4.5e-22
SBS8	SBS13	0.30974	7.1e-05
SBS8	SBS14	0.05866	4.6e-01
SBS8	SBS16	-0.12614	1.1e-01
SBS8	SBS17a	0.01016	9.0e-01
SBS8	SBS17b	0.13821	8.2e-02
SBS8	SBS19	0.59656	1.1e-16
SBS8	SBS20	0.30549	9.0e-05
SBS8	SBS21	-0.15668	4.9e-02
SBS8	SBS22	0.31553	5.1e-05
SBS8	SBS24	0.27594	4.3e-04
SBS8	SBS25	0.23140	3.3e-03
SBS8	SBS29	-0.10263	2.0e-01
SBS8	SBS30	0.60656	2.4e-17
SBS8	SBS31	0.03548	6.6e-01
SBS8	SBS32	0.63318	3.4e-19
SBS8	SBS33	0.22379	4.6e-03
SBS8	SBS34	-0.07100	3.7e-01
SBS8	SBS35	-0.23926	2.4e-03
SBS8	SBS37	0.66564	1.1e-21
SBS8	SBS39	0.68923	9.8e-24
SBS8	SBS43	0.43802	7.7e-09
SBS8	SBS44	0.07386	3.5e-01
SBS8	SBS46	0.62599	1.1e-18
SBS8	SBS48	0.43348	1.1e-08
SBS8	SBS49	0.15364	5.3e-02
SBS8	SBS50	0.06482	4.2e-01
SBS8	SBS52	0.12505	1.2e-01
SBS8	SBS53	0.29666	1.5e-04
SBS8	SBS54	0.70593	2.7e-25
SBS8	SBS58	0.05738	4.7e-01
SBS8	SBS59	0.19309	1.5e-02
SBS8	SBS84	0.35056	5.9e-06
SBS10a	SBS1	0.09697	4.3e-01
SBS10a	SBS2	0.12528	2.7e-01
SBS10a	SBS4	-0.00633	9.7e-01
SBS10a	SBS5	0.08917	4.8e-01
SBS10a	SBS7a	-0.02925	8.5e-01
SBS10a	SBS7b	-0.01645	9.2e-01
SBS10a	SBS7c	-0.00925	9.6e-01
SBS10a	SBS7d	-0.07073	6.1e-01
SBS10a	SBS8	0.10348	4.0e-01
SBS10a	SBS10a	1.00000	0.0e+00
SBS10a	SBS10b	-0.08598	2.8e-01
SBS10a	SBS12	0.04875	5.4e-01
SBS10a	SBS13	0.05106	5.2e-01
SBS10a	SBS14	-0.00633	9.4e-01
SBS10a	SBS16	-0.00844	9.2e-01
SBS10a	SBS17a	-0.02353	7.7e-01
SBS10a	SBS17b	-0.09279	2.4e-01
SBS10a	SBS19	-0.11680	1.4e-01
SBS10a	SBS20	0.02857	7.2e-01
SBS10a	SBS21	-0.03115	7.0e-01
SBS10a	SBS22	-0.09970	2.1e-01
SBS10a	SBS24	-0.03042	7.0e-01
SBS10a	SBS25	0.08220	3.0e-01
SBS10a	SBS29	-0.00816	9.2e-01
SBS10a	SBS30	-0.03821	6.3e-01
SBS10a	SBS31	0.20956	8.0e-03
SBS10a	SBS32	0.09112	2.5e-01
SBS10a	SBS33	-0.00671	9.3e-01
SBS10a	SBS34	-0.00633	9.4e-01
SBS10a	SBS35	-0.02811	7.3e-01
SBS10a	SBS37	0.05216	5.1e-01
SBS10a	SBS39	0.06054	4.5e-01
SBS10a	SBS43	-0.01928	8.1e-01
SBS10a	SBS44	-0.08059	3.1e-01
SBS10a	SBS46	0.13690	8.5e-02
SBS10a	SBS48	-0.04961	5.3e-01
SBS10a	SBS49	0.00723	9.3e-01
SBS10a	SBS50	-0.01058	8.9e-01
SBS10a	SBS52	-0.01739	8.3e-01
SBS10a	SBS53	0.03325	6.8e-01
SBS10a	SBS54	0.04648	5.6e-01
SBS10a	SBS58	0.25042	1.5e-03
SBS10a	SBS59	-0.05564	4.9e-01
SBS10a	SBS84	0.13203	9.7e-02
SBS10b	SBS1	0.05077	7.4e-01
SBS10b	SBS2	-0.05217	7.3e-01
SBS10b	SBS4	0.03394	8.3e-01
SBS10b	SBS5	-0.02857	8.5e-01
SBS10b	SBS7a	-0.10074	4.1e-01
SBS10b	SBS7b	-0.09758	4.3e-01
SBS10b	SBS7c	-0.11651	3.2e-01
SBS10b	SBS7d	-0.00760	9.7e-01
SBS10b	SBS8	0.17083	1.0e-01
SBS10b	SBS10a	-0.08598	5.0e-01
SBS10b	SBS10b	1.00000	0.0e+00
SBS10b	SBS12	0.17414	2.8e-02
SBS10b	SBS13	-0.02254	7.8e-01
SBS10b	SBS14	-0.08598	2.8e-01
SBS10b	SBS16	0.20656	9.0e-03
SBS10b	SBS17a	0.14671	6.5e-02
SBS10b	SBS17b	0.00178	9.8e-01
SBS10b	SBS19	0.22984	3.6e-03
SBS10b	SBS20	0.02251	7.8e-01
SBS10b	SBS21	-0.10245	2.0e-01
SBS10b	SBS22	0.08266	3.0e-01
SBS10b	SBS24	0.19074	1.6e-02
SBS10b	SBS25	-0.03153	6.9e-01
SBS10b	SBS29	-0.06885	3.9e-01
SBS10b	SBS30	0.11806	1.4e-01
SBS10b	SBS31	-0.10109	2.0e-01
SBS10b	SBS32	0.12597	1.1e-01
SBS10b	SBS33	-0.00665	9.3e-01
SBS10b	SBS34	0.20209	1.1e-02
SBS10b	SBS35	0.03447	6.7e-01
SBS10b	SBS37	0.08913	2.6e-01
SBS10b	SBS39	0.14793	6.3e-02
SBS10b	SBS43	0.15414	5.2e-02
SBS10b	SBS44	0.15606	4.9e-02
SBS10b	SBS46	0.05900	4.6e-01
SBS10b	SBS48	0.09064	2.6e-01
SBS10b	SBS49	0.03543	6.6e-01
SBS10b	SBS50	-0.05438	5.0e-01
SBS10b	SBS52	-0.03756	6.4e-01
SBS10b	SBS53	0.05876	4.6e-01
SBS10b	SBS54	0.12669	1.1e-01
SBS10b	SBS58	-0.02872	7.2e-01
SBS10b	SBS59	0.10855	1.7e-01
SBS10b	SBS84	-0.07171	3.7e-01
SBS12	SBS1	0.74949	3.0e-28
SBS12	SBS2	0.24876	8.0e-03
SBS12	SBS4	-0.00438	9.8e-01
SBS12	SBS5	0.53377	5.9e-12
SBS12	SBS7a	-0.05345	7.2e-01
SBS12	SBS7b	-0.05435	7.1e-01
SBS12	SBS7c	-0.10165	4.1e-01
SBS12	SBS7d	0.13548	2.3e-01
SBS12	SBS8	0.67007	1.2e-20
SBS12	SBS10a	0.04875	7.5e-01
SBS12	SBS10b	0.17414	9.6e-02
SBS12	SBS12	1.00000	0.0e+00
SBS12	SBS13	0.17301	2.9e-02
SBS12	SBS14	0.16387	3.9e-02
SBS12	SBS16	-0.18053	2.3e-02
SBS12	SBS17a	-0.00140	9.9e-01
SBS12	SBS17b	0.23842	2.5e-03
SBS12	SBS19	0.54477	1.1e-13
SBS12	SBS20	0.26697	6.7e-04
SBS12	SBS21	-0.23858	2.5e-03
SBS12	SBS22	0.45138	2.4e-09
SBS12	SBS24	0.25004	1.5e-03
SBS12	SBS25	0.26873	6.1e-04
SBS12	SBS29	-0.03927	6.2e-01
SBS12	SBS30	0.71524	3.3e-26
SBS12	SBS31	0.12935	1.0e-01
SBS12	SBS32	0.66346	1.6e-21
SBS12	SBS33	0.29768	1.4e-04
SBS12	SBS34	-0.13836	8.2e-02
SBS12	SBS35	-0.13520	8.9e-02
SBS12	SBS37	0.50653	9.6e-12
SBS12	SBS39	0.77366	6.3e-33
SBS12	SBS43	0.65718	5.1e-21
SBS12	SBS44	0.12359	1.2e-01
SBS12	SBS46	0.58810	3.6e-16
SBS12	SBS48	0.36975	1.6e-06
SBS12	SBS49	0.30305	1.0e-04
SBS12	SBS50	0.09004	2.6e-01
SBS12	SBS52	0.06410	4.2e-01
SBS12	SBS53	0.25253	1.3e-03
SBS12	SBS54	0.73408	3.5e-28
SBS12	SBS58	0.07134	3.7e-01
SBS12	SBS59	0.16097	4.3e-02
SBS12	SBS84	0.36064	3.0e-06
SBS13	SBS1	0.21052	3.3e-02
SBS13	SBS2	0.12158	2.9e-01
SBS13	SBS4	0.11899	3.1e-01
SBS13	SBS5	0.14185	2.0e-01
SBS13	SBS7a	-0.09534	4.4e-01
SBS13	SBS7b	0.06897	6.1e-01
SBS13	SBS7c	-0.06323	6.5e-01
SBS13	SBS7d	-0.00719	9.7e-01
SBS13	SBS8	0.30974	5.0e-04
SBS13	SBS10a	0.05106	7.4e-01
SBS13	SBS10b	-0.02254	8.9e-01
SBS13	SBS12	0.17301	9.9e-02
SBS13	SBS13	1.00000	0.0e+00
SBS13	SBS14	0.09184	2.5e-01
SBS13	SBS16	-0.07854	3.3e-01
SBS13	SBS17a	0.01723	8.3e-01
SBS13	SBS17b	0.07911	3.2e-01
SBS13	SBS19	0.00308	9.7e-01
SBS13	SBS20	0.26366	7.9e-04
SBS13	SBS21	0.02296	7.7e-01
SBS13	SBS22	0.04108	6.1e-01
SBS13	SBS24	-0.08137	3.1e-01
SBS13	SBS25	0.18599	1.9e-02
SBS13	SBS29	0.08323	3.0e-01
SBS13	SBS30	0.10879	1.7e-01
SBS13	SBS31	0.21497	6.5e-03
SBS13	SBS32	0.15115	5.7e-02
SBS13	SBS33	-0.05760	4.7e-01
SBS13	SBS34	-0.08021	3.1e-01
SBS13	SBS35	-0.08640	2.8e-01
SBS13	SBS37	0.32908	2.3e-05
SBS13	SBS39	0.01275	8.7e-01
SBS13	SBS43	0.11885	1.4e-01
SBS13	SBS44	-0.21565	6.3e-03
SBS13	SBS46	0.16402	3.9e-02
SBS13	SBS48	0.06932	3.9e-01
SBS13	SBS49	0.14080	7.7e-02
SBS13	SBS50	0.04356	5.9e-01
SBS13	SBS52	0.09366	2.4e-01
SBS13	SBS53	0.15517	5.1e-02
SBS13	SBS54	0.20020	1.1e-02
SBS13	SBS58	0.06312	4.3e-01
SBS13	SBS59	0.18495	2.0e-02
SBS13	SBS84	0.41919	3.8e-08
SBS14	SBS1	0.06481	6.4e-01
SBS14	SBS2	0.06345	6.5e-01
SBS14	SBS4	-0.00633	9.7e-01
SBS14	SBS5	0.07638	5.7e-01
SBS14	SBS7a	0.06945	6.1e-01
SBS14	SBS7b	0.20212	4.4e-02
SBS14	SBS7c	-0.00925	9.6e-01
SBS14	SBS7d	0.20156	4.4e-02
SBS14	SBS8	0.05866	6.8e-01
SBS14	SBS10a	-0.00633	9.7e-01
SBS14	SBS10b	-0.08598	5.0e-01
SBS14	SBS12	0.16387	1.2e-01
SBS14	SBS13	0.09184	4.7e-01
SBS14	SBS14	1.00000	0.0e+00
SBS14	SBS16	-0.00844	9.2e-01
SBS14	SBS17a	-0.02353	7.7e-01
SBS14	SBS17b	-0.06345	4.3e-01
SBS14	SBS19	-0.06440	4.2e-01
SBS14	SBS20	0.09456	2.4e-01
SBS14	SBS21	-0.03115	7.0e-01
SBS14	SBS22	-0.13124	9.9e-02
SBS14	SBS24	0.07431	3.5e-01
SBS14	SBS25	0.24994	1.5e-03
SBS14	SBS29	-0.00816	9.2e-01
SBS14	SBS30	-0.04330	5.9e-01
SBS14	SBS31	0.04999	5.3e-01
SBS14	SBS32	-0.00073	9.9e-01
SBS14	SBS33	-0.05183	5.2e-01
SBS14	SBS34	-0.00633	9.4e-01
SBS14	SBS35	0.08253	3.0e-01
SBS14	SBS37	0.03055	7.0e-01
SBS14	SBS39	0.06116	4.4e-01
SBS14	SBS43	-0.02997	7.1e-01
SBS14	SBS44	-0.08059	3.1e-01
SBS14	SBS46	0.08722	2.7e-01
SBS14	SBS48	-0.05201	5.1e-01
SBS14	SBS49	0.19429	1.4e-02
SBS14	SBS50	0.87975	1.4e-52
SBS14	SBS52	-0.01739	8.3e-01
SBS14	SBS53	-0.08359	2.9e-01
SBS14	SBS54	0.06845	3.9e-01
SBS14	SBS58	-0.03245	6.8e-01
SBS14	SBS59	0.14553	6.7e-02
SBS14	SBS84	0.09657	2.3e-01
SBS16	SBS1	-0.26001	5.0e-03
SBS16	SBS2	-0.14963	1.7e-01
SBS16	SBS4	-0.00844	9.7e-01
SBS16	SBS5	-0.24605	8.9e-03
SBS16	SBS7a	0.03446	8.3e-01
SBS16	SBS7b	0.11833	3.1e-01
SBS16	SBS7c	-0.01234	9.4e-01
SBS16	SBS7d	-0.04456	7.8e-01
SBS16	SBS8	-0.12614	2.7e-01
SBS16	SBS10a	-0.00844	9.7e-01
SBS16	SBS10b	0.20656	3.7e-02
SBS16	SBS12	-0.18053	8.0e-02
SBS16	SBS13	-0.07854	5.5e-01
SBS16	SBS14	-0.00844	9.7e-01
SBS16	SBS16	1.00000	0.0e+00
SBS16	SBS17a	-0.03139	6.9e-01
SBS16	SBS17b	0.00415	9.6e-01
SBS16	SBS19	-0.13697	8.5e-02
SBS16	SBS20	-0.08636	2.8e-01
SBS16	SBS21	-0.04155	6.0e-01
SBS16	SBS22	-0.17813	2.5e-02
SBS16	SBS24	-0.04058	6.1e-01
SBS16	SBS25	-0.10512	1.9e-01
SBS16	SBS29	-0.01088	8.9e-01
SBS16	SBS30	-0.18455	2.0e-02
SBS16	SBS31	-0.09411	2.4e-01
SBS16	SBS32	-0.18525	1.9e-02
SBS16	SBS33	-0.07006	3.8e-01
SBS16	SBS34	0.90422	6.8e-60
SBS16	SBS35	0.14622	6.6e-02
SBS16	SBS37	-0.15831	4.6e-02
SBS16	SBS39	-0.19226	1.5e-02
SBS16	SBS43	-0.22021	5.3e-03
SBS16	SBS44	-0.09448	2.4e-01
SBS16	SBS46	-0.17228	3.0e-02
SBS16	SBS48	-0.10338	1.9e-01
SBS16	SBS49	-0.11492	1.5e-01
SBS16	SBS50	-0.01411	8.6e-01
SBS16	SBS52	-0.02320	7.7e-01
SBS16	SBS53	-0.16188	4.1e-02
SBS16	SBS54	-0.23926	2.4e-03
SBS16	SBS58	-0.04329	5.9e-01
SBS16	SBS59	-0.07422	3.5e-01
SBS16	SBS84	-0.09702	2.2e-01
SBS17a	SBS1	-0.00560	9.7e-01
SBS17a	SBS2	0.00554	9.7e-01
SBS17a	SBS4	-0.02353	8.9e-01
SBS17a	SBS5	-0.01830	9.2e-01
SBS17a	SBS7a	-0.03049	8.4e-01
SBS17a	SBS7b	-0.04463	7.8e-01
SBS17a	SBS7c	0.07051	6.1e-01
SBS17a	SBS7d	0.00451	9.8e-01
SBS17a	SBS8	0.01016	9.6e-01
SBS17a	SBS10a	-0.02353	8.9e-01
SBS17a	SBS10b	0.14671	1.8e-01
SBS17a	SBS12	-0.00140	9.9e-01
SBS17a	SBS13	0.01723	9.2e-01
SBS17a	SBS14	-0.02353	8.9e-01
SBS17a	SBS16	-0.03139	8.4e-01
SBS17a	SBS17a	1.00000	0.0e+00
SBS17a	SBS17b	-0.00218	9.8e-01
SBS17a	SBS19	0.00301	9.7e-01
SBS17a	SBS20	-0.10866	1.7e-01
SBS17a	SBS21	-0.10291	2.0e-01
SBS17a	SBS22	0.04221	6.0e-01
SBS17a	SBS24	-0.10725	1.8e-01
SBS17a	SBS25	-0.08364	2.9e-01
SBS17a	SBS29	-0.03033	7.0e-01
SBS17a	SBS30	-0.01512	8.5e-01
SBS17a	SBS31	-0.01111	8.9e-01
SBS17a	SBS32	0.00432	9.6e-01
SBS17a	SBS33	0.08509	2.9e-01
SBS17a	SBS34	-0.02353	7.7e-01
SBS17a	SBS35	0.05306	5.1e-01
SBS17a	SBS37	0.03493	6.6e-01
SBS17a	SBS39	0.02314	7.7e-01
SBS17a	SBS43	0.03758	6.4e-01
SBS17a	SBS44	0.04926	5.4e-01
SBS17a	SBS46	-0.01863	8.2e-01
SBS17a	SBS48	0.00819	9.2e-01
SBS17a	SBS49	-0.00314	9.7e-01
SBS17a	SBS50	-0.03639	6.5e-01
SBS17a	SBS52	-0.06466	4.2e-01
SBS17a	SBS53	-0.00928	9.1e-01
SBS17a	SBS54	0.01835	8.2e-01
SBS17a	SBS58	-0.04509	5.7e-01
SBS17a	SBS59	-0.04371	5.8e-01
SBS17a	SBS84	0.06633	4.1e-01
SBS17b	SBS1	0.14857	1.7e-01
SBS17b	SBS2	0.28906	1.4e-03
SBS17b	SBS4	0.00087	9.9e-01
SBS17b	SBS5	-0.01689	9.2e-01
SBS17b	SBS7a	-0.15890	1.4e-01
SBS17b	SBS7b	-0.03344	8.3e-01
SBS17b	SBS7c	-0.10353	4.0e-01
SBS17b	SBS7d	0.19998	4.6e-02
SBS17b	SBS8	0.13821	2.1e-01
SBS17b	SBS10a	-0.09279	4.6e-01
SBS17b	SBS10b	0.00178	9.9e-01
SBS17b	SBS12	0.23842	1.2e-02
SBS17b	SBS13	0.07911	5.5e-01
SBS17b	SBS14	-0.06345	6.5e-01
SBS17b	SBS16	0.00415	9.8e-01
SBS17b	SBS17a	-0.00218	9.9e-01
SBS17b	SBS17b	1.00000	0.0e+00
SBS17b	SBS19	0.11704	1.4e-01
SBS17b	SBS20	-0.07512	3.5e-01
SBS17b	SBS21	0.04057	6.1e-01
SBS17b	SBS22	0.17514	2.7e-02
SBS17b	SBS24	0.04527	5.7e-01
SBS17b	SBS25	0.13222	9.7e-02
SBS17b	SBS29	-0.09854	2.2e-01
SBS17b	SBS30	0.27060	5.6e-04
SBS17b	SBS31	0.14823	6.2e-02
SBS17b	SBS32	0.12916	1.0e-01
SBS17b	SBS33	0.13369	9.3e-02
SBS17b	SBS34	0.03289	6.8e-01
SBS17b	SBS35	-0.08421	2.9e-01
SBS17b	SBS37	0.05469	4.9e-01
SBS17b	SBS39	0.18758	1.8e-02
SBS17b	SBS43	0.16987	3.2e-02
SBS17b	SBS44	0.17288	2.9e-02
SBS17b	SBS46	0.01908	8.1e-01
SBS17b	SBS48	0.16101	4.3e-02
SBS17b	SBS49	0.09681	2.2e-01
SBS17b	SBS50	-0.10715	1.8e-01
SBS17b	SBS52	0.00749	9.3e-01
SBS17b	SBS53	0.03409	6.7e-01
SBS17b	SBS54	0.15960	4.4e-02
SBS17b	SBS58	-0.09585	2.3e-01
SBS17b	SBS59	0.05280	5.1e-01
SBS17b	SBS84	0.13496	9.0e-02
SBS19	SBS1	0.69780	4.6e-23
SBS19	SBS2	0.11275	3.4e-01
SBS19	SBS4	-0.04088	7.9e-01
SBS19	SBS5	0.54159	2.5e-12
SBS19	SBS7a	-0.07936	5.5e-01
SBS19	SBS7b	-0.04852	7.5e-01
SBS19	SBS7c	-0.12213	2.9e-01
SBS19	SBS7d	0.10538	3.9e-01
SBS19	SBS8	0.59656	1.9e-15
SBS19	SBS10a	-0.11680	3.2e-01
SBS19	SBS10b	0.22984	1.7e-02
SBS19	SBS12	0.54477	1.7e-12
SBS19	SBS13	0.00308	9.8e-01
SBS19	SBS14	-0.06440	6.4e-01
SBS19	SBS16	-0.13697	2.2e-01
SBS19	SBS17a	0.00301	9.8e-01
SBS19	SBS17b	0.11704	3.1e-01
SBS19	SBS19	1.00000	0.0e+00
SBS19	SBS20	0.14678	6.5e-02
SBS19	SBS21	-0.12350	1.2e-01
SBS19	SBS22	0.61238	9.7e-18
SBS19	SBS24	0.15134	5.7e-02
SBS19	SBS25	0.15116	5.7e-02
SBS19	SBS29	-0.18699	1.8e-02
SBS19	SBS30	0.60802	1.9e-17
SBS19	SBS31	-0.32707	2.6e-05
SBS19	SBS32	0.66212	2.0e-21
SBS19	SBS33	0.26903	6.1e-04
SBS19	SBS34	-0.10508	1.9e-01
SBS19	SBS35	-0.07196	3.7e-01
SBS19	SBS37	0.55821	2.1e-14
SBS19	SBS39	0.74147	5.3e-29
SBS19	SBS43	0.57744	1.6e-15
SBS19	SBS44	0.28637	2.5e-04
SBS19	SBS46	0.61295	8.9e-18
SBS19	SBS48	0.43206	1.3e-08
SBS19	SBS49	0.04253	5.9e-01
SBS19	SBS50	-0.04172	6.0e-01
SBS19	SBS52	-0.06141	4.4e-01
SBS19	SBS53	0.31979	4.0e-05
SBS19	SBS54	0.71038	1.0e-25
SBS19	SBS58	0.03931	6.2e-01
SBS19	SBS59	0.11220	1.6e-01
SBS19	SBS84	0.01554	8.5e-01
SBS20	SBS1	0.31195	4.5e-04
SBS20	SBS2	-0.00091	9.9e-01
SBS20	SBS4	0.11658	3.2e-01
SBS20	SBS5	0.39784	1.9e-06
SBS20	SBS7a	-0.03258	8.4e-01
SBS20	SBS7b	0.05239	7.3e-01
SBS20	SBS7c	-0.06963	6.1e-01
SBS20	SBS7d	0.06353	6.5e-01
SBS20	SBS8	0.30549	6.2e-04
SBS20	SBS10a	0.02857	8.5e-01
SBS20	SBS10b	0.02251	8.9e-01
SBS20	SBS12	0.26697	3.7e-03
SBS20	SBS13	0.26366	4.3e-03
SBS20	SBS14	0.09456	4.5e-01
SBS20	SBS16	-0.08636	5.0e-01
SBS20	SBS17a	-0.10866	3.7e-01
SBS20	SBS17b	-0.07512	5.8e-01
SBS20	SBS19	0.14678	1.8e-01
SBS20	SBS20	1.00000	0.0e+00
SBS20	SBS21	0.13902	8.1e-02
SBS20	SBS22	0.04477	5.8e-01
SBS20	SBS24	0.22216	4.9e-03
SBS20	SBS25	0.22297	4.7e-03
SBS20	SBS29	0.11883	1.4e-01
SBS20	SBS30	0.12035	1.3e-01
SBS20	SBS31	-0.02344	7.7e-01
SBS20	SBS32	0.32475	3.0e-05
SBS20	SBS33	0.16829	3.4e-02
SBS20	SBS34	-0.08071	3.1e-01
SBS20	SBS35	0.03933	6.2e-01
SBS20	SBS37	0.23381	3.0e-03
SBS20	SBS39	0.22091	5.1e-03
SBS20	SBS43	0.09776	2.2e-01
SBS20	SBS44	-0.60887	1.7e-17
SBS20	SBS46	0.29458	1.6e-04
SBS20	SBS48	0.05054	5.3e-01
SBS20	SBS49	0.05893	4.6e-01
SBS20	SBS50	0.11929	1.3e-01
SBS20	SBS52	0.26363	7.9e-04
SBS20	SBS53	0.12461	1.2e-01
SBS20	SBS54	0.27507	4.5e-04
SBS20	SBS58	0.10736	1.8e-01
SBS20	SBS59	0.26288	8.1e-04
SBS20	SBS84	0.30833	7.7e-05
SBS21	SBS1	-0.04198	7.9e-01
SBS21	SBS2	-0.04322	7.8e-01
SBS21	SBS4	-0.03115	8.4e-01
SBS21	SBS5	0.02024	9.1e-01
SBS21	SBS7a	-0.04551	7.7e-01
SBS21	SBS7b	-0.05224	7.3e-01
SBS21	SBS7c	-0.04552	7.7e-01
SBS21	SBS7d	0.04076	7.9e-01
SBS21	SBS8	-0.15668	1.5e-01
SBS21	SBS10a	-0.03115	8.4e-01
SBS21	SBS10b	-0.10245	4.0e-01
SBS21	SBS12	-0.23858	1.2e-02
SBS21	SBS13	0.02296	8.9e-01
SBS21	SBS14	-0.03115	8.4e-01
SBS21	SBS16	-0.04155	7.9e-01
SBS21	SBS17a	-0.10291	4.0e-01
SBS21	SBS17b	0.04057	7.9e-01
SBS21	SBS19	-0.12350	2.8e-01
SBS21	SBS20	0.13902	2.1e-01
SBS21	SBS21	1.00000	0.0e+00
SBS21	SBS22	-0.14263	7.3e-02
SBS21	SBS24	-0.04875	5.4e-01
SBS21	SBS25	0.01613	8.4e-01
SBS21	SBS29	-0.04015	6.2e-01
SBS21	SBS30	-0.10762	1.8e-01
SBS21	SBS31	0.15465	5.2e-02
SBS21	SBS32	0.00391	9.6e-01
SBS21	SBS33	-0.00258	9.7e-01
SBS21	SBS34	-0.03115	7.0e-01
SBS21	SBS35	0.25913	9.7e-04
SBS21	SBS37	-0.03383	6.7e-01
SBS21	SBS39	-0.06613	4.1e-01
SBS21	SBS43	-0.10154	2.0e-01
SBS21	SBS44	-0.14334	7.1e-02
SBS21	SBS46	-0.06205	4.4e-01
SBS21	SBS48	-0.04331	5.9e-01
SBS21	SBS49	0.05423	5.0e-01
SBS21	SBS50	-0.01466	8.5e-01
SBS21	SBS52	0.03071	7.0e-01
SBS21	SBS53	0.01429	8.6e-01
SBS21	SBS54	0.00375	9.6e-01
SBS21	SBS58	0.13169	9.8e-02
SBS21	SBS59	0.02390	7.6e-01
SBS21	SBS84	-0.06785	4.0e-01
SBS22	SBS1	0.57855	2.3e-14
SBS22	SBS2	0.12976	2.5e-01
SBS22	SBS4	-0.23741	1.3e-02
SBS22	SBS5	0.42506	2.4e-07
SBS22	SBS7a	-0.01383	9.4e-01
SBS22	SBS7b	-0.04585	7.7e-01
SBS22	SBS7c	-0.15245	1.6e-01
SBS22	SBS7d	0.20163	4.4e-02
SBS22	SBS8	0.31553	3.6e-04
SBS22	SBS10a	-0.09970	4.2e-01
SBS22	SBS10b	0.08266	5.3e-01
SBS22	SBS12	0.45138	2.7e-08
SBS22	SBS13	0.04108	7.9e-01
SBS22	SBS14	-0.13124	2.4e-01
SBS22	SBS16	-0.17813	8.6e-02
SBS22	SBS17a	0.04221	7.9e-01
SBS22	SBS17b	0.17514	9.3e-02
SBS22	SBS19	0.61238	1.8e-16
SBS22	SBS20	0.04477	7.8e-01
SBS22	SBS21	-0.14263	2.0e-01
SBS22	SBS22	1.00000	0.0e+00
SBS22	SBS24	-0.04863	5.4e-01
SBS22	SBS25	-0.15476	5.1e-02
SBS22	SBS29	-0.28722	2.4e-04
SBS22	SBS30	0.54074	1.9e-13
SBS22	SBS31	-0.06907	3.9e-01
SBS22	SBS32	0.54136	1.7e-13
SBS22	SBS33	0.27697	4.1e-04
SBS22	SBS34	-0.16227	4.1e-02
SBS22	SBS35	-0.20062	1.1e-02
SBS22	SBS37	0.42856	1.7e-08
SBS22	SBS39	0.58882	3.3e-16
SBS22	SBS43	0.57371	2.7e-15
SBS22	SBS44	0.30055	1.2e-04
SBS22	SBS46	0.46950	4.3e-10
SBS22	SBS48	0.24814	1.6e-03
SBS22	SBS49	0.14543	6.7e-02
SBS22	SBS50	-0.15075	5.8e-02
SBS22	SBS52	-0.12066	1.3e-01
SBS22	SBS53	0.24253	2.1e-03
SBS22	SBS54	0.57089	3.9e-15
SBS22	SBS58	0.03334	6.8e-01
SBS22	SBS59	0.08029	3.1e-01
SBS22	SBS84	0.14368	7.1e-02
SBS24	SBS1	0.17945	8.2e-02
SBS24	SBS2	0.09157	4.7e-01
SBS24	SBS4	0.18219	7.6e-02
SBS24	SBS5	0.16779	1.1e-01
SBS24	SBS7a	0.02676	8.6e-01
SBS24	SBS7b	-0.01755	9.2e-01
SBS24	SBS7c	-0.04445	7.8e-01
SBS24	SBS7d	-0.01753	9.2e-01
SBS24	SBS8	0.27594	2.5e-03
SBS24	SBS10a	-0.03042	8.4e-01
SBS24	SBS10b	0.19074	6.0e-02
SBS24	SBS12	0.25004	7.6e-03
SBS24	SBS13	-0.08137	5.3e-01
SBS24	SBS14	0.07431	5.9e-01
SBS24	SBS16	-0.04058	7.9e-01
SBS24	SBS17a	-0.10725	3.7e-01
SBS24	SBS17b	0.04527	7.8e-01
SBS24	SBS19	0.15134	1.6e-01
SBS24	SBS20	0.22216	2.2e-02
SBS24	SBS21	-0.04875	7.5e-01
SBS24	SBS22	-0.04863	7.5e-01
SBS24	SBS24	1.00000	0.0e+00
SBS24	SBS25	0.04235	6.0e-01
SBS24	SBS29	0.03521	6.6e-01
SBS24	SBS30	0.13117	9.9e-02
SBS24	SBS31	0.03809	6.3e-01
SBS24	SBS32	0.18227	2.1e-02
SBS24	SBS33	0.19635	1.3e-02
SBS24	SBS34	-0.03042	7.0e-01
SBS24	SBS35	-0.09756	2.2e-01
SBS24	SBS37	0.11808	1.4e-01
SBS24	SBS39	0.23036	3.5e-03
SBS24	SBS43	0.11058	1.7e-01
SBS24	SBS44	0.06033	4.5e-01
SBS24	SBS46	0.20814	8.5e-03
SBS24	SBS48	0.06633	4.1e-01
SBS24	SBS49	0.05776	4.7e-01
SBS24	SBS50	0.07013	3.8e-01
SBS24	SBS52	0.16624	3.6e-02
SBS24	SBS53	0.05440	5.0e-01
SBS24	SBS54	0.12866	1.1e-01
SBS24	SBS58	-0.08370	2.9e-01
SBS24	SBS59	0.08982	2.6e-01
SBS24	SBS84	-0.01291	8.7e-01
SBS25	SBS1	0.33958	9.7e-05
SBS25	SBS2	0.08666	5.0e-01
SBS25	SBS4	0.11772	3.1e-01
SBS25	SBS5	0.29474	1.1e-03
SBS25	SBS7a	-0.10657	3.8e-01
SBS25	SBS7b	0.01724	9.2e-01
SBS25	SBS7c	0.01643	9.2e-01
SBS25	SBS7d	0.12178	2.9e-01
SBS25	SBS8	0.23140	1.6e-02
SBS25	SBS10a	0.08220	5.3e-01
SBS25	SBS10b	-0.03153	8.4e-01
SBS25	SBS12	0.26873	3.5e-03
SBS25	SBS13	0.18599	6.9e-02
SBS25	SBS14	0.24994	7.6e-03
SBS25	SBS16	-0.10512	3.9e-01
SBS25	SBS17a	-0.08364	5.2e-01
SBS25	SBS17b	0.13222	2.4e-01
SBS25	SBS19	0.15116	1.6e-01
SBS25	SBS20	0.22297	2.1e-02
SBS25	SBS21	0.01613	9.2e-01
SBS25	SBS22	-0.15476	1.5e-01
SBS25	SBS24	0.04235	7.9e-01
SBS25	SBS25	1.00000	0.0e+00
SBS25	SBS29	0.08235	3.0e-01
SBS25	SBS30	0.29215	1.9e-04
SBS25	SBS31	0.03149	6.9e-01
SBS25	SBS32	0.26855	6.2e-04
SBS25	SBS33	0.08882	2.7e-01
SBS25	SBS34	-0.07880	3.2e-01
SBS25	SBS35	-0.04888	5.4e-01
SBS25	SBS37	0.23185	3.3e-03
SBS25	SBS39	0.27879	3.7e-04
SBS25	SBS43	0.16433	3.8e-02
SBS25	SBS44	-0.10133	2.0e-01
SBS25	SBS46	0.27285	5.0e-04
SBS25	SBS48	0.24958	1.5e-03
SBS25	SBS49	0.18217	2.2e-02
SBS25	SBS50	0.21023	7.8e-03
SBS25	SBS52	-0.07754	3.3e-01
SBS25	SBS53	0.05403	5.0e-01
SBS25	SBS54	0.33499	1.6e-05
SBS25	SBS58	0.07078	3.8e-01
SBS25	SBS59	0.05660	4.8e-01
SBS25	SBS84	0.33232	1.9e-05
SBS29	SBS1	0.02352	8.9e-01
SBS29	SBS2	-0.01425	9.3e-01
SBS29	SBS4	0.34409	7.4e-05
SBS29	SBS5	0.13237	2.4e-01
SBS29	SBS7a	-0.03771	8.1e-01
SBS29	SBS7b	-0.02121	9.0e-01
SBS29	SBS7c	-0.01192	9.5e-01
SBS29	SBS7d	-0.00635	9.7e-01
SBS29	SBS8	-0.10263	4.0e-01
SBS29	SBS10a	-0.00816	9.7e-01
SBS29	SBS10b	-0.06885	6.1e-01
SBS29	SBS12	-0.03927	8.0e-01
SBS29	SBS13	0.08323	5.2e-01
SBS29	SBS14	-0.00816	9.7e-01
SBS29	SBS16	-0.01088	9.6e-01
SBS29	SBS17a	-0.03033	8.4e-01
SBS29	SBS17b	-0.09854	4.3e-01
SBS29	SBS19	-0.18699	6.7e-02
SBS29	SBS20	0.11883	3.1e-01
SBS29	SBS21	-0.04015	8.0e-01
SBS29	SBS22	-0.28722	1.5e-03
SBS29	SBS24	0.03521	8.3e-01
SBS29	SBS25	0.08235	5.3e-01
SBS29	SBS29	1.00000	0.0e+00
SBS29	SBS30	-0.12367	1.2e-01
SBS29	SBS31	0.20192	1.1e-02
SBS29	SBS32	0.08059	3.1e-01
SBS29	SBS33	0.05184	5.2e-01
SBS29	SBS34	-0.00816	9.2e-01
SBS29	SBS35	-0.03623	6.5e-01
SBS29	SBS37	-0.01455	8.6e-01
SBS29	SBS39	-0.06037	4.5e-01
SBS29	SBS43	-0.07098	3.7e-01
SBS29	SBS44	-0.10388	1.9e-01
SBS29	SBS46	0.02994	7.1e-01
SBS29	SBS48	-0.14056	7.7e-02
SBS29	SBS49	0.00114	9.9e-01
SBS29	SBS50	-0.00496	9.5e-01
SBS29	SBS52	-0.02242	7.8e-01
SBS29	SBS53	0.10962	1.7e-01
SBS29	SBS54	-0.02144	7.9e-01
SBS29	SBS58	-0.04183	6.0e-01
SBS29	SBS59	-0.07171	3.7e-01
SBS29	SBS84	0.01435	8.6e-01
SBS30	SBS1	0.67731	2.9e-21
SBS30	SBS2	0.14959	1.7e-01
SBS30	SBS4	-0.09421	4.5e-01
SBS30	SBS5	0.44469	4.9e-08
SBS30	SBS7a	-0.22923	1.7e-02
SBS30	SBS7b	-0.18936	6.3e-02
SBS30	SBS7c	-0.11500	3.3e-01
SBS30	SBS7d	0.17514	9.3e-02
SBS30	SBS8	0.60656	4.3e-16
SBS30	SBS10a	-0.03821	8.1e-01
SBS30	SBS10b	0.11806	3.1e-01
SBS30	SBS12	0.71524	1.1e-24
SBS30	SBS13	0.10879	3.7e-01
SBS30	SBS14	-0.04330	7.8e-01
SBS30	SBS16	-0.18455	7.1e-02
SBS30	SBS17a	-0.01512	9.3e-01
SBS30	SBS17b	0.27060	3.2e-03
SBS30	SBS19	0.60802	3.5e-16
SBS30	SBS20	0.12035	3.0e-01
SBS30	SBS21	-0.10762	3.7e-01
SBS30	SBS22	0.54074	2.6e-12
SBS30	SBS24	0.13117	2.4e-01
SBS30	SBS25	0.29215	1.2e-03
SBS30	SBS29	-0.12367	2.8e-01
SBS30	SBS30	1.00000	0.0e+00
SBS30	SBS31	-0.06889	3.9e-01
SBS30	SBS32	0.54124	1.8e-13
SBS30	SBS33	0.32330	3.2e-05
SBS30	SBS34	-0.12976	1.0e-01
SBS30	SBS35	-0.14477	6.9e-02
SBS30	SBS37	0.48753	7.2e-11
SBS30	SBS39	0.71839	1.6e-26
SBS30	SBS43	0.58266	7.8e-16
SBS30	SBS44	0.16408	3.9e-02
SBS30	SBS46	0.51625	3.3e-12
SBS30	SBS48	0.35378	4.8e-06
SBS30	SBS49	0.27062	5.6e-04
SBS30	SBS50	-0.07033	3.8e-01
SBS30	SBS52	-0.02791	7.3e-01
SBS30	SBS53	0.18689	1.8e-02
SBS30	SBS54	0.71178	7.3e-26
SBS30	SBS58	0.10770	1.8e-01
SBS30	SBS59	0.17424	2.8e-02
SBS30	SBS84	0.28998	2.1e-04
SBS31	SBS1	0.25018	7.6e-03
SBS31	SBS2	0.33491	1.3e-04
SBS31	SBS4	0.15169	1.6e-01
SBS31	SBS5	0.28474	1.7e-03
SBS31	SBS7a	-0.01632	9.2e-01
SBS31	SBS7b	-0.06058	6.7e-01
SBS31	SBS7c	-0.06395	6.5e-01
SBS31	SBS7d	0.03897	8.0e-01
SBS31	SBS8	0.03548	8.3e-01
SBS31	SBS10a	0.20956	3.4e-02
SBS31	SBS10b	-0.10109	4.1e-01
SBS31	SBS12	0.12935	2.5e-01
SBS31	SBS13	0.21497	2.8e-02
SBS31	SBS14	0.04999	7.4e-01
SBS31	SBS16	-0.09411	4.5e-01
SBS31	SBS17a	-0.01111	9.6e-01
SBS31	SBS17b	0.14823	1.7e-01
SBS31	SBS19	-0.32707	1.9e-04
SBS31	SBS20	-0.02344	8.9e-01
SBS31	SBS21	0.15465	1.5e-01
SBS31	SBS22	-0.06907	6.1e-01
SBS31	SBS24	0.03809	8.1e-01
SBS31	SBS25	0.03149	8.4e-01
SBS31	SBS29	0.20192	4.4e-02
SBS31	SBS30	-0.06889	6.1e-01
SBS31	SBS31	1.00000	0.0e+00
SBS31	SBS32	0.26055	9.1e-04
SBS31	SBS33	0.20030	1.1e-02
SBS31	SBS34	-0.07055	3.8e-01
SBS31	SBS35	-0.13746	8.4e-02
SBS31	SBS37	0.19172	1.5e-02
SBS31	SBS39	0.16342	4.0e-02
SBS31	SBS43	0.17096	3.1e-02
SBS31	SBS44	0.13869	8.1e-02
SBS31	SBS46	0.27734	4.0e-04
SBS31	SBS48	0.07785	3.3e-01
SBS31	SBS49	0.19515	1.4e-02
SBS31	SBS50	-0.00353	9.6e-01
SBS31	SBS52	0.11024	1.7e-01
SBS31	SBS53	0.10533	1.9e-01
SBS31	SBS54	0.22716	4.0e-03
SBS31	SBS58	-0.08578	2.8e-01
SBS31	SBS59	0.02121	7.9e-01
SBS31	SBS84	0.23030	3.5e-03
SBS32	SBS1	0.91295	1.0e-60
SBS32	SBS2	0.27797	2.3e-03
SBS32	SBS4	0.09565	4.4e-01
SBS32	SBS5	0.81450	3.7e-37
SBS32	SBS7a	-0.02241	8.9e-01
SBS32	SBS7b	-0.05931	6.8e-01
SBS32	SBS7c	-0.15070	1.7e-01
SBS32	SBS7d	0.14912	1.7e-01
SBS32	SBS8	0.63318	6.8e-18
SBS32	SBS10a	0.09112	4.7e-01
SBS32	SBS10b	0.12597	2.7e-01
SBS32	SBS12	0.66346	3.7e-20
SBS32	SBS13	0.15115	1.6e-01
SBS32	SBS14	-0.00073	9.9e-01
SBS32	SBS16	-0.18525	7.0e-02
SBS32	SBS17a	0.00432	9.8e-01
SBS32	SBS17b	0.12916	2.5e-01
SBS32	SBS19	0.66212	4.6e-20
SBS32	SBS20	0.32475	2.2e-04
SBS32	SBS21	0.00391	9.8e-01
SBS32	SBS22	0.54136	2.5e-12
SBS32	SBS24	0.18227	7.6e-02
SBS32	SBS25	0.26855	3.5e-03
SBS32	SBS29	0.08059	5.4e-01
SBS32	SBS30	0.54124	2.5e-12
SBS32	SBS31	0.26055	4.9e-03
SBS32	SBS32	1.00000	0.0e+00
SBS32	SBS33	0.47329	3.0e-10
SBS32	SBS34	-0.16573	3.7e-02
SBS32	SBS35	-0.12778	1.1e-01
SBS32	SBS37	0.72465	3.6e-27
SBS32	SBS39	0.86610	3.8e-49
SBS32	SBS43	0.65916	3.5e-21
SBS32	SBS44	0.18939	1.7e-02
SBS32	SBS46	0.85227	4.9e-46
SBS32	SBS48	0.41876	3.9e-08
SBS32	SBS49	0.19371	1.4e-02
SBS32	SBS50	-0.02256	7.8e-01
SBS32	SBS52	-0.00184	9.8e-01
SBS32	SBS53	0.43212	1.3e-08
SBS32	SBS54	0.87301	8.0e-51
SBS32	SBS58	0.02544	7.5e-01
SBS32	SBS59	0.10029	2.1e-01
SBS32	SBS84	0.26901	6.1e-04
SBS33	SBS1	0.46819	5.8e-09
SBS33	SBS2	0.11231	3.4e-01
SBS33	SBS4	-0.00461	9.8e-01
SBS33	SBS5	0.53447	5.5e-12
SBS33	SBS7a	-0.09652	4.4e-01
SBS33	SBS7b	-0.05694	7.0e-01
SBS33	SBS7c	-0.08313	5.2e-01
SBS33	SBS7d	0.08657	5.0e-01
SBS33	SBS8	0.22379	2.1e-02
SBS33	SBS10a	-0.00671	9.7e-01
SBS33	SBS10b	-0.00665	9.7e-01
SBS33	SBS12	0.29768	9.3e-04
SBS33	SBS13	-0.05760	6.9e-01
SBS33	SBS14	-0.05183	7.3e-01
SBS33	SBS16	-0.07006	6.1e-01
SBS33	SBS17a	0.08509	5.1e-01
SBS33	SBS17b	0.13369	2.3e-01
SBS33	SBS19	0.26903	3.4e-03
SBS33	SBS20	0.16829	1.1e-01
SBS33	SBS21	-0.00258	9.9e-01
SBS33	SBS22	0.27697	2.4e-03
SBS33	SBS24	0.19635	5.2e-02
SBS33	SBS25	0.08882	4.8e-01
SBS33	SBS29	0.05184	7.3e-01
SBS33	SBS30	0.32330	2.4e-04
SBS33	SBS31	0.20030	4.6e-02
SBS33	SBS32	0.47329	3.6e-09
SBS33	SBS33	1.00000	0.0e+00
SBS33	SBS34	-0.07427	3.5e-01
SBS33	SBS35	-0.10229	2.0e-01
SBS33	SBS37	0.31608	4.9e-05
SBS33	SBS39	0.42466	2.4e-08
SBS33	SBS43	0.29688	1.4e-04
SBS33	SBS44	0.09703	2.2e-01
SBS33	SBS46	0.48250	1.2e-10
SBS33	SBS48	0.20927	8.1e-03
SBS33	SBS49	0.18814	1.8e-02
SBS33	SBS50	-0.08811	2.7e-01
SBS33	SBS52	0.07414	3.5e-01
SBS33	SBS53	0.22631	4.1e-03
SBS33	SBS54	0.31639	4.8e-05
SBS33	SBS58	0.13962	7.9e-02
SBS33	SBS59	-0.01309	8.7e-01
SBS33	SBS84	0.11326	1.6e-01
SBS34	SBS1	-0.22974	1.7e-02
SBS34	SBS2	-0.14406	1.9e-01
SBS34	SBS4	-0.00633	9.7e-01
SBS34	SBS5	-0.23283	1.5e-02
SBS34	SBS7a	-0.02925	8.5e-01
SBS34	SBS7b	-0.01645	9.2e-01
SBS34	SBS7c	-0.00925	9.6e-01
SBS34	SBS7d	-0.07073	6.1e-01
SBS34	SBS8	-0.07100	6.1e-01
SBS34	SBS10a	-0.00633	9.7e-01
SBS34	SBS10b	0.20209	4.4e-02
SBS34	SBS12	-0.13836	2.1e-01
SBS34	SBS13	-0.08021	5.4e-01
SBS34	SBS14	-0.00633	9.7e-01
SBS34	SBS16	0.90422	1.1e-57
SBS34	SBS17a	-0.02353	8.9e-01
SBS34	SBS17b	0.03289	8.4e-01
SBS34	SBS19	-0.10508	3.9e-01
SBS34	SBS20	-0.08071	5.4e-01
SBS34	SBS21	-0.03115	8.4e-01
SBS34	SBS22	-0.16227	1.3e-01
SBS34	SBS24	-0.03042	8.4e-01
SBS34	SBS25	-0.07880	5.5e-01
SBS34	SBS29	-0.00816	9.7e-01
SBS34	SBS30	-0.12976	2.5e-01
SBS34	SBS31	-0.07055	6.1e-01
SBS34	SBS32	-0.16573	1.2e-01
SBS34	SBS33	-0.07427	5.9e-01
SBS34	SBS34	1.00000	0.0e+00
SBS34	SBS35	-0.02811	7.3e-01
SBS34	SBS37	-0.12465	1.2e-01
SBS34	SBS39	-0.15212	5.6e-02
SBS34	SBS43	-0.19144	1.6e-02
SBS34	SBS44	-0.06622	4.1e-01
SBS34	SBS46	-0.14226	7.4e-02
SBS34	SBS48	-0.10989	1.7e-01
SBS34	SBS49	-0.10354	1.9e-01
SBS34	SBS50	-0.01058	8.9e-01
SBS34	SBS52	-0.01739	8.3e-01
SBS34	SBS53	-0.16565	3.7e-02
SBS34	SBS54	-0.19801	1.2e-02
SBS34	SBS58	-0.03245	6.8e-01
SBS34	SBS59	-0.05564	4.9e-01
SBS34	SBS84	-0.06200	4.4e-01
SBS35	SBS1	-0.15274	1.6e-01
SBS35	SBS2	-0.07118	6.1e-01
SBS35	SBS4	-0.02811	8.5e-01
SBS35	SBS5	-0.13345	2.4e-01
SBS35	SBS7a	0.13819	2.1e-01
SBS35	SBS7b	0.18132	7.8e-02
SBS35	SBS7c	-0.03338	8.3e-01
SBS35	SBS7d	0.07498	5.8e-01
SBS35	SBS8	-0.23926	1.2e-02
SBS35	SBS10a	-0.02811	8.5e-01
SBS35	SBS10b	0.03447	8.3e-01
SBS35	SBS12	-0.13520	2.3e-01
SBS35	SBS13	-0.08640	5.0e-01
SBS35	SBS14	0.08253	5.3e-01
SBS35	SBS16	0.14622	1.8e-01
SBS35	SBS17a	0.05306	7.2e-01
SBS35	SBS17b	-0.08421	5.2e-01
SBS35	SBS19	-0.07196	6.1e-01
SBS35	SBS20	0.03933	8.0e-01
SBS35	SBS21	0.25913	5.2e-03
SBS35	SBS22	-0.20062	4.5e-02
SBS35	SBS24	-0.09756	4.3e-01
SBS35	SBS25	-0.04888	7.5e-01
SBS35	SBS29	-0.03623	8.2e-01
SBS35	SBS30	-0.14477	1.9e-01
SBS35	SBS31	-0.13746	2.2e-01
SBS35	SBS32	-0.12778	2.6e-01
SBS35	SBS33	-0.10229	4.0e-01
SBS35	SBS34	-0.02811	8.5e-01
SBS35	SBS35	1.00000	0.0e+00
SBS35	SBS37	-0.15050	5.8e-02
SBS35	SBS39	-0.12333	1.2e-01
SBS35	SBS43	-0.08317	3.0e-01
SBS35	SBS44	-0.16455	3.8e-02
SBS35	SBS46	-0.13304	9.5e-02
SBS35	SBS48	-0.12442	1.2e-01
SBS35	SBS49	-0.01378	8.6e-01
SBS35	SBS50	0.05090	5.2e-01
SBS35	SBS52	-0.02425	7.6e-01
SBS35	SBS53	-0.06434	4.2e-01
SBS35	SBS54	-0.12037	1.3e-01
SBS35	SBS58	-0.02541	7.5e-01
SBS35	SBS59	-0.10335	1.9e-01
SBS35	SBS84	-0.11990	1.3e-01
SBS37	SBS1	0.74231	1.9e-27
SBS37	SBS2	0.31972	2.9e-04
SBS37	SBS4	0.04636	7.7e-01
SBS37	SBS5	0.52451	1.7e-11
SBS37	SBS7a	0.04466	7.8e-01
SBS37	SBS7b	-0.06386	6.5e-01
SBS37	SBS7c	-0.07905	5.5e-01
SBS37	SBS7d	0.03337	8.3e-01
SBS37	SBS8	0.66564	2.6e-20
SBS37	SBS10a	0.05216	7.3e-01
SBS37	SBS10b	0.08913	4.8e-01
SBS37	SBS12	0.50653	1.2e-10
SBS37	SBS13	0.32908	1.7e-04
SBS37	SBS14	0.03055	8.4e-01
SBS37	SBS16	-0.15831	1.4e-01
SBS37	SBS17a	0.03493	8.3e-01
SBS37	SBS17b	0.05469	7.1e-01
SBS37	SBS19	0.55821	3.2e-13
SBS37	SBS20	0.23381	1.5e-02
SBS37	SBS21	-0.03383	8.3e-01
SBS37	SBS22	0.42856	1.8e-07
SBS37	SBS24	0.11808	3.1e-01
SBS37	SBS25	0.23185	1.6e-02
SBS37	SBS29	-0.01455	9.3e-01
SBS37	SBS30	0.48753	8.9e-10
SBS37	SBS31	0.19172	5.9e-02
SBS37	SBS32	0.72465	1.3e-25
SBS37	SBS33	0.31608	3.6e-04
SBS37	SBS34	-0.12465	2.8e-01
SBS37	SBS35	-0.15050	1.7e-01
SBS37	SBS37	1.00000	0.0e+00
SBS37	SBS39	0.65449	8.3e-21
SBS37	SBS43	0.40519	1.2e-07
SBS37	SBS44	0.07712	3.3e-01
SBS37	SBS46	0.66396	1.4e-21
SBS37	SBS48	0.44101	6.0e-09
SBS37	SBS49	0.16128	4.2e-02
SBS37	SBS50	0.03213	6.9e-01
SBS37	SBS52	0.03779	6.4e-01
SBS37	SBS53	0.38817	4.3e-07
SBS37	SBS54	0.75141	3.8e-30
SBS37	SBS58	0.04348	5.9e-01
SBS37	SBS59	0.00636	9.4e-01
SBS37	SBS84	0.41806	4.2e-08
SBS39	SBS1	0.91967	4.0e-63
SBS39	SBS2	0.29590	1.0e-03
SBS39	SBS4	-0.00212	9.9e-01
SBS39	SBS5	0.75022	2.6e-28
SBS39	SBS7a	-0.04087	7.9e-01
SBS39	SBS7b	-0.06894	6.1e-01
SBS39	SBS7c	-0.11958	3.0e-01
SBS39	SBS7d	0.19208	5.8e-02
SBS39	SBS8	0.68923	2.7e-22
SBS39	SBS10a	0.06054	6.7e-01
SBS39	SBS10b	0.14793	1.7e-01
SBS39	SBS12	0.77366	3.5e-31
SBS39	SBS13	0.01275	9.4e-01
SBS39	SBS14	0.06116	6.7e-01
SBS39	SBS16	-0.19226	5.8e-02
SBS39	SBS17a	0.02314	8.9e-01
SBS39	SBS17b	0.18758	6.6e-02
SBS39	SBS19	0.74147	2.2e-27
SBS39	SBS20	0.22091	2.3e-02
SBS39	SBS21	-0.06613	6.3e-01
SBS39	SBS22	0.58882	5.6e-15
SBS39	SBS24	0.23036	1.7e-02
SBS39	SBS25	0.27879	2.3e-03
SBS39	SBS29	-0.06037	6.7e-01
SBS39	SBS30	0.71839	5.3e-25
SBS39	SBS31	0.16342	1.2e-01
SBS39	SBS32	0.86610	3.3e-47
SBS39	SBS33	0.42466	2.4e-07
SBS39	SBS34	-0.15212	1.6e-01
SBS39	SBS35	-0.12333	2.8e-01
SBS39	SBS37	0.65449	1.7e-19
SBS39	SBS39	1.00000	0.0e+00
SBS39	SBS43	0.72670	2.2e-27
SBS39	SBS44	0.30964	7.1e-05
SBS39	SBS46	0.85321	3.1e-46
SBS39	SBS48	0.51050	6.2e-12
SBS39	SBS49	0.21608	6.2e-03
SBS39	SBS50	0.00732	9.3e-01
SBS39	SBS52	-0.00502	9.5e-01
SBS39	SBS53	0.33732	1.4e-05
SBS39	SBS54	0.92012	8.3e-66
SBS39	SBS58	-0.00238	9.8e-01
SBS39	SBS59	0.12697	1.1e-01
SBS39	SBS84	0.28793	2.3e-04
SBS43	SBS1	0.74167	2.2e-27
SBS43	SBS2	0.20634	3.8e-02
SBS43	SBS4	0.00291	9.8e-01
SBS43	SBS5	0.63438	5.7e-18
SBS43	SBS7a	-0.03405	8.3e-01
SBS43	SBS7b	-0.01996	9.1e-01
SBS43	SBS7c	-0.13522	2.3e-01
SBS43	SBS7d	0.14830	1.7e-01
SBS43	SBS8	0.43802	8.6e-08
SBS43	SBS10a	-0.01928	9.1e-01
SBS43	SBS10b	0.15414	1.5e-01
SBS43	SBS12	0.65718	1.1e-19
SBS43	SBS13	0.11885	3.1e-01
SBS43	SBS14	-0.02997	8.5e-01
SBS43	SBS16	-0.22021	2.3e-02
SBS43	SBS17a	0.03758	8.1e-01
SBS43	SBS17b	0.16987	1.1e-01
SBS43	SBS19	0.57744	2.6e-14
SBS43	SBS20	0.09776	4.3e-01
SBS43	SBS21	-0.10154	4.1e-01
SBS43	SBS22	0.57371	4.2e-14
SBS43	SBS24	0.11058	3.5e-01
SBS43	SBS25	0.16433	1.2e-01
SBS43	SBS29	-0.07098	6.1e-01
SBS43	SBS30	0.58266	1.3e-14
SBS43	SBS31	0.17096	1.0e-01
SBS43	SBS32	0.65916	7.8e-20
SBS43	SBS33	0.29688	9.6e-04
SBS43	SBS34	-0.19144	5.9e-02
SBS43	SBS35	-0.08317	5.2e-01
SBS43	SBS37	0.40519	1.1e-06
SBS43	SBS39	0.72670	7.9e-26
SBS43	SBS43	1.00000	0.0e+00
SBS43	SBS44	0.28100	3.3e-04
SBS43	SBS46	0.66676	8.5e-22
SBS43	SBS48	0.33949	1.2e-05
SBS43	SBS49	0.21203	7.3e-03
SBS43	SBS50	-0.08910	2.6e-01
SBS43	SBS52	-0.08278	3.0e-01
SBS43	SBS53	0.26402	7.7e-04
SBS43	SBS54	0.73289	4.7e-28
SBS43	SBS58	-0.01351	8.7e-01
SBS43	SBS59	0.10175	2.0e-01
SBS43	SBS84	0.29810	1.4e-04
SBS44	SBS1	0.18725	6.7e-02
SBS44	SBS2	0.08424	5.2e-01
SBS44	SBS4	-0.08059	5.4e-01
SBS44	SBS5	0.11662	3.2e-01
SBS44	SBS7a	-0.01609	9.2e-01
SBS44	SBS7b	-0.09241	4.6e-01
SBS44	SBS7c	-0.00782	9.7e-01
SBS44	SBS7d	-0.00244	9.9e-01
SBS44	SBS8	0.07386	5.9e-01
SBS44	SBS10a	-0.08059	5.4e-01
SBS44	SBS10b	0.15606	1.5e-01
SBS44	SBS12	0.12359	2.8e-01
SBS44	SBS13	-0.21565	2.8e-02
SBS44	SBS14	-0.08059	5.4e-01
SBS44	SBS16	-0.09448	4.5e-01
SBS44	SBS17a	0.04926	7.4e-01
SBS44	SBS17b	0.17288	9.9e-02
SBS44	SBS19	0.28637	1.6e-03
SBS44	SBS20	-0.60887	3.1e-16
SBS44	SBS21	-0.14334	1.9e-01
SBS44	SBS22	0.30055	8.1e-04
SBS44	SBS24	0.06033	6.7e-01
SBS44	SBS25	-0.10133	4.1e-01
SBS44	SBS29	-0.10388	4.0e-01
SBS44	SBS30	0.16408	1.2e-01
SBS44	SBS31	0.13869	2.1e-01
SBS44	SBS32	0.18939	6.3e-02
SBS44	SBS33	0.09703	4.3e-01
SBS44	SBS34	-0.06622	6.3e-01
SBS44	SBS35	-0.16455	1.2e-01
SBS44	SBS37	0.07712	5.6e-01
SBS44	SBS39	0.30964	5.0e-04
SBS44	SBS43	0.28100	2.0e-03
SBS44	SBS44	1.00000	0.0e+00
SBS44	SBS46	0.19281	1.5e-02
SBS44	SBS48	0.22571	4.2e-03
SBS44	SBS49	-0.01005	9.0e-01
SBS44	SBS50	-0.11145	1.6e-01
SBS44	SBS52	-0.13675	8.6e-02
SBS44	SBS53	0.13630	8.7e-02
SBS44	SBS54	0.19500	1.4e-02
SBS44	SBS58	-0.12115	1.3e-01
SBS44	SBS59	-0.09474	2.3e-01
SBS44	SBS84	-0.35902	3.4e-06
SBS46	SBS1	0.91339	8.7e-61
SBS46	SBS2	0.33075	1.6e-04
SBS46	SBS4	0.02721	8.6e-01
SBS46	SBS5	0.87506	2.5e-49
SBS46	SBS7a	-0.00864	9.7e-01
SBS46	SBS7b	-0.01304	9.4e-01
SBS46	SBS7c	-0.15050	1.7e-01
SBS46	SBS7d	0.04018	8.0e-01
SBS46	SBS8	0.62599	2.2e-17
SBS46	SBS10a	0.13690	2.2e-01
SBS46	SBS10b	0.05900	6.8e-01
SBS46	SBS12	0.58810	6.1e-15
SBS46	SBS13	0.16402	1.2e-01
SBS46	SBS14	0.08722	5.0e-01
SBS46	SBS16	-0.17228	1.0e-01
SBS46	SBS17a	-0.01863	9.2e-01
SBS46	SBS17b	0.01908	9.1e-01
SBS46	SBS19	0.61295	1.7e-16
SBS46	SBS20	0.29458	1.1e-03
SBS46	SBS21	-0.06205	6.6e-01
SBS46	SBS22	0.46950	5.1e-09
SBS46	SBS24	0.20814	3.5e-02
SBS46	SBS25	0.27285	2.9e-03
SBS46	SBS29	0.02994	8.5e-01
SBS46	SBS30	0.51625	4.4e-11
SBS46	SBS31	0.27734	2.4e-03
SBS46	SBS32	0.85227	3.3e-44
SBS46	SBS33	0.48250	1.5e-09
SBS46	SBS34	-0.14226	2.0e-01
SBS46	SBS35	-0.13304	2.4e-01
SBS46	SBS37	0.66396	3.4e-20
SBS46	SBS39	0.85321	2.2e-44
SBS46	SBS43	0.66676	2.1e-20
SBS46	SBS44	0.19281	5.7e-02
SBS46	SBS46	1.00000	0.0e+00
SBS46	SBS48	0.38135	7.1e-07
SBS46	SBS49	0.18630	1.9e-02
SBS46	SBS50	0.04251	5.9e-01
SBS46	SBS52	0.05438	5.0e-01
SBS46	SBS53	0.35912	3.3e-06
SBS46	SBS54	0.86251	2.7e-48
SBS46	SBS58	0.03842	6.3e-01
SBS46	SBS59	0.11131	1.6e-01
SBS46	SBS84	0.38241	6.5e-07
SBS48	SBS1	0.46558	7.3e-09
SBS48	SBS2	0.09172	4.7e-01
SBS48	SBS4	0.06917	6.1e-01
SBS48	SBS5	0.36214	2.4e-05
SBS48	SBS7a	0.08061	5.4e-01
SBS48	SBS7b	-0.02793	8.5e-01
SBS48	SBS7c	-0.16283	1.3e-01
SBS48	SBS7d	0.06521	6.4e-01
SBS48	SBS8	0.43348	1.2e-07
SBS48	SBS10a	-0.04961	7.4e-01
SBS48	SBS10b	0.09064	4.7e-01
SBS48	SBS12	0.36975	1.4e-05
SBS48	SBS13	0.06932	6.1e-01
SBS48	SBS14	-0.05201	7.3e-01
SBS48	SBS16	-0.10338	4.0e-01
SBS48	SBS17a	0.00819	9.7e-01
SBS48	SBS17b	0.16101	1.3e-01
SBS48	SBS19	0.43206	1.4e-07
SBS48	SBS20	0.05054	7.4e-01
SBS48	SBS21	-0.04331	7.8e-01
SBS48	SBS22	0.24814	8.2e-03
SBS48	SBS24	0.06633	6.3e-01
SBS48	SBS25	0.24958	7.7e-03
SBS48	SBS29	-0.14056	2.0e-01
SBS48	SBS30	0.35378	4.0e-05
SBS48	SBS31	0.07785	5.6e-01
SBS48	SBS32	0.41876	3.8e-07
SBS48	SBS33	0.20927	3.4e-02
SBS48	SBS34	-0.10989	3.6e-01
SBS48	SBS35	-0.12442	2.8e-01
SBS48	SBS37	0.44101	6.7e-08
SBS48	SBS39	0.51050	8.2e-11
SBS48	SBS43	0.33949	9.7e-05
SBS48	SBS44	0.22571	1.9e-02
SBS48	SBS46	0.38135	6.3e-06
SBS48	SBS48	1.00000	0.0e+00
SBS48	SBS49	-0.10229	2.0e-01
SBS48	SBS50	-0.03576	6.5e-01
SBS48	SBS52	-0.03269	6.8e-01
SBS48	SBS53	0.26160	8.7e-04
SBS48	SBS54	0.50544	1.1e-11
SBS48	SBS58	-0.09352	2.4e-01
SBS48	SBS59	0.08542	2.8e-01
SBS48	SBS84	0.18309	2.1e-02
SBS49	SBS1	0.22517	2.0e-02
SBS49	SBS2	0.17188	1.0e-01
SBS49	SBS4	-0.02479	8.8e-01
SBS49	SBS5	0.15792	1.4e-01
SBS49	SBS7a	-0.03302	8.4e-01
SBS49	SBS7b	-0.14824	1.7e-01
SBS49	SBS7c	-0.13192	2.4e-01
SBS49	SBS7d	0.12632	2.7e-01
SBS49	SBS8	0.15364	1.6e-01
SBS49	SBS10a	0.00723	9.7e-01
SBS49	SBS10b	0.03543	8.3e-01
SBS49	SBS12	0.30305	7.1e-04
SBS49	SBS13	0.14080	2.0e-01
SBS49	SBS14	0.19429	5.5e-02
SBS49	SBS16	-0.11492	3.3e-01
SBS49	SBS17a	-0.00314	9.8e-01
SBS49	SBS17b	0.09681	4.3e-01
SBS49	SBS19	0.04253	7.8e-01
SBS49	SBS20	0.05893	6.8e-01
SBS49	SBS21	0.05423	7.1e-01
SBS49	SBS22	0.14543	1.8e-01
SBS49	SBS24	0.05776	6.9e-01
SBS49	SBS25	0.18217	7.6e-02
SBS49	SBS29	0.00114	9.9e-01
SBS49	SBS30	0.27062	3.2e-03
SBS49	SBS31	0.19515	5.4e-02
SBS49	SBS32	0.19371	5.6e-02
SBS49	SBS33	0.18814	6.5e-02
SBS49	SBS34	-0.10354	4.0e-01
SBS49	SBS35	-0.01378	9.4e-01
SBS49	SBS37	0.16128	1.3e-01
SBS49	SBS39	0.21608	2.7e-02
SBS49	SBS43	0.21203	3.2e-02
SBS49	SBS44	-0.01005	9.6e-01
SBS49	SBS46	0.18630	6.8e-02
SBS49	SBS48	-0.10229	4.0e-01
SBS49	SBS49	1.00000	0.0e+00
SBS49	SBS50	0.09943	2.1e-01
SBS49	SBS52	0.09720	2.2e-01
SBS49	SBS53	-0.28532	2.7e-04
SBS49	SBS54	0.22097	5.1e-03
SBS49	SBS58	0.22671	4.1e-03
SBS49	SBS59	0.12000	1.3e-01
SBS49	SBS84	0.19826	1.2e-02
SBS50	SBS1	0.03559	8.3e-01
SBS50	SBS2	0.02974	8.5e-01
SBS50	SBS4	0.01420	9.3e-01
SBS50	SBS5	0.04993	7.4e-01
SBS50	SBS7a	0.06782	6.2e-01
SBS50	SBS7b	0.16588	1.2e-01
SBS50	SBS7c	-0.01546	9.3e-01
SBS50	SBS7d	0.16679	1.2e-01
SBS50	SBS8	0.06482	6.4e-01
SBS50	SBS10a	-0.01058	9.6e-01
SBS50	SBS10b	-0.05438	7.1e-01
SBS50	SBS12	0.09004	4.8e-01
SBS50	SBS13	0.04356	7.8e-01
SBS50	SBS14	0.87975	2.0e-50
SBS50	SBS16	-0.01411	9.3e-01
SBS50	SBS17a	-0.03639	8.2e-01
SBS50	SBS17b	-0.10715	3.7e-01
SBS50	SBS19	-0.04172	7.9e-01
SBS50	SBS20	0.11929	3.0e-01
SBS50	SBS21	-0.01466	9.3e-01
SBS50	SBS22	-0.15075	1.7e-01
SBS50	SBS24	0.07013	6.1e-01
SBS50	SBS25	0.21023	3.3e-02
SBS50	SBS29	-0.00496	9.8e-01
SBS50	SBS30	-0.07033	6.1e-01
SBS50	SBS31	-0.00353	9.8e-01
SBS50	SBS32	-0.02256	8.9e-01
SBS50	SBS33	-0.08811	4.9e-01
SBS50	SBS34	-0.01058	9.6e-01
SBS50	SBS35	0.05090	7.4e-01
SBS50	SBS37	0.03213	8.4e-01
SBS50	SBS39	0.00732	9.7e-01
SBS50	SBS43	-0.08910	4.8e-01
SBS50	SBS44	-0.11145	3.5e-01
SBS50	SBS46	0.04251	7.8e-01
SBS50	SBS48	-0.03576	8.3e-01
SBS50	SBS49	0.09943	4.2e-01
SBS50	SBS50	1.00000	0.0e+00
SBS50	SBS52	-0.02907	7.2e-01
SBS50	SBS53	-0.03549	6.6e-01
SBS50	SBS54	0.03814	6.3e-01
SBS50	SBS58	0.01727	8.3e-01
SBS50	SBS59	0.15591	5.0e-02
SBS50	SBS84	0.07738	3.3e-01
SBS52	SBS1	0.01939	9.1e-01
SBS52	SBS2	0.00759	9.7e-01
SBS52	SBS4	-0.01739	9.2e-01
SBS52	SBS5	0.05899	6.8e-01
SBS52	SBS7a	0.06460	6.4e-01
SBS52	SBS7b	-0.04521	7.8e-01
SBS52	SBS7c	-0.02542	8.8e-01
SBS52	SBS7d	-0.16847	1.1e-01
SBS52	SBS8	0.12505	2.8e-01
SBS52	SBS10a	-0.01739	9.2e-01
SBS52	SBS10b	-0.03756	8.1e-01
SBS52	SBS12	0.06410	6.5e-01
SBS52	SBS13	0.09366	4.5e-01
SBS52	SBS14	-0.01739	9.2e-01
SBS52	SBS16	-0.02320	8.9e-01
SBS52	SBS17a	-0.06466	6.4e-01
SBS52	SBS17b	0.00749	9.7e-01
SBS52	SBS19	-0.06141	6.6e-01
SBS52	SBS20	0.26363	4.3e-03
SBS52	SBS21	0.03071	8.4e-01
SBS52	SBS22	-0.12066	3.0e-01
SBS52	SBS24	0.16624	1.2e-01
SBS52	SBS25	-0.07754	5.6e-01
SBS52	SBS29	-0.02242	8.9e-01
SBS52	SBS30	-0.02791	8.5e-01
SBS52	SBS31	0.11024	3.6e-01
SBS52	SBS32	-0.00184	9.9e-01
SBS52	SBS33	0.07414	5.9e-01
SBS52	SBS34	-0.01739	9.2e-01
SBS52	SBS35	-0.02425	8.9e-01
SBS52	SBS37	0.03779	8.1e-01
SBS52	SBS39	-0.00502	9.8e-01
SBS52	SBS43	-0.08278	5.2e-01
SBS52	SBS44	-0.13675	2.2e-01
SBS52	SBS46	0.05438	7.1e-01
SBS52	SBS48	-0.03269	8.4e-01
SBS52	SBS49	0.09720	4.3e-01
SBS52	SBS50	-0.02907	8.5e-01
SBS52	SBS52	1.00000	0.0e+00
SBS52	SBS53	-0.10368	1.9e-01
SBS52	SBS54	-0.02407	7.6e-01
SBS52	SBS58	0.07195	3.7e-01
SBS52	SBS59	0.13576	8.8e-02
SBS52	SBS84	0.00796	9.2e-01
SBS53	SBS1	0.43073	1.5e-07
SBS53	SBS2	0.06940	6.1e-01
SBS53	SBS4	0.10118	4.1e-01
SBS53	SBS5	0.42674	2.1e-07
SBS53	SBS7a	-0.11330	3.4e-01
SBS53	SBS7b	0.04597	7.7e-01
SBS53	SBS7c	-0.11378	3.3e-01
SBS53	SBS7d	0.03829	8.1e-01
SBS53	SBS8	0.29666	9.7e-04
SBS53	SBS10a	0.03325	8.3e-01
SBS53	SBS10b	0.05876	6.8e-01
SBS53	SBS12	0.25253	7.0e-03
SBS53	SBS13	0.15517	1.5e-01
SBS53	SBS14	-0.08359	5.2e-01
SBS53	SBS16	-0.16188	1.3e-01
SBS53	SBS17a	-0.00928	9.6e-01
SBS53	SBS17b	0.03409	8.3e-01
SBS53	SBS19	0.31979	2.9e-04
SBS53	SBS20	0.12461	2.8e-01
SBS53	SBS21	0.01429	9.3e-01
SBS53	SBS22	0.24253	1.0e-02
SBS53	SBS24	0.05440	7.1e-01
SBS53	SBS25	0.05403	7.2e-01
SBS53	SBS29	0.10962	3.6e-01
SBS53	SBS30	0.18689	6.7e-02
SBS53	SBS31	0.10533	3.9e-01
SBS53	SBS32	0.43212	1.4e-07
SBS53	SBS33	0.22631	1.9e-02
SBS53	SBS34	-0.16565	1.2e-01
SBS53	SBS35	-0.06434	6.4e-01
SBS53	SBS37	0.38817	3.9e-06
SBS53	SBS39	0.33732	1.1e-04
SBS53	SBS43	0.26402	4.3e-03
SBS53	SBS44	0.13630	2.2e-01
SBS53	SBS46	0.35912	2.9e-05
SBS53	SBS48	0.26160	4.7e-03
SBS53	SBS49	-0.28532	1.7e-03
SBS53	SBS50	-0.03549	8.3e-01
SBS53	SBS52	-0.10368	4.0e-01
SBS53	SBS53	1.00000	0.0e+00
SBS53	SBS54	0.40051	1.7e-07
SBS53	SBS58	0.00466	9.5e-01
SBS53	SBS59	0.09158	2.5e-01
SBS53	SBS84	0.14373	7.1e-02
SBS54	SBS1	0.95112	4.8e-79
SBS54	SBS2	0.33266	1.4e-04
SBS54	SBS4	0.06570	6.4e-01
SBS54	SBS5	0.78564	8.7e-33
SBS54	SBS7a	-0.04405	7.8e-01
SBS54	SBS7b	-0.04402	7.8e-01
SBS54	SBS7c	-0.15148	1.6e-01
SBS54	SBS7d	0.19440	5.5e-02
SBS54	SBS8	0.70593	8.0e-24
SBS54	SBS10a	0.04648	7.7e-01
SBS54	SBS10b	0.12669	2.7e-01
SBS54	SBS12	0.73408	1.4e-26
SBS54	SBS13	0.20020	4.6e-02
SBS54	SBS14	0.06845	6.1e-01
SBS54	SBS16	-0.23926	1.2e-02
SBS54	SBS17a	0.01835	9.2e-01
SBS54	SBS17b	0.15960	1.4e-01
SBS54	SBS19	0.71038	3.1e-24
SBS54	SBS20	0.27507	2.6e-03
SBS54	SBS21	0.00375	9.8e-01
SBS54	SBS22	0.57089	6.1e-14
SBS54	SBS24	0.12866	2.6e-01
SBS54	SBS25	0.33499	1.3e-04
SBS54	SBS29	-0.02144	9.0e-01
SBS54	SBS30	0.71178	2.3e-24
SBS54	SBS31	0.22716	1.8e-02
SBS54	SBS32	0.87301	7.6e-49
SBS54	SBS33	0.31639	3.5e-04
SBS54	SBS34	-0.19801	4.9e-02
SBS54	SBS35	-0.12037	3.0e-01
SBS54	SBS37	0.75141	2.0e-28
SBS54	SBS39	0.92012	3.9e-63
SBS54	SBS43	0.73289	1.8e-26
SBS54	SBS44	0.19500	5.4e-02
SBS54	SBS46	0.86251	2.1e-46
SBS54	SBS48	0.50544	1.4e-10
SBS54	SBS49	0.22097	2.3e-02
SBS54	SBS50	0.03814	8.1e-01
SBS54	SBS52	-0.02407	8.9e-01
SBS54	SBS53	0.40051	1.6e-06
SBS54	SBS54	1.00000	0.0e+00
SBS54	SBS58	0.02422	7.6e-01
SBS54	SBS59	0.16670	3.6e-02
SBS54	SBS84	0.42294	2.8e-08
SBS58	SBS1	0.05144	7.3e-01
SBS58	SBS2	-0.16407	1.2e-01
SBS58	SBS4	-0.03245	8.4e-01
SBS58	SBS5	0.04048	7.9e-01
SBS58	SBS7a	-0.09307	4.6e-01
SBS58	SBS7b	-0.03500	8.3e-01
SBS58	SBS7c	-0.02124	9.0e-01
SBS58	SBS7d	-0.09446	4.5e-01
SBS58	SBS8	0.05738	6.9e-01
SBS58	SBS10a	0.25042	7.6e-03
SBS58	SBS10b	-0.02872	8.5e-01
SBS58	SBS12	0.07134	6.1e-01
SBS58	SBS13	0.06312	6.5e-01
SBS58	SBS14	-0.03245	8.4e-01
SBS58	SBS16	-0.04329	7.8e-01
SBS58	SBS17a	-0.04509	7.8e-01
SBS58	SBS17b	-0.09585	4.4e-01
SBS58	SBS19	0.03931	8.0e-01
SBS58	SBS20	0.10736	3.7e-01
SBS58	SBS21	0.13169	2.4e-01
SBS58	SBS22	0.03334	8.3e-01
SBS58	SBS24	-0.08370	5.2e-01
SBS58	SBS25	0.07078	6.1e-01
SBS58	SBS29	-0.04183	7.9e-01
SBS58	SBS30	0.10770	3.7e-01
SBS58	SBS31	-0.08578	5.0e-01
SBS58	SBS32	0.02544	8.8e-01
SBS58	SBS33	0.13962	2.1e-01
SBS58	SBS34	-0.03245	8.4e-01
SBS58	SBS35	-0.02541	8.8e-01
SBS58	SBS37	0.04348	7.8e-01
SBS58	SBS39	-0.00238	9.9e-01
SBS58	SBS43	-0.01351	9.4e-01
SBS58	SBS44	-0.12115	3.0e-01
SBS58	SBS46	0.03842	8.1e-01
SBS58	SBS48	-0.09352	4.5e-01
SBS58	SBS49	0.22671	1.9e-02
SBS58	SBS50	0.01727	9.2e-01
SBS58	SBS52	0.07195	6.1e-01
SBS58	SBS53	0.00466	9.8e-01
SBS58	SBS54	0.02422	8.9e-01
SBS58	SBS58	1.00000	0.0e+00
SBS58	SBS59	0.06077	4.5e-01
SBS58	SBS84	0.08933	2.6e-01
SBS59	SBS1	0.12722	2.7e-01
SBS59	SBS2	-0.04547	7.7e-01
SBS59	SBS4	-0.05564	7.1e-01
SBS59	SBS5	0.16380	1.2e-01
SBS59	SBS7a	-0.02154	9.0e-01
SBS59	SBS7b	-0.06537	6.4e-01
SBS59	SBS7c	-0.06789	6.2e-01
SBS59	SBS7d	0.17691	8.9e-02
SBS59	SBS8	0.19309	5.7e-02
SBS59	SBS10a	-0.05564	7.1e-01
SBS59	SBS10b	0.10855	3.7e-01
SBS59	SBS12	0.16097	1.3e-01
SBS59	SBS13	0.18495	7.1e-02
SBS59	SBS14	0.14553	1.8e-01
SBS59	SBS16	-0.07422	5.9e-01
SBS59	SBS17a	-0.04371	7.8e-01
SBS59	SBS17b	0.05280	7.3e-01
SBS59	SBS19	0.11220	3.4e-01
SBS59	SBS20	0.26288	4.4e-03
SBS59	SBS21	0.02390	8.9e-01
SBS59	SBS22	0.08029	5.4e-01
SBS59	SBS24	0.08982	4.8e-01
SBS59	SBS25	0.05660	7.0e-01
SBS59	SBS29	-0.07171	6.1e-01
SBS59	SBS30	0.17424	9.6e-02
SBS59	SBS31	0.02121	9.0e-01
SBS59	SBS32	0.10029	4.1e-01
SBS59	SBS33	-0.01309	9.4e-01
SBS59	SBS34	-0.05564	7.1e-01
SBS59	SBS35	-0.10335	4.0e-01
SBS59	SBS37	0.00636	9.7e-01
SBS59	SBS39	0.12697	2.7e-01
SBS59	SBS43	0.10175	4.1e-01
SBS59	SBS44	-0.09474	4.5e-01
SBS59	SBS46	0.11131	3.5e-01
SBS59	SBS48	0.08542	5.1e-01
SBS59	SBS49	0.12000	3.0e-01
SBS59	SBS50	0.15591	1.5e-01
SBS59	SBS52	0.13576	2.2e-01
SBS59	SBS53	0.09158	4.7e-01
SBS59	SBS54	0.16670	1.2e-01
SBS59	SBS58	0.06077	6.7e-01
SBS59	SBS59	1.00000	0.0e+00
SBS59	SBS84	0.05991	4.5e-01
SBS84	SBS1	0.42666	2.1e-07
SBS84	SBS2	0.43457	1.1e-07
SBS84	SBS4	0.04974	7.4e-01
SBS84	SBS5	0.27579	2.5e-03
SBS84	SBS7a	-0.02093	9.0e-01
SBS84	SBS7b	0.04975	7.4e-01
SBS84	SBS7c	-0.05530	7.1e-01
SBS84	SBS7d	0.06993	6.1e-01
SBS84	SBS8	0.35056	4.9e-05
SBS84	SBS10a	0.13203	2.4e-01
SBS84	SBS10b	-0.07171	6.1e-01
SBS84	SBS12	0.36064	2.6e-05
SBS84	SBS13	0.41919	3.7e-07
SBS84	SBS14	0.09657	4.4e-01
SBS84	SBS16	-0.09702	4.3e-01
SBS84	SBS17a	0.06633	6.3e-01
SBS84	SBS17b	0.13496	2.3e-01
SBS84	SBS19	0.01554	9.3e-01
SBS84	SBS20	0.30833	5.3e-04
SBS84	SBS21	-0.06785	6.2e-01
SBS84	SBS22	0.14368	1.9e-01
SBS84	SBS24	-0.01291	9.4e-01
SBS84	SBS25	0.33232	1.5e-04
SBS84	SBS29	0.01435	9.3e-01
SBS84	SBS30	0.28998	1.3e-03
SBS84	SBS31	0.23030	1.7e-02
SBS84	SBS32	0.26901	3.4e-03
SBS84	SBS33	0.11326	3.4e-01
SBS84	SBS34	-0.06200	6.6e-01
SBS84	SBS35	-0.11990	3.0e-01
SBS84	SBS37	0.41806	4.0e-07
SBS84	SBS39	0.28793	1.5e-03
SBS84	SBS43	0.29810	9.2e-04
SBS84	SBS44	-0.35902	2.9e-05
SBS84	SBS46	0.38241	5.9e-06
SBS84	SBS48	0.18309	7.5e-02
SBS84	SBS49	0.19826	4.9e-02
SBS84	SBS50	0.07738	5.6e-01
SBS84	SBS52	0.00796	9.7e-01
SBS84	SBS53	0.14373	1.9e-01
SBS84	SBS54	0.42294	2.8e-07
SBS84	SBS58	0.08933	4.8e-01
SBS84	SBS59	0.05991	6.7e-01
SBS84	SBS84	1.00000	0.0e+00
