# Supplementary material for: Genome-wide mutational signatures in low-coverage whole genome sequencing of cell-free DNA
Source: Nat Commun. 2022 Aug 23;13:4953. doi: 10.1038/s41467-022-32598-1 (PMC9399180; doi:10.1038/s41467-022-32598-1)
Supplement: Supplementary file 5 — Source Data [file 41467_2022_32598_MOESM5_ESM.zip › source_data/s11i.csv]

SLX_barcode	median.pointy_score
PGDX9794P1_WGS	0.75
PGDX9795P1_WGS	0.67
PGDX9796P1_WGS	0.602
PGDX9797P1_WGS	0.692
PGDX9798P1_WGS	0.634
PGDX9799P1_WGS	0.598
PGDX9800P1_WGS	0.489
PGDX9801P1_WGS	0.696
PGDX9802P1_WGS	0.548
PGDX9803P1_WGS	0.53
PGDX9804P1_WGS	0.617
PGDX9805P1_WGS	0.612
PGDX9806P1_WGS	0.542
PGDX9807P1_WGS	0.409
PGDX9808P1_WGS	0.566
PGDX9809P1_WGS	0.684
VCPS0082P_WGS	0.182
VCPS0083P_WGS	0.252
VCPS0084P_WGS	0.368
VCPS0085P_WGS	0.262
VCPS0086P_WGS	0.171
VCPS0087P_WGS	0.203
VCPS0088P_WGS	0.23
VCPS0089P_WGS	0.236
VCPS0090P_WGS	0.224
VCPS0091P_WGS	0.254
VCPS0102P_WGS	0.376
VCPS0103P_WGS	0.138
VCPS0104P_WGS	0.396
VCPS0106P_WGS	0.293
VCPS0107P_WGS	0.382
VCPS0108P_WGS	0.62
VCPS0109P_WGS	0.267
VCPS0110P_WGS	0.454
VCPS0116P_WGS	0.657
