# Supplementary material for: Genome-wide mutational signatures in low-coverage whole genome sequencing of cell-free DNA
Source: Nat Commun. 2022 Aug 23;13:4953. doi: 10.1038/s41467-022-32598-1 (PMC9399180; doi:10.1038/s41467-022-32598-1)
Supplement: Supplementary file 5 — Source Data [file 41467_2022_32598_MOESM5_ESM.zip › source_data/s11h.csv]

SLX_barcode	median.pointy_score
PGDX9794P1_WGS	0.991
PGDX9795P1_WGS	0.033
PGDX9796P1_WGS	0.084
PGDX9797P1_WGS	0.992
PGDX9798P1_WGS	0.99
PGDX9799P1_WGS	0.006
PGDX9800P1_WGS	0.348
PGDX9801P1_WGS	0.754
PGDX9802P1_WGS	0.016
PGDX9803P1_WGS	0.01
PGDX9804P1_WGS	0.326
PGDX9805P1_WGS	0.096
PGDX9806P1_WGS	0.968
PGDX9807P1_WGS	0.88
PGDX9808P1_WGS	0.364
PGDX9809P1_WGS	0.758
VCPS0082P_WGS	0.26
VCPS0083P_WGS	0.022
VCPS0084P_WGS	0.656
VCPS0085P_WGS	0.256
VCPS0086P_WGS	0.26
VCPS0087P_WGS	0.982
VCPS0088P_WGS	0.092
VCPS0089P_WGS	0.012
VCPS0090P_WGS	0.658
VCPS0091P_WGS	0.092
VCPS0102P_WGS	0.655
VCPS0103P_WGS	0.082
VCPS0104P_WGS	0.088
VCPS0106P_WGS	0.306
VCPS0107P_WGS	0.004
VCPS0108P_WGS	0.992
VCPS0109P_WGS	0.252
VCPS0110P_WGS	0.004
VCPS0116P_WGS	0.674
