# Supplementary material for: Genome-wide mutational signatures in low-coverage whole genome sequencing of cell-free DNA
Source: Nat Commun. 2022 Aug 23;13:4953. doi: 10.1038/s41467-022-32598-1 (PMC9399180; doi:10.1038/s41467-022-32598-1)
Supplement: Supplementary file 5 — Source Data [file 41467_2022_32598_MOESM5_ESM.zip › source_data/s12d.csv]

SLX_barcode	Patient.Type	size.ratio	Tumor.Fraction
PGDX10626P6_WGS	Lung Cancer	0.41	0.1574
PGDX13669P1_WGS	Gastric cancer	0.65	0.01532
PGDX13674P1_WGS	Gastric cancer	0.42	0.02744
PGDX13676P1_WGS	Gastric cancer	0.38	0.0539
PGDX13678P1_WGS	Gastric cancer	0.36	0.03379
PGDX13680P1_WGS	Gastric cancer	0.37	0.05608
PGDX13681P1_WGS	Gastric cancer	0.39	0.0452
PGDX13686P1_WGS	Gastric cancer	0.38	0.02798
PGDX13687P1_WGS	Gastric cancer	0.43	0.01815
PGDX13689P1_WGS	Gastric cancer	0.38	0.0343
PGDX13762P1_WGS	Gastric cancer	0.32	0.02039
PGDX13765P1_WGS	Gastric cancer	0.37	0.0569
PGDX13770P1_WGS	Gastric cancer	0.52	0.032
PGDX15158P1_WGS	Gastric cancer	0.46	0.036
PGDX15160P1_WGS	Gastric cancer	0.33	0.04205
PGDX15162P1_WGS	Gastric cancer	0.35	0.04031
PGDX15164P1_WGS	Gastric cancer	0.31	0.03494
PGDX15168P1_WGS	Gastric cancer	0.4	0.04558
PGDX17724P_WGS	Pancreatic Cancer	0.36	0.03633
PGDX17727P_WGS	Pancreatic Cancer	0.33	0.04781
PGDX17728P_WGS	Pancreatic Cancer	0.36	0.02457
PGDX17729P_WGS	Pancreatic Cancer	0.34	0.06547
PGDX17730P_WGS	Pancreatic Cancer	0.32	0.04789
PGDX17731P_WGS	Pancreatic Cancer	0.36	0.03081
PGDX17732P_WGS	Pancreatic Cancer	0.34	0.04511
PGDX17733P_WGS	Pancreatic Cancer	0.34	0.03573
PGDX17734P_WGS	Pancreatic Cancer	0.41	0.04522
PGDX17735P_WGS	Pancreatic Cancer	0.35	0.03899
PGDX17736P_WGS	Pancreatic Cancer	0.34	0.05002
PGDX17737P_WGS	Pancreatic Cancer	0.36	0.04189
PGDX17738P_WGS	Pancreatic Cancer	0.43	0.035
PGDX17739P_WGS	Pancreatic Cancer	0.38	0.02306
PGDX17740P_WGS	Pancreatic Cancer	0.46	0.04671
PGDX17742P_WGS	Pancreatic Cancer	0.37	0.04957
PGDX17743P_WGS	Pancreatic Cancer	0.45	0.04341
PGDX17744P_WGS	Pancreatic Cancer	0.43	0.0398
PGDX17745P_WGS	Pancreatic Cancer	0.47	0.04337
PGDX17746P_WGS	Pancreatic Cancer	0.51	0.03511
PGDX17747P_WGS	Pancreatic Cancer	0.4	0.05087
PGDX17748P_WGS	Pancreatic Cancer	0.4	0.04789
PGDX17749P_WGS	Pancreatic Cancer	0.33	0.03812
PGDX17760P_WGS	Pancreatic Cancer	0.41	0.04764
PGDX17761P_WGS	Pancreatic Cancer	0.35	0.02246
PGDX17762P_WGS	Pancreatic Cancer	0.41	0.04746
PGDX17763P_WGS	Pancreatic Cancer	0.38	0.03512
PGDX17776P5_WGS	Lung Cancer	0.41	0.04836
PGDX17777P4_WGS	Lung Cancer	0.36	0.02464
PGDX17778P6_WGS	Lung Cancer	0.45	0.1026
PGDX17779P5_WGS	Lung Cancer	0.34	0.02967
PGDX17780P5_WGS	Lung Cancer	0.43	0.07847
PGDX17781P5_WGS	Lung Cancer	0.38	0.05021
PGDX18688P_WGS	Healthy	0.46	0.02684
PGDX18689P_WGS	Healthy	0.39	0.03212
PGDX18690P_WGS	Healthy	0.43	0.02218
PGDX18691P_WGS	Healthy	0.43	0.02564
PGDX18692P_WGS	Healthy	0.41	0.02983
PGDX18693P_WGS	Healthy	0.44	0.02006
PGDX18694P_WGS	Healthy	0.38	0.02997
PGDX18696P_WGS	Healthy	0.38	0.03906
PGDX18697P_WGS	Healthy	0.41	0.0217
PGDX18698P_WGS	Healthy	0.41	0.0265
PGDX18699P_WGS	Healthy	0.4	0.03508
PGDX18700P_WGS	Healthy	0.43	0.05012
PGDX18701P_WGS	Healthy	0.37	0.03157
PGDX18704P_WGS	Healthy	0.41	0.037
PGDX18707P_WGS	Healthy	0.39	0.04191
PGDX18708P_WGS	Healthy	0.45	0.04945
PGDX18709P_WGS	Healthy	0.36	0.03696
PGDX18712P_WGS	Healthy	0.46	0.02752
PGDX18713P_WGS	Healthy	0.41	0.04901
PGDX3512P5_WGS	Lung Cancer	0.48	0.04722
PGDX6837P_WGS	Lung Cancer	0.42	0.02117
PGDX6873P_WGS	Lung Cancer	0.53	0.02368
PGDX6954P_WGS	Lung Cancer	0.43	0.05289
PGDX6957P_WGS	Lung Cancer	0.52	0.04806
PGDX6961P_WGS	Lung Cancer	0.44	0.131
PGDX6963P_WGS	Lung Cancer	0.39	0.06142
PGDX6966P_WGS	Lung Cancer	0.4	0.05103
PGDX7096P_WGS	Lung Cancer	0.6	0.03327
PGDX7099P_WGS	Lung Cancer	0.44	0.05229
PGDX7100P_WGS	Lung Cancer	0.53	0.03619
PGDX7579P1_WGS	Ovarian Cancer	0.45	0.04004
PGDX7580P1_WGS	Ovarian Cancer	0.42	0.02606
PGDX7583P_WGS	Lung Cancer	0.67	0.2044
PGDX7585P1_WGS	Lung Cancer	0.48	0.0477
PGDX7586P_WGS	Lung Cancer	0.58	0.1361
PGDX8820P1_WGS	Colorectal Cancer	0.5	0.645
PGDX8825P1_WGS	Colorectal Cancer	0.57	0.2238
PGDX8829P1_WGS	Colorectal Cancer	0.68	0.3711
PGDX10344P1_WGS	Gastric cancer	0.43	NA
PGDX10349P1_WGS	Gastric cancer	0.39	NA
PGDX10566P_WGS	Ovarian Cancer	0.38	NA
PGDX10568P_WGS	Ovarian Cancer	0.4	NA
PGDX10569P_WGS	Ovarian Cancer	0.31	NA
PGDX10570P_WGS	Ovarian Cancer	0.41	NA
PGDX10571P_WGS	Ovarian Cancer	0.3	NA
PGDX10572P_WGS	Ovarian Cancer	0.35	NA
PGDX10573P_WGS	Ovarian Cancer	0.38	NA
PGDX10575P_WGS	Ovarian Cancer	0.42	NA
PGDX10576P_WGS	Ovarian Cancer	0.43	NA
PGDX10577P_WGS	Ovarian Cancer	0.43	NA
PGDX10578P_WGS	Ovarian Cancer	0.39	NA
PGDX10579P_WGS	Ovarian Cancer	0.43	NA
PGDX10580P_WGS	Ovarian Cancer	0.45	NA
PGDX16568P_WGS	Healthy	0.43	NA
PGDX16569P_WGS	Healthy	0.42	NA
PGDX16570P_WGS	Healthy	0.43	NA
PGDX16571P_WGS	Healthy	0.42	NA
PGDX16579P_WGS	Healthy	0.43	NA
PGDX16580P_WGS	Healthy	0.39	NA
PGDX16581P_WGS	Healthy	0.5	NA
PGDX16582P_WGS	Healthy	0.44	NA
PGDX16591P_WGS	Healthy	0.36	NA
PGDX16593P_WGS	Healthy	0.34	NA
PGDX18275P_WGS	Healthy	0.37	NA
PGDX18276P_WGS	Healthy	0.34	NA
PGDX18284P_WGS	Healthy	0.4	NA
PGDX18285P_WGS	Healthy	0.39	NA
PGDX2261P1_WGS	Breast Cancer	0.53	NA
PGDX2263P1_WGS	Breast Cancer	0.42	NA
PGDX2749P_WGS	Breast Cancer	0.44	NA
PGDX2750P_WGS	Breast Cancer	0.59	NA
PGDX3184P_WGS	Breast Cancer	0.45	NA
PGDX3185P_WGS	Breast Cancer	0.56	NA
PGDX3186P_WGS	Breast Cancer	0.38	NA
PGDX3187P_WGS	Breast Cancer	0.46	NA
PGDX3188P_WGS	Breast Cancer	0.46	NA
PGDX3189P_WGS	Breast Cancer	0.48	NA
PGDX3190P_WGS	Breast Cancer	0.39	NA
PGDX3191P_WGS	Breast Cancer	0.42	NA
PGDX3192P_WGS	Breast Cancer	0.37	NA
PGDX4710P_WGS	Breast Cancer	0.47	NA
PGDX4711P_WGS	Breast Cancer	0.4	NA
PGDX4712P_WGS	Breast Cancer	0.44	NA
PGDX4713P_WGS	Breast Cancer	0.52	NA
PGDX4714P_WGS	Breast Cancer	0.46	NA
PGDX4715P_WGS	Breast Cancer	0.42	NA
PGDX4717P_WGS	Breast Cancer	0.5	NA
PGDX5886P_WGS	Colorectal Cancer	0.42	NA
PGDX5889P_WGS	Colorectal Cancer	0.51	NA
PGDX5892P_WGS	Colorectal Cancer	0.37	NA
PGDX5967P_WGS	Colorectal Cancer	0.5	NA
PGDX6834P_WGS	Lung Cancer	0.44	NA
PGDX6835P_WGS	Lung Cancer	0.41	NA
PGDX6861P_WGS	Ovarian Cancer	0.39	NA
PGDX6862P_WGS	Ovarian Cancer	0.41	NA
PGDX6863P_WGS	Ovarian Cancer	0.37	NA
PGDX6866P_WGS	Ovarian Cancer	0.39	NA
PGDX6871P_WGS	Lung Cancer	0.39	NA
PGDX6952P_WGS	Ovarian Cancer	0.27	NA
PGDX6953P_WGS	Ovarian Cancer	0.47	NA
PGDX7102P_WGS	Lung Cancer	0.42	NA
PGDX7353P_WGS	Breast Cancer	0.41	NA
PGDX7355P_WGS	Breast Cancer	0.37	NA
PGDX7356P_WGS	Breast Cancer	0.4	NA
PGDX7360P_WGS	Breast Cancer	0.35	NA
PGDX7361P_WGS	Breast Cancer	0.28	NA
PGDX7363P_WGS	Breast Cancer	0.45	NA
PGDX7364P_WGS	Breast Cancer	0.4	NA
PGDX7482P_WGS	Breast Cancer	0.43	NA
PGDX7490P_WGS	Breast Cancer	0.36	NA
PGDX7494P_WGS	Breast Cancer	0.38	NA
PGDX7495P_WGS	Breast Cancer	0.36	NA
PGDX7563P_WGS	Breast Cancer	0.34	NA
PGDX7564P_WGS	Breast Cancer	0.24	NA
PGDX7565P_WGS	Breast Cancer	0.41	NA
PGDX7566P_WGS	Breast Cancer	0.43	NA
PGDX7572P_WGS	Breast Cancer	0.3	NA
PGDX7575P_WGS	Breast Cancer	0.41	NA
PGDX7578P_WGS	Ovarian Cancer	0.31	NA
PGDX7581P_WGS	Ovarian Cancer	0.54	NA
PGDX7584P_WGS	Lung Cancer	0.37	NA
PGDX8823P_WGS	Colorectal Cancer	0.56	NA
PGDX8828P_WGS	Colorectal Cancer	0.42	NA
PGDX18233P_WGS	Healthy	0.42	0.02544
PGDX18234P_WGS	Healthy	0.43	0.04187
PGDX18235P_WGS	Healthy	0.39	0.02623
PGDX18236P_WGS	Healthy	0.39	0.0352
PGDX18237P_WGS	Healthy	0.44	0.02406
PGDX18238P_WGS	Healthy	0.38	0.04783
PGDX18239P_WGS	Healthy	0.39	0.03911
PGDX18240P_WGS	Healthy	0.37	0.04504
PGDX18241P_WGS	Healthy	0.45	0.02704
PGDX18242P_WGS	Healthy	0.36	0.03301
PGDX18243P_WGS	Healthy	0.39	0.03742
PGDX18244P_WGS	Healthy	0.41	0.02688
PGDX18245P_WGS	Healthy	0.38	0.02768
PGDX18246P_WGS	Healthy	0.4	0.03291
PGDX18247P_WGS	Healthy	0.4	0.0352
PGDX18248P_WGS	Healthy	0.38	0.02668
PGDX18249P_WGS	Healthy	0.42	0.02771
PGDX18251P_WGS	Healthy	0.43	0.0402
PGDX18252P_WGS	Healthy	0.35	0.02719
PGDX18253P_WGS	Healthy	0.38	0.02706
PGDX18254P_WGS	Healthy	0.37	0.0338
PGDX18255P_WGS	Healthy	0.44	0.02659
PGDX18256P_WGS	Healthy	0.43	0.04476
PGDX18257P_WGS	Healthy	0.39	0.0217
PGDX18258P_WGS	Healthy	0.32	0.04413
PGDX18259P_WGS	Healthy	0.41	0.05699
PGDX18260P_WGS	Healthy	0.41	0.0317
PGDX18261P_WGS	Healthy	0.38	0.04132
PGDX18262P_WGS	Healthy	0.38	0.02714
PGDX18263P_WGS	Healthy	0.22	0.0515
PGDX18264P_WGS	Healthy	0.42	0.02347
PGDX18265P_WGS	Healthy	0.36	0.02415
PGDX18266P_WGS	Healthy	0.39	0.0512
PGDX18267P_WGS	Healthy	0.39	0.03516
PGDX18268P_WGS	Healthy	0.42	0.02601
PGDX18269P_WGS	Healthy	0.45	0.03476
PGDX18270P_WGS	Healthy	0.41	0.03441
PGDX18271P_WGS	Healthy	0.4	0.04275
PGDX18272P_WGS	Healthy	0.36	0.04232
PGDX18273P_WGS	Healthy	0.42	0.04225
PGDX18279P_WGS	Healthy	0.4	0.0473
PGDX18280P_WGS	Healthy	0.41	0.05402
PGDX18281P_WGS	Healthy	0.38	0.03927
PGDX18282P_WGS	Healthy	0.42	0.03498
PGDX18283P_WGS	Healthy	0.39	0.04199
PGDX18288P_WGS	Healthy	0.36	0.04268
PGDX4549P_WGS	Healthy	0.41	0.03125
PGDX4550P_WGS	Healthy	0.35	0.0401
PGDX4556P_WGS	Healthy	0.4	0.02477
PGDX4559P_WGS	Healthy	0.41	0.02844
PGDX4560P_WGS	Healthy	0.39	0.06136
PGDX4561P_WGS	Healthy	0.43	0.03111
PGDX4563P_WGS	Healthy	0.36	0.03887
PGDX4564P_WGS	Healthy	0.38	0.04426
PGDX4565P_WGS	Healthy	0.35	0.03452
PGDX4570P_WGS	Healthy	0.44	0.02084
PGDX4571P_WGS	Healthy	0.39	0.02879
PGDX4573P_WGS	Healthy	0.36	0.02957
PGDX4577P_WGS	Healthy	0.33	0.02078
PGDX4578P_WGS	Healthy	0.35	0.02425
PGDX5881P_WGS	Colorectal Cancer	0.59	0.2679
PGDX5882P_WGS	Colorectal Cancer	0.45	0.02579
PGDX5884P_WGS	Colorectal Cancer	0.39	0.01813
PGDX5891P_WGS	Colorectal Cancer	0.57	0.0279
PGDX5894P1_WGS	Colorectal Cancer	0.45	0.02796
PGDX5963P_WGS	Colorectal Cancer	0.43	0.01843
PGDX5964P_WGS	Colorectal Cancer	0.53	0.1387
PGDX5965P_WGS	Colorectal Cancer	0.52	0.03261
PGDX5966P_WGS	Colorectal Cancer	0.44	0.01819
PGDX5968P_WGS	Colorectal Cancer	0.38	0.02378
PGDX10346P1_WGS	Gastric cancer	0.42	NA
PGDX10351P1_WGS	Gastric cancer	0.34	NA
PGDX10574P1_WGS	Ovarian Cancer	0.38	NA
PGDX10624P5_WGS	Lung Cancer	0.41	NA
PGDX10624P6_WGS	Lung Cancer	0.34	NA
PGDX10625P5_WGS	Lung Cancer	0.37	NA
PGDX10625P6_WGS	Lung Cancer	0.46	NA
PGDX10626P5_WGS	Lung Cancer	0.41	NA
PGDX13764P1_WGS	Gastric cancer	0.36	NA
PGDX13775P1_WGS	Gastric cancer	0.33	NA
PGDX13784P1_WGS	Gastric cancer	0.3	NA
PGDX13787P1_WGS	Gastric cancer	0.33	NA
PGDX14551P1_WGS	Gastric cancer	0.5	NA
PGDX15146P1_WGS	Gastric cancer	0.42	NA
PGDX16584P_WGS	Healthy	0.45	NA
PGDX16585P_WGS	Healthy	0.4	NA
PGDX16586P_WGS	Healthy	0.41	NA
PGDX16587P_WGS	Healthy	0.39	NA
PGDX16588P_WGS	Healthy	0.46	NA
PGDX16592P_WGS	Healthy	0.33	NA
PGDX16594P_WGS	Healthy	0.31	NA
PGDX17750P_WGS	Pancreatic Cancer	0.4	NA
PGDX17751P_WGS	Pancreatic Cancer	0.38	NA
PGDX17752P_WGS	Pancreatic Cancer	0.4	NA
PGDX17753P_WGS	Pancreatic Cancer	0.4	NA
PGDX17754P_WGS	Pancreatic Cancer	0.39	NA
PGDX17755P_WGS	Pancreatic Cancer	0.43	NA
PGDX17756P_WGS	Pancreatic Cancer	0.34	NA
PGDX17940P_WGS	Healthy	0.37	NA
PGDX17941P_WGS	Healthy	0.39	NA
PGDX17942P_WGS	Healthy	0.39	NA
PGDX17943P_WGS	Healthy	0.36	NA
PGDX17944P_WGS	Healthy	0.38	NA
PGDX17945P_WGS	Healthy	0.4	NA
PGDX17946P_WGS	Healthy	0.41	NA
PGDX17947P_WGS	Healthy	0.4	NA
PGDX17948P_WGS	Healthy	0.42	NA
PGDX17949P_WGS	Healthy	0.41	NA
PGDX17950P_WGS	Healthy	0.37	NA
PGDX17951P_WGS	Healthy	0.41	NA
PGDX17952P_WGS	Healthy	0.4	NA
PGDX17953P_WGS	Healthy	0.35	NA
PGDX17954P_WGS	Healthy	0.4	NA
PGDX17955P_WGS	Healthy	0.45	NA
PGDX17956P_WGS	Healthy	0.41	NA
PGDX17957P_WGS	Healthy	0.43	NA
PGDX17958P_WGS	Healthy	0.42	NA
PGDX17959P_WGS	Healthy	0.4	NA
PGDX17961P_WGS	Healthy	0.43	NA
PGDX17962P_WGS	Healthy	0.44	NA
PGDX17964P_WGS	Healthy	0.44	NA
PGDX17965P_WGS	Healthy	0.42	NA
PGDX17966P_WGS	Healthy	0.45	NA
PGDX17967P_WGS	Healthy	0.38	NA
PGDX17968P_WGS	Healthy	0.44	NA
PGDX17969P_WGS	Healthy	0.44	NA
PGDX17971P_WGS	Healthy	0.42	NA
PGDX17972P_WGS	Healthy	0.42	NA
PGDX17973P_WGS	Healthy	0.45	NA
PGDX17974P_WGS	Healthy	0.43	NA
PGDX17975P_WGS	Healthy	0.42	NA
PGDX17976P_WGS	Healthy	0.4	NA
PGDX17977P_WGS	Healthy	0.4	NA
PGDX17978P_WGS	Healthy	0.44	NA
PGDX17979P_WGS	Healthy	0.37	NA
PGDX17980P_WGS	Healthy	0.46	NA
PGDX17981P_WGS	Healthy	0.4	NA
PGDX17982P_WGS	Healthy	0.43	NA
PGDX17983P_WGS	Healthy	0.43	NA
PGDX17984P_WGS	Healthy	0.41	NA
PGDX17985P_WGS	Healthy	0.41	NA
PGDX17987P_WGS	Healthy	0.45	NA
PGDX17988P_WGS	Healthy	0.5	NA
PGDX17989P_WGS	Healthy	0.38	NA
PGDX17991P_WGS	Healthy	0.39	NA
PGDX18326P_WGS	Healthy	0.37	NA
PGDX18327P_WGS	Healthy	0.34	NA
PGDX18328P_WGS	Healthy	0.39	NA
PGDX18329P_WGS	Healthy	0.38	NA
PGDX18330P_WGS	Healthy	0.44	NA
PGDX18331P_WGS	Healthy	0.36	NA
PGDX18332P_WGS	Healthy	0.43	NA
PGDX18333P_WGS	Healthy	0.37	NA
PGDX18334P_WGS	Healthy	0.37	NA
PGDX18346P_WGS	Healthy	0.36	NA
PGDX18347P_WGS	Healthy	0.38	NA
PGDX18348P_WGS	Healthy	0.35	NA
PGDX18349P_WGS	Healthy	0.4	NA
PGDX18417P_WGS	Healthy	0.29	NA
PGDX18418P_WGS	Healthy	0.22	NA
PGDX18419P_WGS	Healthy	0.3	NA
PGDX18420P_WGS	Healthy	0.34	NA
PGDX18421P_WGS	Healthy	0.36	NA
PGDX18422P_WGS	Healthy	0.32	NA
PGDX18423P_WGS	Healthy	0.39	NA
PGDX18424P_WGS	Healthy	0.38	NA
PGDX18425P_WGS	Healthy	0.35	NA
PGDX18426P_WGS	Healthy	0.38	NA
PGDX18427P_WGS	Healthy	0.36	NA
PGDX18428P_WGS	Healthy	0.4	NA
PGDX18429P_WGS	Healthy	0.35	NA
PGDX18430P_WGS	Healthy	0.31	NA
PGDX18431P_WGS	Healthy	0.3	NA
PGDX18432P_WGS	Healthy	0.34	NA
PGDX18433P_WGS	Healthy	0.33	NA
PGDX18434P_WGS	Healthy	0.35	NA
PGDX18435P_WGS	Healthy	0.36	NA
PGDX18436P_WGS	Healthy	0.33	NA
PGDX18437P_WGS	Healthy	0.34	NA
PGDX18438P_WGS	Healthy	0.29	NA
PGDX18439P_WGS	Healthy	0.37	NA
PGDX18440P_WGS	Healthy	0.42	NA
PGDX18441P_WGS	Healthy	0.41	NA
PGDX18442P_WGS	Healthy	0.28	NA
PGDX18443P_WGS	Healthy	0.31	NA
PGDX18444P_WGS	Healthy	0.33	NA
PGDX18445P_WGS	Healthy	0.31	NA
PGDX18446P_WGS	Healthy	0.35	NA
PGDX18447P_WGS	Healthy	0.29	NA
PGDX18448P_WGS	Healthy	0.37	NA
PGDX18452P_WGS	Healthy	0.37	NA
PGDX18453P_WGS	Healthy	0.3	NA
PGDX18454P_WGS	Healthy	0.32	NA
PGDX18455P_WGS	Healthy	0.38	NA
PGDX18456P_WGS	Healthy	0.33	NA
PGDX18457P_WGS	Healthy	0.41	NA
PGDX18458P_WGS	Healthy	0.31	NA
PGDX18459P_WGS	Healthy	0.29	NA
PGDX18460P_WGS	Healthy	0.3	NA
PGDX18461P_WGS	Healthy	0.39	NA
PGDX18702P_WGS	Healthy	0.33	NA
PGDX18703P_WGS	Healthy	0.34	NA
PGDX18705P_WGS	Healthy	0.36	NA
PGDX18706P_WGS	Healthy	0.37	NA
PGDX3502P4_WGS	Lung Cancer	0.49	NA
PGDX5883P1_WGS	Colorectal Cancer	0.46	NA
PGDX5890P1_WGS	Colorectal Cancer	0.4	NA
PGDX5895P1_WGS	Colorectal Cancer	0.51	NA
PGDX5899P1_WGS	Colorectal Cancer	0.4	NA
PGDX5900P1_WGS	Colorectal Cancer	0.37	NA
PGDX5903P1_WGS	Colorectal Cancer	0.43	NA
PGDX5969P1_WGS	Colorectal Cancer	0.44	NA
PGDX6249P1_WGS	Colorectal Cancer	0.49	NA
PGDX6838P1_WGS	Lung Cancer	0.5	NA
PGDX6841P1_WGS	Lung Cancer	0.42	NA
PGDX6857P1_WGS	Lung Cancer	0.41	NA
PGDX6865P1_WGS	Ovarian Cancer	0.42	NA
PGDX6870P1_WGS	Ovarian Cancer	0.43	NA
PGDX6962P1_WGS	Lung Cancer	0.34	NA
PGDX7348P1_WGS	Lung Cancer	0.53	NA
PGDX7365P1_WGS	Breast Cancer	0.4	NA
PGDX7477P1_WGS	Breast Cancer	0.46	NA
PGDX7478P1_WGS	Breast Cancer	0.35	NA
PGDX7483P1_WGS	Breast Cancer	0.41	NA
PGDX7484P1_WGS	Breast Cancer	0.38	NA
PGDX7485P1_WGS	Breast Cancer	0.47	NA
PGDX7487P1_WGS	Breast Cancer	0.39	NA
PGDX7567P1_WGS	Breast Cancer	0.46	NA
PGDX7571P1_WGS	Breast Cancer	0.46	NA
PGDX7573P1_WGS	Breast Cancer	0.36	NA
PGDX7574P1_WGS	Breast Cancer	0.33	NA
