# Supplementary material for: Genome-wide mutational signatures in low-coverage whole genome sequencing of cell-free DNA
Source: Nat Commun. 2022 Aug 23;13:4953. doi: 10.1038/s41467-022-32598-1 (PMC9399180; doi:10.1038/s41467-022-32598-1)
Supplement: Supplementary file 5 — Source Data [file 41467_2022_32598_MOESM5_ESM.zip › source_data/fig6.csv]

SLX_barcode	Patient.Type	Stage	median.pointy_score
PGDX10344P1_WGS	Gastric cancer	IV	0.68
PGDX10346P1_WGS	Gastric cancer	II	0.93
PGDX10349P1_WGS	Gastric cancer	III	0.794
PGDX10351P1_WGS	Gastric cancer	II	0.852
PGDX10566P_WGS	Ovarian Cancer	I	0.976
PGDX10568P_WGS	Ovarian Cancer	I	0.79
PGDX10569P_WGS	Ovarian Cancer	I	0.964
PGDX10570P_WGS	Ovarian Cancer	I	0.972
PGDX10571P_WGS	Ovarian Cancer	IV	0.968
PGDX10572P_WGS	Ovarian Cancer	IV	0.954
PGDX10573P_WGS	Ovarian Cancer	I	0.994
PGDX10574P1_WGS	Ovarian Cancer	I	0.95
PGDX10575P_WGS	Ovarian Cancer	I	0.868
PGDX10576P_WGS	Ovarian Cancer	I	0.908
PGDX10577P_WGS	Ovarian Cancer	I	0.972
PGDX10578P_WGS	Ovarian Cancer	I	0.938
PGDX10579P_WGS	Ovarian Cancer	III	0.968
PGDX10580P_WGS	Ovarian Cancer	III	0.988
PGDX10624P5_WGS	Lung Cancer	IV	0.644
PGDX10624P6_WGS	Lung Cancer	IV	0.916
PGDX10625P5_WGS	Lung Cancer	IV	0.904
PGDX10625P6_WGS	Lung Cancer	IV	0.98
PGDX10626P5_WGS	Lung Cancer	IV	0.9
PGDX10626P6_WGS	Lung Cancer	IV	0.998
PGDX13669P1_WGS	Gastric cancer	II	0.656
PGDX13674P1_WGS	Gastric cancer	IV	0.972
PGDX13676P1_WGS	Gastric cancer	X	0.994
PGDX13678P1_WGS	Gastric cancer	III	0.76
PGDX13680P1_WGS	Gastric cancer	II	0.898
PGDX13681P1_WGS	Gastric cancer	I	0.986
PGDX13686P1_WGS	Gastric cancer	0	0.955
PGDX13687P1_WGS	Gastric cancer	IV	0.978
PGDX13689P1_WGS	Gastric cancer	IV	0.992
PGDX13762P1_WGS	Gastric cancer	II	0.956
PGDX13764P1_WGS	Gastric cancer	I	0.784
PGDX13765P1_WGS	Gastric cancer	IV	0.996
PGDX13770P1_WGS	Gastric cancer	0	0.59
PGDX13775P1_WGS	Gastric cancer	III	0.098
PGDX13784P1_WGS	Gastric cancer	I	0.008
PGDX13787P1_WGS	Gastric cancer	III	0.258
PGDX14551P1_WGS	Gastric cancer	IV	0.203
PGDX15146P1_WGS	Gastric cancer	III	0.878
PGDX15158P1_WGS	Gastric cancer	III	0.986
PGDX15160P1_WGS	Gastric cancer	III	0.962
PGDX15162P1_WGS	Gastric cancer	III	0.984
PGDX15164P1_WGS	Gastric cancer	I	0.916
PGDX15168P1_WGS	Gastric cancer	II	0.98
PGDX16568P_WGS	Healthy	NA	0.57
PGDX16569P_WGS	Healthy	NA	0.774
PGDX16570P_WGS	Healthy	NA	0.56
PGDX16571P_WGS	Healthy	NA	0.742
PGDX16579P_WGS	Healthy	NA	0.722
PGDX16580P_WGS	Healthy	NA	0.522
PGDX16581P_WGS	Healthy	NA	0.668
PGDX16582P_WGS	Healthy	NA	0.888
PGDX16584P_WGS	Healthy	NA	0.19
PGDX16585P_WGS	Healthy	NA	0.122
PGDX16586P_WGS	Healthy	NA	0.2
PGDX16587P_WGS	Healthy	NA	0.262
PGDX16588P_WGS	Healthy	NA	0.22
PGDX16591P_WGS	Healthy	NA	0.764
PGDX16592P_WGS	Healthy	NA	0.262
PGDX16593P_WGS	Healthy	NA	0.618
PGDX16594P_WGS	Healthy	NA	0.821
PGDX17724P_WGS	Pancreatic Cancer	II	0.914
PGDX17727P_WGS	Pancreatic Cancer	II	0.978
PGDX17728P_WGS	Pancreatic Cancer	II	0.944
PGDX17729P_WGS	Pancreatic Cancer	II	0.956
PGDX17730P_WGS	Pancreatic Cancer	II	0.9
PGDX17731P_WGS	Pancreatic Cancer	III	0.842
PGDX17732P_WGS	Pancreatic Cancer	II	0.988
PGDX17733P_WGS	Pancreatic Cancer	II	0.97
PGDX17734P_WGS	Pancreatic Cancer	II	0.902
PGDX17735P_WGS	Pancreatic Cancer	II	0.956
PGDX17736P_WGS	Pancreatic Cancer	II	0.826
PGDX17737P_WGS	Pancreatic Cancer	II	0.956
PGDX17738P_WGS	Pancreatic Cancer	II	0.878
PGDX17739P_WGS	Pancreatic Cancer	I	0.866
PGDX17740P_WGS	Pancreatic Cancer	II	0.895
PGDX17742P_WGS	Pancreatic Cancer	II	0.922
PGDX17743P_WGS	Pancreatic Cancer	I	0.992
PGDX17744P_WGS	Pancreatic Cancer	II	0.998
PGDX17745P_WGS	Pancreatic Cancer	II	0.998
PGDX17746P_WGS	Pancreatic Cancer	II	0.994
PGDX17747P_WGS	Pancreatic Cancer	II	0.962
PGDX17748P_WGS	Pancreatic Cancer	II	0.228
PGDX17749P_WGS	Pancreatic Cancer	II	0.57
PGDX17750P_WGS	Pancreatic Cancer	II	0.028
PGDX17751P_WGS	Pancreatic Cancer	I	0.056
PGDX17752P_WGS	Pancreatic Cancer	II	0.144
PGDX17753P_WGS	Pancreatic Cancer	II	0.108
PGDX17754P_WGS	Pancreatic Cancer	II	0.016
PGDX17755P_WGS	Pancreatic Cancer	II	0.093
PGDX17756P_WGS	Pancreatic Cancer	II	0.196
PGDX17760P_WGS	Pancreatic Cancer	II	0.522
PGDX17761P_WGS	Pancreatic Cancer	II	0.538
PGDX17762P_WGS	Pancreatic Cancer	II	0.608
PGDX17763P_WGS	Pancreatic Cancer	II	0.732
PGDX17776P5_WGS	Lung Cancer	IV	0.986
PGDX17777P4_WGS	Lung Cancer	IV	0.9
PGDX17778P6_WGS	Lung Cancer	IV	0.962
PGDX17779P5_WGS	Lung Cancer	IV	0.294
PGDX17780P5_WGS	Lung Cancer	IV	0.398
PGDX17781P5_WGS	Lung Cancer	IV	0.82
PGDX17940P_WGS	Healthy	NA	0.032
PGDX17941P_WGS	Healthy	NA	0.004
PGDX17942P_WGS	Healthy	NA	0.032
PGDX17943P_WGS	Healthy	NA	0.002
PGDX17944P_WGS	Healthy	NA	0.018
PGDX17945P_WGS	Healthy	NA	0.018
PGDX17946P_WGS	Healthy	NA	0.02
PGDX17947P_WGS	Healthy	NA	0.01
PGDX17948P_WGS	Healthy	NA	0.094
PGDX17949P_WGS	Healthy	NA	0.042
PGDX17950P_WGS	Healthy	NA	0.026
PGDX17951P_WGS	Healthy	NA	0.014
PGDX17952P_WGS	Healthy	NA	0.016
PGDX17953P_WGS	Healthy	NA	0.16
PGDX17954P_WGS	Healthy	NA	0.132
PGDX17955P_WGS	Healthy	NA	0.052
PGDX17956P_WGS	Healthy	NA	0.038
PGDX17957P_WGS	Healthy	NA	0.042
PGDX17958P_WGS	Healthy	NA	0.046
PGDX17959P_WGS	Healthy	NA	0.008
PGDX17961P_WGS	Healthy	NA	0.036
PGDX17962P_WGS	Healthy	NA	0.233
PGDX17964P_WGS	Healthy	NA	0.052
PGDX17965P_WGS	Healthy	NA	0.156
PGDX17966P_WGS	Healthy	NA	0.438
PGDX17967P_WGS	Healthy	NA	0.024
PGDX17968P_WGS	Healthy	NA	0.284
PGDX17969P_WGS	Healthy	NA	0.152
PGDX17971P_WGS	Healthy	NA	0.024
PGDX17972P_WGS	Healthy	NA	0.092
PGDX17973P_WGS	Healthy	NA	0.096
PGDX17974P_WGS	Healthy	NA	0.028
PGDX17975P_WGS	Healthy	NA	0.086
PGDX17976P_WGS	Healthy	NA	0.072
PGDX17977P_WGS	Healthy	NA	0.016
PGDX17978P_WGS	Healthy	NA	0.33
PGDX17979P_WGS	Healthy	NA	0.126
PGDX17980P_WGS	Healthy	NA	0.18
PGDX17981P_WGS	Healthy	NA	0.188
PGDX17982P_WGS	Healthy	NA	0.126
PGDX17983P_WGS	Healthy	NA	0.042
PGDX17984P_WGS	Healthy	NA	0.038
PGDX17985P_WGS	Healthy	NA	0.05
PGDX17987P_WGS	Healthy	NA	0.194
PGDX17988P_WGS	Healthy	NA	0.174
PGDX17989P_WGS	Healthy	NA	0.108
PGDX17991P_WGS	Healthy	NA	0.016
PGDX18233P_WGS	Healthy	NA	0.024
PGDX18234P_WGS	Healthy	NA	0.04
PGDX18235P_WGS	Healthy	NA	0.032
PGDX18236P_WGS	Healthy	NA	0.222
PGDX18237P_WGS	Healthy	NA	0.094
PGDX18238P_WGS	Healthy	NA	0.006
PGDX18239P_WGS	Healthy	NA	0.002
PGDX18240P_WGS	Healthy	NA	0.026
PGDX18241P_WGS	Healthy	NA	0.02
PGDX18242P_WGS	Healthy	NA	0.05
PGDX18243P_WGS	Healthy	NA	0.204
PGDX18244P_WGS	Healthy	NA	0.108
PGDX18245P_WGS	Healthy	NA	0.026
PGDX18246P_WGS	Healthy	NA	0.31
PGDX18247P_WGS	Healthy	NA	0.128
PGDX18248P_WGS	Healthy	NA	0.034
PGDX18249P_WGS	Healthy	NA	0.014
PGDX18251P_WGS	Healthy	NA	0.092
PGDX18252P_WGS	Healthy	NA	0.128
PGDX18253P_WGS	Healthy	NA	0.024
PGDX18254P_WGS	Healthy	NA	0.038
PGDX18255P_WGS	Healthy	NA	0.006
PGDX18256P_WGS	Healthy	NA	0.15
PGDX18257P_WGS	Healthy	NA	0.012
PGDX18258P_WGS	Healthy	NA	0.06
PGDX18259P_WGS	Healthy	NA	0.252
PGDX18260P_WGS	Healthy	NA	0.4
PGDX18261P_WGS	Healthy	NA	0.162
PGDX18262P_WGS	Healthy	NA	0.024
PGDX18263P_WGS	Healthy	NA	0.042
PGDX18264P_WGS	Healthy	NA	0.112
PGDX18265P_WGS	Healthy	NA	0.014
PGDX18266P_WGS	Healthy	NA	0.21
PGDX18267P_WGS	Healthy	NA	0.01
PGDX18268P_WGS	Healthy	NA	0.008
PGDX18269P_WGS	Healthy	NA	0.054
PGDX18270P_WGS	Healthy	NA	0.062
PGDX18271P_WGS	Healthy	NA	0.174
PGDX18272P_WGS	Healthy	NA	0.03
PGDX18273P_WGS	Healthy	NA	0.052
PGDX18275P_WGS	Healthy	NA	0.592
PGDX18276P_WGS	Healthy	NA	0.612
PGDX18279P_WGS	Healthy	NA	0.03
PGDX18280P_WGS	Healthy	NA	0.041
PGDX18281P_WGS	Healthy	NA	0.058
PGDX18282P_WGS	Healthy	NA	0.17
PGDX18283P_WGS	Healthy	NA	0.008
PGDX18284P_WGS	Healthy	NA	0.438
PGDX18285P_WGS	Healthy	NA	0.434
PGDX18288P_WGS	Healthy	NA	0.076
PGDX18326P_WGS	Healthy	NA	0.326
PGDX18327P_WGS	Healthy	NA	0.16
PGDX18328P_WGS	Healthy	NA	0.04
PGDX18329P_WGS	Healthy	NA	0.07
PGDX18330P_WGS	Healthy	NA	0.206
PGDX18331P_WGS	Healthy	NA	0.176
PGDX18332P_WGS	Healthy	NA	0.194
PGDX18333P_WGS	Healthy	NA	0.062
PGDX18334P_WGS	Healthy	NA	0.054
PGDX18346P_WGS	Healthy	NA	0.06
PGDX18347P_WGS	Healthy	NA	0.292
PGDX18348P_WGS	Healthy	NA	0.262
PGDX18349P_WGS	Healthy	NA	0.162
PGDX18417P_WGS	Healthy	NA	0.284
PGDX18418P_WGS	Healthy	NA	0.048
PGDX18419P_WGS	Healthy	NA	0.002
PGDX18420P_WGS	Healthy	NA	0.008
PGDX18421P_WGS	Healthy	NA	0.052
PGDX18422P_WGS	Healthy	NA	0.074
PGDX18423P_WGS	Healthy	NA	0.008
PGDX18424P_WGS	Healthy	NA	0.014
PGDX18425P_WGS	Healthy	NA	0.014
PGDX18426P_WGS	Healthy	NA	0.266
PGDX18427P_WGS	Healthy	NA	0.006
PGDX18428P_WGS	Healthy	NA	0.008
PGDX18429P_WGS	Healthy	NA	0.002
PGDX18430P_WGS	Healthy	NA	0.188
PGDX18431P_WGS	Healthy	NA	0.058
PGDX18432P_WGS	Healthy	NA	0.03
PGDX18433P_WGS	Healthy	NA	0.046
PGDX18434P_WGS	Healthy	NA	0.004
PGDX18435P_WGS	Healthy	NA	0.004
PGDX18436P_WGS	Healthy	NA	0.014
PGDX18437P_WGS	Healthy	NA	0.08
PGDX18438P_WGS	Healthy	NA	0.014
PGDX18439P_WGS	Healthy	NA	0.002
PGDX18440P_WGS	Healthy	NA	0.094
PGDX18441P_WGS	Healthy	NA	0.08
PGDX18442P_WGS	Healthy	NA	0.01
PGDX18443P_WGS	Healthy	NA	0.128
PGDX18444P_WGS	Healthy	NA	0.008
PGDX18445P_WGS	Healthy	NA	0.046
PGDX18446P_WGS	Healthy	NA	0.024
PGDX18447P_WGS	Healthy	NA	0.008
PGDX18448P_WGS	Healthy	NA	0.006
PGDX18452P_WGS	Healthy	NA	0.008
PGDX18453P_WGS	Healthy	NA	0
PGDX18454P_WGS	Healthy	NA	0.022
PGDX18455P_WGS	Healthy	NA	0.006
PGDX18456P_WGS	Healthy	NA	0.012
PGDX18457P_WGS	Healthy	NA	0.008
PGDX18458P_WGS	Healthy	NA	0.006
PGDX18459P_WGS	Healthy	NA	0.022
PGDX18460P_WGS	Healthy	NA	0
PGDX18461P_WGS	Healthy	NA	0.138
PGDX18688P_WGS	Healthy	NA	0.464
PGDX18689P_WGS	Healthy	NA	0.238
PGDX18690P_WGS	Healthy	NA	0.124
PGDX18691P_WGS	Healthy	NA	0.262
PGDX18692P_WGS	Healthy	NA	0.134
PGDX18693P_WGS	Healthy	NA	0.358
PGDX18694P_WGS	Healthy	NA	0.424
PGDX18696P_WGS	Healthy	NA	0.372
PGDX18697P_WGS	Healthy	NA	0.55
PGDX18698P_WGS	Healthy	NA	0.39
PGDX18699P_WGS	Healthy	NA	0.48
PGDX18700P_WGS	Healthy	NA	0.372
PGDX18701P_WGS	Healthy	NA	0.434
PGDX18702P_WGS	Healthy	NA	0.062
PGDX18703P_WGS	Healthy	NA	0.014
PGDX18704P_WGS	Healthy	NA	0.308
PGDX18705P_WGS	Healthy	NA	0.002
PGDX18706P_WGS	Healthy	NA	0.01
PGDX18707P_WGS	Healthy	NA	0.264
PGDX18708P_WGS	Healthy	NA	0.328
PGDX18709P_WGS	Healthy	NA	0.338
PGDX18712P_WGS	Healthy	NA	0.86
PGDX18713P_WGS	Healthy	NA	0.622
PGDX2261P1_WGS	Breast Cancer	III	0.942
PGDX2263P1_WGS	Breast Cancer	III	0.924
PGDX2749P_WGS	Breast Cancer	II	0.766
PGDX2750P_WGS	Breast Cancer	II	0.94
PGDX3184P_WGS	Breast Cancer	III	0.834
PGDX3185P_WGS	Breast Cancer	II	0.88
PGDX3186P_WGS	Breast Cancer	II	0.642
PGDX3187P_WGS	Breast Cancer	II	0.816
PGDX3188P_WGS	Breast Cancer	II	0.938
PGDX3189P_WGS	Breast Cancer	II	0.75
PGDX3190P_WGS	Breast Cancer	II	0.786
PGDX3191P_WGS	Breast Cancer	II	0.88
PGDX3192P_WGS	Breast Cancer	II	0.826
PGDX3502P4_WGS	Lung Cancer	IV	0.924
PGDX3512P5_WGS	Lung Cancer	IV	0.696
PGDX4549P_WGS	Healthy	NA	0.094
PGDX4550P_WGS	Healthy	NA	0.132
PGDX4556P_WGS	Healthy	NA	0.158
PGDX4559P_WGS	Healthy	NA	0.282
PGDX4560P_WGS	Healthy	NA	0.184
PGDX4561P_WGS	Healthy	NA	0.234
PGDX4563P_WGS	Healthy	NA	0.084
PGDX4564P_WGS	Healthy	NA	0.132
PGDX4565P_WGS	Healthy	NA	0.412
PGDX4570P_WGS	Healthy	NA	0.592
PGDX4571P_WGS	Healthy	NA	0.202
PGDX4573P_WGS	Healthy	NA	0.248
PGDX4577P_WGS	Healthy	NA	0.316
PGDX4578P_WGS	Healthy	NA	0.1
PGDX4710P_WGS	Breast Cancer	II	0.954
PGDX4711P_WGS	Breast Cancer	III	0.911
PGDX4712P_WGS	Breast Cancer	I	0.87
PGDX4713P_WGS	Breast Cancer	I	0.938
PGDX4714P_WGS	Breast Cancer	II	0.83
PGDX4715P_WGS	Breast Cancer	III	0.87
PGDX4717P_WGS	Breast Cancer	II	0.774
PGDX5881P_WGS	Colorectal Cancer	IV	0.76
PGDX5882P_WGS	Colorectal Cancer	IV	0.506
PGDX5883P1_WGS	Colorectal Cancer	IV	0.93
PGDX5884P_WGS	Colorectal Cancer	II	0.612
PGDX5886P_WGS	Colorectal Cancer	II	0.824
PGDX5889P_WGS	Colorectal Cancer	I	0.992
PGDX5890P1_WGS	Colorectal Cancer	I	0.936
PGDX5891P_WGS	Colorectal Cancer	I	0.78
PGDX5892P_WGS	Colorectal Cancer	II	0.822
PGDX5894P1_WGS	Colorectal Cancer	II	0.566
PGDX5895P1_WGS	Colorectal Cancer	II	0.992
PGDX5899P1_WGS	Colorectal Cancer	II	0.878
PGDX5900P1_WGS	Colorectal Cancer	III	0.57
PGDX5903P1_WGS	Colorectal Cancer	I	0.904
PGDX5963P_WGS	Colorectal Cancer	III	0.816
PGDX5964P_WGS	Colorectal Cancer	III	0.622
PGDX5965P_WGS	Colorectal Cancer	III	0.544
PGDX5966P_WGS	Colorectal Cancer	I	0.652
PGDX5967P_WGS	Colorectal Cancer	III	0.874
PGDX5968P_WGS	Colorectal Cancer	I	0.538
PGDX5969P1_WGS	Colorectal Cancer	II	0.914
PGDX6249P1_WGS	Colorectal Cancer	I	0.924
PGDX6834P_WGS	Lung Cancer	II	0.972
PGDX6835P_WGS	Lung Cancer	II	0.966
PGDX6837P_WGS	Lung Cancer	II	0.822
PGDX6838P1_WGS	Lung Cancer	I	0.978
PGDX6841P1_WGS	Lung Cancer	IV	0.974
PGDX6857P1_WGS	Lung Cancer	IV	0.959
PGDX6861P_WGS	Ovarian Cancer	IV	0.88
PGDX6862P_WGS	Ovarian Cancer	I	0.912
PGDX6863P_WGS	Ovarian Cancer	IV	0.738
PGDX6865P1_WGS	Ovarian Cancer	III	0.9
PGDX6866P_WGS	Ovarian Cancer	III	0.942
PGDX6870P1_WGS	Ovarian Cancer	II	0.936
PGDX6871P_WGS	Lung Cancer	II	0.732
PGDX6873P_WGS	Lung Cancer	I	0.964
PGDX6952P_WGS	Ovarian Cancer	IV	0.922
PGDX6953P_WGS	Ovarian Cancer	III	0.962
PGDX6954P_WGS	Lung Cancer	II	0.976
PGDX6957P_WGS	Lung Cancer	III	0.996
PGDX6961P_WGS	Lung Cancer	I	0.994
PGDX6962P1_WGS	Lung Cancer	I	0.876
PGDX6963P_WGS	Lung Cancer	II	0.982
PGDX6966P_WGS	Lung Cancer	I	0.984
PGDX7096P_WGS	Lung Cancer	I	0.826
PGDX7099P_WGS	Lung Cancer	I	0.976
PGDX7100P_WGS	Lung Cancer	II	0.978
PGDX7102P_WGS	Lung Cancer	II	0.962
PGDX7348P1_WGS	Lung Cancer	IV	0.99
PGDX7353P_WGS	Breast Cancer	I	0.752
PGDX7355P_WGS	Breast Cancer	III	0.922
PGDX7356P_WGS	Breast Cancer	III	0.92
PGDX7360P_WGS	Breast Cancer	II	0.862
PGDX7361P_WGS	Breast Cancer	II	0.96
PGDX7363P_WGS	Breast Cancer	III	0.888
PGDX7364P_WGS	Breast Cancer	III	0.924
PGDX7365P1_WGS	Breast Cancer	I	0.543
PGDX7477P1_WGS	Breast Cancer	II	0.964
PGDX7478P1_WGS	Breast Cancer	II	0.904
PGDX7482P_WGS	Breast Cancer	III	0.864
PGDX7483P1_WGS	Breast Cancer	II	0.958
PGDX7484P1_WGS	Breast Cancer	II	0.954
PGDX7485P1_WGS	Breast Cancer	II	0.961
PGDX7487P1_WGS	Breast Cancer	II	0.952
PGDX7490P_WGS	Breast Cancer	II	0.906
PGDX7494P_WGS	Breast Cancer	I	0.868
PGDX7495P_WGS	Breast Cancer	II	0.874
PGDX7563P_WGS	Breast Cancer	II	0.876
PGDX7564P_WGS	Breast Cancer	II	0.934
PGDX7565P_WGS	Breast Cancer	III	0.864
PGDX7566P_WGS	Breast Cancer	II	0.9
PGDX7567P1_WGS	Breast Cancer	II	0.976
PGDX7571P1_WGS	Breast Cancer	III	0.932
PGDX7572P_WGS	Breast Cancer	II	0.75
PGDX7573P1_WGS	Breast Cancer	II	0.916
PGDX7574P1_WGS	Breast Cancer	II	0.968
PGDX7575P_WGS	Breast Cancer	II	0.98
PGDX7578P_WGS	Ovarian Cancer	I	0.936
PGDX7579P1_WGS	Ovarian Cancer	I	0.99
PGDX7580P1_WGS	Ovarian Cancer	I	0.976
PGDX7581P_WGS	Ovarian Cancer	I	0.93
PGDX7583P_WGS	Lung Cancer	III	0.96
PGDX7584P_WGS	Lung Cancer	II	0.906
PGDX7585P1_WGS	Lung Cancer	II	1
PGDX7586P_WGS	Lung Cancer	II	0.98
PGDX8820P1_WGS	Colorectal Cancer	IV	0.912
PGDX8823P_WGS	Colorectal Cancer	IV	0.796
PGDX8825P1_WGS	Colorectal Cancer	IV	0.928
PGDX8828P_WGS	Colorectal Cancer	IV	0.894
PGDX8829P1_WGS	Colorectal Cancer	IV	0.906
