# Supplementary material for: Genome-wide mutational signatures in low-coverage whole genome sequencing of cell-free DNA
Source: Nat Commun. 2022 Aug 23;13:4953. doi: 10.1038/s41467-022-32598-1 (PMC9399180; doi:10.1038/s41467-022-32598-1)
Supplement: Supplementary file 5 — Source Data [file 41467_2022_32598_MOESM5_ESM.zip › source_data/s12a.csv]

SLX	Patient.Type	count	unique	exclude
HISEQ	Breast Cancer	11	11	FALSE
HISEQ	Colorectal Cancer	8	8	FALSE
HISEQ	Gastric cancer	8	8	FALSE
HISEQ	Healthy	159	159	FALSE
HISEQ	Lung Cancer	11	11	FALSE
HISEQ	Ovarian Cancer	3	3	FALSE
HISEQ	Pancreatic Cancer	7	7	FALSE
HWI-D00133	Breast Cancer	5	5	TRUE
HWI-D00133	Healthy	2	2	TRUE
HWI-D00419	Breast Cancer	1	1	FALSE
HWI-D00419	Colorectal Cancer	10	10	FALSE
HWI-D00419	Healthy	19	19	FALSE
HWI-D00792	Breast Cancer	37	37	FALSE
HWI-D00792	Colorectal Cancer	6	6	FALSE
HWI-D00792	Gastric cancer	2	2	FALSE
HWI-D00792	Healthy	14	14	FALSE
HWI-D00792	Lung Cancer	5	5	FALSE
HWI-D00792	Ovarian Cancer	21	21	FALSE
HWI-D00792	Pancreatic Cancer	1	1	FALSE
HWI-D00812	Healthy	9	9	TRUE
HWI-D00837	Bile Duct Cancer	1	1	TRUE
HWI-D00837	Colorectal Cancer	3	3	FALSE
HWI-D00837	Duodenal Cancer	1	1	FALSE
HWI-D00837	Gastric cancer	17	17	FALSE
HWI-D00837	Healthy	19	19	FALSE
HWI-D00837	Lung Cancer	21	21	FALSE
HWI-D00837	Ovarian Cancer	2	2	FALSE
HWI-D00837	Pancreatic Cancer	27	27	FALSE
