# Supplementary material for: Genome-wide mutational signatures in low-coverage whole genome sequencing of cell-free DNA
Source: Nat Commun. 2022 Aug 23;13:4953. doi: 10.1038/s41467-022-32598-1 (PMC9399180; doi:10.1038/s41467-022-32598-1)
Supplement: Supplementary file 5 — Source Data [file 41467_2022_32598_MOESM5_ESM.zip › source_data/s12c.csv]

SLX_barcode	cancer_type	total.mutations	ichor
PGDX10344P1_WGS	Gastric cancer	835	0.04055
PGDX10346P1_WGS	Gastric cancer	2441	0.02652
PGDX10349P1_WGS	Gastric cancer	1223	0.03
PGDX10351P1_WGS	Gastric cancer	147	0.03575
PGDX10566P_WGS	Ovarian Cancer	548	0.03115
PGDX10568P_WGS	Ovarian Cancer	776	0.02891
PGDX10569P_WGS	Ovarian Cancer	83	0.03684
PGDX10570P_WGS	Ovarian Cancer	1215	0.1477
PGDX10571P_WGS	Ovarian Cancer	68	0.03197
PGDX10572P_WGS	Ovarian Cancer	376	0.03602
PGDX10573P_WGS	Ovarian Cancer	774	0.05857
PGDX10574P1_WGS	Ovarian Cancer	783	0.04844
PGDX10575P_WGS	Ovarian Cancer	1579	0.02214
PGDX10576P_WGS	Ovarian Cancer	1734	0.03792
PGDX10577P_WGS	Ovarian Cancer	2029	0.02248
PGDX10578P_WGS	Ovarian Cancer	918	0.03794
PGDX10579P_WGS	Ovarian Cancer	2605	0.08163
PGDX10580P_WGS	Ovarian Cancer	2443	0.03616
PGDX10624P5_WGS	Lung Cancer	1698	0.1174
PGDX10624P6_WGS	Lung Cancer	296	0.0668
PGDX10625P5_WGS	Lung Cancer	643	0.1372
PGDX10625P6_WGS	Lung Cancer	4676	0.2132
PGDX10626P5_WGS	Lung Cancer	1847	0.03723
PGDX10626P6_WGS	Lung Cancer	2438	0.1574
PGDX13669P1_WGS	Gastric cancer	3386	0.01532
PGDX13674P1_WGS	Gastric cancer	652	0.02744
PGDX13676P1_WGS	Gastric cancer	596	0.0539
PGDX13678P1_WGS	Gastric cancer	1552	0.03379
PGDX13680P1_WGS	Gastric cancer	1368	0.05608
PGDX13681P1_WGS	Gastric cancer	316	0.0452
PGDX13686P1_WGS	Gastric cancer	254	0.02798
PGDX13687P1_WGS	Gastric cancer	4280	0.01815
PGDX13689P1_WGS	Gastric cancer	500	0.0343
PGDX13762P1_WGS	Gastric cancer	442	0.02039
PGDX13764P1_WGS	Gastric cancer	547	0.02919
PGDX13765P1_WGS	Gastric cancer	710	0.0569
PGDX13770P1_WGS	Gastric cancer	190	0.032
PGDX13775P1_WGS	Gastric cancer	240	0.02
PGDX13784P1_WGS	Gastric cancer	70	0.04016
PGDX13787P1_WGS	Gastric cancer	266	0.04013
PGDX14551P1_WGS	Gastric cancer	840	0.04218
PGDX15146P1_WGS	Gastric cancer	1677	0.04611
PGDX15158P1_WGS	Gastric cancer	590	0.036
PGDX15160P1_WGS	Gastric cancer	10	0.04205
PGDX15162P1_WGS	Gastric cancer	142	0.04031
PGDX15164P1_WGS	Gastric cancer	84	0.03494
PGDX15168P1_WGS	Gastric cancer	240	0.04558
PGDX17724P_WGS	Pancreatic Cancer	2648	0.03633
PGDX17727P_WGS	Pancreatic Cancer	1050	0.04781
PGDX17728P_WGS	Pancreatic Cancer	874	0.02457
PGDX17729P_WGS	Pancreatic Cancer	496	0.06547
PGDX17730P_WGS	Pancreatic Cancer	1114	0.04789
PGDX17731P_WGS	Pancreatic Cancer	780	0.03081
PGDX17732P_WGS	Pancreatic Cancer	536	0.04511
PGDX17733P_WGS	Pancreatic Cancer	318	0.03573
PGDX17734P_WGS	Pancreatic Cancer	1832	0.04522
PGDX17735P_WGS	Pancreatic Cancer	188	0.03899
PGDX17736P_WGS	Pancreatic Cancer	804	0.05002
PGDX17737P_WGS	Pancreatic Cancer	458	0.04189
PGDX17738P_WGS	Pancreatic Cancer	3172	0.035
PGDX17739P_WGS	Pancreatic Cancer	114	0.02306
PGDX17740P_WGS	Pancreatic Cancer	5562	0.04671
PGDX17742P_WGS	Pancreatic Cancer	100	0.04957
PGDX17743P_WGS	Pancreatic Cancer	3034	0.04341
PGDX17744P_WGS	Pancreatic Cancer	1822	0.0398
PGDX17745P_WGS	Pancreatic Cancer	3136	0.04337
PGDX17746P_WGS	Pancreatic Cancer	1056	0.03511
PGDX17747P_WGS	Pancreatic Cancer	1598	0.05087
PGDX17748P_WGS	Pancreatic Cancer	130	0.04789
PGDX17749P_WGS	Pancreatic Cancer	214	0.03812
PGDX17750P_WGS	Pancreatic Cancer	2080	0.04249
PGDX17751P_WGS	Pancreatic Cancer	947	0.0334
PGDX17752P_WGS	Pancreatic Cancer	632	0.0209
PGDX17753P_WGS	Pancreatic Cancer	1195	0.0282
PGDX17754P_WGS	Pancreatic Cancer	936	0.02455
PGDX17755P_WGS	Pancreatic Cancer	3738	0.03579
PGDX17756P_WGS	Pancreatic Cancer	1464	0.04524
PGDX17760P_WGS	Pancreatic Cancer	838	0.04764
PGDX17761P_WGS	Pancreatic Cancer	408	0.02246
PGDX17762P_WGS	Pancreatic Cancer	1042	0.04746
PGDX17763P_WGS	Pancreatic Cancer	3668	0.03512
PGDX17776P5_WGS	Lung Cancer	2510	0.04836
PGDX17777P4_WGS	Lung Cancer	1018	0.02464
PGDX17778P6_WGS	Lung Cancer	2328	0.1026
PGDX17779P5_WGS	Lung Cancer	1730	0.02967
PGDX17780P5_WGS	Lung Cancer	1354	0.07847
PGDX17781P5_WGS	Lung Cancer	804	0.05021
PGDX2261P1_WGS	Breast Cancer	2250	0.03413
PGDX2263P1_WGS	Breast Cancer	2450	0.0298
PGDX2749P_WGS	Breast Cancer	1001	0.04617
PGDX2750P_WGS	Breast Cancer	6534	0.03174
PGDX3184P_WGS	Breast Cancer	661	0.02293
PGDX3185P_WGS	Breast Cancer	4199	0.4181
PGDX3186P_WGS	Breast Cancer	689	0.03192
PGDX3187P_WGS	Breast Cancer	1061	0.02562
PGDX3188P_WGS	Breast Cancer	1294	0.03531
PGDX3189P_WGS	Breast Cancer	3036	0.02539
PGDX3190P_WGS	Breast Cancer	133	0.02856
PGDX3191P_WGS	Breast Cancer	156	0.03545
PGDX3192P_WGS	Breast Cancer	355	0.03399
PGDX3502P4_WGS	Lung Cancer	2885	0.0396
PGDX3512P5_WGS	Lung Cancer	1254	0.04722
PGDX4710P_WGS	Breast Cancer	2333	0.03769
PGDX4711P_WGS	Breast Cancer	374	0.04228
PGDX4712P_WGS	Breast Cancer	951	0.03098
PGDX4713P_WGS	Breast Cancer	5125	0.02425
PGDX4714P_WGS	Breast Cancer	1256	0.02417
PGDX4715P_WGS	Breast Cancer	1792	0.03444
PGDX4717P_WGS	Breast Cancer	3735	0.04151
PGDX5881P_WGS	Colorectal Cancer	1754	0.2679
PGDX5882P_WGS	Colorectal Cancer	270	0.02579
PGDX5883P1_WGS	Colorectal Cancer	2015	0.04924
PGDX5884P_WGS	Colorectal Cancer	282	0.01813
PGDX5886P_WGS	Colorectal Cancer	1069	0.03623
PGDX5889P_WGS	Colorectal Cancer	3392	0.03074
PGDX5890P1_WGS	Colorectal Cancer	1046	0.04028
PGDX5891P_WGS	Colorectal Cancer	354	0.0279
PGDX5892P_WGS	Colorectal Cancer	3051	0.03095
PGDX5894P1_WGS	Colorectal Cancer	5830	0.02796
PGDX5895P1_WGS	Colorectal Cancer	3349	0.04952
PGDX5899P1_WGS	Colorectal Cancer	2711	0.03791
PGDX5900P1_WGS	Colorectal Cancer	2172	0.02237
PGDX5903P1_WGS	Colorectal Cancer	1039	0.02651
PGDX5963P_WGS	Colorectal Cancer	2738	0.01843
PGDX5964P_WGS	Colorectal Cancer	8370	0.1387
PGDX5965P_WGS	Colorectal Cancer	6452	0.03261
PGDX5966P_WGS	Colorectal Cancer	2624	0.01819
PGDX5967P_WGS	Colorectal Cancer	4176	0.0141
PGDX5968P_WGS	Colorectal Cancer	2688	0.02378
PGDX5969P1_WGS	Colorectal Cancer	1087	0.01633
PGDX6249P1_WGS	Colorectal Cancer	2975	0.02471
PGDX6834P_WGS	Lung Cancer	2237	0.03813
PGDX6835P_WGS	Lung Cancer	689	0.1368
PGDX6837P_WGS	Lung Cancer	1534	0.02117
PGDX6838P1_WGS	Lung Cancer	2988	0.06021
PGDX6841P1_WGS	Lung Cancer	3324	0.04748
PGDX6857P1_WGS	Lung Cancer	2160	0.04644
PGDX6861P_WGS	Ovarian Cancer	196	0.07226
PGDX6862P_WGS	Ovarian Cancer	1206	0.04236
PGDX6863P_WGS	Ovarian Cancer	1546	0.03443
PGDX6865P1_WGS	Ovarian Cancer	2381	0.08139
PGDX6866P_WGS	Ovarian Cancer	476	0.02595
PGDX6870P1_WGS	Ovarian Cancer	3181	0.04171
PGDX6871P_WGS	Lung Cancer	2116	0.0198
PGDX6873P_WGS	Lung Cancer	2226	0.02368
PGDX6952P_WGS	Ovarian Cancer	137	0.04387
PGDX6953P_WGS	Ovarian Cancer	1946	0.03168
PGDX6954P_WGS	Lung Cancer	1712	0.05289
PGDX6957P_WGS	Lung Cancer	1712	0.04806
PGDX6961P_WGS	Lung Cancer	2494	0.131
PGDX6962P1_WGS	Lung Cancer	774	0.03291
PGDX6963P_WGS	Lung Cancer	842	0.06142
PGDX6966P_WGS	Lung Cancer	820	0.05103
PGDX7096P_WGS	Lung Cancer	7450	0.03327
PGDX7099P_WGS	Lung Cancer	1844	0.05229
PGDX7100P_WGS	Lung Cancer	4374	0.03619
PGDX7102P_WGS	Lung Cancer	871	0.02824
PGDX7348P1_WGS	Lung Cancer	4220	0.3015
PGDX7353P_WGS	Breast Cancer	1108	0.04843
PGDX7355P_WGS	Breast Cancer	698	0.02425
PGDX7356P_WGS	Breast Cancer	1082	0.03194
PGDX7360P_WGS	Breast Cancer	3	0.05262
PGDX7361P_WGS	Breast Cancer	41	0.05003
PGDX7363P_WGS	Breast Cancer	2397	0.041
PGDX7364P_WGS	Breast Cancer	1343	0.04043
PGDX7365P1_WGS	Breast Cancer	1571	0.04099
PGDX7477P1_WGS	Breast Cancer	3573	0.02815
PGDX7478P1_WGS	Breast Cancer	1049	0.02954
PGDX7482P_WGS	Breast Cancer	3031	0.05023
PGDX7483P1_WGS	Breast Cancer	2882	0.03551
PGDX7484P1_WGS	Breast Cancer	1114	0.04081
PGDX7485P1_WGS	Breast Cancer	3722	0.0301
PGDX7487P1_WGS	Breast Cancer	2463	0.03302
PGDX7490P_WGS	Breast Cancer	102	0.03505
PGDX7494P_WGS	Breast Cancer	1193	0.02256
PGDX7495P_WGS	Breast Cancer	82	0.03165
PGDX7563P_WGS	Breast Cancer	425	0.0495
PGDX7564P_WGS	Breast Cancer	54	0.05056
PGDX7565P_WGS	Breast Cancer	1540	0.03353
PGDX7566P_WGS	Breast Cancer	1556	0.03172
PGDX7567P1_WGS	Breast Cancer	3641	0.04668
PGDX7571P1_WGS	Breast Cancer	2127	0.02978
PGDX7572P_WGS	Breast Cancer	218	0.03492
PGDX7573P1_WGS	Breast Cancer	1017	0.03667
PGDX7574P1_WGS	Breast Cancer	1039	0.04101
PGDX7575P_WGS	Breast Cancer	1692	0.03497
PGDX7578P_WGS	Ovarian Cancer	179	0.0378
PGDX7579P1_WGS	Ovarian Cancer	502	0.04004
PGDX7580P1_WGS	Ovarian Cancer	256	0.02606
PGDX7581P_WGS	Ovarian Cancer	4700	0.04864
PGDX7583P_WGS	Lung Cancer	8806	0.2044
PGDX7584P_WGS	Lung Cancer	1121	0.03051
PGDX7585P1_WGS	Lung Cancer	2782	0.0477
PGDX7586P_WGS	Lung Cancer	4644	0.1361
PGDX8820P1_WGS	Colorectal Cancer	2906	0.645
PGDX8823P_WGS	Colorectal Cancer	2960	0.2387
PGDX8825P1_WGS	Colorectal Cancer	4430	0.2238
PGDX8828P_WGS	Colorectal Cancer	2059	0.02825
PGDX8829P1_WGS	Colorectal Cancer	6722	0.3711
