# Supplementary material for: Genome-wide mutational signatures in low-coverage whole genome sequencing of cell-free DNA
Source: Nat Commun. 2022 Aug 23;13:4953. doi: 10.1038/s41467-022-32598-1 (PMC9399180; doi:10.1038/s41467-022-32598-1)
Supplement: Supplementary file 5 — Source Data [file 41467_2022_32598_MOESM5_ESM.zip › source_data/s12b.csv]

SLX_barcode	sequencer	PC1	PC2
PGDX16568P_WGS	HWI-D00792	-120.49	-22.990
PGDX16569P_WGS	HWI-D00792	-141.78	-47.928
PGDX16570P_WGS	HWI-D00792	-159.03	-17.676
PGDX16571P_WGS	HWI-D00792	-163.81	-38.896
PGDX16579P_WGS	HWI-D00792	-139.51	-19.387
PGDX16580P_WGS	HWI-D00792	-169.07	-24.281
PGDX16581P_WGS	HWI-D00792	-212.47	-0.756
PGDX16582P_WGS	HWI-D00792	-226.07	2.359
PGDX16584P_WGS	HISEQ	-203.98	-10.811
PGDX16585P_WGS	HISEQ	-124.93	-14.916
PGDX16586P_WGS	HISEQ	-178.70	2.862
PGDX16587P_WGS	HISEQ	-209.41	-8.693
PGDX16588P_WGS	HISEQ	-159.99	-11.161
PGDX16591P_WGS	HWI-D00792	-128.34	-61.637
PGDX16592P_WGS	HISEQ	-98.30	-54.396
PGDX16593P_WGS	HWI-D00792	-59.67	-54.734
PGDX16594P_WGS	HISEQ	-95.18	-57.317
PGDX17940P_WGS	HISEQ	-90.47	-11.714
PGDX17941P_WGS	HISEQ	-99.96	-28.742
PGDX17942P_WGS	HISEQ	-127.83	60.195
PGDX17943P_WGS	HISEQ	-98.58	-4.763
PGDX17944P_WGS	HISEQ	-79.39	-6.795
PGDX17945P_WGS	HISEQ	-74.84	-0.600
PGDX17946P_WGS	HISEQ	-133.10	-12.761
PGDX17947P_WGS	HISEQ	-120.21	5.149
PGDX17948P_WGS	HISEQ	-130.40	-14.765
PGDX17949P_WGS	HISEQ	-126.45	6.440
PGDX17950P_WGS	HISEQ	-97.94	0.789
PGDX17951P_WGS	HISEQ	-111.82	-4.400
PGDX17952P_WGS	HISEQ	-106.98	-3.636
PGDX17953P_WGS	HISEQ	-76.96	-26.835
PGDX17954P_WGS	HISEQ	-100.02	78.532
PGDX17955P_WGS	HISEQ	-104.74	20.574
PGDX17956P_WGS	HISEQ	-102.92	-19.016
PGDX17957P_WGS	HISEQ	-119.75	-4.847
PGDX17958P_WGS	HISEQ	-105.63	30.233
PGDX17959P_WGS	HISEQ	-115.33	-3.940
PGDX17961P_WGS	HISEQ	-126.55	8.402
PGDX17962P_WGS	HISEQ	-79.91	61.704
PGDX17964P_WGS	HISEQ	-57.82	-6.578
PGDX17965P_WGS	HISEQ	-154.26	-7.933
PGDX17966P_WGS	HISEQ	-206.69	-3.665
PGDX17967P_WGS	HISEQ	-51.23	-0.940
PGDX17968P_WGS	HISEQ	-103.68	15.984
PGDX17969P_WGS	HISEQ	-97.04	-1.712
PGDX17971P_WGS	HISEQ	-107.94	41.951
PGDX17972P_WGS	HISEQ	-129.11	-20.068
PGDX17973P_WGS	HISEQ	-159.87	3.040
PGDX17974P_WGS	HISEQ	-124.83	70.084
PGDX17975P_WGS	HISEQ	-113.83	-17.827
PGDX17976P_WGS	HISEQ	-44.36	-13.537
PGDX17977P_WGS	HISEQ	-86.07	-2.953
PGDX17978P_WGS	HISEQ	-136.43	102.220
PGDX17979P_WGS	HISEQ	-183.88	117.364
PGDX17980P_WGS	HISEQ	-149.23	-7.903
PGDX17981P_WGS	HISEQ	-195.09	82.287
PGDX17982P_WGS	HISEQ	-177.95	122.324
PGDX17983P_WGS	HISEQ	-13.89	-2.308
PGDX17984P_WGS	HISEQ	-109.01	61.507
PGDX17985P_WGS	HISEQ	-146.69	93.001
PGDX17987P_WGS	HISEQ	-87.65	2.064
PGDX17988P_WGS	HISEQ	-156.51	-6.930
PGDX17989P_WGS	HISEQ	-25.57	-13.470
PGDX17991P_WGS	HISEQ	-97.54	-19.993
PGDX18233P_WGS	HISEQ	24.60	-14.639
PGDX18234P_WGS	HISEQ	38.00	-10.232
PGDX18235P_WGS	HISEQ	46.94	2.755
PGDX18236P_WGS	HISEQ	-5.44	-18.984
PGDX18237P_WGS	HISEQ	19.48	-7.386
PGDX18238P_WGS	HISEQ	27.27	6.518
PGDX18239P_WGS	HISEQ	31.67	3.825
PGDX18240P_WGS	HISEQ	2.54	-7.573
PGDX18241P_WGS	HISEQ	-8.40	-8.944
PGDX18242P_WGS	HISEQ	-11.18	-10.307
PGDX18243P_WGS	HISEQ	-34.66	4.818
PGDX18244P_WGS	HISEQ	1.75	-29.418
PGDX18245P_WGS	HISEQ	39.75	-8.005
PGDX18246P_WGS	HISEQ	-67.89	-23.909
PGDX18247P_WGS	HISEQ	17.31	16.513
PGDX18248P_WGS	HISEQ	5.30	-20.397
PGDX18249P_WGS	HISEQ	-27.10	-21.371
PGDX18251P_WGS	HISEQ	-26.26	-12.995
PGDX18252P_WGS	HISEQ	2.38	-20.334
PGDX18253P_WGS	HISEQ	-30.43	-7.600
PGDX18254P_WGS	HISEQ	-39.02	-30.796
PGDX18255P_WGS	HISEQ	-80.94	-19.533
PGDX18256P_WGS	HISEQ	-57.63	-18.207
PGDX18257P_WGS	HISEQ	-63.30	-14.762
PGDX18258P_WGS	HISEQ	-20.38	-19.205
PGDX18259P_WGS	HISEQ	-112.33	-39.904
PGDX18260P_WGS	HISEQ	-84.56	-29.566
PGDX18261P_WGS	HISEQ	-21.12	-13.107
PGDX18262P_WGS	HISEQ	-14.21	-11.789
PGDX18263P_WGS	HISEQ	53.09	-8.459
PGDX18264P_WGS	HISEQ	-68.75	5.717
PGDX18265P_WGS	HISEQ	-109.34	-39.125
PGDX18266P_WGS	HISEQ	-79.13	-20.548
PGDX18267P_WGS	HISEQ	-56.69	-14.116
PGDX18268P_WGS	HISEQ	-85.57	-7.055
PGDX18269P_WGS	HISEQ	-96.74	-3.223
PGDX18270P_WGS	HISEQ	-63.04	11.626
PGDX18271P_WGS	HISEQ	-13.32	3.209
PGDX18272P_WGS	HISEQ	5.62	12.183
PGDX18273P_WGS	HISEQ	-13.02	-7.363
PGDX18275P_WGS	HWI-D00792	54.48	31.715
PGDX18276P_WGS	HWI-D00792	25.36	26.082
PGDX18279P_WGS	HISEQ	-37.24	-17.816
PGDX18280P_WGS	HISEQ	-89.64	-11.947
PGDX18281P_WGS	HISEQ	-47.09	-14.613
PGDX18282P_WGS	HISEQ	-75.99	3.605
PGDX18283P_WGS	HISEQ	-59.27	-15.513
PGDX18284P_WGS	HWI-D00792	-27.80	20.645
PGDX18285P_WGS	HWI-D00792	-7.87	8.086
PGDX18288P_WGS	HISEQ	-31.77	6.248
PGDX18326P_WGS	HISEQ	70.41	57.060
PGDX18327P_WGS	HISEQ	44.67	24.076
PGDX18328P_WGS	HISEQ	16.66	47.225
PGDX18329P_WGS	HISEQ	20.96	64.098
PGDX18330P_WGS	HISEQ	-50.45	-31.892
PGDX18331P_WGS	HISEQ	-8.29	-25.506
PGDX18332P_WGS	HISEQ	-44.92	-23.645
PGDX18333P_WGS	HISEQ	-40.31	-31.025
PGDX18334P_WGS	HISEQ	17.83	-20.928
PGDX18346P_WGS	HISEQ	55.40	-9.620
PGDX18347P_WGS	HISEQ	0.64	-12.977
PGDX18348P_WGS	HISEQ	-39.63	-41.415
PGDX18349P_WGS	HISEQ	-58.15	-30.941
PGDX18417P_WGS	HISEQ	193.34	-8.412
PGDX18418P_WGS	HISEQ	200.76	7.826
PGDX18419P_WGS	HISEQ	168.26	-1.193
PGDX18420P_WGS	HISEQ	142.91	2.499
PGDX18421P_WGS	HISEQ	145.10	0.768
PGDX18422P_WGS	HISEQ	133.31	-14.511
PGDX18423P_WGS	HISEQ	127.25	-12.481
PGDX18424P_WGS	HISEQ	143.05	-7.342
PGDX18425P_WGS	HISEQ	136.39	-0.623
PGDX18426P_WGS	HISEQ	92.94	-1.105
PGDX18427P_WGS	HISEQ	108.83	-13.481
PGDX18428P_WGS	HISEQ	68.15	-9.680
PGDX18429P_WGS	HISEQ	76.15	-1.088
PGDX18430P_WGS	HISEQ	100.23	-11.580
PGDX18431P_WGS	HISEQ	93.94	-20.745
PGDX18432P_WGS	HISEQ	50.46	-14.619
PGDX18433P_WGS	HISEQ	141.34	-14.944
PGDX18434P_WGS	HISEQ	93.36	-12.870
PGDX18435P_WGS	HISEQ	82.11	-3.720
PGDX18436P_WGS	HISEQ	70.71	3.589
PGDX18437P_WGS	HISEQ	114.31	-8.329
PGDX18438P_WGS	HISEQ	90.78	-9.556
PGDX18439P_WGS	HISEQ	91.52	-3.491
PGDX18440P_WGS	HISEQ	13.84	-1.457
PGDX18441P_WGS	HISEQ	51.22	-1.335
PGDX18442P_WGS	HISEQ	61.28	0.766
PGDX18443P_WGS	HISEQ	58.79	-7.625
PGDX18444P_WGS	HISEQ	63.48	-2.173
PGDX18445P_WGS	HISEQ	64.72	-2.054
PGDX18446P_WGS	HISEQ	65.44	-6.577
PGDX18447P_WGS	HISEQ	76.32	-2.814
PGDX18448P_WGS	HISEQ	81.51	-8.063
PGDX18452P_WGS	HISEQ	43.78	-9.235
PGDX18453P_WGS	HISEQ	81.90	-8.789
PGDX18454P_WGS	HISEQ	99.41	1.844
PGDX18455P_WGS	HISEQ	115.19	-4.973
PGDX18456P_WGS	HISEQ	72.35	-14.119
PGDX18457P_WGS	HISEQ	62.84	-9.733
PGDX18458P_WGS	HISEQ	87.19	-7.918
PGDX18459P_WGS	HISEQ	118.93	1.827
PGDX18460P_WGS	HISEQ	81.34	-19.172
PGDX18461P_WGS	HISEQ	157.03	-8.297
PGDX18688P_WGS	HWI-D00837	183.65	2.736
PGDX18689P_WGS	HWI-D00837	183.55	6.587
PGDX18690P_WGS	HWI-D00837	184.78	-0.302
PGDX18691P_WGS	HWI-D00837	197.44	6.330
PGDX18692P_WGS	HWI-D00837	195.01	7.290
PGDX18693P_WGS	HWI-D00837	196.55	1.219
PGDX18694P_WGS	HWI-D00837	209.43	-0.260
PGDX18696P_WGS	HWI-D00837	211.30	-1.340
PGDX18697P_WGS	HWI-D00837	199.17	-5.146
PGDX18698P_WGS	HWI-D00837	187.10	4.918
PGDX18699P_WGS	HWI-D00837	173.99	2.878
PGDX18700P_WGS	HWI-D00837	191.52	-1.606
PGDX18701P_WGS	HWI-D00837	180.29	2.431
PGDX18702P_WGS	HISEQ	62.65	2.073
PGDX18703P_WGS	HISEQ	58.89	-0.029
PGDX18704P_WGS	HWI-D00837	186.84	4.952
PGDX18705P_WGS	HISEQ	79.59	3.164
PGDX18706P_WGS	HISEQ	44.33	-20.397
PGDX18707P_WGS	HWI-D00837	198.53	-5.423
PGDX18708P_WGS	HWI-D00837	186.55	1.195
PGDX18709P_WGS	HWI-D00837	207.95	11.369
PGDX18710P_WGS	HWI-D00133R	-53.61	-2.320
PGDX18711P_WGS	HWI-D00133R	-61.95	-3.110
PGDX18712P_WGS	HWI-D00837	156.96	-5.915
PGDX18713P_WGS	HWI-D00837	184.10	9.033
PGDX4549P_WGS	HWI-D00419	102.99	20.385
PGDX4550P_WGS	HWI-D00419	98.60	31.294
PGDX4556P_WGS	HWI-D00419	83.39	17.120
PGDX4559P_WGS	HWI-D00419	81.13	33.004
PGDX4560P_WGS	HWI-D00419	99.27	19.041
PGDX4561P_WGS	HWI-D00419	102.25	41.710
PGDX4563P_WGS	HWI-D00419	94.79	27.636
PGDX4564P_WGS	HWI-D00419	56.65	36.293
PGDX4565P_WGS	HWI-D00419	104.89	18.745
PGDX4570P_WGS	HWI-D00419	17.31	78.523
PGDX4571P_WGS	HWI-D00419	88.32	14.566
PGDX4573P_WGS	HWI-D00419	102.06	31.901
PGDX4577P_WGS	HWI-D00419	117.63	28.306
PGDX4578P_WGS	HWI-D00419	107.79	21.962
